# Supplementary material for: Prominent epigenetic and transcriptomic changes in CD4+ and CD8+ T cells during and after pregnancy in women with multiple sclerosis and controls
Source: J Neuroinflammation. 2023 Apr 27;20:98. doi: 10.1186/s12974-023-02781-2 (PMC10134602; doi:10.1186/s12974-023-02781-2)
Supplement: Supplementary file 2 — Additional file 2: Table S1. Overview of samples used for RNA sequencing and DNA methylation. [file 12974_2023_2781_MOESM2_ESM.xlsx]

## Sheet: Table S1
Table S1. Overview of samples used for RNA sequencing and DNA methylation. 1=sample included, 0=no samples were analyzed, x= samples failed due to technical issues at the sequencing facility. RNA sequencing and DNA methylation was performed in collaboration with SciLifeLab. More details can be found in the materials and methods section of the paper. Time Point 0= before pregnancy, 1= 1st trimeste…
		RNA sequencing				DNA methylation
		CD4+		CD8+		CD4+	CD8+
Sample ID	Time Point	Resting	Activated	Resting	Activated	Resting	Resting
HC 6	1	x	0	0	0	1	1
	2	1	0	1	0	1	1
	3	1	1	excluded, low sequencing depth	0	1	1
	4	1	x	1	0	1	1
MS 8	1	1	1	1	0	1	1
	2	x	1	1	0	1	1
	3	1	1	1	0	1	1
	4	1	1	1	x	1	1
HC 4	1	x	1	1	1	1	1
	2	1	1	1	1	1	1
	3	1	1	1	1	1	1
	4	1	1	1	1	1	1
MS 9	1	1	0	1	0	1	1
	2	1	0	1	0	1	1
	3	1	0	x	0	1	1
	4	1	0	1	0	1	1
MS 7	1	1	1	1	x	1	1
	2	1	1	1	1	1	1
	3	1	1	1	1	1	1
	4	1	1	1	1	1	1
HC 7	1	1	1	1	0	1	1
	2	1	1	1	0	1	1
	3	1	1	1	0	1	1
	4	1	1	x	0	1	1
MS 10	1	x	0	1	0	1	1
	2	1	0	0	0	1	1
	3	1	0	0	0	1	1
	4	1	1	1	0	1	1
MS 4	1	1	1	1	1	1	1
	2	1	1	0	0	1	0
	3	1	1	1	x	1	1
	4	1	1	0	0	1	0
MS 5	0	1	1	1	x	1	1
	1	x	1	1	x	1	1
	2	1	1	1	x	1	1
	3	1	1	1	0	1	1
	4	0	0	1	0	1	1
MS 3	0	1	1	1	0	1	1
	1	1	1	1	0	1	1
	2	x	1	1	0	1	1
	3	1	1	1	0	1	1
	4	1	1	1	x	1	1
HC 5	1	1	x	1	0	1	1
	2	x	1	1	0	1	1
	3	x	x	0	0	1	1
	4	1	x	1	0	1	1
MS 6	0	x	0	0	0	1	1
	1	1	0	0	0	1	1
	2	1	0	1	0	1	1
	3	1	0	1	0	1	1
	4	1	0	x	0	1	1
MS 11	0	1	1	excluded, low sequencing depth	1	1	1
	1	1	1	1	1	1	1
	2	x	1	1	1	1	1
	3	1	1	1	1	1	1
	4	1	1	1	1	1	1
HC 3	1	1	1	1	1	1	1
	2	1	1	1	1	1	1
	3	1	1	1	1	1	1
	4	1	1	1	1	1	1
HC 2	1	1	1	1	0	1	1
	2	1	0	1	0	1	1
	3	1	1	1	1	1	1
	4	1	1	1	0	1	1
MS 2	0	1	0	x	0	1	1
	1	x	0	1	0	1	1
	2	0	0	1	0	1	1
	3	1	0	1	0	1	1
	4	1	1	1	0	1	1
MS 1	0	1	x	1	1	1	1
	1	1	1	1	1	1	1
	2	1	x	1	0	1	1
	3	1	1	x	x	1	1
	4	1	1	1	0	1	1
HC 1	1	1	0	x	0	1	1
	2	1	1	x	x	1	1
	3	1	1	1	x	1	1
	4	1	1	1	0	1	1
