# Supplementary material for: Prominent epigenetic and transcriptomic changes in CD4+ and CD8+ T cells during and after pregnancy in women with multiple sclerosis and controls
Source: J Neuroinflammation. 2023 Apr 27;20:98. doi: 10.1186/s12974-023-02781-2 (PMC10134602; doi:10.1186/s12974-023-02781-2)
Supplement: Supplementary file 3 — Additional file 3: Table. S2. Results of differential analysis on methylation data from healthy controls. [file 12974_2023_2781_MOESM3_ESM.xlsx]

## Sheet: Description
Table. S2. Results of differential analysis on methylation data from healthy controls (HC). Generated by the function topTable() and only CpGs with p-value≤0.05 were retained. The absolute change of beta value was also added.

## Sheet: Methylation CD4+ HC 2nd-1st
CpG	AveExpr	t	P.Value	adj.P.Val	B	delta_beta
cg05530295	3.44077522229949	3.15787383890234	0.00234559081712469	0.578581804122388	-1.73440270998221	0.0436991327461929
cg20725941	-6.03957754602107	3.02585245562673	0.00346656941869642	0.621315830575371	-2.00807749576433	0.00757088657993702
cg01140522	3.96108513233795	2.55356973399813	0.0128428382405607	0.764225756908293	-2.9160064558481	0.0151333514451997
cg20259501	2.89043601131453	-2.43468379869725	0.0174570057344426	0.805828348786473	-3.12570524431281	-0.0169738228384684
cg06786335	2.22227235359442	-2.34250843973196	0.0220029936182679	0.831849173312909	-3.2827292733548	-0.0380617527850114
cg25924761	5.63507366405143	2.35115830057154	0.0215355736284244	0.829586754540434	-3.2682041109286	0.00467765026424105
cg06320334	2.90584255955226	2.02674878663797	0.0464984604983897	0.91221915674061	-3.78214292085368	0.0229332335819589
cg07267139	2.51998050553716	2.07128034127485	0.0420200406078058	0.902180943760635	-3.71542568509108	0.0492909992604137
cg04226863	4.75867513216614	2.67863796614128	0.00920540358880069	0.720279595531513	-2.68694290968214	0.0077273443417295
cg00415852	4.54163308173	2.00172875334728	0.0491903603827071	0.919098548225821	-3.81907885728037	0.0119241040544765
cg14434197	4.30876704862423	-2.71787543436305	0.0082749055500919	0.711592941175733	-2.61333873674237	-0.00985017593332393
cg23964696	1.23026332495087	-2.03313076440928	0.0458324480365308	0.910886066690262	-3.77265808458572	-0.0287216250181068
cg25894317	4.66737503834336	2.12614906745853	0.0370188610508851	0.890801066021691	-3.63151592645586	0.0155209564091339
cg13098091	3.57222971115625	2.03380227895242	0.0457628495499282	0.91087190890027	-3.77165859062082	0.0139965678654926
cg19248668	3.87530541870245	-2.33337171089669	0.0225064928599578	0.834661846489592	-3.29802431537514	-0.0165126729086157
cg16818223	2.20723385805744	2.50166299274963	0.0147017456335636	0.781804332358666	-3.00854274122056	0.0251329378647063
cg10314411	4.03780465490916	-2.12839792076601	0.0368254201113442	0.890801066021691	-3.62803693519149	-0.00867414200920846
cg00135175	3.19475356602864	2.22213484128849	0.0295075399053781	0.864393500474984	-3.48026518614248	0.0144550056754934
cg24173616	3.42247773117767	3.08054074676006	0.00295235413127458	0.601485298974176	-1.89570467033472	0.0208609272587781
cg22701938	4.49340087885429	2.61848667598385	0.0108180907008837	0.741369184073881	-2.7981747605288	0.00967194453718756
cg10663442	5.42300677606115	-2.62573594541335	0.0106109821447796	0.737875605318656	-2.7848732047512	-0.0117901452930308
cg24298107	4.41049331448344	2.95014839561055	0.00431657995396992	0.641841753397072	-2.16125850787399	0.0177803747569809
cg02172637	2.83232412854356	2.21710548640864	0.029865042443581	0.866034791981194	-3.48832961845579	0.0330312736709748
cg05880975	1.7349898989156	2.18572638570219	0.0321826405384305	0.875536005315085	-3.53829870931159	0.0353997216323888
cg05385260	3.5821249506178	2.03386899425851	0.0457559398749913	0.91087190890027	-3.77155927485489	0.00975490526339406
cg17895236	-4.88508340120754	2.45539389707893	0.0165593285558445	0.7967133145983	-3.0897508046095	0.00592383413641875
cg15289253	4.29685596577366	2.27223890753025	0.0261463755883533	0.852094455096253	-3.39909279091499	0.0106474199093296
cg04668521	5.05470587103109	3.1796182291277	0.0021972764736196	0.570146281391711	-1.68855086699923	0.00904869947631659
cg04844120	5.16706692914628	2.20286309487845	0.0308981523857015	0.870407646409793	-3.51108378410046	0.00562039220926303
cg21474351	5.50697109395393	2.98524272938357	0.00390100503635145	0.634005536879606	-2.09059449446499	0.00881594485350745
cg25080260	3.36963807614618	2.31541961910208	0.0235256632968162	0.841095562786115	-3.32793329916542	0.0227038217719566
cg13200704	3.5171205266867	-2.38405471607176	0.01983756967761	0.820119194525398	-3.21256391602291	-0.0140042806450957
cg10962930	2.65725528950017	2.77806002845907	0.00701366559950438	0.695821223043587	-2.49886037122133	0.0258977475701441
cg18422603	-6.70075944693945	2.08133816456839	0.0410617878224849	0.899757575024284	-3.70018479228802	0.00442811416950533
cg26898127	3.53368220926982	2.11312920307598	0.0381562585748539	0.892933419461675	-3.6515962487208	0.0138177233232776
cg11466857	5.25970065861747	-2.16504976081207	0.0337944915023802	0.881652162018977	-3.57089698042533	-0.00763926731470543
cg23490289	-5.13855270325292	2.58228857027192	0.0119082093359812	0.755516863641033	-2.86416439673431	0.00453890501051784
cg13553499	3.5621647568197	2.22632905207484	0.0292122829413765	0.863453192286846	-3.47352819135085	0.0169401631732933
cg03044837	4.27892596830621	2.26369484597673	0.0266944702403222	0.854268010069629	-3.41304135581104	0.00893234274418686
cg16926095	2.97728236057907	2.59244480903542	0.0115927203354856	0.752374405806962	-2.84572191530803	0.0375445150044244
cg06813597	3.28868622368776	2.88455709384273	0.00520510977804341	0.661062331735483	-2.29169873229257	0.0194557582790209
cg20148084	1.89195223990067	2.27803281197523	0.0257803774409897	0.850749649252768	-3.38960917015968	0.0269468517817955
cg02900740	2.59643084895204	1.99984632623033	0.0493981885026592	0.919955122018986	-3.82184173624189	0.0136031416211549
cg07899389	3.29526025089619	2.01746701953807	0.0474819338612483	0.915222308298156	-3.79589144574818	0.0114590013080943
cg13936797	3.37377485428064	2.04101170257945	0.0450213480588775	0.909171011007105	-3.76091004070228	0.0127657000832851
cg21462724	4.56081338053524	2.10941379138946	0.038486348702702	0.893226389340981	-3.65730720492572	0.00673715449891354
cg21256968	4.94438169645476	2.22640605662824	0.0292068864680054	0.863453192286846	-3.47340440264396	0.00567016658079755
cg05785120	4.98101271080683	3.2878233882542	0.00158112979351907	0.534449670567917	-1.45721522117057	0.0121595304656291
cg12652753	4.07971862629041	3.88943657727987	0.000226151648840301	0.385936220207102	-0.0833392935471196	0.0279688896976004
cg05958729	4.75673604489451	-2.0936801394394	0.0399118048999485	0.896955111806852	-3.68139635983111	-0.00867154354008781
cg05817552	-6.21630467192078	2.21469403678817	0.030037801059364	0.86699745294127	-3.49219088314138	0.00346595653566
cg12038708	2.46939545089589	2.04946211752927	0.0441654038151145	0.907159223040755	-3.74826961023397	0.0155214030722342
cg09049978	3.80471359130161	2.29883109419445	0.0245035747459517	0.845451689407599	-3.35540126462007	0.0170448349517147
cg00062776	5.10213333364922	2.77700886250998	0.00703409109273858	0.696272966055122	-2.50087607032913	0.00666340211029948
cg27551007	3.20964965754112	-2.74632018826227	0.00765499572433449	0.703712487157678	-2.55947020064923	-0.0200254487384381
cg25334112	4.04400855016934	-2.32152580335345	0.0231745033881745	0.838639798334606	-3.31778145104953	-0.0101461240562555
cg07263853	3.61477738016245	2.77750743505964	0.00702439640053278	0.696096721960036	-2.49992008714783	0.0184549520699216
cg25104558	3.26247930711678	-2.78681044037414	0.00684573384172272	0.694862678903835	-2.48205844839146	-0.0405882623981965
cg11315362	1.6403675754061	2.09401475823647	0.0398810188275369	0.896955111806852	-3.68088564107257	0.0176540577688066
cg08103098	5.14520387452249	-2.55729434813531	0.0127179921000662	0.763174336414247	-2.9093086873766	-0.0120660433627184
cg18139238	2.30127390232066	-2.1246243506901	0.0371505157353502	0.890801066021691	-3.63387289532135	-0.0533232178623855
cg07141055	-4.5363924538425	2.53746564389287	0.0133954790905007	0.770875126939452	-2.94487685582487	0.00729727462262382
cg08252165	2.30518540868723	2.3263774628348	0.0228988124019277	0.837375377295516	-3.30969963162938	0.0272343357442932
cg22082379	4.23373566435217	-2.2874766215933	0.0251935120180586	0.847767361701888	-3.37410838977002	-0.0100597204881221
cg27636594	5.71582725003892	-2.46248083717943	0.0162617908727034	0.795306568898691	-3.07739108856876	-0.00927850174785805
cg09457766	-4.45882003410091	2.5614102509145	0.012581307285101	0.76146822392409	-2.90189834208228	0.01123481895352
cg01456989	3.68299980353591	2.3129227756508	0.0236706074389146	0.842179059993964	-3.33207808689897	0.0116219877625571
cg06288127	4.61418096835695	2.08012328307477	0.0411765216556654	0.900135825114196	-3.70202909230761	0.00683578196272616
cg16629637	-5.83908896796366	2.42400854614702	0.0179365408993404	0.808224106382288	-3.14414244924492	0.0053714675233628
cg16550124	4.71260112245706	2.60806224618599	0.0111223490124742	0.74614514412232	-2.81725215544504	0.01162912639339
cg18046299	-5.70160936372073	-2.85257045842849	0.00569709769513255	0.672489554618081	-2.35452814170287	-0.00531996082447461
cg16753846	2.59153756273286	-2.0386432174025	0.0452638012369716	0.909641067700782	-3.76444483630502	-0.0197182826644371
cg23862925	3.23176633414083	2.33109315955528	0.0226336403670665	0.835396275736222	-3.30183100440865	0.0243743050652155
cg17393702	-5.66886830197985	2.11664553195632	0.0378461233360699	0.892245749889015	-3.64618341926732	0.00626525555848724
cg11079992	3.22861213540657	-2.39021666307138	0.0195331265803592	0.818333853926534	-3.20207171346203	-0.0184994314247721
cg24002653	4.31121682017364	-2.29459715812271	0.0247588636074896	0.846130955663876	-3.36238586470153	-0.0144964216072192
cg13170704	4.26221608736409	-2.3784212756921	0.0201195963373023	0.821107473852924	-3.22213691726142	-0.0153342624127136
cg07276249	-6.16071188327666	2.45808379144263	0.0164458258667568	0.796068884036023	-3.08506296116623	0.00376534028197229
cg17520051	4.34781832319265	2.56448593262307	0.012480035905512	0.759792465463556	-2.89635470530246	0.0112612187326118
cg09095196	4.48691476189965	2.98833955073426	0.00386617474281938	0.632031664049531	-2.08433002987856	0.0192853445614849
cg18572609	2.80496652004189	3.23003872528001	0.00188647298291382	0.551449630529506	-1.58140543015885	0.0305109974235471
cg12312176	5.73981488961008	2.4873121933752	0.015256770349766	0.787624586682659	-3.0338598114793	0.00666123604192514
cg03695431	3.43974382354839	2.48550004572871	0.0153281800167936	0.787968502499279	-3.03704845943627	0.0303651120540446
cg15348033	2.03603436391549	2.11906738863345	0.0376337948947592	0.891670258709434	-3.64245090070639	0.0353055687720697
cg15621651	4.81713447801327	2.0122139146125	0.048046417387995	0.916842531650431	-3.80364838620978	0.0104510114481596
cg11685223	2.55587248333523	-2.23142621933137	0.0288569592174274	0.863371296899764	-3.46532651473691	-0.0164019131913924
cg05211926	5.24447810870046	2.86363482512689	0.00552226410889656	0.667132745574481	-2.33285359826539	0.0122951050638004
cg16153547	-2.78959182872426	-2.5506924797935	0.012940038732585	0.765198009151541	-2.92117519376424	-0.0180770108760462
cg26668508	4.56408940379452	2.65483252629829	0.00981545933015012	0.726884242677463	-2.73119750194612	0.0103219046562736
cg15119683	2.75953853000946	3.59901201148788	0.000591939009939462	0.452419341856289	-0.764092763021175	0.0345270659691829
cg27127643	-5.99126104621461	-2.62781824069273	0.0105521613519394	0.737393864767273	-2.78104715296037	-0.00465859188612981
cg14186135	-0.754395074495611	2.12265866465152	0.0373208475208763	0.890801066021691	-3.63690941085219	0.0501718663618745
cg05347757	4.42771475300182	2.53019043116339	0.0136521098488363	0.771081823312718	-2.9578720357328	0.0174626383595921
cg00973947	-4.04408919837374	2.21181941272912	0.0302448877869051	0.867904753769448	-3.49678919164447	0.00967152345358909
cg05385477	5.39648409369993	2.27023478290412	0.0262740388971098	0.852293779494686	-3.40236853160212	0.00882648137884967
cg01061283	3.59479023404959	2.705420251983	0.00856052211688187	0.714525207049929	-2.63679170194195	0.0174026846901187
cg19350747	2.64642180159171	-3.22130376627766	0.0019371824526766	0.555381969462969	-1.60004947814222	-0.0301529785815932
cg07823935	-4.11911850235317	2.05984065333399	0.0431333895129472	0.903900758299659	-3.73268359094886	0.00693438942344228
cg16864444	-6.37569727388765	-2.0205967521286	0.0471483368748283	0.91403888730036	-3.7912616516205	-0.0065270877988357
cg08093470	4.47308385187593	-2.24929997999344	0.0276408352102493	0.858111255911738	-3.43644277090645	-0.0116991577119053
cg04762043	2.58884038854445	-2.0443125819955	0.0446853153990351	0.908763283385019	-3.75597781824552	-0.0174211235579406
cg08966655	5.66287971442804	2.03874005355158	0.045253866473992	0.909641067700782	-3.76430038456281	0.00351200531931628
cg07986019	2.16191475060764	2.27275127815827	0.0261138254674163	0.852038756014255	-3.39825493632798	0.0394148086845834
cg16093535	3.58393401590144	2.36177140559284	0.0209741422143148	0.82702446520261	-3.25032235045466	0.016778756619925
cg14473123	-5.12458068432701	2.41643324566895	0.01828394049346	0.809392101547326	-3.15718602023325	0.00681258408168229
cg15647631	-5.15799926831034	2.18376968502575	0.0323322386640952	0.875884505099051	-3.5413947831266	0.0065122996016964
cg13914373	4.81899570143794	2.04849036797374	0.0442631132501784	0.907304190259496	-3.74972547438791	0.0106761168609802
cg13050802	3.9725844286356	2.38778877880838	0.0196525797397047	0.819146657880132	-3.20620840249247	0.0134534088827761
cg19387066	4.79093264495972	2.81647344155594	0.00630354746822733	0.684728592217824	-2.42480694654974	0.0113858769058182
cg24230893	4.65986028511548	2.95034607773314	0.00431412834959424	0.641841753397072	-2.1608621573713	0.0132821766593746
cg18188598	3.09339357375921	2.48552912340211	0.0153270318105524	0.787968502499279	-3.0369973091284	0.0170572438773471
cg16526120	-4.4667857354241	2.5023667135275	0.014675002400197	0.781486480941127	-3.0072982816772	0.0209847304533147
cg08031769	3.1362231186842	2.15685556033202	0.0344525260194414	0.883955244948043	-3.58374336051594	0.0247090466043801
cg24687639	-4.90840664136698	2.75926036141379	0.00738730697580324	0.699934103831248	-2.53482342479193	0.00932037318938844
cg14703482	3.62283036800526	2.40781515816349	0.0186864682182608	0.813003050057404	-3.17198493759642	0.0200163232844882
cg02830545	-2.98803258283365	2.13862638802004	0.0359566484782009	0.88899739083954	-3.61217402439275	0.0365302520111828
cg09308088	1.30450657357554	2.03733760135116	0.0453979324704416	0.90972181776138	-3.76639186357312	0.0272374509394108
cg05529120	4.31543673487918	2.39709415329938	0.0191982599315451	0.816395372088752	-3.19033513230473	0.00811467462177584
cg06477487	4.23831805068955	-2.88166870714365	0.00524787063416122	0.661784340750978	-2.29739342203573	-0.0160033124945831
cg23499929	3.53602358855634	3.20306234953266	0.00204723007354822	0.563598633987464	-1.63887385923711	0.0193713362859964
cg09467645	-5.86043108899667	2.42011849324828	0.0181141921608576	0.808906260922515	-3.15084468053806	0.00524838160520666
cg04545972	5.1002579869103	2.12680330521059	0.0369624941392926	0.890801066021691	-3.63050413861947	0.00909851835068076
cg02452418	-2.65427965472117	-2.11322208492553	0.0381480382285782	0.892933419461675	-3.6514533704223	-0.0287667009796178
cg26716451	2.1236313452243	2.6783370443491	0.00921289455948818	0.720279595531513	-2.68750422491423	0.0269329496770772
cg16445728	4.39888284977681	2.44974932416462	0.0167997940855531	0.799205066663032	-3.09957453789278	0.00744352861392072
cg10810799	-3.8346377576555	-2.2273570620413	0.0291403122807073	0.863453192286846	-3.47187531827463	-0.0134429307063912
cg05988805	4.62257736812684	-2.02471445695503	0.0467125014548253	0.91252832776844	-3.78516091414879	-0.00675149595954627
cg13317817	4.96972893470222	2.36891893561808	0.0206034175568061	0.824257298667979	-3.23824257434335	0.0113691138444842
cg04470688	4.12663096607228	2.52406051394825	0.0138717750862294	0.773028127297568	-2.96879851386678	0.013070545077704
cg26807233	4.27904732177415	2.15517553496545	0.0345888132968873	0.884581098340176	-3.58637211550737	0.00949382140798172
cg25544761	4.22366493151168	2.31300435344274	0.0236658592918015	0.842136091853648	-3.33194272509536	0.00999962833952861
cg23762435	4.33869576759794	2.05154496394743	0.0439565998935229	0.906562831558839	-3.74514711301918	0.0178439705574183
cg11879623	4.46643189759709	-2.36651071877644	0.0207276687049392	0.825219962086991	-3.24231594179224	-0.0085081979075643
cg06606575	5.67676247432855	2.9054845415877	0.00490476835784257	0.651755969305048	-2.25031351012832	0.00739573965877671
cg09585410	4.21914847889763	3.03792910780179	0.00334632421659755	0.619296059795166	-1.98338512220233	0.0141487582670413
cg04347230	4.63477093646822	-2.47302941815436	0.0158278032668195	0.791478191425055	-3.05894133140023	-0.0102866014788514
cg24160566	4.65368374528139	2.77982802451575	0.00697943385601212	0.695821223043587	-2.49546879486928	0.0178628990277141
cg06583751	5.6715907063282	2.128993555738	0.0367743325704953	0.890801066021691	-3.62711496038654	0.00596040973516843
cg13685015	4.75773358952973	2.02445223525125	0.0467401525049667	0.912639831450919	-3.78554973809765	0.00995434286128416
cg26448612	-0.0218013057737876	-2.66528228420863	0.00954327096612771	0.724419889419145	-2.71180877953798	-0.0899054495742215
cg02644593	3.06843336811937	2.46950212018176	0.0159717508726876	0.792968091463566	-3.06511770517962	0.0156692129907898
cg21195162	2.66384200487717	-2.61662683581713	0.0108718138779072	0.741425868948518	-2.80158273531668	-0.0325063342881664
cg19327137	4.36047387896787	2.03134744875795	0.0460177203765593	0.911381759764952	-3.77531102117867	0.0100893236260567
cg25058463	4.82542264652236	2.14400005693996	0.0355074207838988	0.886909453465928	-3.60381437151801	0.00876570417498601
cg25972409	4.33095965478668	3.31504156907485	0.0014539990193188	0.530947673449002	-1.39821028092627	0.0141133852661487
cg08996947	3.55879958586128	2.25509719545399	0.027256209157508	0.856675889954274	-3.4270333078611	0.0122524196178886
cg19587777	3.37621609436995	3.75338133460146	0.000356796099653102	0.420764095443704	-0.406060186172897	0.03637674371335
cg13870426	2.57307742235481	2.36877539903143	0.0206108046459397	0.824257298667979	-3.23848545341585	0.0166460705830924
cg24634751	5.03004046401273	3.45595663531554	0.000935938808599478	0.494020924152502	-1.08767202246737	0.0110102361643141
cg00310404	3.74115642740291	-2.11589898144568	0.0379117842761314	0.892245749889015	-3.64733325584302	-0.0110157853613575
cg10445315	-4.29544158546205	-3.08144419046396	0.00294448947613419	0.601259117605439	-1.89383638075496	-0.0112693458870709
cg06114260	4.33419582005432	2.23784511363423	0.0284149086906945	0.861491580478483	-3.45497580293821	0.00807278588212534
cg02290567	3.51477828279801	2.27043367869839	0.0262613446302513	0.85223299889178	-3.4020435437733	0.0202763112810901
cg08888918	5.42979687340061	2.90243142789537	0.00494756436133813	0.653240450837312	-2.25636487903317	0.00914640748174311
cg24171409	4.46355297360454	2.20245262618496	0.030928385861118	0.870548324353837	-3.51173773971263	0.00903902160546866
cg19851357	3.3620058438395	2.80427501449413	0.0065215484462605	0.689994760448881	-2.44840564756813	0.0351192237271825
cg15869923	4.70719189119418	2.05127636870926	0.0439834784781401	0.906685072058958	-3.74554993049377	0.00906928090122427
cg27449959	-6.30954771569619	2.7600198755582	0.00737186486690651	0.699805096256934	-2.53337407708079	0.00719091141439991
cg12878382	4.16568237652623	2.23836278291107	0.0283795193459105	0.861491580478483	-3.45413995976691	0.0121075117258874
cg18237563	3.95745257029531	2.32615919238877	0.0229111526196158	0.837375377295516	-3.31006352125214	0.0122141646654458
cg05144672	3.96322237090638	2.64587856460231	0.0100542871820016	0.732711473368863	-2.74776405762601	0.0110036250542074
cg13818754	3.27956563982475	2.23443397502151	0.0286490763494542	0.862654744601978	-3.46047948571924	0.0222368520263564
cg23535362	-6.36747258062982	2.75280965358429	0.00751965963947716	0.70226264865345	-2.54712086547187	0.00704072085794747
cg12345456	-4.97330705127198	2.41267525718281	0.018458502911963	0.811052643198054	-3.16364447475594	0.00737950509010555
cg03372174	3.02185224364894	2.36037426726694	0.0210472982372576	0.827227407079798	-3.25268011811568	0.0190236160965767
cg17707755	-7.02723063702962	-2.09342457648105	0.0399353314352181	0.896955111806852	-3.68178637104201	-0.00211024246445328
cg20356482	3.63001050524845	2.7221254794029	0.00817945611115965	0.710701882895562	-2.60531714650867	0.0176375004550212
cg00256512	4.80007073553768	3.19371575705344	0.00210586090701546	0.566365894585105	-1.65870870138343	0.01004569323423
cg18279337	-4.51589269425396	2.14847984200132	0.0351366662905007	0.885662037136885	-3.59683171766586	0.00928513318185323
cg17796923	3.51197207155915	2.32546023232544	0.0229507089934368	0.837526565595096	-3.31122860377619	0.0200429990457577
cg12837905	4.85917377022836	3.04605425868946	0.0032676190345549	0.615301236616943	-1.96673288293586	0.0118821400091742
cg02065717	5.30088063714728	-2.80521170703371	0.0065045661995362	0.689496242326703	-2.44659626685276	-0.0136532402437091
cg07634179	-4.11705357257324	2.43431631696741	0.0174733203934125	0.805895073407548	-3.12634100757582	0.0144733582830987
cg06310690	2.80013469372447	2.04381459834692	0.044735871770928	0.908763283385019	-3.75672235222431	0.0157716898216167
cg16179589	3.45286493397282	2.42393844057499	0.0179397286422448	0.808224106382288	-3.14426331217462	0.0152173401690474
cg03836602	4.49656907094095	2.10419609572129	0.0389540911264342	0.894065464514351	-3.66531285743869	0.0233386163081106
cg14049461	-6.25369559099837	-2.26378914790969	0.0266883659447643	0.854248527415942	-3.41288764192504	-0.00450773354620806
cg23213390	3.2272283295857	2.20639975851236	0.0306387278156894	0.868932719108624	-3.50544496089851	0.0268839992894775
cg10934515	4.28376706029961	2.23753404176072	0.0284361931232162	0.861491580478483	-3.45547799058999	0.0101929984700005
cg08464009	3.46250338084452	4.64653275114237	1.5399515121214e-05	0.215936771625283	1.81639114451729	0.0368526834683499
cg09831911	5.43061673735585	-2.00115911831391	0.0492531713332535	0.919386767486326	-3.8199151605537	-0.0122515491723354
cg11571772	-5.20177865015929	-2.48717550891192	0.0152621461003362	0.787624586682659	-3.03410038564344	-0.00642052956353962
cg14406727	2.54354412813174	2.44259316685705	0.0171091537669432	0.801287168134774	-3.11200286491075	0.0190455702064432
cg23386435	4.28092730267497	2.58046652445817	0.011965624407597	0.755516863641033	-2.86746700572623	0.011121315933642
cg00128361	-4.90939652252025	2.10109936292775	0.0392340251091421	0.894696168118416	-3.67005626216919	0.00589199295730403
cg10369784	4.92955571786314	3.37296258250364	0.00121478578256091	0.521639882644915	-1.27158280983643	0.0143452989760808
cg25042258	3.53168773569045	2.94703581624802	0.00435535186760588	0.642618167875603	-2.16749665889896	0.0210295504657618
cg06540558	-6.36115706861307	2.23762468510296	0.028429989597031	0.861491580478483	-3.45533166397055	0.00308249159767887
cg12557972	4.78325363855665	3.1965615483481	0.00208784486700769	0.565724991135154	-1.65267369597384	0.0126186291393984
cg20263733	4.69825867129612	2.20458286867801	0.0307717623414969	0.869409413815581	-3.5083427412787	0.00646215338630285
cg21364330	4.96105738023984	2.22509411803487	0.0292989468347255	0.86354947894458	-3.47551292093165	0.0110504930843112
cg05781049	4.88537721031347	3.3707535578886	0.0012231839019982	0.521639882644915	-1.27643846112871	0.0100750207734235
cg03470856	2.89599787258036	2.30939721284091	0.0238766173496537	0.843068349734417	-3.33792428302306	0.0395832218753388
cg14093103	4.54985286713445	2.23761416868658	0.028430709267411	0.861491580478483	-3.45534864099963	0.00853830731672012
cg26384906	1.8794083618147	2.27327292451885	0.0260807228351258	0.851939882425028	-3.39740175254822	0.0362767659670249
cg08286738	-3.4271020028993	-2.44043803936236	0.0172033147411649	0.80307294113711	-3.11574000851489	-0.0202323417869753
cg01897537	4.1112427752333	-2.09217853843084	0.0400502110448223	0.896955111806852	-3.68368735037801	-0.00866456526257509
cg22799110	3.8605150080797	2.54894514141981	0.0129993919312729	0.765529225377023	-2.92431189220636	0.014096149103753
cg20407522	-5.27568986299487	2.93233662647291	0.00454284756213431	0.646066520573163	-2.19689180881902	0.00866910858877487
cg10089105	4.4238315070062	2.67300699076729	0.00934650198298729	0.721147190717358	-2.69743843680274	0.0112699209439461
cg08422471	5.0751520440035	2.59612577273355	0.0114802599038341	0.751112430276681	-2.83902375032691	0.00767889024977231
cg00910796	2.61963702159727	2.30649503360328	0.0240473913531818	0.843888864065234	-3.34273124635774	0.0372015840148596
cg01048203	2.16931366294136	2.8463305992616	0.00579793169176112	0.674219285624727	-2.3667243085648	0.0408822119825117
cg19090553	-6.10598625926946	2.35750723882402	0.0211981312043987	0.827660852789294	-3.25751485563561	0.00462886360943027
cg25384748	3.94028084331815	2.43636748654466	0.0173824313162387	0.80499914525676	-3.12279138388938	0.0103590700992255
cg21459643	-4.50340995355612	-2.41940877162218	0.0181467730423061	0.808906260922515	-3.15206653201692	-0.0148778203820759
cg06714776	-4.02028053655395	2.18797106743029	0.032011771571624	0.87464512473839	-3.5347440901219	0.0186790003125221
cg16782885	-3.57430886106005	-2.0065129869353	0.0486655305169846	0.918347937955533	-3.81204680323479	-0.0223353517478072
cg17545546	2.69000133764735	2.37378855827962	0.0203541961914985	0.822086655653467	-3.22999554587386	0.018977449112341
cg06779884	4.00474293701109	2.87205175625809	0.00539259104602097	0.66561968144878	-2.31632374197522	0.0180043149051321
cg06447378	4.10631326186745	2.61293978437759	0.010979034349394	0.74326225847997	-2.80833332016857	0.0221248643324146
cg09677663	5.42355447221324	2.11181446976404	0.0382727818787593	0.892939525835835	-3.65361810302024	0.00656125559787424
cg07586956	-1.47238175943701	2.9814545061023	0.00394400743090771	0.634005536879606	-2.09825122872156	0.0519823205137296
cg05246303	-2.65513586540052	2.18820506760796	0.0319940048827143	0.874482332025683	-3.53437335681452	0.028818676694958
cg10700874	-6.41571869934638	3.31918213066784	0.00143552400231065	0.530730206013424	-1.38920597430091	0.00518645407210326
cg01400541	3.00630862030042	2.50719286856292	0.0144927730874333	0.780216058116086	-2.99875620431006	0.0212247579319645
cg06480942	3.02875665394666	2.71916083745757	0.0082459305462577	0.711145705921661	-2.61091365816968	0.0308190385378035
cg18510853	0.734184776352625	2.36074177022733	0.0210280333139338	0.82702446520261	-3.25206004193616	0.0453538732419507
cg26739647	3.20156229969497	2.08410499256005	0.040801519741379	0.898943201909746	-3.6959810577665	0.0133712003832982
cg17022488	4.58765215989583	4.17941532520122	8.31486381152631e-05	0.341097502996575	0.624972629405192	0.0165503780660274
cg01032630	-4.2128240486602	-2.1299181999296	0.0366951481144157	0.890801066021691	-3.62568328274561	-0.00946745711456763
cg03362340	4.04469409651526	-2.03000018980782	0.0461581168176732	0.911441058565018	-3.77731392977926	-0.012262846900584
cg02819387	-3.82442391950847	-2.24757075268873	0.0277564858346821	0.858356644582056	-3.43924557380303	-0.0220973660160136
cg15736336	3.65857923063851	2.55832344623854	0.0126836915343579	0.762865411198765	-2.90745676069529	0.0146309588940542
cg26896179	6.18497374215003	-2.42129573443926	0.0180602644336207	0.808906260922515	-3.14881731194598	-0.0066566645059799
cg13304306	2.84551913364264	-2.15131593715996	0.0349036951495275	0.885436823958394	-3.59240470680746	-0.0316788118907075
cg05390712	4.59465764606879	2.88772419656069	0.00515859244273944	0.659452088840942	-2.2854497101049	0.0151192564768184
cg02245810	3.97090619871462	2.71797092056259	0.00827274994607868	0.711592941175733	-2.61315861978734	0.0161013345252612
cg19632442	-5.19588773925375	-2.18461014349742	0.0322679076195432	0.875698604641893	-3.54006521762824	-0.00509757649387267
cg17298510	4.0487891712161	-2.98989395761004	0.00384880113143304	0.630444011387968	-2.08118391059614	-0.0191805015458548
cg17700374	3.06897070956164	2.21051570937565	0.0303392183414682	0.867904753769448	-3.49887297244076	0.0290162695128947
cg01776139	3.98293667036491	2.54121920893841	0.0132647835765922	0.76920619619482	-2.93816059658044	0.0130996223767182
cg06099852	4.59277758235045	2.27096772728295	0.0262272864516678	0.852230439067716	-3.40117081266682	0.00867214689279572
cg19713980	2.52152150103325	2.54113632085037	0.0132676571828027	0.76920619619482	-2.93830899308908	0.0328610375913042
cg05234387	4.10630342571065	-2.95973597421328	0.00419915173924706	0.638763525690925	-2.14201338352857	-0.0250030138143686
cg05303899	2.36803602131031	2.06637687630945	0.0424941838486966	0.90312779077569	-3.72283309059346	0.0204496388317699
cg17673617	3.90330288807864	2.09313922680837	0.0399616142669337	0.896955111806852	-3.68222179129711	0.0148085161865626
cg01133705	3.76117696685208	-2.03165978720914	0.0459852244231421	0.911325666556764	-3.7748465181627	-0.011340269463801
cg15670422	5.24475389055322	3.23031590966714	0.00188488440112584	0.551449630529506	-1.5808132443361	0.0124434241030021
cg24177030	4.27812826059263	2.11775144966145	0.0377490367877129	0.891688078450615	-3.64447945101459	0.00915302709716093
cg23259119	2.30765594098507	2.44555260664156	0.0169806037350228	0.800599736243622	-3.10686665931501	0.0254963964944904
cg09865681	4.3156889091138	2.0558804044503	0.043524703959452	0.904976739953943	-3.7386388974774	0.0173634773076901
cg22608879	3.45850115883074	2.35390859653007	0.0213888148285566	0.828774047662059	-3.26357652898792	0.0126249683297297
cg21586391	0.899364045439637	2.32172664787699	0.0231630324318367	0.838470524658398	-3.31744716276557	0.0324252042237885
cg08832220	-3.78721847489749	-2.22671851488013	0.0291849984074194	0.863453192286846	-3.47290207348923	-0.012192472910055
cg17722979	4.41977161904478	2.32141855731146	0.0231806306603907	0.838679648218888	-3.31795994303518	0.0095725418958984
cg01912525	4.77842369236185	2.40740984459139	0.0187055928358166	0.813003050057404	-3.17267988456293	0.00730691266770778
cg14779218	2.48615388547068	2.44518904350853	0.0169963491468904	0.800974838079104	-3.10749790486876	0.0259568281831494
cg05998901	6.03148965406736	2.1980481196134	0.0312544402107609	0.871738850022953	-3.51874852434219	0.00494636073501942
cg11648862	-2.47500163075387	2.12807315901612	0.0368533008912043	0.890801066021691	-3.62853953689233	0.0481086533341779
cg24775474	4.62564576203116	2.57557393286179	0.0121210388386875	0.75781251830613	-2.87632618412633	0.0109021720726813
cg16497732	4.57102904187799	2.37132061062874	0.0204801650596176	0.823197607940943	-3.2341769051412	0.0148641361251479
cg05099299	4.9171258173111	-2.01155747503302	0.0481173597502037	0.916945543160865	-3.80461648132169	-0.0090782763498003
cg05212716	3.21150869285922	2.86334346284005	0.00552680395215048	0.667245797256756	-2.33342515775968	0.0461228280768328
cg17785969	5.21077091308548	3.59140906740617	0.000606692935943334	0.45332012738269	-0.781493280156432	0.0114544981287596
cg06943029	1.90228109049144	2.86837071406101	0.0054489525725262	0.666099822629485	-2.32355727863125	0.0432929127260971
cg17896573	-4.81200644317919	2.89598847882424	0.00503901057203593	0.656077254899931	-2.26911971143622	0.00932265647000686
cg06289323	4.89642655972	-2.02822710145078	0.0463434499117045	0.911693858758426	-3.77994815247228	-0.00941484158242334
cg22832489	3.20735200144287	2.58179255638933	0.011923814621329	0.755516863641033	-2.86506364405975	0.016521534683997
cg19410364	4.57014529120663	2.57912426286209	0.0120080810775668	0.75574841244492	-2.86989879651863	0.012878836218831
cg07941542	4.29439948175288	2.28031701872834	0.0256373336821884	0.850617326747849	-3.3858648147246	0.00901920052023797
cg27597989	3.67851157688442	-2.26400746531054	0.0266742386803998	0.854112328597644	-3.41253176012297	-0.0291721688130228
cg06913821	4.44996688489974	2.75181425330138	0.00754027515567043	0.70226264865345	-2.54901652747642	0.00879180397535984
cg23580219	3.85543827653756	3.41454031171315	0.0010665151887427	0.509566927839615	-1.17980736887061	0.0161776346719374
cg25788533	4.41309833667414	3.38034820541766	0.00118710089372023	0.520455273491254	-1.25533349645286	0.0161554308340569
cg15175599	0.87921084287192	2.19044261155307	0.0318245527382456	0.873890441051436	-3.5308266660025	0.0663011910633021
cg26710404	3.85942621459512	2.035752154446	0.0455612718183896	0.910117925669851	-3.76875474935185	0.00827007794320533
cg09152548	3.03086071492411	2.53758467140054	0.0133913168841166	0.770875126939452	-2.94466400025879	0.0283468156481662
cg26200974	2.90276823543849	2.44946677907379	0.0168119127233755	0.799330745037887	-3.10006579759165	0.0266176497535503
cg09306022	-4.12991441906224	2.21347088099799	0.0301257640594561	0.867845132678193	-3.49414808042058	0.00885260757823642
cg23588378	4.17882750641729	2.0196319556344	0.0472509588032695	0.914374255989385	-3.79268953022953	0.0105745305528967
cg20918953	2.82930384316324	2.31320864406782	0.0236539724805766	0.842082474046536	-3.33160372896509	0.0188652876069145
cg19090900	3.27900124660764	2.17974168222869	0.0326421137399164	0.876236405995964	-3.54776091025703	0.0193128461198554
cg20472433	-5.57623056599675	-2.0795377549844	0.0412319181325643	0.900263280429301	-3.70291764770251	-0.00403885303289479
cg13378201	4.97152615106174	2.36275377548177	0.0209228396269368	0.82702446520261	-3.24866385067231	0.00946402173109073
cg02211841	3.1607873416543	2.14013685295786	0.0358298792149773	0.888437640352664	-3.60982603766403	0.0143300626230529
cg16612971	3.36058694657937	2.03751182132649	0.0453800143835045	0.909641067700782	-3.76613211652451	0.0141393366409378
cg16055294	4.22252282042193	2.62665387386985	0.0105850158361549	0.737875605318656	-2.78318687477753	0.0178329145890234
cg15013315	4.22843963895478	2.6590708635195	0.0097042212088536	0.725159258732732	-2.72334068025745	0.010553682337364
cg00360349	2.36095488713087	-3.27218316394758	0.00165883787454647	0.540693532425678	-1.49097450150615	-0.0696814937048242
cg07194238	3.46744879809407	2.31414197607971	0.02359973310639	0.841364796428043	-3.33005466104403	0.0208117983886891
cg16405174	4.70095769140653	2.34762867134626	0.0217252302279406	0.830906191473127	-3.27413649009877	0.00697284958681199
cg00871979	-6.0656821000532	-2.43925442835717	0.0172552259012239	0.803440714132712	-3.1177913433033	-0.00387117570401084
cg16714649	2.96380101919351	2.08743492150453	0.0404901770351894	0.897930144954329	-3.69091545051687	0.0240540467132049
cg00131691	4.37893649135536	2.24040562795282	0.0282402429168393	0.860833004281348	-3.45083995090777	0.012509282939575
cg23205744	3.60122475302012	2.06650585278235	0.0424816534527936	0.90312779077569	-3.72263844548524	0.0097554255900496
cg17308151	-4.47330481914866	-2.13448871354524	0.0363059151483398	0.889866223437258	-3.61859875009459	-0.00757104097057984
cg24993354	-4.96124934631503	2.01907073574741	0.0473107419727766	0.91451904811665	-3.79351985287255	0.00445110798200242
cg03882842	4.47512287855995	2.10459608611798	0.0389180600538475	0.893815224408176	-3.66469973962667	0.0088556603518315
cg11330329	5.74569697721132	2.65842168972988	0.00972118445531068	0.725286638857999	-2.72454471445976	0.0054134970639973
cg05549853	3.57673879020933	2.73479148551543	0.00790093583105928	0.707625695390638	-2.58135457942919	0.0257799829901293
cg01761552	3.17817407003685	2.26084206695759	0.0268797177643848	0.855629946982731	-3.41768892186163	0.0305875727878734
cg17808839	3.60723398293096	2.1379090292453	0.036016991176489	0.889450723135527	-3.61328865134588	0.0175990399625644
cg15126341	3.03729916504203	2.02065341085325	0.0471423162479759	0.914028971909179	-3.79117777958077	0.016380462405414
cg01636316	2.53530753698262	2.58292213024312	0.0118883035628517	0.755516863641033	-2.86301558854733	0.0222889949905506
cg01517185	4.25553879863111	3.7472657590201	0.000364106899558598	0.424051466204417	-0.420412051940026	0.0196648109249048
cg17846263	2.23818580953987	-2.04682534396971	0.0444309646792025	0.907567996294112	-3.75221861362589	-0.0139371784348946
cg27567815	2.93704530219819	-2.48586473691275	0.0153137848502921	0.787968502499279	-3.03640689943061	-0.0505771228916754
cg26622262	5.10676731513668	2.03062419975492	0.0460930436547073	0.911381759764952	-3.77638638506701	0.00493818202804364
cg19380370	3.69597369510199	-2.17340650724614	0.0331347370112237	0.87894087571338	-3.55775340150109	-0.0104825633846527
cg24860345	5.48451696033569	2.26529629153658	0.0265909734163085	0.853657992441433	-3.41043024797145	0.00680134484192685
cg14091497	3.45593871599549	3.37073791025045	0.00122324358500995	0.521639882644915	-1.27647284878642	0.0195743182610932
cg24145685	2.39651899698187	2.09779969934352	0.0395342218761113	0.8955233246211	-3.67510394427884	0.0198577931686629
cg00881168	3.84356304762232	3.35913370669765	0.00126826863528743	0.527651053033358	-1.30194593069726	0.012691755861659
cg24328539	-4.31173537956349	2.15831143886268	0.0343348012810723	0.883586801867503	-3.58146392940861	0.0105002106476678
cg12231088	4.03774218059971	2.29216503022574	0.0249065725973716	0.846468900941749	-3.36639326086818	0.00916918758551533
cg09495813	4.72832914547467	2.22113471928951	0.0295783307769718	0.864631448063381	-3.48187007280419	0.00828292140219811
cg08533136	3.66899075179987	-2.18184000509124	0.0324803666335031	0.875889524229499	-3.54444581490111	-0.0184168006917667
cg18513839	5.92022724373549	2.87952800659449	0.00527977132785839	0.662265640702103	-2.3016112789259	0.00657570517154782
cg17569828	-1.04920353414342	2.39350407461476	0.0193724168628518	0.817478642687665	-3.19646509485461	0.0428180192221506
cg15854296	-6.4246957759242	4.39150559065224	3.90836814618913e-05	0.262816432149793	1.15890772965953	0.00558968932843934
cg07003433	2.87456206974065	2.40369892429177	0.0188815064243594	0.81414568807714	-3.17903818545454	0.0345973895329523
cg15371806	4.42204008529576	2.44586562193559	0.0169670579555391	0.800511146992348	-3.10632311820064	0.0197742603839279
cg05378690	3.07634309929057	-2.6769028619436	0.00924867266708916	0.720315323679575	-2.69017876670354	-0.0190569249999426
cg18264519	3.17952950779363	2.09825280134668	0.03949288195557	0.895183273176863	-3.67441120961434	0.0129939831566808
cg19936497	5.23106583467302	2.24884185655344	0.027671433071892	0.858111255911738	-3.43718549114805	0.00788903566652321
cg23568665	-6.55905728918813	2.38733452607171	0.0196750014437242	0.819146657880132	-3.20698198982196	0.00327752659185983
cg05785245	4.75024441234473	3.54934362707311	0.000694847351846777	0.465141737983944	-0.877359417395831	0.00880125142656252
cg25555476	4.94611796759977	-2.28700490016647	0.0252225434698344	0.848088003529582	-3.37488391897496	-0.0061408801114563
cg21997358	2.04664350524349	2.03457336016604	0.0456830437699583	0.910605656984215	-3.7705105489255	0.0202297187024494
cg02279913	1.21826480589737	2.07005792199413	0.0421378131763877	0.902381129041967	-3.71727373805934	0.0364452703805631
cg24691398	5.0154158365875	2.32986117379893	0.0227026527733437	0.836073712452686	-3.30388796354507	0.00739763323549991
cg21163146	5.7703130049417	2.23086920202649	0.0288956030583009	0.863371296899764	-3.46622355512614	0.00516499755231681
cg07948433	5.02561181454079	2.09183433605367	0.0400819955282739	0.896955111806852	-3.68421230159113	0.00599329377009061
cg00374836	3.84152757627476	-2.47295922579795	0.0158306563858425	0.791478191425055	-3.05906430855505	-0.0132339092184659
cg10466699	5.01670226767981	2.68196655230896	0.00912291333414254	0.719477543584443	-2.68073080012572	0.00717305622432485
cg13056354	3.68411646842598	2.20828039873114	0.0305015570764888	0.868511442728267	-3.50244339466685	0.0125267878968585
cg15104443	2.32658940828296	3.2324923370559	0.00187245454129943	0.550983771982715	-1.57616226078507	0.0835535632399749
cg08571637	3.9708858989277	2.44212213264499	0.0171296944747986	0.801465439282852	-3.11281989844027	0.0143886565320976
cg10795710	-5.83785856916434	2.47091524324233	0.0159139413163797	0.792276501186501	-3.06264414440474	0.00489119525425396
cg00747160	4.36551337151767	-2.1508452063357	0.0349422698511185	0.885535087302306	-3.59313983769529	-0.00938564834236688
cg13828440	2.60798742360881	2.32336785513823	0.0230694857189439	0.837842062259311	-3.314714624047	0.0419809416571005
cg06952006	4.88054071430691	3.20774620308247	0.00201842713523858	0.563264423895972	-1.62891919936799	0.00853058674735085
cg21359098	3.68861116928561	2.82383279526333	0.00617528764035667	0.680826575052085	-2.41053278312693	0.0308463048812051
cg02326285	3.82809402887692	2.34178371071086	0.0220425627675929	0.832287969340054	-3.28394427259787	0.0130644587735484
cg13372513	4.02357658718109	-2.13938985341432	0.0358925241348417	0.888752228039825	-3.61098740885762	-0.0263213443367587
cg24222440	5.26136625278077	-2.2180011681318	0.0298010975067438	0.865947382978926	-3.48689453727508	-0.00900339147851881
cg15413973	3.31192865021505	2.03025523504141	0.0461315105835153	0.911433058331189	-3.77693485358417	0.021005101166962
cg12698629	4.93319493576611	3.12428993287272	0.00259316804785002	0.589489986594466	-1.80479358821313	0.0111172146169477
cg13858310	3.71549262113479	2.7225879073842	0.00816913163598544	0.710430381358029	-2.60444377774004	0.0311515212110173
cg07701754	4.35313040869136	2.82598567682517	0.00613822326768696	0.680826575052085	-2.40635181511117	0.0139085835736988
cg22510507	3.58907399857225	3.36368797122686	0.00125041459982891	0.525310137415957	-1.29195541266492	0.0391048178216663
cg15709604	4.28304004298937	-3.49975003605579	0.000814397272359881	0.480943802903233	-0.989483964191337	-0.0182899510701856
cg22570013	3.74558460101715	2.82141008807358	0.00621724346882863	0.680826575052085	-2.41523492092803	0.0115864405873415
cg19419519	3.89820411890579	3.9423694966646	0.000188938825199847	0.365240051176849	0.0439385486092299	0.0188817619619165
cg09979245	4.63255326969645	-3.32930022502538	0.0013913031548561	0.530730206013424	-1.36717141791132	-0.0126533029584855
cg25368224	2.51962445246077	-2.23609646792586	0.0285347383915448	0.862145251302463	-3.45779802141323	-0.0170112339902958
cg01227396	5.54394402398834	2.02828622971885	0.0463372591955293	0.911693858758426	-3.77986033943748	0.00560805077672444
cg15731152	5.49823996644766	2.27400716296408	0.0260341923160739	0.851939882425028	-3.39620058644625	0.00601529594274652
cg18999649	4.82532538731469	2.7281379866988	0.00804614308234994	0.709162823219494	-2.59395275629718	0.0123352723967874
cg15237338	-5.95362627610276	2.18433221568608	0.0322891685833438	0.875884505099051	-3.54050493394205	0.00408630161549405
cg11718265	4.36365040006207	2.00022614781691	0.0493561940579104	0.919754961414211	-3.82128444525498	0.00690130918192289
cg05951360	4.91589737229884	2.05719735493201	0.0433942367188056	0.904598126706309	-3.73665959844447	0.00701335126397351
cg00169548	1.01385441241904	2.51529213246437	0.0141915315170154	0.776676647827257	-2.98439146198312	0.0456153933389087
cg23773006	3.14751484581423	-2.55598126634337	0.0127618798000936	0.76356051748355	-2.91167080810897	-0.0198199758180252
cg02115490	4.44590083650013	2.59628755822014	0.0114753398165503	0.751112413984973	-2.83872918249463	0.00877555707566002
cg08283595	4.92348150928669	-2.38562270025115	0.0197597015441642	0.819653759294402	-3.20989613430884	-0.0094257579063507
cg22873932	2.8675622148228	2.249475710188	0.0276291061802197	0.858041364280055	-3.43615783963229	0.0238574477489893
cg25091766	5.7284847161898	2.73584362046413	0.00787819461421216	0.707625695390638	-2.57936026126809	0.00943807591830959
cg25627789	4.85551408208127	3.26415953998118	0.00170008247394804	0.542671974025051	-1.50825169328578	0.0104746065314143
cg04337734	1.71128069248399	2.48264101734007	0.0154414544446853	0.789030759341656	-3.04207541927117	0.0430331481205209
cg02392176	-4.52930486115529	2.13174038132759	0.0365395347887035	0.890778985424242	-3.62286035308875	0.00653555769155953
cg07330634	3.26629642305999	-2.02673807435115	0.046499585373885	0.91221915674061	-3.78215881972559	-0.024063666706577
cg14656778	-6.76573004350338	3.06770530359791	0.00306622500935222	0.606328187750548	-1.9222063126067	0.00450555719685639
cg12478720	3.64313119560801	3.3183317313001	0.00143930032029336	0.530730206013424	-1.39105590746002	0.0194776500099101
cg05105207	3.86839005509396	2.92908919979381	0.00458526499391651	0.646175858185953	-2.20337153904504	0.0195613923698297
cg19135889	2.65103634851863	2.38730807634055	0.0196763076929541	0.819146657880132	-3.20702702973014	0.0248043672173175
cg00703019	-4.64581018808253	-1.99768218599805	0.0496380483702871	0.920382559143216	-3.8250153082167	-0.00657224823535531
cg20318235	3.42640369297573	2.85458427581919	0.00566490152215986	0.670983044643786	-2.35058779587874	0.0254580434462193
cg12913956	3.71605181069505	2.13897235715933	0.0359275777759947	0.888948866594334	-3.61163634662298	0.0183132794554767
cg19684083	4.69717643856007	2.91311824574951	0.00479925770983277	0.64933747511021	-2.23516290306771	0.014191304057639
cg05268769	4.49775564828446	-2.18817722215958	0.0319961186225372	0.874507829420821	-3.53441747491968	-0.010977096216332
cg26793447	4.79554909634165	-2.16275980402228	0.0339772718999608	0.882803166119012	-3.57449118358649	-0.0101236674298507
cg05237929	4.49561634350727	-3.9717717846142	0.000170885834042086	0.361570989061528	0.115039289950882	-0.0250810053316489
cg04595664	4.87635804213388	2.4045772821848	0.0188397354998093	0.81414568807714	-3.17753392305656	0.0089372546252029
cg07420106	5.11355919292011	-2.13330126443108	0.0364066932281968	0.890193265952951	-3.62044059753276	-0.00800553205386345
cg11716836	6.48639350223925	2.65943501532197	0.00969471753723098	0.725159258732732	-2.72266518205625	0.00597451080125488
cg08732984	4.91828260660152	2.47665316482822	0.0156811343634523	0.790013564496877	-3.05258872438786	0.0108581977763615
cg20216935	-5.24197960780812	2.32729904900563	0.0228467742667451	0.836827776591936	-3.30816289956572	0.004378497262264
cg08203352	-4.35594656444541	2.22713109292878	0.0291561189293947	0.863453192286846	-3.47223869462383	0.01555075288339
cg18219490	-5.46324904028536	-2.15888793862441	0.0342882816943601	0.883586801867503	-3.58056095923713	-0.00399114700374362
cg25062381	4.79232704113433	2.41936081668968	0.0181489763778898	0.808906260922515	-3.15214908042051	0.011737874345894
cg01403320	3.4421242312475	-2.04292843582731	0.0448259587836047	0.908763283385019	-3.7580468651945	-0.0126426989990757
cg03963552	-6.15068423807021	-2.38146147732586	0.019966953999588	0.820291119399916	-3.21697294139118	-0.00651787999450665
cg23563543	3.43283800200459	2.03447782188608	0.0456929253369446	0.910605656984215	-3.77065281361437	0.0110131784692448
cg10085203	3.64743021645407	2.11603202612928	0.0379000754288602	0.892245749889015	-3.64712836580025	0.0259699879943788
cg05211209	1.66421597483386	2.11584325137562	0.0379166898395074	0.892245749889015	-3.64741907740683	0.0186779207544163
cg22929104	-6.35873818576209	-2.27315303794992	0.0260883273155357	0.851939882425028	-3.39759784857167	-0.00382811223360219
cg02833089	4.5810141981714	2.63560792141327	0.0103347358483613	0.735480424944808	-2.76671335273479	0.0108971801635706
cg25155942	3.80000962873559	2.7816877209494	0.00694359207947726	0.69534699143219	-2.49189955584282	0.0155262569654228
cg05834161	4.22407353242944	2.17078702621415	0.0333403197049706	0.879878784700584	-3.56187794763281	0.00801610194828373
cg13345397	-7.02272497646275	2.58429523190364	0.0118452655863774	0.7554155729608	-2.86052504171301	0.00220389305172245
cg26542461	5.10905619391375	2.07032099560094	0.0421124435900816	0.902284447896631	-3.71687610247667	0.00472302112113931
cg00540544	-5.64084878327236	2.09278299351502	0.0399944470456144	0.896955111806852	-3.68276530298541	0.00405147296711584
cg25272836	3.34443694360037	2.63223293988852	0.0104284334131565	0.736903760062271	-2.77292770347746	0.0194805954826426
cg07003673	-6.06277183091416	2.50700956482391	0.0144996569903731	0.780318889821216	-2.9990808829496	0.00450693032352704
cg14661398	5.0113997988605	-2.81593317662144	0.00631305911569376	0.684728592217824	-2.4258537462067	-0.0141450872880811
cg25335107	5.3423871508601	2.16815317085293	0.0335481536611936	0.880811150241629	-3.56602089416722	0.00986678174824585
cg15450461	4.03095353562586	2.09361226623234	0.0399180519787902	0.896955111806852	-3.68149994419077	0.0144066024790723
cg10872050	6.17280029865959	-2.62153622153813	0.0107305232484415	0.740243172117358	-2.7925826891236	-0.00609845919169294
cg08197142	4.61249665317567	2.96010710724714	0.00419466618503042	0.638763525690925	-2.14126750132569	0.0135286151219056
cg07719077	3.1094989537272	2.28891014071149	0.0251054692771744	0.847355881389554	-3.37175081363067	0.022151807402696
cg15366555	2.21270858844352	2.20853360089194	0.0304831301525279	0.868491707539136	-3.50203911148328	0.0174327841168133
cg17317391	3.59553694961783	3.6875756573181	0.00044338544937618	0.435073687034111	-0.559773304691888	0.0258077626984492
cg00091781	-6.68021469017264	2.17264317204317	0.0331945305313781	0.879437995290349	-3.55895575656457	0.00610754039561218
cg20768515	2.9480262502008	2.42508928829825	0.0178874629918694	0.808041356388746	-3.14227887819827	0.0377306752775541
cg11351837	3.9383711625014	2.51306056418946	0.0142739634949218	0.778274649260596	-2.98835301554304	0.012076266287339
cg25009743	4.46117753192368	2.98571759224421	0.00389564537073595	0.633632323872008	-2.08963421179546	0.0115817386100213
cg25611041	4.82902024310288	2.04508883662493	0.0446066065416154	0.908493353527489	-3.75481693072829	0.00816774352298699
cg05234419	5.40408436935677	3.09015891716225	0.00286962239450309	0.598592295135994	-1.87579491252752	0.00806867153757351
cg01206630	5.35443117092291	-2.00026125144158	0.0493523144195121	0.919754961414211	-3.82123293503926	-0.00657700413684781
cg14814536	4.35199649257346	2.06627639108528	0.0425039484593459	0.90312779077569	-3.72298473085221	0.00767971790642408
cg23947050	3.00673971676324	2.42637156915723	0.017829388851616	0.807805484689742	-3.14006691476132	0.0308166800852251
cg14148441	4.72917283384644	2.24479203277262	0.0279432192922217	0.85879457757143	-3.44374567439864	0.00700822658829015
cg17059228	5.63144701068703	2.56760576805625	0.0123780645580432	0.759792465463556	-2.89072613887504	0.00665332085213133
cg03091851	3.60906420282376	-4.12789733028579	9.95977691798573e-05	0.342159591098205	0.497217261829826	-0.0266222593118165
cg08894685	-5.11176047703921	2.11295444687713	0.0381717292384028	0.892933419461675	-3.65186505820005	0.00423304085751026
cg06835425	-6.53262116929128	-3.5480824606779	0.00069766944758375	0.465141737983944	-0.880222861953266	-0.00688340718213691
cg13861429	3.89622404109877	2.05358289674899	0.0437531231033363	0.905878517681222	-3.74208930862291	0.00919719258027696
cg08095610	4.16484834418706	-2.23111369864598	0.0288786351692694	0.863371296899764	-3.46582983215806	-0.00746657572167508
cg17886022	4.71949655298665	2.79126775180348	0.00676161826481844	0.694862678903835	-2.47348456852237	0.00986301201274575
cg10459202	3.13088849313136	2.50378418781729	0.0146212675930988	0.780855364690948	-3.00479077472056	0.0150873376303753
cg00948862	-6.92663454306578	2.50806469666364	0.0144600721905956	0.779830115162576	-2.9972117113031	0.00324876812544832
cg17779534	5.2109767469939	3.15846423611029	0.00234144305397059	0.578420152760839	-1.73316061049697	0.00945365333475245
cg15961919	4.70277863603802	2.71671491163595	0.0083011454516716	0.71238082630164	-2.61552746122095	0.0112974277174364
cg04972545	-6.78281254122204	-2.14563313370862	0.035371871567045	0.886406768546922	-3.60127032044917	-0.00239869624869356
cg20708332	5.43555875563158	2.5670249312448	0.0123969918248475	0.759792465463556	-2.89177444755923	0.00839362000331978
cg24605288	3.73262153812458	2.36099223619939	0.0210149125974426	0.82702446520261	-3.25163739337665	0.0293700957691657
cg22189632	-4.95041073387902	2.04553680619725	0.0445612387564112	0.90821286592921	-3.75414682036181	0.00566627887761307
cg14376031	3.71166564802141	3.00134113025651	0.00372307032269343	0.625018477066283	-2.05797872114105	0.0234486182755287
cg27333375	2.54290461344073	2.04209558150147	0.0449107689299976	0.908994186582096	-3.75929124964522	0.0182519659249398
cg07808368	3.07215654565802	2.20827229146538	0.030502147248571	0.868511442728267	-3.50245633874499	0.0176578173120617
cg19517271	5.63311710341666	2.15469107763065	0.0346282008019956	0.884608248341776	-3.58712982953785	0.00612764137002819
cg20399688	5.3337781105141	2.05750141046903	0.0433641626400895	0.904586366650585	-3.73620246614919	0.00544345404915025
cg17744019	3.58367868211622	2.22579013146621	0.0292500749937077	0.863521178538928	-3.47439443320781	0.013214437724213
cg01817319	4.73891555059196	2.51636484432687	0.0141520594709232	0.77597198331773	-2.98248615455681	0.00900956952335208
cg20475639	3.61238068270405	2.6880305030559	0.00897436468296937	0.717403385908354	-2.66939847534668	0.0325029243536334
cg06759632	3.59804856219079	2.29887398968295	0.0245010002910963	0.845451689407599	-3.35533044675008	0.0149767312254478
cg25709146	3.09140641236267	2.72478681495557	0.00812020018897689	0.709867127284991	-2.60028924491709	0.0208313340411657
cg14093630	-4.3212634389134	-2.94772729976829	0.0043467106294287	0.642379814417218	-2.16611121780935	-0.0186695681864176
cg24785373	5.54926330124601	3.62107954671963	0.000551023458633893	0.450811124592473	-0.713461464581473	0.00912195839620211
cg23768583	5.17899184048535	2.80561219138957	0.00649731782030324	0.689336508172399	-2.4458225252822	0.00780978031492152
cg24466090	-5.35500088497375	-2.34055251213019	0.0221099293835877	0.83256888058379	-3.28600765502672	-0.00442378578707089
cg24838897	2.18068039594532	2.46569391191991	0.0161284812499685	0.794641714506363	-3.07177802823966	0.021538836787779
cg10442240	-5.66333491110566	2.05656596819388	0.0434567445682109	0.90463471528416	-3.73760867142959	0.00425279826012476
cg20580946	3.11611612142712	2.58451342578802	0.0118384396101558	0.755390248030845	-2.86012918373451	0.0192200711171316
cg12241297	-5.40755415137544	2.12136963860535	0.0374329132499425	0.891209423912798	-3.63889935056309	0.00582453869158651
cg18133400	-6.24758933739912	2.12401160697831	0.0372035388953698	0.890801066021691	-3.63481969441046	0.00537265674183711
cg04791291	-3.79021683402071	2.16660899736465	0.0336705279570358	0.881063166800327	-3.56844784103298	0.0152696139180484
cg20309078	-4.52289539954858	-2.02452784024814	0.0467321785807879	0.912639831450919	-3.78543763500561	-0.00942690066682455
cg15129777	-5.91796406002243	2.84768925118205	0.00577583738007413	0.673910181737617	-2.36407043066081	0.00377837025940487
cg01029238	-4.50460035443324	2.0917985646718	0.0400852999979689	0.896955111806852	-3.68426685314065	0.00606636703117361
cg09287420	4.72958833322241	2.42213771173001	0.0180217828083523	0.808754029463614	-3.14736682428318	0.00933425427015333
cg24253221	3.81348055897052	3.38498393159394	0.00117002924343138	0.518842812144666	-1.24512253638618	0.0215619847361076
cg20892192	5.33633722833305	2.2253942972688	0.0292778604128651	0.863521178538928	-3.47503057131435	0.00786311884277291
cg06293823	3.74053922958909	2.04268693827751	0.0448505364349185	0.908975055799835	-3.75840773652843	0.0168253833775442
cg23155675	4.05057208248858	2.0995724002114	0.0393726984559918	0.894908455943288	-3.67239298516689	0.00967998855239449
cg07617207	4.33892580298208	2.48275277929892	0.01543701235079	0.789030759341656	-3.04187899778112	0.00869947033965401
cg11815473	4.73566605785833	2.58855202439228	0.0117127377756404	0.753894147218825	-2.85279743430749	0.016442333317508
cg08030078	4.28422511491512	-2.3607465901729	0.021027780751207	0.82702446520261	-3.25205190886953	-0.00931213644116879
cg16759976	4.74944085155388	2.38977170503239	0.0195549701390516	0.818333853926534	-3.20283009975324	0.00828569422681413
cg03289576	-6.26996120393645	2.33373752899574	0.0224861387021542	0.834446059651188	-3.29741287244684	0.00304427422680614
cg00453264	3.10290042232452	2.14956517086894	0.0350473522381509	0.885632304042347	-3.5951381546032	0.0209986964996323
cg01100348	3.97204221609172	2.00281233336697	0.049071068674249	0.919073643375155	-3.81748744234006	0.0126899543451878
cg05121679	-2.29222474327245	-2.46470289448332	0.0161694932831565	0.794810846070513	-3.0735099058179	-0.0245569419528537
cg13319883	-4.27516101575646	2.22707218911736	0.0291602405176932	0.863453192286846	-3.47233341158343	0.0123544454979106
cg24409253	-5.02850867754383	2.11427575508791	0.0380548926365691	0.892744282117005	-3.64983215612902	0.00477756691075236
cg11758407	4.50823504262924	-2.72034258717305	0.00821937389940055	0.711023983200611	-2.60868336376355	-0.0172443185356664
cg05278780	0.978689539983614	2.09088994652573	0.0401693150251259	0.897202683921016	-3.68565223338461	0.0331850127633606
cg13913528	5.22820875107436	3.23780975790577	0.00184240878971819	0.548358722948787	-1.56479014342492	0.0109502712861436
cg21760040	1.4965108376387	-2.10511463652945	0.038871392163353	0.893762022148392	-3.66390474136782	-0.0267624830061224
cg14934253	-4.45438849565953	-2.03046910359794	0.0461092100571312	0.911381759764952	-3.7766169470161	-0.0153605524045876
cg23020090	4.31706113897491	4.41966110723357	3.53079584187938e-05	0.262816432149793	1.23070509154969	0.0261771285043368
cg00012525	4.88136753959988	3.02865394833776	0.00343832285940649	0.620432960569979	-2.00235568527287	0.0158827278848112
cg22424675	2.47023929266567	2.07888027367865	0.0412941989088276	0.900263280429301	-3.70391513885899	0.0193963609645847
cg04461949	3.9961210435995	2.70054656311521	0.00867471308483383	0.714525207049929	-2.64594638558207	0.0109448428673458
cg00045248	3.61937591815544	-2.64888168363352	0.00997360249999277	0.730818081684099	-2.74221253315279	-0.0100161508060767
cg08023670	3.07646260349695	-2.77794084649588	0.00701597871920738	0.695821223043587	-2.49908894152872	-0.0318782324367416
cg19467930	-2.8709028774788	2.34480564401098	0.0218779864198185	0.831270740593815	-3.2788760020929	0.0172693179259189
cg26090549	4.0105720009859	2.76533703734013	0.00726458434199564	0.698919188495217	-2.52321912990425	0.0185427891536072
cg17705423	3.25447483278062	2.02366176382842	0.0468235921777064	0.912940467442073	-3.78672159087735	0.0147039039065423
cg26434386	3.69444733408296	2.39304149393466	0.0193949591866664	0.817478642687665	-3.19725439608783	0.0143417863242117
cg12158692	2.33169046873331	3.01796747211852	0.0035472333836845	0.621992155178126	-2.02416166836947	0.0292417413683221
cg09345555	3.76079321302653	2.02902307659442	0.046260171131925	0.911664081778776	-3.77876584239198	0.0112839806113607
cg03172807	3.94486032406035	2.03738175733696	0.0453933905620311	0.909689746473761	-3.76632603259405	0.0118576096779335
cg13368042	3.74920668502023	2.33773793850502	0.0222646198977138	0.832682693272664	-3.29072129383129	0.0159079533220075
cg27303409	-4.14142394826546	1.99525904955384	0.0499077971941843	0.920670549719338	-3.82856514683428	0.0132686741856966
cg25323302	2.88369165454144	2.75063024756559	0.00756486423439412	0.703084254330953	-2.55127069783172	0.0352345453549987
cg06840895	4.13056964799804	2.30082900692498	0.0243839200070708	0.845043827739229	-3.35210167243053	0.0130439769135142
cg20525255	4.93660878405266	2.49298970573134	0.0150349748087893	0.785580619049045	-3.02385767301597	0.01247160712982
cg11376472	2.98575294244066	1.99677933220749	0.0497384096666355	0.920382559143216	-3.826338404611	0.0194459480104305
cg17094160	4.22027980397256	-2.3120692653223	0.0237203357324527	0.842354974918407	-3.33349407827018	-0.0104072307356062
cg20887450	5.83245476813087	2.03583174732382	0.045553059784134	0.910117925669851	-3.7686361651494	0.00344113855484141
cg07050692	5.50566873945994	3.38692527155757	0.00116294907563408	0.517873880853257	-1.24084371930475	0.00783226309414675
cg15923928	3.06742754620866	-2.00994140575016	0.0482923938563342	0.917535517949875	-3.80699864178924	-0.0127471553741164
cg02401112	3.26833507327003	2.22859409553601	0.0290539146174622	0.863453192286846	-3.46988552352737	0.023301199056396
cg07586739	3.09328797656508	-2.94274055280352	0.00440938559165041	0.644456214460227	-2.17609727456091	-0.0505794234394153
cg26114076	4.57427678707601	2.38338182277085	0.0198710702728423	0.820119194525398	-3.2137083447013	0.00791219305792779
cg04856827	3.46859958224086	2.07286231821253	0.0418680493427068	0.901952802573099	-3.71303266474993	0.0184481195235355
cg02152582	-6.16777740031597	-3.09038713008904	0.0028676859072597	0.598592295135994	-1.87532198015305	-0.00864564095214738
cg21104546	3.28065676838115	2.08607035375568	0.0406175121231704	0.898374644221913	-3.69299211638433	0.0163128003999065
cg12682805	3.72375357751873	2.31050587930712	0.0238116638469568	0.842827794492329	-3.33608665086434	0.0194663399575392
cg12813721	2.38759272705092	2.16980327356585	0.0334178142647957	0.880341982875304	-3.56342584697306	0.0154824279577409
cg02694994	1.74680799718368	2.00952642642424	0.0483374277210746	0.917620578664374	-3.80761007312595	0.0198546439455395
cg16167923	4.74414082010675	2.19232197519528	0.0316828339236255	0.873462991112098	-3.52784536418985	0.00897142957251529
cg24192909	3.75626365837411	2.42857139345936	0.0177301523986421	0.807112110838407	-3.13626996875153	0.0248616611124464
cg05980081	-4.71921193731532	-2.31178532953079	0.0237368992674795	0.842563784035397	-3.33396503816085	-0.00653680246028401
cg16238000	-6.47203056772096	2.75557337407984	0.00746269118643247	0.700964175142401	-2.54185485563522	0.00457478426661206
cg17849972	3.02758918891335	2.38805071250668	0.0196396611784206	0.819146657880132	-3.20576227792154	0.0215515014755387
cg23038014	-4.65721623028011	-2.47830246521698	0.0156147852793383	0.78987885552507	-3.04969495467216	-0.0115443308311904
cg23256188	2.30043105140187	-2.20528896391439	0.0307200012603415	0.869406356868443	-3.50721681913083	-0.0176194156843441
cg22046535	3.66519530836586	2.51096298596734	0.0143518391269965	0.778840230754771	-2.99207415785411	0.0128214221734818
cg20603609	-5.30079423818306	2.30161039690147	0.0243372635535205	0.844926270769021	-3.35081054751955	0.00500052004265626
cg06528231	-5.35764715757669	1.9951114004094	0.0499242743236233	0.920689303868652	-3.82878132866262	0.00570129296654356
cg03584646	4.96983907510001	-3.13307218535097	0.00252616936530567	0.587645234550754	-1.78643653332399	-0.0135898070239245
cg21050025	4.7217649078489	2.22444195232829	0.0293448049397147	0.86354947894458	-3.47656068018018	0.0105580179272164
cg20029311	-2.18370991270367	2.21326978906656	0.0301402471685032	0.867857238661278	-3.4944697651104	0.0216192580790967
cg11699403	4.63897870457381	2.03949266338873	0.0451767175551383	0.909378192123989	-3.76317750520557	0.00914720396305424
cg13793214	2.84028060461223	2.06662229582547	0.0424703434538629	0.90312779077569	-3.72246270627615	0.0155590618023839
cg06503456	5.19904804865391	2.11796091977843	0.0377306721777503	0.891688078450615	-3.64415661975967	0.00456226443819729
cg02772905	0.956010926720109	-2.19054748777477	0.031816629643716	0.873890441051436	-3.53066035376088	-0.0220317377892971
cg03135132	-5.96249522761007	-2.56862015240629	0.0123450723131356	0.759757998141544	-2.88889490564612	-0.00402388909378968
cg24247865	-6.30646601863453	2.61773807080698	0.0108396857919738	0.741425868948518	-2.79954673281078	0.00428577085269722
cg25619609	5.38113337005806	-2.13429300372535	0.0363225081868878	0.889927821686597	-3.61890237467546	-0.00640802835045018
cg13495160	-6.58966289779755	2.44134838233142	0.0171634838984365	0.802041136097697	-3.11416173348145	0.00368487789967238
cg23543668	3.61851497584738	-2.39336611316559	0.0193791375046835	0.817478642687665	-3.1967005113927	-0.0116476407321281
cg09499436	4.34523244170356	2.3323724416354	0.0225621757063663	0.835047445834424	-3.29969413257966	0.0121147490172003
cg09610332	3.57953126228523	2.13848622577743	0.0359684317023057	0.88899739083954	-3.61239183242266	0.0286768829143569
cg04420590	3.34439220538807	-2.35152657788202	0.0215158701596059	0.829577975145694	-3.26758471314361	-0.0395378477244234
cg16987445	3.72484889915854	3.37190657431978	0.0012187936332338	0.521639882644915	-1.27390427662119	0.0178312119895238
cg00495035	5.32170412479183	-2.2598567001699	0.0269439662924973	0.855792846322128	-3.41929308645949	-0.00816560987363535
cg23387650	4.5304959579511	-2.39101723444301	0.0194938803291416	0.818333853926534	-3.20070693092861	-0.0141528774051951
cg03825736	2.80912389253791	2.38312294572171	0.0198839721311402	0.820119194525398	-3.21414856187746	0.0152209774374322
cg09663203	-3.20471404824593	2.35194361589647	0.0214935772673762	0.829577975145694	-3.26688320988736	0.0119871916448265
cg10475489	4.12392922929242	2.59291274279159	0.0115783688840524	0.752355526894882	-2.84487083948046	0.0188900767046483
cg08692828	3.7874443400294	3.18462315435816	0.00216440477462966	0.567993346818102	-1.67796658752721	0.0138745543479386
cg01234748	3.90094191212848	2.41891533115064	0.0181694560797524	0.808906260922515	-3.15291586467953	0.0133658643626936
cg05573077	4.74998474354496	2.40661639852253	0.0187430820262735	0.813608121112578	-3.17404004548825	0.00993289133378605
cg23170057	2.3314007801027	2.01603761235639	0.0476349669423	0.915889110193014	-3.79800389578982	0.0295321078289069
cg09427273	2.67997053028774	2.10737382030434	0.0386686390262435	0.893283825828864	-3.66043920047912	0.0320447562085947
cg10747925	2.98713910915212	-2.48707500903849	0.0152660998107144	0.787663955063343	-3.03427726567726	-0.0152373371364393
cg26764579	4.97160004111143	-2.4174005351621	0.01823924846676	0.808966310401768	-3.1555223265816	-0.0171023545571185
cg10061117	-6.65396306714518	-2.2361744795827	0.0285293830149034	0.862145251302463	-3.45767215412157	-0.0027328507346231
cg25339073	-1.81547428439447	2.40382142178535	0.0188756760101363	0.81414568807714	-3.17882842484938	0.0292143555355498
cg02156567	4.80257136138828	-2.00605527990231	0.0487155323108182	0.918464952871535	-3.81272018770526	-0.00935159652399753
cg14451216	5.19001287240343	-2.10643143924014	0.0387531022766846	0.893526160349114	-3.66188517870431	-0.0109108652850375
cg22334716	-6.56842872809422	3.08287393807005	0.00293208313566092	0.600024516865338	-1.89087892778582	0.00512629600373915
cg18066182	4.39385676358413	2.95738167701308	0.00422770970501277	0.639012564643164	-2.14674334241609	0.0135718475288111
cg12331426	4.80822298078822	2.30046612466134	0.0244056144607484	0.845043827739229	-3.352701155587	0.0112542850815498
cg12004296	5.38157530992501	3.19341742241588	0.0021077580041328	0.566365894585105	-1.65934116064805	0.00607347128631186
cg00193021	-4.75002840927563	2.48842235300929	0.0152131712175492	0.787406647572373	-3.03190546224849	0.0113384964709129
cg21167454	4.89698243512451	2.42513558621564	0.0178853632300557	0.808041356388746	-3.14219902968077	0.00811205318595021
cg03598921	2.53698497258659	-2.00179694884891	0.0491828453924981	0.919098548225821	-3.81897872300125	-0.0473194749156892
cg24076840	3.73686044646518	2.58779515975967	0.0117362027891158	0.753894147218825	-2.85417214362639	0.0182476911083853
cg24093300	3.60883832710664	2.42018533342025	0.0181111264558837	0.808906260922515	-3.15072959406448	0.0132699428518471
cg22123777	-6.06548613858491	2.54116426212475	0.0132666884377511	0.76920619619482	-2.93825896959072	0.00459486380758342
cg06535100	5.15450605020301	2.09049168371987	0.0402061883053159	0.897219076662164	-3.6862593069809	0.0109477506622592
cg20795357	4.20907475921437	2.52821476302358	0.0137225626333805	0.771462135238188	-2.96139592581322	0.0108908592160486
cg12314335	4.12839768695739	2.94893788148037	0.00433162061038013	0.641877586252609	-2.1636851559271	0.0113447145476857
cg05498431	5.16216625468963	3.83915814835177	0.000267934906196079	0.405677006187101	-0.203353105403614	0.0114168165627662
cg11955163	3.93518592855488	2.01370167475631	0.0478859652570567	0.916523342110827	-3.80145327621101	0.00984421323462603
cg24679695	4.20147671401438	2.36759702343532	0.0206715388020413	0.824977759793125	-3.24047893537776	0.0147009955136136
cg17977480	4.00059345144975	2.44951198841875	0.01680997312333	0.799323180713256	-3.09998719539794	0.0110912791913224
cg09591303	3.7248348585673	2.34558863273527	0.0218355229117686	0.831206214801415	-3.27756192963246	0.0105812953178589
cg02597153	5.03708139867535	2.53284642500513	0.0135579107976434	0.771081823312718	-2.9531312512645	0.00860477740210308
cg00825497	-4.76530683614342	2.47606046617084	0.0157050396231524	0.790377064424379	-3.05362826364362	0.00862594327546208
cg05264983	3.3533982967118	-2.05697318358157	0.0434164209926232	0.904598126706309	-3.73699659169008	-0.0169961112752706
cg09448616	3.40099401326488	2.40125760314476	0.0189980400238789	0.815029343978887	-3.18321681366083	0.0155154583875671
cg09639715	3.64243805743959	-2.1482998342682	0.0351514986863007	0.885662037136885	-3.59711253433259	-0.0176385109071683
cg22553828	3.90071965867336	2.13377087983595	0.0363668081836274	0.890040538639163	-3.61971228302151	0.0154738257554136
cg12331631	4.88353989062093	2.23007325910514	0.0289509016638671	0.863371296899764	-3.46750504498596	0.00745773440683983
cg19438367	3.09684533444047	2.0479629830809	0.0443162197841483	0.907417247382454	-3.75051534780434	0.0190606569663169
cg10702593	4.37021918394292	2.44401168317296	0.0170474288310496	0.801250679712583	-3.10954160768826	0.0110514271558044
cg19818295	1.95519517221009	2.06355867361013	0.0427687776965223	0.90312779077569	-3.72708358454762	0.0358190306815293
cg26378660	3.20906345122828	2.71719639020946	0.00829024980502603	0.711963468627964	-2.61461948804245	0.0271014327257763
cg10523370	2.31852854547237	2.22685221542239	0.0291756369360819	0.863453192286846	-3.47268710938694	0.0248022671238488
cg04097500	2.66216393332474	-2.15039475194893	0.0349792177795729	0.885632304042347	-3.59384317574535	-0.0256444330165195
cg22745369	1.78049544594667	-2.43215228903741	0.017569671484298	0.806371918715352	-3.13008332285119	-0.0417709580132489
cg23429481	3.94037592834388	2.98662957310501	0.00388537121165699	0.63325232899773	-2.08778966766039	0.0118554044609765
cg11140307	-5.17844391501741	-2.14141861710866	0.0357226097544549	0.888150476696471	-3.60783245890763	-0.0043583987048944
cg07875082	3.9987966069009	2.94179291152576	0.00442139002770283	0.644456214460227	-2.1779935576093	0.0119382619861502
cg03586839	-6.99129246448013	-3.54194997993994	0.000711547779366296	0.467835361387604	-0.894137536198584	-0.00437611716888405
cg10799486	3.90572416275407	2.74397481386338	0.00770445398686959	0.704498022308551	-2.56392797087599	0.0164699241004077
cg25023328	4.58575514606653	2.16071820974908	0.0341409557534622	0.882876954490315	-3.5776928588275	0.0109356759903051
cg10481019	3.0338184170033	2.34107344720126	0.0220814034571657	0.83256888058379	-3.28513472146905	0.0271574703518717
cg09235356	5.08884613131373	-2.25682270568596	0.0271426420086589	0.856215728451955	-3.42422873792816	-0.0079884369884371
cg04849378	4.7554477942338	2.24292272492523	0.0280694607031912	0.859859402072067	-3.44677038244266	0.00960801719378401
cg18330932	4.39490104266893	3.04797754889983	0.00324924269755395	0.614933089230506	-1.96278655055469	0.0150052264654824
cg27129731	-4.34860667512909	-2.21113045960784	0.0302947054483707	0.867904753769448	-3.49789051166666	-0.0100618380789854
cg20868633	2.55630326129171	2.34471371650003	0.0218829766983437	0.831270740593815	-3.27903025839329	0.0311869290659946
cg09501892	-5.68433990591298	-2.4674524885842	0.0160559345781466	0.794065394203217	-3.06870340912331	-0.00607992565647083
cg04092435	-5.08972617117581	-2.40446588029901	0.0188450287192599	0.81414568807714	-3.1777247329122	-0.00475063042059776
cg00260798	4.02718230788562	2.04499747717478	0.0446158637869155	0.908529363066457	-3.75495357833004	0.00873675033856491
cg03905604	4.81163612540767	-2.1702750885369	0.0333806276844176	0.880231168506049	-3.56268353702049	-0.00818931119865152
cg04194342	2.09037472007394	2.53686334760312	0.0134165583645421	0.771081823312718	-2.9459538144875	0.0586807559524474
cg15962903	3.79432824568574	-3.43947964751668	0.000985963771379451	0.500159817936402	-1.12441183996339	-0.0145968756470048
cg09375268	4.57693712984624	3.33429715407229	0.00136994052449111	0.529517475183505	-1.35627314412946	0.0130344421970636
cg11746113	4.94511069828514	2.70034318078357	0.00867950843923936	0.714525207049929	-2.64632814217273	0.0114719428515038
cg02505120	3.73082640229566	4.0786311987435	0.000118234873055521	0.345433931480756	0.375795793575151	0.017766636212638
cg16781161	4.45883726235927	2.71304414785197	0.0083846443642425	0.713133059419145	-2.6224457580009	0.0148784533989729
cg11687306	4.06003420109677	2.0741589634493	0.0417438265132948	0.901511569466012	-3.71107009152296	0.00909622137987265
cg08265332	5.5031111164668	2.46247246673774	0.0162621394479577	0.795306568898691	-3.07740570359105	0.00748654604262766
cg19413619	4.93806236897533	3.37141883752324	0.00122064894101661	0.521639882644915	-1.274976329256	0.0126018161922687
cg06425868	1.81560930511935	2.53071588585398	0.0136334270364445	0.771081823312718	-2.95693444419218	0.023446330629696
cg16006970	-6.20634835381037	2.27130110628079	0.0262060454602687	0.852116798283991	-3.40062592525377	0.00316737091733009
cg21470094	3.40882105799485	2.36068441150352	0.0210310390895014	0.82702446520261	-3.25215682670171	0.013281734703496
cg14944267	-5.30962611756676	2.16692297390747	0.0336456140733925	0.881033611057971	-3.56795448858568	0.00422840263605563
cg10128063	5.52456558149083	2.9324908582288	0.00454084206798171	0.646066520573163	-2.19658393363702	0.00787607366413445
cg19737508	3.21551980221628	2.30679823503317	0.0240294994889514	0.843795715671169	-3.34222927832679	0.030082354551793
cg01420001	4.33734640815081	-2.67314684460744	0.00934297385385353	0.720997819245972	-2.69717797024386	-0.0171606730602224
cg02039214	3.44275679397755	-2.35634361003073	0.0212596230405894	0.828147744254495	-3.2594757394504	-0.0201084623760839
cg22803821	5.22497830376775	-2.86758877173325	0.00546099485360231	0.666462693114875	-2.3250929750876	-0.0131438291275965
cg02456782	3.75882842558597	2.10657719459261	0.0387400281316339	0.893526160349114	-3.66166156948301	0.0117934475908781
cg13353683	-4.21952436734091	2.43891549988842	0.0172701165507316	0.803530126777974	-3.11837859787907	0.00998782586318207
cg07800208	2.89961137080915	2.12816731674781	0.0368452155649473	0.890801066021691	-3.62839382497409	0.031950680765616
cg08052433	4.03892672676806	2.60185146513289	0.0113072938578601	0.748180761349714	-2.8285900761473	0.0149772094660205
cg12701942	4.59091525264644	2.69993354666016	0.00868917415054729	0.714525207049929	-2.64709697464026	0.0150426731497818
cg11957382	4.70877701563881	2.15385735285044	0.0346960761885764	0.884840603921224	-3.58843347678243	0.00610474382768922
cg16802137	-5.41632659936073	-3.3784921872854	0.00119400159065577	0.521639882644915	-1.25941914285201	-0.0212856351983833
cg09349018	5.03922631183365	2.95409104091649	0.00426792717933979	0.640226984175235	-2.15334991463635	0.0108228895965075
cg02233606	4.86806638387387	2.14196999433169	0.0356765517267474	0.887750469888318	-3.60697456864659	0.00831709686462445
cg15840557	-3.41210154039943	2.05365847095816	0.0437455930687686	0.905854637245816	-3.74197586355571	0.0155208938198135
cg04366343	4.0453284869832	2.41648166383859	0.0182817010850568	0.809392101547326	-3.15710275600537	0.0185408427462249
cg02311163	3.26298095618781	2.8725709350585	0.00538468515003513	0.66561968144878	-2.31530296434316	0.0275535038745548
cg14496086	4.70459414425591	2.18907626088853	0.0319279345807596	0.874250872812695	-3.53299280654504	0.00680529616284375
cg27062636	4.36549895538169	-2.48308206633382	0.0154239311773098	0.789030759341656	-3.04130023518488	-0.0126046287792
cg10459431	3.22797272677524	2.01197114511577	0.0480726433660039	0.91685470444018	-3.80400644637099	0.0204544008666442
cg18879950	1.42624593649776	2.17691666274021	0.0328609902347399	0.877602511142892	-3.5522198517454	0.0312023827888721
cg18443571	2.22547592348437	2.24757559829079	0.0277561611664931	0.858356644582056	-3.43923772236114	0.025246411456096
cg13424229	3.38029932601894	3.13741276025724	0.0024936561172009	0.585105416966073	-1.77735048818491	0.0305365327604764
cg09917446	3.52937465580986	3.37587250586602	0.00120380603832889	0.521639882644915	-1.26518336101023	0.0268732007564452
cg08342763	3.64739366542355	-2.51510207670738	0.0141985352425468	0.77668441948135	-2.9847289640444	-0.0151339404752515
cg25583619	3.74997997346077	2.08414843032107	0.0407974450803551	0.898943201909746	-3.69591502322179	0.0144787331170665
cg15978688	3.89223334496685	2.33721643028447	0.0222933876095614	0.832792760840841	-3.29159416603735	0.0124366421101916
cg03407594	3.81128035136384	2.21697062605967	0.029874680887552	0.866064904513203	-3.48854565265389	0.0149760069642035
cg11745019	-5.32109407505474	-2.68258584214763	0.00910764043569191	0.719202531449404	-2.67957437113899	-0.00776159212516551
cg18279004	3.60254096398698	2.15026063021201	0.034990225519317	0.885632304042347	-3.59405256890089	0.01471697692058
cg13499324	1.19468349816442	2.18838186040237	0.0319805874457552	0.874375173591584	-3.53409323670569	0.0495246645380648
cg17372273	4.50739322353521	-2.96232057195533	0.00416800607975304	0.637966325596982	-2.13681760185236	-0.016759808297518
cg06795712	3.1962538615375	2.19093783748806	0.0317871550336332	0.873839357164882	-3.53004128007347	0.0174765237615906
cg01947066	-4.903755950897	-2.25307191925844	0.027390040013534	0.856988429571825	-3.43032282663963	-0.0147718574240513
cg04906950	-4.93484900196683	-2.08633546178293	0.0405927463758233	0.898282967700843	-3.69258875293567	-0.0056461273609398
cg01944899	3.91060986973889	3.09216459564413	0.00285264498122213	0.598303607193231	-1.87163764905784	0.016045278080012
cg08641170	-5.2918998932522	2.11126509928447	0.0383215634224219	0.892939525835835	-3.65446263138772	0.00405424711686748
cg03101058	2.89536117024428	2.61329565480681	0.0109686438487831	0.743034315724848	-2.80768208397007	0.020471512966062
cg06137502	4.70896031772183	-2.5917611132866	0.0116137181601897	0.752589495058253	-2.84696520199061	-0.00687365205373835
cg12742937	-3.62679808939055	2.24506130511325	0.0279250755722618	0.858675106374614	-3.44330979443364	0.0281581795144213
cg17055513	4.16191695252652	2.45497413576285	0.0165771040393001	0.7967133145983	-3.090481976447	0.00897041955213262
cg00988247	-3.62268467324886	2.22347545645966	0.0294128816937222	0.86386007140075	-3.47811296477938	0.0136461357207193
cg04566233	4.59105063088331	2.48545206706963	0.0153300747458591	0.787968502499279	-3.03713285727515	0.0115629510563904
cg09790874	4.18788571204023	-2.89663402160998	0.00502977837105366	0.656077254899931	-2.26784269450455	-0.0164251855254406
cg05265417	3.51998683233804	2.10001663367146	0.0393323109689506	0.894908455943288	-3.67171332076759	0.0126644246906472
cg04204499	4.26382271426081	2.08750394605425	0.0404837451827811	0.897883152518686	-3.69081037472813	0.00706151584768366
cg12407690	3.23082970328796	-2.58004126603944	0.0119790608933983	0.755516863641033	-2.86823755870504	-0.033627567966416
cg26709863	4.91367636683212	2.10394184589004	0.0389770089550993	0.894163809538635	-3.66570252787598	0.00794221084376867
cg05991010	4.69642458667669	-2.07156713855679	0.0419924507012985	0.902136323073829	-3.71499196962181	-0.0134433797291256
cg11391912	-0.24048345276743	2.00549627870168	0.0487766596562085	0.918481863629236	-3.81354241705916	0.046282806512458
cg02312317	4.59111580411663	2.80939763699527	0.00642917060596772	0.688522798350052	-2.43850490770595	0.012240974201678
cg09069435	0.601732243921355	2.07228890976471	0.0419230855777181	0.902055810743344	-3.71390022753472	0.0738973595353776
cg19640775	4.62884192744485	-2.18627753089344	0.0321406126517077	0.875536005315085	-3.53742621470916	-0.0106410458288483
cg06876803	5.62081122154572	1.99733780396883	0.0496763094168639	0.920382559143216	-3.8255200475729	0.00833980558782899
cg02750391	3.38206434547081	2.72009281074183	0.00822498042872888	0.711023983200611	-2.60915482377578	0.0156194806126417
cg11255159	-5.29479796032421	-2.57622839134033	0.0121001444619962	0.757372322004017	-2.87514189883842	-0.00607048387464588
cg04112363	-6.47247979664177	2.16281966304542	0.0339724830896442	0.882803166119012	-3.57439727272511	0.00264243278105124
cg03865512	-5.19991349066169	4.03909301251029	0.000135579114251465	0.350959302765749	0.278892848287176	0.0165048604161191
cg03720074	3.54414269079742	2.01069699004181	0.0482104897344712	0.917350769388784	-3.80588508194648	0.0105758353011913
cg07565523	4.83477022715754	2.15544720745053	0.0345667428053779	0.884452234559043	-3.58594714390607	0.00741460578053232
cg09936566	-6.0142064029896	2.30609681070993	0.0240709083431991	0.843888864065234	-3.34339044537783	0.00446452910190463
cg12344326	4.00080125912146	2.34477103476941	0.0218798650613562	0.831270740593815	-3.27893407771126	0.0143968422491723
cg19420933	3.48170106570774	2.01306666851361	0.0479543931317556	0.91671756479279	-3.80239036535899	0.0219057468998944
cg10149086	2.69172087794358	-2.50441000949035	0.014597599849552	0.780754166864861	-3.00368333871471	-0.0308421936064959
cg09437135	2.5343938256705	2.17071664952602	0.0333458583681316	0.879878784700584	-3.56198870248191	0.0301683052622361
cg06299328	-4.05136749419213	-2.48398177672192	0.0153882403095278	0.788963731494145	-3.03971857041122	-0.014366960255155
cg15321715	3.69009665113545	2.04524488655092	0.0445907981857456	0.90847125782783	-3.75458351252969	0.0224233078462495
cg21634100	3.3290231536086	2.59064367994166	0.0116481112521697	0.752937138060507	-2.8489966790935	0.0149293620669763
cg13741078	6.09595225131446	2.01201848148041	0.0480675287345466	0.91685406710052	-3.80393663301042	0.00356985476015825
cg26236278	3.90427495990719	3.34084884037471	0.00134239900928518	0.529517475183505	-1.34196769674454	0.016984071875771
cg02823370	4.38458702590477	1.99902897868277	0.0494886612503103	0.920057228495104	-3.82304067361047	0.010039712926297
cg14144352	4.87279049926999	2.81082681663523	0.00640361316372262	0.687070926330975	-2.43574025214211	0.00847473262979481
cg24605573	4.06104394543454	2.20378450156576	0.0308303796372754	0.870006252760828	-3.50961543335159	0.00889879017828055
cg18201212	1.70556684627321	2.3378724421274	0.0222572056887438	0.832676895112725	-3.29049614303231	0.045346706334999
cg06774853	5.05180697683	2.5227101598825	0.0139205913341719	0.77336247214581	-2.97120267388517	0.00640949315887185
cg13938927	4.50713552496914	2.06176890182603	0.0429439600732686	0.90347260000509	-3.72978038458111	0.00703100526194422
cg19984833	3.38010245703773	-2.10837479991215	0.0385790987824111	0.893226389340981	-3.65890270552747	-0.0123729445117269
cg00200164	4.84903421286502	-2.12648588485141	0.0369898326728012	0.890801066021691	-3.63099506668862	-0.00652233317059348
cg25902925	2.99801810608532	2.00723593584622	0.0485866422867114	0.918324166681395	-3.81098292060982	0.0243850165023014
cg02821705	5.27247444512906	-2.75173579361079	0.00754190231584231	0.70226264865345	-2.54916592575259	-0.00617167744750513
cg22411970	2.76691892843204	2.53094616024847	0.0136252467842952	0.771081823312718	-2.95652350703535	0.0351279999937809
cg15159247	-6.38967329033231	2.31889985070113	0.023324945277183	0.839419481975117	-3.32214993132649	0.00949848269246994
cg22196956	4.53044028542692	2.19435852861655	0.0315298861517507	0.872813786019834	-3.52461227917736	0.0119398239436511
cg09427370	4.50293392230876	3.41646704694382	0.00106007683539981	0.50893123779253	-1.17553688890789	0.0127265198527614
cg19815829	4.88021735608051	2.42949621596001	0.0176885804862947	0.807112110838407	-3.13467287499509	0.0101327164855145
cg09418371	4.77439802376989	2.95102873722156	0.0043056720889088	0.641841753397072	-2.15949328463789	0.0108807294987208
cg23340777	4.49495642251974	2.23176152092336	0.0288337191287083	0.863371296899764	-3.46478644295228	0.0136360317334615
cg18414754	-2.49173135134852	-3.47703923712624	0.000875428216598414	0.486170301487491	-1.04050055865778	-0.0758398730192462
cg08188752	4.43264164369151	2.05683937250684	0.0434296677660057	0.904634346186641	-3.73719773272523	0.0145314392346505
cg11828932	4.30432567380846	2.45918321779761	0.0163996358277862	0.79601351401964	-3.08314573713397	0.0148254939905711
cg05705596	5.00727996226891	-2.04116602505776	0.0450055895191798	0.909090327779073	-3.76067960271977	-0.00920553609787789
cg06352218	4.18703655951325	2.05072290295403	0.0440389090279986	0.906973852215836	-3.74637983078499	0.00901601844543143
cg26791399	-2.64187645176206	3.02302822202592	0.00349526349664499	0.621321260913931	-2.01384193923845	0.041771074697104
cg16525042	2.63613881576094	2.15724043748601	0.034421370014373	0.883716914781902	-3.58314089487114	0.0204998821815837
cg09883779	1.68939816912064	2.00130888933367	0.0492366501364947	0.919335754800162	-3.81969529589372	0.0323925464796854
cg06390653	3.21443024689256	2.03693964333755	0.0454388843014994	0.909799833646351	-3.76698511306839	0.0155659754843279
cg02285217	4.79391809299408	-2.11048285853858	0.0383911159308397	0.892939525835835	-3.65566482016189	-0.00871094831960773
cg09430767	4.98659289629778	2.43230992258125	0.0175626369834305	0.806371918715352	-3.12981081332652	0.0103467778627374
cg21003828	5.35105474077715	2.75497849121022	0.00747491998596316	0.70123726190081	-2.54298868678676	0.00770362744009123
cg14650125	3.9023790517456	2.40244715239107	0.0189411782804282	0.814672316381826	-3.18118118076783	0.0227287678060116
cg27561222	-5.96136816102815	-2.8072224235508	0.00646824902045561	0.688771050157516	-2.44271069921049	-0.0124478313065537
cg14098795	-4.66670631008699	-2.32313099848882	0.0230829655180584	0.837887968968515	-3.31510907815696	-0.0074146391610548
cg13304490	4.4716601898385	2.5994718998608	0.0113788885264948	0.749636033811296	-2.83292843303229	0.00965512123081236
cg13801367	2.39697211287636	2.51715505943443	0.0141230456438339	0.77597198331773	-2.98108219378199	0.0465146343899248
cg02176502	3.90661139764578	-2.17889846278742	0.0327073106772544	0.876411396178879	-3.54909233745152	-0.00754415869895109
cg09445220	4.96135959088469	3.02504354102894	0.00347476549452514	0.621315830575371	-2.0097289342121	0.0109344702701235
cg27271532	2.58029866538802	2.65769072726671	0.00974031719093529	0.72560219056247	-2.72590017188416	0.0237589044584346
cg02002807	5.56467968644646	2.34406980213249	0.0219179599156262	0.831529109172004	-3.2801106213102	0.00725194591180878
cg21195337	-6.795253289502	2.20153059018562	0.0309963939266625	0.870969142609133	-3.51320634738661	0.00279185417022833
cg16081164	3.66962029808102	2.10295447281352	0.0390661207573905	0.894333926463947	-3.66721542274538	0.0177394213991428
cg10117400	3.91995279454644	2.39778480123112	0.0191649169462607	0.81594903842631	-3.18915501390195	0.0139047888104632
cg16741233	-4.51548746492528	-2.27027033267134	0.0262717695817147	0.85227027014342	-3.40231044642907	-0.00715987245240583
cg15544439	-5.37274647841782	-2.0325014007669	0.0458977605011519	0.911085361357725	-3.77359458205929	-0.00810381175818277
cg01400442	4.16990815041619	2.63391828224499	0.0103815481951551	0.736460655509322	-2.76982525630423	0.00984259471263338
cg10355169	4.29308545150916	2.25391706581648	0.0273341222263114	0.856932579763051	-3.42895041154212	0.012307628191176
cg26188072	-5.93144789341959	2.38028745743969	0.0200257763444371	0.820613585846924	-3.21896772560095	0.00494051479882873
cg11690824	4.39577402814255	2.49585759361603	0.0149240454768516	0.784611083769235	-3.0187983669285	0.0130815326311905
cg19423170	5.46504383471637	2.03337265070052	0.0458073674732767	0.91087190890027	-3.77229808959964	0.00764271039694242
cg20230569	5.35438121456945	2.0235461740355	0.0468358041953256	0.912993856183159	-3.78689291654398	0.00907937609470366
cg16991351	3.35973926830975	1.99561785133377	0.0498677755781223	0.920670549719338	-3.82803974615696	0.026771115964398
cg06838296	4.64670190128379	-3.11559195245306	0.00266115650714934	0.589663566562005	-1.82293921687505	-0.0168851114826422
cg08956953	6.04243873014351	2.84956178959175	0.00574551335152596	0.673378577245778	-2.3604112307323	0.0064767967135767
cg13764927	3.04419713216082	2.79122698452951	0.00676238328092081	0.694862678903835	-2.47356303320576	0.0281127426094152
cg16717287	4.86569385923192	2.3804821904625	0.0200160088898758	0.820573048774501	-3.21863690897043	0.00992448454936035
cg11680176	3.29772082855712	2.49219874068101	0.0150656994200929	0.785987880937063	-3.02525221616216	0.0157933903488365
cg23470227	3.41244453659024	-2.52314523666355	0.0139048461136324	0.773299909818467	-2.97042817793453	-0.0215047630426987
cg21512799	4.05032728682925	2.33019047362636	0.0226841880490668	0.835908467066003	-3.30333824249533	0.00995834578338994
cg27499597	4.10782826748727	2.3259849133727	0.0229210099581293	0.837526565595096	-3.31035405039569	0.0198464404999704
cg22891600	-1.54806017066051	2.45912510966685	0.0164020741993211	0.79601351401964	-3.08324708566355	0.0327744767789408
cg18660842	3.54077967300637	2.12506736436741	0.0371122209390622	0.890801066021691	-3.63318821500335	0.0115614759158185
cg12834510	5.9578738100277	2.13211658024123	0.0365074792252832	0.890769107874418	-3.62227728911784	0.00477910237942314
cg26081062	5.35682846800812	2.36606100007576	0.0207509455905151	0.825507738475851	-3.24307624167394	0.00954443036848729
cg03189237	4.41722987162095	3.15680565496159	0.00235311268178887	0.578845693909765	-1.7366495886192	0.0171004067372444
cg07907641	4.06682758947399	2.36719637138668	0.0206922249177416	0.825095226539058	-3.24115654215656	0.013741447025112
cg17844339	5.91772741531546	2.96807504375924	0.00409942926068134	0.636380683340823	-2.1252377060616	0.0079653901267408
cg02999294	4.07594154537329	2.24852244727507	0.0276927839262632	0.858111255911738	-3.43770325022511	0.00957142319770365
cg03072514	4.9125152120182	-2.13478039133703	0.0362811978192861	0.889866223437258	-3.61814619676645	-0.00621909162185141
cg15583072	3.52092699568071	2.68454851724023	0.00905939093856905	0.718627242220369	-2.67590802083585	0.0276745696522528
cg26671749	4.78120026822176	2.45778432389563	0.0164584275652235	0.796102286216116	-3.08558506547473	0.0108671313098905
cg02100464	3.65037780201475	-2.12831389013618	0.0368326323762685	0.890801066021691	-3.6281669873515	-0.00989104038039879
cg03983834	-5.14910619091159	3.0032725754285	0.00370223597320746	0.625012231293031	-2.05405712337516	0.0064784317324636
cg13776906	1.89382328147592	-2.10131903164075	0.039214110471484	0.894696168118416	-3.66971998214045	-0.0337768877243078
cg24228123	-4.46125347290053	2.02210230588251	0.0469885791300379	0.913695021890192	-3.78903228680292	0.0121709572910843
cg16408014	-1.28830347015813	2.82290947455925	0.00619124666809261	0.680826575052085	-2.41232517510399	0.0421343075837979
cg19036522	4.96727972571262	2.64024008999463	0.010207381643025	0.733964160647192	-2.75817409079303	0.00825086728212676
cg15048175	4.38783737864435	-4.13681235562983	9.65427244781905e-05	0.342159591098205	0.519268152086338	-0.0199090584484479
cg04180034	2.63235478757965	-2.27883475046194	0.0257300775751916	0.850749649252768	-3.38829495754687	-0.0161671323340407
cg08178005	3.91008064653668	-2.09288379254839	0.0399851543800958	0.896955111806852	-3.68261152006431	-0.0100540365407592
cg09106629	4.37861039110578	3.07416126424072	0.00300844847034721	0.603841668274373	-1.90888626215681	0.0112330351815313
cg02909497	3.83169036196777	2.172456741252	0.0332091483389162	0.879478152771887	-3.55924935585858	0.00771121615723636
cg03158329	4.21934087936504	3.01387741500057	0.00358975872969707	0.622524480673962	-2.0324929841688	0.020211343255614
cg03532094	2.56739838739233	2.14355011437653	0.0355448465309086	0.887157419253006	-3.6045150157063	0.0183704163741498
cg06577850	3.88060251223953	-2.10525278974173	0.0388589670082889	0.893721345298813	-3.66369290820357	-0.0101170855785017
cg07455238	3.54131629956604	2.2430943454431	0.0280578496242843	0.85978234242034	-3.44649277263257	0.0207226389518971
cg03510511	4.28709223061915	2.15572521712128	0.0345441702077683	0.884452234559043	-3.58551221226027	0.0094914390125489
cg13635023	3.96729274476933	2.01559308535422	0.0476826444916537	0.915998991819187	-3.79866057639753	0.0112805802210996
cg23724029	2.91301779071546	-2.05321671585635	0.0437896243327243	0.906103970480498	-3.74263893495485	-0.0164674493050468
cg10902942	4.67837235369209	2.14136856713197	0.0357267931276766	0.88817042495999	-3.60791032261665	0.0127245401271058
cg02054108	4.82914325577442	2.04182874345313	0.0449379704592101	0.909005898508863	-3.75968984534375	0.00760384556751792
cg26625443	2.25954512797091	2.35953125645416	0.0210915491798025	0.827350269434243	-3.25410220563883	0.0270619860645231
cg15870556	4.0058259362203	2.32258813006798	0.0231138871801141	0.838186112990069	-3.31601303047266	0.0103723932883923
cg13075279	4.35411997520886	-2.39032441269008	0.0195278402894774	0.818333853926534	-3.20188804779461	-0.0108281079112439
cg13911847	4.23758962665378	2.51020423682849	0.0143801029308966	0.778870643893076	-2.99341958444743	0.0128165748755773
cg02225331	4.37084718087186	2.20719048676136	0.0305809876306652	0.868648381208701	-3.50418319291711	0.0113373906291154
cg23160428	3.58498652661529	2.00107672278809	0.0492622623851633	0.919386767486326	-3.82003611154914	0.0117369637498648
cg04079176	-3.930176264632	3.21045489360938	0.00200194407388033	0.562675043226506	-1.62315787020006	0.0225700078439125
cg13610910	1.29052837270518	2.68740185888866	0.00898966142862114	0.717403385908354	-2.67057419984482	0.0378960346585876
cg15317066	3.76778693920547	2.05377682230417	0.0437338030681307	0.905833492529689	-3.74179819816642	0.00867714126563512
cg11041823	3.47225418070849	2.14219246416855	0.035657982875963	0.887583512203038	-3.60662837382216	0.0162074079454121
cg11031714	2.36819936098492	2.06968520313802	0.0421737790511274	0.902618109724353	-3.71783702818857	0.0242036630941632
cg25363069	3.93076041635561	2.50686412868606	0.0145051208849646	0.780318889821216	-2.99933847477374	0.0126436270179285
cg02424945	2.84117950819292	2.67108153360457	0.00939519957003925	0.721572112346001	-2.70102337971881	0.0299844703176229
cg06023252	4.51685993861405	1.9964342295422	0.0497768171994698	0.92043945708112	-3.82684400190353	0.00880529178659284
cg06885414	4.28018560958414	3.20872440572538	0.00201245990742768	0.562889664169267	-1.62683896350887	0.00967397421864047
cg26269196	4.63697677926206	2.93605758379292	0.00449469141096857	0.64567026134832	-2.18946080401232	0.00941625300455406
cg07020025	3.08689832309465	2.35163013519311	0.0215103325542043	0.829577975145694	-3.26741052799707	0.0176227226203138
cg10938593	5.05891382919624	2.69691120362902	0.00876079349572669	0.715420197293751	-2.65276677744934	0.0132068645081888
cg01091521	2.35664143708412	2.7049740626102	0.00857091900421716	0.714525207049929	-2.63763034417217	0.0341412984548883
cg23816049	-5.0560671084333	-2.03522113362612	0.0456160927708131	0.910264369011045	-3.76954580682604	-0.00657914281701605
cg15582257	2.94705212084921	2.86954608925922	0.00543089729750694	0.665867313319679	-2.3212483179747	0.0312491168119751
cg16240275	3.10862314008818	3.19641200896591	0.00208878796017151	0.565724991135154	-1.65299091198009	0.0244275724499273
cg09663584	5.09933517478333	2.12977475454558	0.0367074227240786	0.890801066021691	-3.62590542176094	0.0070391896692642
cg02598797	5.27538672680047	2.05564374474291	0.0435481851314565	0.905016555654822	-3.7389944676448	0.00473698250711752
cg17468687	5.31539253390338	-2.07494279890375	0.0416688871952252	0.901325238607492	-3.70988318571375	-0.00549444554154199
cg25955267	3.7268114824082	2.09195603656137	0.0400707549109519	0.896955111806852	-3.68402670169351	0.0183788640644298
cg03237852	3.59997608616877	2.17434261323789	0.0330615385797102	0.878548200855722	-3.55627842295456	0.028263823147025
cg00282154	4.84202090192184	2.41678451551719	0.0182676993336685	0.809150145161006	-3.15658191446473	0.0111062679696708
cg20682769	3.66669521836265	2.52476190076619	0.0138464804280951	0.77263920181859	-2.96754936759742	0.0213641537981685
cg13490389	5.27284501713208	3.52959298921339	0.00074031248503765	0.468335099012335	-0.922130432557218	0.00757182950151081
cg07422463	3.92612111597366	-1.99580156259228	0.0498472946239052	0.920641009107857	-3.82777070235286	-0.0123682989449595
cg11020333	5.90725564085266	-2.27305929769193	0.0260942746828442	0.851939882425028	-3.39775117162764	-0.00685698933286638
cg17002250	-3.37155292790812	2.54985287481271	0.0129685276156325	0.765340927258007	-2.92268260500449	0.0180143625622685
cg09388140	-2.4989469292218	3.02617536980688	0.00346330261296893	0.621315830575371	-2.00741816305476	0.0544051606188628
cg05376464	5.5158084552452	2.74054468660024	0.00777731392648878	0.705890109962949	-2.57044229004065	0.00928709374054326
cg11283402	3.75655869911529	2.78446329324903	0.00689041272414912	0.694891998601533	-2.48656917435326	0.023073940515637
cg07448344	3.8009311445361	2.25076396673812	0.0275432559087973	0.857622649399627	-3.43406847709804	0.0233241060448655
cg12289266	4.56204406257426	-2.33410960120198	0.0224654533329534	0.834331449816812	-3.29679089541688	-0.0157770773125883
cg16594299	5.09059865880984	2.19136365414791	0.0317550296529624	0.873594852891313	-3.52936585189397	0.0087062567207038
cg06437131	3.59957546954676	2.33543714017833	0.0223917863783358	0.833783295758717	-3.29457104246484	0.013574449003381
cg04189751	3.95207146994235	2.07235638907042	0.0419166056106059	0.902055810743344	-3.71379814251937	0.0098343777725286
cg06161933	4.25891224542537	2.16935946701296	0.0334528263708944	0.880466145756454	-3.56412396673291	0.018881375770349
cg08551188	3.07375710809403	2.13711206390844	0.0360841336131585	0.889450723135527	-3.61452659838023	0.0271125907967938
cg23830245	-6.6780855035774	-2.45092493696274	0.0167494549495542	0.798547760368396	-3.09753001677898	-0.00570124321265689
cg16774669	-4.47117569834349	2.12974769649081	0.0367097384800736	0.890801066021691	-3.62594732234424	0.0125611077393861
cg05023036	4.36505642137399	2.42068853539159	0.0180880613875682	0.808906260922515	-3.14986309038968	0.010188617687991
cg14967529	4.9428571905452	-2.38031014472502	0.0200246381727738	0.820612353944109	-3.21892918508897	-0.00898398485995622
cg12884406	-3.90582862563496	-2.4820082389675	0.0154666265502162	0.789030759341656	-3.04318739311429	-0.0279413095454872
cg09328527	-5.49385084750272	2.02585399681776	0.0465925012462159	0.912312522041848	-3.78347069250774	0.00416292737678779
cg22350898	-2.55093974525694	-2.89327508533513	0.00507798742387879	0.65694866271285	-2.27448508071269	-0.0396085157662716
cg02186409	3.86335256302151	3.40983686005512	0.00108238771039881	0.509746787811587	-1.19022575564342	0.0203910671634269
cg04283637	-4.75293550128054	3.28478108917444	0.00159597199172209	0.534449670567917	-1.46379039711771	0.0246306571156602
cg12953755	4.67937967805672	2.62340241781809	0.0106772535754717	0.739457275376481	-2.78915807447978	0.00827892071206227
cg27331317	5.28247538138353	2.9821132724483	0.0039364979342567	0.634005536879606	-2.09692023606709	0.00919403022087695
cg17802460	4.38916675841794	2.27216705084669	0.0261509433963765	0.852094455096253	-3.39921028209439	0.0083209206829209
cg11046521	4.03431858037026	2.35601998704032	0.0212767530448044	0.828147744254495	-3.26002095054989	0.0116922367196928
cg27511461	4.68055300761714	2.83647935309304	0.00596047480482516	0.677000235837866	-2.38593879123671	0.0103529729231852
cg19465484	-4.3082923905944	2.79185677470672	0.00675057385014345	0.694862678903835	-2.47235078141192	0.0168482179551623
cg20412287	4.76940784853627	2.50373907975727	0.014622974854292	0.780855364690948	-3.00487058813211	0.00896536273253645
cg16274376	2.23714218508809	2.12709449097953	0.0369374305770629	0.890801066021691	-3.63005373067438	0.0237841153462987
cg01944810	3.04202420934857	2.01114873037356	0.0481615787702043	0.917174209412718	-3.8052191462286	0.01681985189715
cg15881332	-5.98318085548998	2.7637780572995	0.00729588953592867	0.698919188495217	-2.52619806749883	0.0080172123244444
cg21212713	3.36980187025142	2.42229199458115	0.0180147394420337	0.808681753241106	-3.14710099457438	0.0167595979736354
cg22563732	3.59897198671774	-2.23656743238132	0.028502420871507	0.862076645326242	-3.45703809178687	-0.0118050049931943
cg26364766	5.32713535620151	2.28430369238223	0.0253893559173183	0.849056292694574	-3.3793222639719	0.00637265860971636
cg18310958	3.32744008144801	2.08041959136471	0.0411485126483015	0.900002697895079	-3.70157935451155	0.0220655112807586
cg13843773	-6.02599074989354	2.29276450981089	0.0248700925502116	0.846468900941749	-3.36540582989196	0.00520097471242203
cg12703652	3.76570562339319	2.57045374906969	0.0122856375124666	0.758713366819986	-2.8855833338693	0.0165788768580959
cg22507250	-3.43591124643888	2.06802929948528	0.04233388806084	0.902971402437481	-3.72033854426879	0.039715557151459
cg06089960	4.11713016478579	2.015266052367	0.0477177464278379	0.916107947037164	-3.79914360822821	0.00737935244956922
cg00789091	4.55424121795901	2.45755763398211	0.0164679725164052	0.796102286216116	-3.08598025223169	0.0119750497151571
cg09468107	4.75844604849699	-2.06545056557538	0.0425842711695753	0.90312779077569	-3.72423072809229	-0.00992664984657787
cg21927365	4.42016935849799	2.41624639933814	0.0182925846989624	0.809392101547326	-3.15750732528909	0.00853231979929403
cg23176148	1.18211644365807	-2.05890910584652	0.04322516204913	0.90413944792531	-3.73408531027111	-0.0363090849927586
cg00132291	5.04108487279546	2.02200581896659	0.0469988036080673	0.913734425705847	-3.78917520384519	0.00908340987110801
cg11362183	2.93091354791904	2.73947854194395	0.00780008822830733	0.705945943329997	-2.5724657967485	0.0284350619191767
cg00386329	3.52825771851135	2.04396990870709	0.0447200990430667	0.908763283385019	-3.75649016488779	0.0246945525029432
cg02959400	3.32891373031648	2.12786263650122	0.0368713840476827	0.890801066021691	-3.62886530699116	0.0151243626383559
cg14010305	5.21719577394385	2.2462007697019	0.0278484126004006	0.858356644582056	-3.4414648232927	0.00770173446386846
cg04203843	4.88271304136231	2.59897046908814	0.0113940275562116	0.750166242425996	-2.8338422319852	0.00980725402955196
cg14845772	-6.33663279175625	2.16998222371891	0.0334037058656871	0.88032159764324	-3.56314431942126	0.00488783713971194
cg26693553	4.79606475995022	2.11255176877105	0.0382073979140672	0.892933419461675	-3.65248438441104	0.00728199616417669
cg01844751	4.71052083795433	2.20323510139414	0.0308707742703208	0.870154257545771	-3.51049101775651	0.00635571772008947
cg09881453	3.12370329871976	2.60368613398022	0.0112523728394941	0.747705782055141	-2.82524304277309	0.016219794220494
cg06678273	3.49683511143347	2.56506289950156	0.0124611207527832	0.759792465463556	-2.89531419185605	0.0266466104886779
cg17461485	5.23781719596137	2.88757271770942	0.00516080854661414	0.659507694704434	-2.28574870835169	0.00761546004321978
cg01747221	2.99536990705098	2.36541228702468	0.0207845631823128	0.82575374644786	-3.24417275597329	0.0247519589934923
cg07196488	-4.8801297111664	2.27238893225998	0.0261368410402988	0.852094455096253	-3.39884747905541	0.00999254377798767
cg04938762	2.76077123761279	2.36358362479984	0.0208795892357287	0.82668016576887	-3.2472624068726	0.018189656178621
cg12895014	3.77221706481005	2.05788215696039	0.0433265284395738	0.904381627054135	-3.73562995099974	0.0128292922773261
cg10917050	3.75560934497836	-2.15384678505228	0.0346969372809315	0.884840603921224	-3.58844999829741	-0.0192937347944976
cg10922143	3.10143303892964	2.53836861714105	0.0133639326789214	0.770598422114125	-2.9432618815617	0.0202311219671732
cg25802415	4.45436540524699	2.00513001718584	0.0488167463810267	0.918553272465651	-3.8140810399336	0.00959684526668525
cg05999828	4.0345331949025	1.99960966994876	0.0494243695549586	0.919996364028274	-3.8221889224088	0.0111432061231819
cg20966272	4.02600968718511	-2.91768300270097	0.00473717146974345	0.646271455733929	-2.22608935815547	-0.0117309615464452
cg16129785	-4.61890332751135	2.312119755451	0.0237173914386395	0.842354974918407	-3.33341032608466	0.0076978430281503
cg22499656	3.74351146839604	-2.13435193718587	0.0363175108846679	0.889927821686597	-3.6188109476813	-0.0155259920293067
cg04078055	3.45945810744959	2.7033001999027	0.00861002538640721	0.714525207049929	-2.6407755362182	0.0237039477697071
cg11657741	4.80848230351557	-2.28729579467625	0.0252046372701137	0.847767361701888	-3.37440569222269	-0.0157058665519139
cg11455040	-4.17716371937891	2.56362394875057	0.0125083433777802	0.759971088132164	-2.89790888091338	0.0131159948326631
cg11174945	1.35022293192537	2.65309754854995	0.00986132888297334	0.728284198486823	-2.73441092537117	0.0522596467976598
cg09444160	-2.8329264622136	2.46855369546076	0.0160106557462606	0.793439767630348	-3.06677721225088	0.0323834100186594
cg10508358	-7.00622119819244	2.15952166180612	0.0342372080582348	0.883275837029851	-3.57956812488656	0.0027077539798133
cg21944757	-5.38044668159491	2.80424395124816	0.00652211232046118	0.689994760448881	-2.4484656437539	0.007461172018956
cg05932936	-4.97701993415327	2.02683144942036	0.0464897810342798	0.912194232774165	-3.78202023266022	0.0108566787481567
cg14257360	4.6272374031107	1.99913689539238	0.0494767077473671	0.920057228495104	-3.82288239885263	0.00850559113760041
cg09733916	4.83560010491067	2.37635244762536	0.0202240618900216	0.821134954788973	-3.22564788043062	0.00932538924876636
cg04451448	4.60285545332041	2.57158887982344	0.0122489729064688	0.758590708050991	-2.88353229751754	0.0130937858742046
cg06903086	5.24405152710237	2.30113424523916	0.0243656849448343	0.845043827739229	-3.35159735687362	0.00751445720493338
cg13431760	4.91837454015834	3.21091722954476	0.00199914328122009	0.562395520649395	-1.62217416118451	0.0112953834307272
cg23935220	4.69416306484318	2.16320366405522	0.0339417764575902	0.882633978482385	-3.5737947738766	0.00898453158212809
cg05242533	5.57387565801804	2.65986230133671	0.00968357698805826	0.725159258732732	-2.72187247943431	0.00969285301879852
cg10714329	-5.12553465179915	-3.41546840501294	0.00106340928575004	0.509056156031523	-1.17775050508775	-0.00928927156114585
cg11021849	-2.68195366717993	-2.3382470595431	0.0222365673070541	0.832676895112725	-3.28986900046943	-0.0148368577578937
cg25922969	3.81653107509484	2.5350210246976	0.0134812223196842	0.771081823312718	-2.94924679412844	0.0106384696734342
cg07439889	3.83378130205072	2.67914454678966	0.00919280560776816	0.720027002410822	-2.68599786549751	0.0113290753393555
cg04334746	2.99032009844566	-2.11595411330762	0.0379069319117889	0.892245749889015	-3.6472483535967	-0.0398275450765969
cg05066203	4.41570479795383	2.48917862016604	0.0151835346559075	0.787301609821178	-3.0305737143621	0.00940310798014532
cg04707603	3.24929024261329	2.28417861161549	0.0253971038194767	0.849056292694574	-3.37952767851422	0.0306522050133033
cg22754921	3.98572877490183	2.09240092086464	0.0400296873262069	0.896955111806852	-3.683348150406	0.0137766396293192
cg07450187	3.23260100485313	2.0158940838104	0.0476503565568701	0.915889110193014	-3.79821593801715	0.0285325932802265
cg13964181	3.36701074300948	2.70038592548303	0.00867850040268817	0.714525207049929	-2.64624791052668	0.0216041905570709
cg11060661	5.38602299210557	2.46925618152442	0.0159818312418845	0.793094114078033	-3.06554808563465	0.00769173590493377
cg08879724	-6.60472694077847	-2.51183728869665	0.014319332963061	0.778840230754771	-2.99052342890338	-0.00448874861130534
cg09161528	4.441025007014	2.78504343600504	0.00687934464789794	0.694862678903835	-2.4854545270991	0.00919516381817032
cg19021732	-6.13135529583484	2.61729565785534	0.0108524665170291	0.741425868948518	-2.80035740156646	0.00488720059921566
cg12445511	3.97077358549365	-4.07433689396141	0.000120009864485853	0.345433931480756	0.365247393836879	-0.0380079848857104
cg02712170	4.53966619783335	2.23290471847322	0.028754606648257	0.863017404786489	-3.46294457986845	0.010090144498155
cg09099927	4.12537637901979	2.5897774517799	0.0116748360669808	0.753508517065602	-2.85057099711924	0.0100937544217553
cg04413301	-5.0230913110894	2.03557344848342	0.0455797145365433	0.910117925669851	-3.76902098605452	0.00550268414151767
cg08165520	4.72425137409294	-2.24245877324555	0.028100870783591	0.860169177236402	-3.44752077242976	-0.0134455805223613
cg06730679	4.91721637967291	-2.86847110605071	0.00544740826333183	0.666099822629485	-2.32336009129322	-0.0192556218387538
cg23698832	2.57905643702126	2.2859035780406	0.0252904380044311	0.848390289989388	-3.37669402187043	0.0163431851195495
cg21081352	4.61553062124667	2.19732457332459	0.0313082896282205	0.872024758607487	-3.51989908704384	0.00861602530247452
cg09820101	-0.780554407255883	-2.6442360340483	0.0100986677458504	0.73333723727699	-2.75079835477337	-0.051564186420519
cg16446824	4.61828931760687	-3.32530861788069	0.00140859289657009	0.530730206013424	-1.37586936629992	-0.0234872982736688
cg14649720	4.54335540714803	2.18114279060141	0.0325340327428601	0.876072344839239	-3.54554762728604	0.00804543287374726
cg15653828	2.28967634195521	2.07063231110187	0.0420824388375581	0.902187835802103	-3.71640549333509	0.0210860708394224
cg26245101	3.98763696557891	2.2057037032576	0.0306896339557642	0.869339750189378	-3.50655534488032	0.00848345988007826
cg18060742	4.00627656497542	-2.10702056226529	0.0387002819172741	0.893526160349114	-3.66098129999197	-0.010893550938226
cg11328661	1.83344613966595	2.39056971748136	0.0195158101821704	0.818333853926534	-3.20146988600773	0.0438652872323569
cg03657448	-5.07398735439775	2.29240664956757	0.0248918636791078	0.846468900941749	-3.3659953039946	0.0186341764542962
cg10952339	3.85934352523218	-2.11615835423544	0.037888960594716	0.892245749889015	-3.64693380919791	-0.0111533467671024
cg17794289	4.86150868908113	2.57849739877445	0.0120279559151053	0.756009872003678	-2.8710341533846	0.00664685708319601
cg07102028	3.59413503787734	2.23475702397375	0.0286268271590776	0.862503038687207	-3.45995856470686	0.0257341516066902
cg25618198	2.13555507326065	2.04300769472141	0.0448178949890899	0.908763283385019	-3.75792842011653	0.0245295174483013
cg07208853	-3.79312066188324	2.02443277306961	0.0467422053358276	0.912639831450919	-3.78557859500663	0.00995438021463717
cg00401094	4.67929756855056	2.69470133707969	0.00881350043351343	0.715667139697547	-2.65690932593641	0.011604253480162
cg12999813	5.38279302305987	-2.02747385491459	0.0464223769200071	0.911912360350808	-3.78106662653343	-0.00522650830704208
cg24072013	-5.82823977850181	2.44630622359611	0.0169480072719636	0.800378948837901	-3.10555793255667	0.00568926564769967
cg15106165	3.63937422619964	2.33637343117987	0.0223399593913215	0.833270762136576	-3.29300479428603	0.0201314266386933
cg17510758	-5.1226295092647	2.4605736724787	0.0163413855922195	0.795431397487358	-3.08072002064377	0.00595800332645639
cg07341740	4.50922110240369	2.41796829471391	0.0182130615921643	0.808906260922515	-3.15454555527893	0.0135403685002139
cg14584450	4.35773631080425	-2.61106145357405	0.0110340249352908	0.744227871612271	-2.8117694850182	-0.0145564672925238
cg15930041	1.91803811061228	2.05165323561751	0.0439457690497485	0.906521647947893	-3.74498472307658	0.0366720176607344
cg00081574	-5.84592612695038	2.76377778554591	0.0072958950036548	0.698919188495217	-2.52619858666172	0.00817753936904587
cg24098762	-4.42256449431255	-2.43781381508031	0.017318598072478	0.804042790156993	-3.12028701083406	-0.0125917800391758
cg23237801	3.6914227957408	2.31867677604959	0.0233377651354414	0.839419481975117	-3.32252084612404	0.0120760679735308
cg00095640	3.92935666070672	2.70704787164171	0.00852269367644902	0.714515648498871	-2.63373158742841	0.0150471472413445
cg22035358	3.20524496773105	2.73521875526836	0.00789169343880481	0.707625695390638	-2.58054476137722	0.0239263588595509
cg13950162	4.42969042045881	2.1611583413283	0.0341056103169532	0.882803166119012	-3.57700285042633	0.0121783453970498
cg19328711	-5.15962494836768	2.27354436749228	0.0260635122690308	0.851939882425028	-3.39695772708519	0.00568327223266742
cg16403860	1.76554395314377	-2.32862798198724	0.0227719197277886	0.836350910500711	-3.30594604147262	-0.0187146227713884
cg13277337	4.63947070668099	4.0979431180671	0.000110560313514505	0.345433931480756	0.423303443109639	0.0158941771452873
cg14220254	4.197359894024	2.38674872794526	0.0197039498556339	0.819464964621127	-3.20797942073952	0.0092987817775978
cg09241295	4.28731939875764	2.09084433856013	0.0401735361661855	0.897202683921016	-3.68572175880123	0.0151049023842745
cg11126217	4.92686475507511	-2.08774817146906	0.0404609948496294	0.897788626389354	-3.69043856752823	-0.00716459689473081
cg23151191	4.58920587721851	2.0848703242201	0.0407297796819907	0.898904178401512	-3.69481742008026	0.00643469956442289
cg06683678	4.34274870590902	2.77847774103462	0.00700556402845336	0.695821223043587	-2.49805921276301	0.0201454531117881
cg00483944	3.06144593821789	2.42227771660514	0.0180153911609844	0.808681753241106	-3.14712559613464	0.0205878614907116
cg21450108	-2.35198895265058	2.01845383832485	0.047376531068642	0.914846556137279	-3.79443232017152	0.0342645628826997
cg25494789	-6.25850611943093	-2.18985974406812	0.03186861818272	0.873944953229526	-3.53175085256876	-0.00302166769053971
cg04294154	3.4106251636759	2.42786404620566	0.0177620075351494	0.80751981117134	-3.13749116900062	0.0355996476225119
cg18951187	-6.18078865662082	2.25416864439845	0.0273174963710596	0.856932579763051	-3.42854179579955	0.00331267688383477
cg20663997	-5.60988376713145	2.34165835532495	0.0220494133997104	0.83232081173541	-3.28415439808003	0.0062152610483773
cg03240017	3.29377556659717	2.04530903255421	0.0445843013910718	0.908457890264171	-3.75448755901896	0.0166608398879984
cg11161695	3.40607240143174	2.2032059666148	0.0308729176995063	0.870154257545771	-3.510537445021	0.0146258345640135
cg07268738	-5.55682379216154	2.00109637334808	0.0492600941239713	0.919386767486326	-3.82000726626309	0.00381970537216913
cg24623608	-4.63781626639765	-2.26682072500704	0.0264927827443672	0.852881998925396	-3.40794328067045	-0.00649722072687148
cg03729083	2.87826960649263	-2.12614734286462	0.0370190097348124	0.890801066021691	-3.63151859321481	-0.0151685880274801
cg17170463	2.17414237002768	2.09687981307912	0.0396182654768637	0.895777050512086	-3.67650993911675	0.0393447719447911
cg14474539	2.3963831845536	2.11980970274958	0.0375689225480382	0.891608150583091	-3.64130613332879	0.0235928381766702
cg00387819	5.03862444069338	3.30694859011266	0.00149075765463764	0.533096758621446	-1.41578830196375	0.0122919641132742
cg10425506	-5.68876291149229	2.2070331485941	0.0305924690905858	0.868648381208701	-3.50443428824022	0.00831953097365722
cg00829438	4.14765880264047	-2.394779878549	0.0193103659636573	0.817007956679498	-3.19428754880918	-0.0111166267013053
cg10549221	2.93131010411045	4.18378523671121	8.18808900314588e-05	0.341097502996575	0.635845431384984	0.057019905852619
cg11835619	3.6975717151938	2.42172597847038	0.0180405914392008	0.808906260922515	-3.14807617464434	0.0125251774607776
cg12541935	4.40932137558361	2.89615756655685	0.00503659086002618	0.656077254899931	-2.26878524116237	0.0131359610821408
cg12779052	4.9314050710767	2.32975154489843	0.0227088029190925	0.836127255884316	-3.30407095984496	0.0105045622863331
cg06274138	3.43249015208896	2.14011151163079	0.0358320028290414	0.888437640352664	-3.60986544183331	0.0119499662043208
cg24882369	3.27456331153615	2.22264001306095	0.0294718393350519	0.864150704796145	-3.47945431175935	0.0288180440721465
cg18337287	4.19362791346533	-2.07551820911883	0.0416139486435884	0.901136344229758	-3.70901163874411	-0.00732880867237617
cg06185593	4.58852218330203	-2.01765752549935	0.0474615701153442	0.915088481135994	-3.7956098087062	-0.00839922937998205
cg20582188	3.71696613379258	-2.78447385948395	0.0068902109934526	0.694891998601533	-2.48654887466139	-0.0157679875924672
cg03643817	-6.60555096418624	2.01779127669446	0.0474472775366058	0.915041051172254	-3.79541206210198	0.00319952690975379
cg13105445	3.45121557339262	2.78266562437365	0.00692481284823777	0.695001771858015	-2.49002198552905	0.0161932376524944
cg10033502	4.42248930035426	2.37123187700477	0.0204847071035868	0.823204825755364	-3.23432717741651	0.011875352229015
cg25212351	-6.23527980538455	2.30135787923157	0.024352332622014	0.845043827739229	-3.35122783312856	0.00315282137751443
cg13132280	3.54046538862754	2.35276329650116	0.0214498208533717	0.829358728794765	-3.26550412131299	0.0136572542444855
cg17241504	5.21183658208542	2.34892328824695	0.0216554951769363	0.830245406102223	-3.27196142688129	0.00956378440696526
cg00240653	-5.74405222143181	2.21539060284945	0.0299878084909983	0.866889291184578	-3.4910758882583	0.00817155379661934
cg26441942	-0.956747757370174	2.40889114217935	0.0186357829223467	0.812714158235968	-3.17013960530529	0.0471140583269248
cg00114778	3.40183579116366	2.03691139094387	0.045441792820013	0.909833470042077	-3.76702722607242	0.0190033866278916
cg20115827	3.31814238727274	2.29645712888277	0.0246464266337507	0.845827576882304	-3.35931883610351	0.0233453798499169
cg00472722	5.43468675492468	-2.39802420444889	0.0191533711512838	0.815833759782888	-3.18874587833523	-0.00872766749106912
cg10000971	4.11234596243909	-2.02526397514596	0.0466546008492237	0.912312522041848	-3.78434594419436	-0.0176209087333932
cg24660890	3.66160898753351	2.66664823138082	0.00950820431748433	0.723819872915467	-2.7092700278616	0.00989845644913667
cg02279071	-6.27811932185026	2.30147072468278	0.0243455975149102	0.845043827739229	-3.35104136062171	0.00392095156473416
cg12562245	3.90524489097494	2.74487231087587	0.00768549350090653	0.70430733610733	-2.56222247112954	0.0125665047831993
cg00500048	4.19580948721689	3.41595812341602	0.00106177386920764	0.50893123779253	-1.17666503419013	0.0141121227462008
cg04340430	4.84005381706698	2.0792454207798	0.041259599830418	0.900263280429301	-3.70336119294793	0.00838404246827895
cg08131626	5.07595938601703	3.27895439264018	0.00162476459099521	0.536151884814213	-1.47637204024618	0.0132861861072833
cg05298234	6.04179463074545	-2.01607874203344	0.0476305576665233	0.915889110193014	-3.79794313036133	-0.00415155015460744
cg24515341	-5.81433943082766	2.17693618706049	0.0328594731378708	0.877602511142892	-3.55218905176646	0.00511055754012236
cg12522729	5.08224935796328	2.0559839090203	0.0435144377596269	0.904939435374801	-3.73848337563537	0.00499147647546183
cg04487595	3.62824568233976	2.11479758646865	0.0380088353676393	0.892381599021195	-3.64902899304083	0.0194841003839911
cg05888298	-4.68191420736606	-1.9991282852892	0.0494776613632802	0.920057228495104	-3.8228950270298	-0.00549757175940814
cg04623019	3.66626954412014	-2.3107453073951	0.0237976570346492	0.842827794492329	-3.335689699551	-0.0120688536955635
cg11198869	1.3548284185707	2.57895117210484	0.0120135659768681	0.75574841244492	-2.87021231478861	0.0482718052325775
cg20025711	5.46206444492148	2.49720885448629	0.0148720346968819	0.784133823156381	-3.01641296970788	0.00692479907687527
cg14420567	4.08275547118547	2.34140741308031	0.0220631329983274	0.832459594457391	-3.28457500933377	0.0154436538263951
cg16785291	4.12182298640099	3.1415531193214	0.00246300735386167	0.585105416966073	-1.76867544117261	0.0144805833658938
cg24105511	5.06323078911615	-2.18723822300364	0.0320674693930871	0.87531381842014	-3.53590494102469	-0.00557763123421817
cg16023894	3.43912134859485	2.03272112941974	0.0458749489787433	0.911003198448853	-3.773267652702	0.00996508924532347
cg26306144	-4.64189468763799	2.09692669901555	0.0396139780921196	0.895772207050126	-3.67643828931311	0.00791883298227578
cg01819912	4.34986954498247	-2.90974914535657	0.00484556304675374	0.650031420199312	-2.24185313740045	-0.0139905822589755
cg18809419	4.68470623481225	2.09152931587387	0.0401101800962132	0.896955111806852	-3.68467743342137	0.00880077460513395
cg13080494	3.15095724989349	2.04372449285931	0.0447450247375241	0.908763283385019	-3.75685705200813	0.00997897250417179
cg07908310	4.12511644943964	3.29661639074298	0.00153895853329023	0.534449670567917	-1.43818858121596	0.0187364138176925
cg10240150	-2.96440688183534	-2.17166440845581	0.033271336967827	0.87982908150748	-3.56049691873868	-0.0392854074960816
cg12531087	2.86647386227588	-2.22024838219927	0.0296411923589428	0.864785261151156	-3.48329186438742	-0.0253462297833288
cg06220583	5.04610548760642	2.0192052495055	0.047296407164046	0.914418244160181	-3.79332085845664	0.00686131662283418
cg05114637	2.39959083236261	2.02138738163806	0.0470643832798126	0.913804619778513	-3.79009109734358	0.020318599703365
cg23492011	-5.92281204441994	2.25932277873916	0.0269788359260791	0.85589816659083	-3.4201620608158	0.00454189315728995
cg17664233	3.22778181573997	2.43706517653931	0.0173516127294022	0.804720159693401	-3.1215834566002	0.0408489806450512
cg04589783	4.24766921264787	-2.16180350618506	0.0340538571129866	0.882803166119012	-3.57599119009304	-0.00886410569193197
cg00797278	-3.44214194180967	2.00799869070074	0.0485035293721063	0.918126143144964	-3.80986010044844	0.0110290911571374
cg15045943	-4.18522428357206	2.55736908839604	0.012715498133224	0.763157973516826	-2.90917420735033	0.0110066664903494
cg05443326	-5.50284097525277	-2.91255336284952	0.00480699288241477	0.649482871141081	-2.23628502128669	-0.00904727463519205
cg12183955	3.88310097360365	2.1872653422586	0.0320654067580466	0.87531381842014	-3.53586198901961	0.0155804759840226
cg04878583	-3.32902736530131	2.25326543110161	0.0273772277168446	0.856935149395927	-3.43000862479624	0.0231372876434759
cg19963795	4.84725461125875	2.10189886338934	0.0391615864304473	0.894490285267039	-3.66883220214428	0.00698483674758388
cg10467432	-4.85813765258012	-2.33756862417425	0.0222739560873462	0.832701961703671	-3.29100470050479	-0.00962624272370253
cg09473208	2.81906845986938	2.18735617135262	0.0320584993289829	0.875275984186586	-3.53571812886369	0.0294962328783001
cg01255513	3.13260156278367	-2.06544284628697	0.0425850225930032	0.90312779077569	-3.72424237286119	-0.0220991545862266
cg16543170	4.87530048175802	3.49640073808261	0.000823137219479416	0.481678424697507	-0.997020794044062	0.0116308821033017
cg04191855	5.10110648178033	-2.56765290155017	0.0123765298038488	0.759792465463556	-2.89064106299563	-0.0124344347902799
cg25720954	3.71708595829507	3.06781870961672	0.0030652012432962	0.606328187750548	-1.92197250140089	0.0157401268814711
cg20358385	4.78049964779642	-2.23591675453964	0.0285470787965709	0.862145251302463	-3.45808796460488	-0.0108496406173983
cg08500229	4.92213574350892	2.59490416190166	0.0115174723094749	0.751660767010266	-2.8412475115264	0.0132471523349444
cg25142045	4.65724446267475	2.26266483228072	0.0267612247034937	0.854813656628561	-3.41471995054396	0.00801377219879562
cg21446345	-4.22246111069647	2.10675664409731	0.0387239369047075	0.893526160349114	-3.66138625057281	0.00845430287667014
cg11591310	-3.47174109880727	-2.00432758908846	0.0489046695860265	0.918858425844658	-3.81526079009051	-0.0226774202285615
cg26338399	3.81619894699706	2.16993945548568	0.0334070772323456	0.88032159764324	-3.56321160494577	0.0162626182595772
cg11346686	5.51779903231854	2.24023437456596	0.0282518954280905	0.860833004281348	-3.45111668984162	0.0060509055218525
cg26802972	5.62942910671601	3.97559862307158	0.000168661743917642	0.361570989061528	0.124314224085133	0.0135726536314545
cg25322008	3.10670900426141	2.61350698607791	0.0109624777442886	0.742823796540654	-2.80729531901125	0.034739877865697
cg23295947	0.986849013485068	2.04367638471136	0.0447499122511944	0.908763283385019	-3.75692896736731	0.0306131188688541
cg11361049	2.32805501641659	2.31168153938269	0.0237429564747522	0.842617237901503	-3.33413718136935	0.0311205170769505
cg19049344	-5.67367510719237	-2.17647283128837	0.0328954937659292	0.877602511142892	-3.55291994130242	-0.00698808595208602
cg01053213	2.53751879446293	2.10299688301218	0.0390622895477419	0.894333926463947	-3.66715045249316	0.0161998986037605
cg00741517	-5.25302726565715	-2.93592681660108	0.00449637574303175	0.64567026134832	-2.18972207111645	-0.00673949518308581
cg22827640	-6.11993972596844	-2.75939627445748	0.00738454147586217	0.699934103831248	-2.53456409001004	-0.00583696477445754
cg08795094	5.29493688834158	2.2002821913279	0.0310886829794721	0.871161477504462	-3.51519395885323	0.00778504559452842
cg25482769	4.31125471269613	2.92186558505529	0.00468093601660483	0.646271455733929	-2.21776637595655	0.0171540456401212
cg17253402	4.60402027163079	2.36832686103263	0.0206339037932315	0.824363521281177	-3.23924434970033	0.0128188615851285
cg18897041	-5.5524606420312	2.24614528982695	0.0278521409792906	0.858356644582056	-3.44155467194899	0.0047496864132522
cg17146095	3.26418240499101	3.22187753359538	0.00193381269041529	0.555381969462969	-1.59882586752728	0.0174797272966283
cg01842837	4.80868503305194	2.18402793306152	0.0323124597006245	0.875884505099051	-3.54098629281831	0.00870689677126602
cg15806457	-5.3983923448995	2.82335479283274	0.00618354488734857	0.680826575052085	-2.41146075765122	0.00569468233630501
cg20786367	-5.62393153642976	-2.09954551696407	0.0393751437002211	0.894908455943288	-3.67243411182287	-0.00594375309454767
cg09252377	5.59486025873659	2.61079423451614	0.0110418683990552	0.744521326291283	-2.81225817145142	0.00649118407594818
cg17294228	1.0373238062644	2.08738679702983	0.0404946618983214	0.897963175952654	-3.69098870844933	0.0474723368685497
cg22791807	-5.4632695258155	3.54038232741741	0.00071513733411611	0.467835361387604	-0.897692170939196	0.00843736276961532
cg21283302	2.97807839390331	3.32523474776681	0.00140891476557539	0.530730206013424	-1.37603026892627	0.0190687981717416
cg25601291	3.95506228757305	2.58085647379886	0.0119533155459978	0.755516863641033	-2.86676034398929	0.00982745909291849
cg06040420	4.08067768540615	-3.1771280405101	0.00221380528120712	0.570551810648074	-1.69381280480184	-0.0185166535855074
cg05297739	3.26520669470742	2.30365537159117	0.0242155329014926	0.844294332916374	-3.34742983295992	0.016755173503312
cg21780428	4.7998274607788	2.04757619932358	0.0443552029888915	0.9074893100404	-3.75109452926894	0.0075691837703733
cg00666295	-0.587442451265953	2.21779880445084	0.0298155342272547	0.865966761012938	-3.48721881131662	0.0509093658639387
cg01819502	4.97137997351354	2.75404726485322	0.00749409974265198	0.70214708408659	-2.54476320786177	0.025001111859592
cg16585570	3.58274248775489	2.10741879117009	0.038664612397977	0.893283825828864	-3.66037018393731	0.0142882792946009
cg14988503	-5.91871154082186	-2.2282828010478	0.0290756350087451	0.863453192286846	-3.4703863343226	-0.00375127222829528
cg02645340	1.04427500702968	2.08807192706993	0.040430853108773	0.89766002158254	-3.68994562675291	0.0312651644800961
cg07393607	5.24638447161289	2.05222993270167	0.0438881185271114	0.906450127655831	-3.74411964685117	0.00831420429233465
cg16960153	4.99696538634471	-2.21259473703985	0.030188910694474	0.867904753769448	-3.49554945973689	-0.00996368312178841
cg20527870	3.64131176112185	2.66134889741861	0.009644908008597	0.725159258732732	-2.71911377495898	0.0190980626181152
cg02884197	5.65453589906492	3.40922897466395	0.00108445532323918	0.509746787811587	-1.19157157940058	0.00825291345960455
cg26346303	5.27511280803409	2.11356317686458	0.0381178636759492	0.892933419461675	-3.65092862960223	0.00793280345274272
cg20497682	1.48041973322796	2.0871331743285	0.0405183048619912	0.898011203415051	-3.69137476411975	0.027273037449464
cg24018535	4.30036533408255	2.52627182913485	0.0137921678274601	0.772587786311923	-2.96485930237465	0.0134789051364145
cg24322569	2.63807429241559	2.16492152250638	0.0338047045154685	0.881686653467839	-3.57109834187695	0.0299232576724562
cg25655009	4.20306293651681	2.29235623462483	0.0248949321253289	0.846468900941749	-3.36607834231797	0.0107330505495425
cg03721641	1.59199209908859	2.12594778605104	0.0370362178093052	0.890801066021691	-3.6318271577453	0.0241755703275794
cg20499861	-5.89168428354829	2.15458788386568	0.0346365957483939	0.884608248341776	-3.58729121081337	0.00345992674133335
cg00720190	-7.30200160274679	-3.06431018958192	0.00309702209646789	0.608518415384316	-1.92920325994777	-0.00344011316979963
cg14687041	-4.69248734468151	-2.05848642231126	0.0432668587893999	0.90413944792531	-3.73472115157289	-0.00834455422725279
cg26289317	4.58217768444265	-2.74438661598101	0.00769574896194951	0.704498022308551	-2.56314548216796	-0.0178590141561469
cg02779564	-4.51084092406878	-2.37620426819733	0.0202315627356815	0.821134954788973	-3.22589925696749	-0.00855351311914201
cg03471559	2.45200184881607	2.60110409308954	0.011329736128266	0.748613453589864	-2.8299529979592	0.0445020382355356
cg08826384	3.86447516066044	2.30914741558656	0.0238912738860889	0.843153386336777	-3.33833822551836	0.0192072328999239
cg07072927	-1.65258973900674	2.52932813297712	0.0136828193692216	0.771081823312718	-2.95941033752072	0.0190080382088689
cg11445969	4.06496513577191	-2.54649282451954	0.0130831065513626	0.766935882817129	-2.92871125700876	-0.0243223838814746
cg06038111	4.11446924532141	2.01497037057146	0.0477495023947495	0.916107947037164	-3.79958027562752	0.00791827076386542
cg15442817	1.84674909051507	-2.12110889476602	0.0374556174145111	0.891249797036309	-3.63930175000201	-0.0206103595974143
cg22686523	5.33410839365082	2.91907538383247	0.00471838170686522	0.646271455733929	-2.22331960419379	0.00839508605715011
cg06566598	4.67348709768442	2.88042500503979	0.00526638255205816	0.661807179091042	-2.29984418920099	0.00981700061854529
cg02545222	-3.94414071018083	-2.0531944131404	0.0437918483352015	0.906122963630348	-3.74267240792806	-0.00910281297022835
cg13784216	3.11370081844013	2.53385932726655	0.0135221413830806	0.771081823312718	-2.95132224631967	0.0162207545036653
cg15860924	4.36722453452129	-2.1429976697817	0.0355908453014579	0.887317046976703	-3.60537510412403	-0.00686986427142211
cg13432391	-4.15163231869397	2.05988151410999	0.0431293679174415	0.903900758299659	-3.73262209440406	0.00769849857750016
cg11738208	1.39736529291619	2.29854210600707	0.0245209251662303	0.845451689407599	-3.35587833827299	0.0326910942355191
cg24762154	3.54483919281927	2.26934085977662	0.0263311592884409	0.852851402281714	-3.40382887463045	0.0158064877657956
cg17412102	2.34909331170549	2.36754834766523	0.0206740510035537	0.824977759793125	-3.24056126375549	0.026515281732185
cg25160116	3.4443074858493	2.02897586311976	0.0462651072413275	0.911664081778776	-3.77883598259101	0.0109021700506226
cg01007781	4.95364233899287	2.02575026588391	0.0466034137443394	0.912312522041848	-3.78362458529905	0.00531903105283082
cg06442750	4.88325746762529	2.39729568729226	0.0191885249596094	0.816395372088752	-3.18999079727475	0.0137241900079447
cg05441518	3.93642160550892	2.04239096126852	0.0448806743937371	0.908985382281292	-3.758849966772	0.0147931713901768
cg05201536	4.94931937497176	2.55008598199711	0.0129606123096004	0.765340927258007	-2.92226412794323	0.00810023747787858
cg27060609	4.82970428720423	2.11083892897102	0.0383594425431213	0.892939525835835	-3.65511763943546	0.00830436322574557
cg13083110	3.69870332038471	3.02384936892194	0.00348689800244636	0.621315830575371	-2.01216632029178	0.0230559288713008
cg13249833	4.10131669537524	-2.64999748826702	0.00994377463537851	0.7301816751392	-2.74014863070089	-0.0146158501850704
cg11369860	4.90845063921952	2.68060884076621	0.00915647891053444	0.719798269126142	-2.68326540064323	0.0115786084084771
cg10037579	2.34090703946496	2.20913363028947	0.0304395016839889	0.868188126486449	-3.50108090046436	0.017397044030137
cg06654103	3.8788283984958	2.66125339921117	0.00964738785246445	0.725159258732732	-2.71929102854145	0.0130205540058442
cg20287790	5.01057423948055	2.04889246932513	0.0442226593725598	0.907227925312298	-3.74912312273889	0.00660590019128093
cg10500277	2.6748560349014	2.1787130637553	0.0327216608232265	0.876547527215222	-3.54938502071085	0.0321034692368865
cg08072321	4.29315054218728	2.58645644044723	0.0117778113125579	0.754505339371748	-2.85660291698015	0.00848689091590449
cg03216795	4.3434074602228	2.01231315298492	0.0480357003709668	0.916842531650431	-3.80350200900827	0.00980869019194308
cg13538320	5.51721355929407	-3.24432442186635	0.00180621477919685	0.546928263765607	-1.55084036906471	-0.0149702921579665
cg10126686	3.62711918610614	2.04260121925432	0.0448592630093383	0.908979439384504	-3.75853581818078	0.0157167043008862
cg12335116	3.76929213986078	2.26921128147279	0.0263394482435134	0.852851402281714	-3.40404051849931	0.0139054926002686
cg19411474	-4.4954466329146	2.94751111328382	0.00434941053229191	0.642590502350999	-2.16654438958093	0.0217427221309701
cg00000884	3.33689665424061	-1.9964358765697	0.049776633836416	0.92043945708112	-3.8268415890837	-0.0164141595969591
cg19659689	-4.83012886011069	2.53246419867171	0.0135714308323369	0.771081823312718	-2.95381374417576	0.00623621352107184
cg03525023	3.95442957547775	-2.12675823651738	0.0369663747096867	0.890801066021691	-3.63057384646906	-0.00936036441647281
cg01597112	2.25377883529924	2.85488732292966	0.00566007105368798	0.670983044643786	-2.34999465901945	0.039232681868433
cg09104769	4.06354304456146	2.27409581862413	0.0260285789490982	0.851939882425028	-3.39605552980567	0.0116597819963896
cg03897823	3.0488852794819	2.25190656857748	0.027467308931329	0.857582400663822	-3.43221451135029	0.034195982134797
cg10081017	2.29393336913104	2.17331077917459	0.0331422304084256	0.87894087571338	-3.55790420556084	0.0242358224942815
cg02386445	0.837695249602773	2.02303423953353	0.0468899227963162	0.913221321027449	-3.78765159752372	0.0542143868565025
cg05174922	0.0586049402752647	2.22646680919963	0.029202629550718	0.863453192286846	-3.47330673729169	0.0483345148982414
cg04001941	2.41408201625495	1.99597964089992	0.0498274485336316	0.920483300811979	-3.82750988746982	0.0288694966839642
cg12982369	-4.63607202287349	-2.31147790160682	0.0237548447834653	0.842745629543034	-3.33447491032859	-0.010039709130506
cg08448497	4.19560486305699	2.1797753865197	0.0326395101203587	0.876236405995964	-3.54770768280958	0.0151220238500746
cg05457514	-5.73739802776699	2.2986133538951	0.0245166465395241	0.845451689407599	-3.35576072391477	0.0042980978193846
cg03718773	-2.6936701206417	2.1137153501724	0.0381044084183416	0.892933419461675	-3.65069450069575	0.0154615844591363
cg04948875	2.1532396634691	2.22530406752301	0.0292841972985376	0.863521178538928	-3.47517556469108	0.0262925344443223
cg27648615	4.39725807147425	2.41882297205356	0.0181737045651823	0.808906260922515	-3.15307482188208	0.00859667423962651
cg11676509	3.6256107009922	2.09280070421455	0.0399928141602509	0.896955111806852	-3.68273828331246	0.0182149268401153
cg15466245	3.48620352530686	3.04370465348089	0.00329019988795576	0.616388197817545	-1.97155156296906	0.0179817110338325
cg10850722	3.11782696457412	2.3325457197658	0.0225525112741475	0.834938236544298	-3.29940462028804	0.0166900916221802
cg01001671	4.74582919351585	-2.02003854634078	0.0472076878433814	0.914120057669032	-3.79208785632024	-0.0192625257437894
cg05454961	3.07391587521095	2.04403603705931	0.0447133847543741	0.908763283385019	-3.75639129909461	0.0292367446126819
cg10805447	-4.96893645762582	-2.12539199885996	0.03708418082546	0.890801066021691	-3.63268641338544	-0.00485005069145964
cg11610763	4.8447885314906	-2.25800724719948	0.0270649212461443	0.8560729115666	-3.42230240200829	-0.00856790553097331
cg19329439	3.98488582134397	2.21541002064483	0.0299864159224535	0.866889291184578	-3.49104480193998	0.0105776445678911
cg06777522	-2.95094899142612	-2.78470799384483	0.00688574228750968	0.694862678903835	-2.48609904438256	-0.0345301275437571
cg23363826	3.55356841127693	2.33518111145431	0.0224059770435525	0.833803863872017	-3.29499924321669	0.0164994048242026
cg23356017	3.19337603512836	3.12057425007369	0.00262201107816164	0.589663566562005	-1.81254950534606	0.0337878016219072
cg06357685	5.13874598298348	2.15250864121904	0.0348061235665388	0.885057936491604	-3.59054147513575	0.00576357798698279
cg13196143	1.88444877089494	2.72285327446044	0.0081632122552547	0.710353570427898	-2.60394253878305	0.0296803843827063
cg06779020	1.05994687012963	2.01390042461115	0.0478645653278457	0.916514533488475	-3.80115992527115	0.0317509648037385
cg22323067	4.54803856563349	2.07696662251557	0.0414759354312163	0.900805607714177	-3.70681687827477	0.00901478684086021
cg04472133	3.90661530218961	3.54022266096581	0.000715503895336873	0.467835361387604	-0.898054158229306	0.0248532092189125
cg22123711	3.0843891388128	2.36441925285935	0.0208361181108822	0.826162067743751	-3.24585079778854	0.019972056685524
cg24037031	5.05229200049477	2.52220913743462	0.0139387430133237	0.773490245064263	-2.97209443086777	0.00780645469464381
cg05922533	2.8314860141167	2.08999696460561	0.0402520328551162	0.897280062043018	-3.6870132716628	0.0234783994754579
cg24590075	-4.73786931063867	2.30055086235199	0.0244005469973439	0.845043827739229	-3.3525611755239	0.0142869371640511
cg25894806	-4.99559705879283	-3.48460588935417	0.000854628569131984	0.484077946977179	-1.02352634199792	-0.00832937470790459
cg21488113	-4.47819781845145	2.73612872155395	0.00787204265960271	0.707625695390638	-2.57881975277592	0.0194009689343905
cg11286871	4.28870550480252	3.52240505127506	0.000757548530262988	0.470130311730994	-0.938385687666572	0.0156731902889087
cg13313508	5.68243712560385	2.45589769638276	0.0165380169234107	0.796663634992068	-3.08887311649635	0.00627589190930977
cg11563443	4.77011001702545	2.10194515251574	0.0391573959630091	0.894490285267039	-3.6687613198864	0.00582128433882834
cg27150806	4.6475595583758	-2.07703747453705	0.0414691944097968	0.900774854606488	-3.70670948355694	-0.0122150368579756
cg07053189	5.60558024942121	2.7354045651072	0.0078876772209146	0.707625695390638	-2.58019256004471	0.00874966908635233
cg24658413	3.4643672509862	2.1280168800996	0.036858134299864	0.890801066021691	-3.62862662759055	0.0137065389121428
cg18099488	3.75000368718805	-2.74631222108195	0.00765516323970225	0.703712487157678	-2.55948534847492	-0.0143455227681832
cg20278382	5.49560561882924	2.58149372019056	0.0119332253611444	0.755516863641033	-2.86560535313371	0.00795759125952344
cg04437689	5.66884747851635	2.46230757418076	0.0162690075337459	0.795309658746096	-3.07769360242229	0.00671509839994489
cg16677657	4.2760369593941	2.80256638045078	0.00655263095990214	0.690417292011819	-2.45170499907261	0.0102211191112627
cg17377161	5.60022952012277	2.09172514318583	0.0400920832284441	0.896955111806852	-3.68437881880388	0.00586625735824708
cg24012440	-5.77138538411249	2.68738204358671	0.00899014397910569	0.717403385908354	-2.67061125606872	0.00492212233604518
cg17094705	4.71790818850925	-2.52862080065909	0.0137080565157317	0.771462135238188	-2.96067187695363	-0.0151952289005406
cg12345286	5.09158411469838	2.72428037681575	0.00813144595136592	0.710008692448064	-2.60124631641593	0.010363747614315
cg24038033	4.51171471817464	2.73190787472177	0.00796357141764895	0.708208875601969	-2.58681746486793	0.0100682753980472
cg25716314	4.33009687786206	-2.48573651111594	0.0153188448193773	0.787968502499279	-3.03663248116127	-0.019050051300745
cg03072102	-6.79378444748008	-2.37531872274559	0.0202764407699558	0.821697866452848	-3.22740125955904	-0.00280735910305498
cg24731111	-4.20981447705679	2.12733736670682	0.036916536569374	0.890801066021691	-3.62967800891649	0.0080152991741464
cg15256538	3.71686572445546	-3.42387076719672	0.0010356767676026	0.50893123779253	-1.15911266572695	-0.0141799621900359
cg20609274	3.62826912708841	-2.59307977014561	0.011573250083633	0.752355526894882	-2.84456702177061	-0.0177806686521533
cg23991368	-5.15264655697718	2.00465303306001	0.0488689938657796	0.918765821359333	-3.81478236338898	0.00498443573240402
cg01457143	-3.66262378562376	2.15235902480281	0.0348183501765932	0.885075422207023	-3.59077525252157	0.0151187123010779
cg08039802	0.851277476437034	3.44766892481672	0.000960792723203668	0.497912507175593	-1.10616562981408	0.078915415227771
cg20382160	-6.07896436744145	2.18542481853039	0.0322056570692777	0.875581473400922	-3.53877602913265	0.00432681135349376
cg09792557	-5.54078329624564	2.41372315211313	0.0184096779233502	0.810301563476542	-3.16184438742626	0.00638160348602502
cg13844726	5.14771386747341	2.663835614233	0.00958053834211953	0.724638636924517	-2.71449646912543	0.00956115099492438
cg17079328	3.54611435396905	3.10355047593165	0.00275802917499629	0.594373353299407	-1.84800186632045	0.0134000826163584
cg13117318	-5.19165622887661	-2.7479721906031	0.00762033366080444	0.703712487157678	-2.55632856528728	-0.00706465127853465
cg06736783	4.04603926386526	-2.18352636819414	0.0323508837551281	0.875884505099051	-3.5417796184067	-0.00792088791557355
cg21171100	5.35687142566953	2.13115711170124	0.0365892830911354	0.890778985424242	-3.62376417949878	0.0102309442713541
cg04003694	-6.55837847591383	-2.42968821800305	0.0176799607040057	0.80704633428868	-3.13434124144746	-0.00621633922408569
cg19577532	4.29457584140266	-2.41417918031029	0.0183884661007869	0.809988564747462	-3.16106081874814	-0.00781626800822899
cg02620015	4.48408275347949	1.9985591095605	0.0495407356242966	0.920057228495104	-3.82372971526337	0.0070127587487403
cg22372823	4.9553154854469	3.09905255210543	0.00279505123480293	0.595803065797587	-1.85734629470835	0.00914143634314457
cg24232594	4.52991508142016	3.70283783860106	0.000421677209138368	0.433112206077443	-0.524264823586042	0.015979580924337
cg03186333	-5.00922886672419	2.19656533368295	0.0313648829093884	0.872546840102616	-3.52110606602883	0.00808506923449165
cg01723554	5.16615724928138	2.17199997587845	0.0332449865310672	0.879619842972752	-3.55996859993109	0.00618643161595722
cg18241044	3.96491318957104	2.21316833958536	0.0301475561156346	0.867882444841057	-3.49463204350365	0.0189226308256718
cg25220359	-1.56751605183455	2.44360209700069	0.017065230926564	0.801281306709327	-3.11025239577435	0.0565061137213693
cg23868571	4.40475712187287	-1.99508001668987	0.0499277772375893	0.920689303868652	-3.82882727763141	-0.0109254888333321
cg05640790	2.26226368928288	3.81002378893629	0.000295429255270942	0.408220811106374	-0.272495277365862	0.0398435756016912
cg19611602	4.78977577709706	2.3441695588871	0.0219125369803173	0.831490729957366	-3.27994326482283	0.0118464680437492
cg25105990	4.24402383145838	-2.31998108864488	0.023262896151157	0.839195210833619	-3.32035169919308	-0.0128764639953394
cg08509237	-4.62889473739318	-2.19155296393353	0.0317407564689804	0.873594852891313	-3.52906553423887	-0.00610444603402736
cg21055948	4.83865271108013	2.06133918472507	0.0429861127877574	0.903661489513496	-3.73042757651206	0.00927900869905751
cg19180542	-6.25526160091153	-2.49240978935592	0.0150574958274331	0.785880516597167	-3.02488015273073	-0.00367565589059931
cg12806784	4.64199319195143	3.02933019345397	0.00343153663095982	0.620260152097436	-2.00097394810875	0.014464614153608
cg11413576	2.41267289600505	3.01874693854161	0.00353918237299345	0.621992155178126	-2.02257300640234	0.034102876146936
cg06421734	4.69483354691465	2.94224438120889	0.00441566717660845	0.644456214460227	-2.17709019686894	0.0116074525042766
cg22976507	4.70685560852342	2.47802920299724	0.0156257607748582	0.78987885552507	-3.05017451170985	0.00971300801719488
cg15075414	5.04537454853371	-2.08969760100797	0.0402797962182663	0.897280062043018	-3.68746943542413	-0.00655842208722546
cg19262958	2.52617143600303	2.33729951281211	0.0222888023575821	0.832792760840841	-3.29145511770564	0.026440844964382
cg09386049	3.34454248003471	2.04857500113782	0.044254595981751	0.907299657733447	-3.74959870155298	0.015722590716936
cg06931676	2.39212529381084	-2.71138055878767	0.00842273814480702	0.713871553623318	-2.62557877667853	-0.0283420184972178
cg26917746	5.54956841010502	2.61831381386973	0.0108230738006742	0.741425868948518	-2.79849159286595	0.00767697153102898
cg19580263	4.62084193329163	2.93019445839391	0.00457078730258783	0.646175858185953	-2.20116675545168	0.0109407239370303
cg09471234	3.6363175886906	2.70098581676299	0.0086643646016032	0.714525207049929	-2.64512181421986	0.018831840039486
cg04798796	-5.88227018374733	2.48739088860806	0.0152536760671908	0.787624586682659	-3.03372129760609	0.00447170055267516
cg15388593	3.91826747195976	2.14725352831879	0.0352378210276885	0.885932343322567	-3.59874440376094	0.0205127240605667
cg22249281	-6.72412305913655	2.12604176200662	0.0370281132593111	0.890801066021691	-3.63168185058151	0.00294124579760248
cg03712038	-6.203114421016	2.6610490004502	0.00965269751611956	0.725159258732732	-2.71967039521621	0.00372797028678701
cg15847691	4.24845419154084	2.08383689095162	0.0408266766992791	0.898952457642003	-3.6963886026105	0.0105696022521264
cg21227048	-4.68482116594531	2.30258813426142	0.0242789946173763	0.844913755597317	-3.34919447935026	0.025161436149832
cg08467539	4.40226462802612	-2.35870730078663	0.0211348798796728	0.827660852789294	-3.25549174746892	-0.0134566300413045
cg08799270	-4.47977857233135	2.39446013408712	0.019325900597897	0.817022645994045	-3.19483337815098	0.0164052701967049
cg21310449	3.87910809942305	2.425730264536	0.017858412231393	0.807940385264562	-3.1411732977712	0.0225285034188302
cg25665331	4.80620852368858	-2.06144099438398	0.0429761226323448	0.903661489513496	-3.7302742526375	-0.00757077692077279
cg27472102	-4.70219466614814	2.10168290132211	0.0391811422113209	0.894523945706387	-3.66916288594271	0.00640389035021457
cg00868121	3.10416732799749	2.12917082259224	0.0367591403253386	0.890801066021691	-3.62684052925084	0.0369838170232628
cg07968795	3.31077337892416	2.14847918348002	0.0351367205418261	0.885662037136885	-3.59683274501224	0.0182738568828507
cg11548394	5.43849743610398	3.21444328693449	0.00197790323986374	0.559915978626747	-1.61466863028558	0.00794689044050201
cg26693307	4.0393570845771	2.26273656766852	0.0267565708174225	0.854744658510681	-3.41460306524966	0.0124199596859398
cg11166962	3.76154064969457	3.41835878328669	0.00105379117859892	0.50893123779253	-1.17134247774511	0.0145054096335924
cg01675953	3.42797061750006	2.76862859495648	0.00719889204080899	0.698361122708605	-2.51692537564268	0.0188753391718491
cg18674914	4.43740097228731	-3.03146698895794	0.00341017530169147	0.620260152097436	-1.9966065020753	-0.0179141445735946
cg10405557	-3.98848084172168	2.09200580741117	0.0400661587156837	0.896955111806852	-3.68395079578053	0.0117113879307827
cg08292104	4.00553449441208	3.67658543278632	0.000459672896853318	0.436677288386963	-0.58528912329728	0.0144041488660248
cg11076617	-5.58538051193502	-2.18421020463717	0.032298506075131	0.875884505099051	-3.54069795569342	-0.0050232471965057
cg10943110	4.210072168016	2.10331384082244	0.0390336668537584	0.894333926463947	-3.66666485397044	0.0145707960294276
cg05926110	4.74557988936518	2.07141205003678	0.0420073682761655	0.902157207113545	-3.71522651202376	0.0128064204095885
cg19687358	-4.53785409014917	2.03715841826976	0.0454163673538836	0.909734138503092	-3.76665899022332	0.00625379819537588
cg25372607	3.76852984710353	-2.27334799984636	0.0260759617565927	0.851939882425028	-3.39727894899187	-0.0112354376012002
cg25130977	3.24584519940584	3.21283733093696	0.00198755072452864	0.56071796729567	-1.61808774560427	0.0350339625874356
cg11623216	-7.50130736359996	3.30852103588927	0.00148354778280484	0.533096758621446	-1.41237515961826	0.00459841068272034
cg20826024	3.2178965289552	2.17457958230284	0.0330430313188048	0.878431746755341	-3.55590495687674	0.0208910842190336
cg19163597	3.53939383915598	2.4941306856162	0.0149907533745626	0.785219436486001	-3.02184540014873	0.0218739473374933
cg06257169	3.67697096924944	2.68326852011339	0.00909083128182395	0.719025236293633	-2.67829933684213	0.0148785506887319
cg05828609	4.89928850737688	-2.49373766216421	0.0150059727177255	0.785512818104868	-3.02253863325543	-0.0181865067647174
cg20002045	4.12763401818638	2.09691098446461	0.0396154150309916	0.895772207050126	-3.67646230401177	0.014371728732929
cg08887302	4.42367532909756	2.16830523519126	0.033536123750338	0.880703700140475	-3.56578181869448	0.0111371669447504
cg02310645	3.7693500606665	2.22188075628931	0.0295255104903739	0.864526702810192	-3.48067297132346	0.0207847729219195
cg15387480	2.86597094255296	2.02089259004747	0.0471169080473875	0.913846861555978	-3.79082369968385	0.0225655289582645
cg05911461	4.02033131666801	2.11252324921281	0.0382099252348399	0.892933419461675	-3.6525282441948	0.0221041732785178
cg25054294	4.12368405832323	2.08395883734412	0.0408152323574231	0.898947693751608	-3.69620323582837	0.014116613696545
cg22271212	-5.47946035196358	2.04130736543507	0.0449911608068856	0.909082662732922	-3.76046853675432	0.00368628360877142
cg21403761	1.34516529040181	-2.42654029216449	0.0178217600098883	0.807770439175174	-3.13977579345708	-0.033236903743869
cg13936628	3.07007200612915	2.80113651981221	0.00657874671467832	0.690560458830399	-2.45446488504893	0.0249778317932616
cg13724559	3.25361159228009	-2.03102762666801	0.04605101540387	0.911381759764952	-3.77578658987689	-0.0111911218858957
cg10659736	4.87947633731078	2.03169186727375	0.0459818879047119	0.911324635160538	-3.77479880589392	0.00857747754036076
cg17135822	4.72186594878307	1.9948763893725	0.0499505103452504	0.920689303868652	-3.82912539358337	0.00883183080094663
cg02903958	4.86986935494497	2.51158696824	0.0143286329755819	0.778840230754771	-2.99096745989765	0.0129167764905782
cg19015711	2.3953047363472	2.33403500888277	0.022469598941258	0.834331449816812	-3.29691559469886	0.0328740703162099
cg07056345	3.29788472789986	2.57596657570601	0.0121084993259711	0.75747367738187	-2.87561569964391	0.021427633517637
cg07470943	2.20222401606166	2.10535096326026	0.0388501396220253	0.893721345298813	-3.66354236952146	0.0271755872690913
cg04899918	4.86234801138581	2.58699907365706	0.0117609297353678	0.753894147218825	-2.85561775199378	0.00894251821773095
cg12872588	4.45780223620545	2.093230527334	0.0399532031776548	0.896955111806852	-3.68208247968152	0.00834732570895247
cg02420971	5.11470060564821	2.89475393217378	0.00505670997864284	0.656284032264969	-2.27156131823881	0.0119740263458893
cg04871532	2.68949555668613	2.05009869663729	0.0441014966380573	0.907159223040755	-3.7473155727046	0.0175907411489298
cg25520422	4.45026566772638	3.38240150911989	0.0011795105426835	0.519596913903324	-1.25081187120386	0.0223959178479196
cg06636682	3.39588521470113	3.24030961588466	0.00182844039355159	0.548358722948787	-1.55943945996361	0.0311680285050571
cg08346285	-4.18395990027924	2.62537577945505	0.0106211862959183	0.737875605318656	-2.78553474191026	0.0164243494649727
cg01634268	-5.55060779896306	2.04987115289945	0.0441243309487106	0.907159223040755	-3.74765662048822	0.00385749375550564
cg23287679	3.32173922971214	2.34252987639743	0.0220018241692736	0.831849173312909	-3.2826933303565	0.0183630536099754
cg22620228	4.72966905847796	3.18100325046847	0.00218813336341875	0.569355584997104	-1.68562300145061	0.0155042691683801
cg11583792	-3.24296634189033	2.26239862205422	0.0267785015299834	0.854966766192496	-3.41515368527418	0.0188927999098732
cg21019815	2.73766986838978	2.02837110569516	0.0463283739433591	0.911693858758426	-3.77973428390435	0.0157398547690701
cg02516667	2.00231027902273	2.64399882479061	0.0101050917555289	0.73333723727699	-2.75123643816077	0.0330538576808438
cg12028696	2.6153535208713	-2.31127308537118	0.0237668072106833	0.842827794492329	-3.33481456899915	-0.0188019062834273
cg25160034	2.2670891964694	2.35906470332111	0.0211160748509359	0.827558820015363	-3.25488906258385	0.038802749480088
cg14589246	5.48107653579768	2.81772196644884	0.00628161691647951	0.683704807210577	-2.42238727202823	0.00660869564912836
cg11761020	2.25255766755618	2.06731734537914	0.042402888063442	0.90312779077569	-3.72141354071043	0.0246389359113829
cg25393842	4.91624955094956	2.33056711289904	0.0226630852190136	0.835858015095919	-3.30270941645291	0.00552486984069156
cg15677293	-2.87456888059794	2.03032344586148	0.0461243970897107	0.911381759764952	-3.77683346422082	0.0241019033002762
cg10600594	5.00710196493507	2.09356831200784	0.0399220979963737	0.896955111806852	-3.68156702318289	0.00707047720047305
cg06224737	3.99171698500002	2.66506351858252	0.00954889805677136	0.724419889419145	-2.71221528452508	0.0122007057147357
cg06023493	-2.38168656452841	2.35179989692505	0.0215012574872434	0.829577975145694	-3.26712497231313	0.0356302191388624
cg00648447	4.3427855386025	2.15415183146126	0.0346720887837493	0.884642340052347	-3.58797306636794	0.00824571561011656
cg14006376	5.07287951378903	2.46742379602863	0.0160571158786867	0.794065394203217	-3.06875358804281	0.0111243885161181
cg24114458	4.50879700669724	3.69927554091292	0.000426651475530634	0.433817297346954	-0.532560473923898	0.0186322228882984
cg27224432	5.09474469462818	-2.49650570698058	0.0148990788408881	0.7844637288385	-3.0176543729715	-0.0111354448664702
cg26723002	-5.31536725560295	2.2150636762396	0.0300112629195959	0.866926076559149	-3.49159923701424	0.00962711434730219
cg16140648	4.34500683021424	2.55831239826833	0.0126840593264237	0.762865411198765	-2.90747664532847	0.0124749308316831
cg00995689	3.66446694046869	-2.5893675208623	0.0116875025874119	0.753740609258302	-2.85131587843984	-0.0179638292558545
cg19792385	3.55118219801974	2.77301513175509	0.00711219278500459	0.697268234081569	-2.50852914556505	0.02380310487694
cg17617097	4.09333134704696	-2.62798038103087	0.010547593657759	0.737393864767273	-2.78074913410517	-0.013446200410375
cg22139810	4.93913105007328	2.36521617262243	0.0207947357597623	0.825919750934628	-3.24450419819214	0.00756386673143306
cg17664834	5.22937386203272	2.45298485809285	0.0166615762561618	0.797541440091342	-3.09394568400895	0.00732694589444061
cg26967703	2.95772177360755	-2.59746678423061	0.0114395358712789	0.750906562226602	-2.83658169579025	-0.0168731136464494
cg21354026	3.63714687181525	2.72975910739558	0.00801054027014312	0.708455881876856	-2.59088536921765	0.0172248006972223
cg25579251	4.41777322318674	3.15055958274892	0.00239754938163989	0.580861807581486	-1.74977744526792	0.00930732459239991
cg03935228	2.4681563669204	2.03032304493425	0.0461244388984048	0.911381759764952	-3.77683406017234	0.0309692570874014
cg27587033	3.94112997004577	3.0011553205975	0.00372508036677645	0.625018477066283	-2.05835589307178	0.0131170966445731
cg14453945	4.47268938538081	2.37979163101773	0.0200506652838864	0.820906693792165	-3.21980994664006	0.0102644226147958
cg23114923	3.03859588985868	1.99706416520528	0.0497067288558969	0.920382559143216	-3.82592104913891	0.0179003668237496
cg22456400	4.81085623330762	2.34354864478363	0.0219463102523644	0.831690902057185	-3.28098484376295	0.00988028356485482
cg12627897	3.28301056159644	-2.3527778519396	0.021449044567439	0.829358728794765	-3.26547962866079	-0.0182156846486343
cg01687711	-6.19171068126471	-2.56465331921972	0.0124745456682901	0.759792465463556	-2.89605285597578	-0.00452807141901228
cg17802220	4.39608284233766	2.22276738652566	0.0294628438249818	0.864150704796145	-3.47924983441974	0.0137865285469295
cg19298821	4.94706558192704	2.54398281701758	0.0131692945881281	0.767595157813674	-2.93321065399061	0.00906777235012146
cg25182828	4.04392632896514	2.2785844233687	0.0257457694874381	0.850749649252768	-3.3887052334513	0.0132682133430726
cg10823926	-6.58255853061376	-2.17248031942141	0.0332072992930648	0.879478152771887	-3.5592122251092	-0.00375875411284401
cg17411367	4.01294495590309	2.70868604837697	0.00848477408717498	0.714415208550773	-2.63065020400264	0.0121393050364065
cg05729199	4.31695556583179	2.16933268069815	0.0334549405811578	0.880466145756454	-3.56416609847606	0.0116408911559989
cg18125814	3.81239030202997	2.27787694805501	0.0257901637460099	0.850749649252768	-3.38986455462843	0.0214331517966219
cg24394152	3.04923093492168	2.41256804027566	0.0184635050346899	0.8111280524678	-3.16382861764407	0.0313633444842557
cg10298988	-6.9771895984553	3.4881072176434	0.000845163130634235	0.481678424697507	-1.01566398049096	0.00378450167313087
cg01190484	-5.76216613384261	3.18899555794641	0.00213606481937952	0.566977445921556	-1.66871063493771	0.0148350506910032
cg16574273	4.16742210798405	3.01027715447642	0.00362758300992234	0.624259569471085	-2.03981992833893	0.014045869605751
cg09789315	3.30425391972849	2.30738859755659	0.0239946961257501	0.843612227319889	-3.34125174181888	0.0212636375904063
cg14260562	-4.3292889775657	2.1426650983666	0.0356185615480696	0.887530181411373	-3.60589278636942	0.00865209047066536
cg15473360	3.30149427833446	2.60870926274426	0.0111032408434227	0.745875110039764	-2.8160697991304	0.0370023314984688
cg01746044	-5.4417400500865	-2.03782199195154	0.0453481291831051	0.909641067700782	-3.76566963134621	-0.00465136970491336
cg02461985	4.91830276745197	-2.67620797088275	0.00926605340964854	0.720315323679575	-2.69147424129291	-0.0105999672968213
cg24629392	3.38006353239213	2.23132429112067	0.0288640272278421	0.863371296899764	-3.46549067752562	0.0164706091639255
cg14760590	4.25889034974759	-2.77518495878142	0.00706966137580332	0.6970252048303	-2.50437219578509	-0.011713636916482
cg09555507	5.46439721082548	-2.52574788828976	0.0138109923359093	0.772587786311923	-2.96579289179093	-0.00680102005108474
cg10325088	5.42134513083189	-2.84837405242813	0.00576473060159814	0.673479441050075	-2.36273244080251	-0.00650029713320976
cg13080602	-4.46648741278675	2.34625175258144	0.0217996175144132	0.831014526087434	-3.27644874926629	0.00900562840500252
cg04984078	5.4741451339017	3.20400156952424	0.0020414237287081	0.563415543628447	-1.63687851471134	0.0102516544766554
cg00613753	-5.10636789859136	-2.12421523436235	0.0371859109082831	0.890801066021691	-3.63450507928901	-0.00661853919478007
cg06140677	4.8220931418806	-2.11527397428769	0.0379668312753197	0.892245749889015	-3.64829562585526	-0.0123065781866574
cg06328515	4.91398796765012	-2.41652523105979	0.0182796862494902	0.809392101547326	-3.15702783274979	-0.0132191172005156
cg17885507	4.47930565038474	4.42846670071929	3.42015127796574e-05	0.262272823758902	1.25320163063446	0.0150316066284049
cg00202337	3.62925170952373	-2.34041940460182	0.0221172234794384	0.83256888058379	-3.28623067843459	-0.0195626037011396
cg14491691	4.60754136572507	2.80265318043213	0.00655104866791245	0.690417292011819	-2.45153742567125	0.0151739565535866
cg03389990	5.30829698322115	2.04159327763468	0.0449619856826034	0.90903326388965	-3.76004154077366	0.0088741074732217
cg26355053	4.44493299925369	-2.32733304512759	0.0228448566558547	0.836827776591936	-3.30810620193777	-0.00941371255427204
cg12483927	5.09317980916622	2.1736699327872	0.0331141242454117	0.87890532445171	-3.55733838833545	0.00712383069604006
cg08500808	4.42113469621196	2.07521533934427	0.0416428579854857	0.901279599282227	-3.70947040724918	0.0102719281370548
cg08907436	4.75233052175038	2.26306103348592	0.0267355297749345	0.854512302368896	-3.41407434373994	0.0127280944484188
cg20831094	4.49589026330731	2.09357393398926	0.0399215804691694	0.896955111806852	-3.68155844348657	0.00759237305845772
cg22803637	4.85468315348092	-2.61945707128511	0.0107901557461443	0.741318435672946	-2.79639585800168	-0.0122566823846911
cg17411642	5.28777066619146	2.21165074707845	0.0302570772169297	0.867904753769448	-3.49705883724395	0.00642680726556855
cg16315992	3.26523751761883	-3.05716448854784	0.00316278428886248	0.612452926183591	-1.94391189364999	-0.0393355871873865
cg25195899	5.21501881943736	-2.00512732617985	0.0488170410117559	0.918553272465651	-3.81408499700219	-0.00628636096211377
cg27585822	1.48112701931924	2.35884570709249	0.0211275957504633	0.827660852789294	-3.25525836293756	0.0251946172074753
cg07806164	-4.39046313726112	2.00507196876764	0.0488231022785345	0.918594483591386	-3.81416639791032	0.00665223891492141
cg01163369	4.38522937773899	2.66151006148575	0.00964072430685878	0.725159258732732	-2.71881462828427	0.0138388324835084
cg10482224	3.99571929243601	2.76268028526472	0.0073180075460151	0.698919188495217	-2.52829495622043	0.0189061671687321
cg09230870	1.35036946216787	2.27563131519655	0.0259315260861475	0.851447547275462	-3.39354243638472	0.0327022090717285
cg13831723	2.44708871815993	2.07949808480832	0.0412356736365447	0.900263280429301	-3.70297784056726	0.030317847711094
cg12463797	-4.61280059582536	-2.22193132547243	0.0295219331343856	0.864526702810192	-3.48059181512302	-0.00825989238329332
cg24967694	3.46864401110865	2.07946267377189	0.0412390261854653	0.900263280429301	-3.70303157006868	0.0171405016722623
cg20843095	3.01338782095038	3.00012153907154	0.00373628197565392	0.62523308710942	-2.06045404381876	0.0256201582503739
cg23474021	-6.34746228244375	2.13582678210811	0.0361926452012753	0.889649613279456	-3.61652223494276	0.00335991819464711
cg05314191	4.13493396364653	2.45340829724375	0.0166435631600812	0.797166356785236	-3.09320858561317	0.014908252362589
cg20869151	4.0892798785671	2.07729304741127	0.0414448865031915	0.900774854606488	-3.70632207013659	0.0093609689896671
cg10331839	-3.62458392066526	-2.25380094766061	0.0273417990336721	0.856932579763051	-3.4291389986802	-0.0214025804909911
cg04864309	3.15304269665676	2.04116483119692	0.0450057114112667	0.909090327779073	-3.76068138547865	0.0141891719328344
cg21088190	4.097808712845	-2.00975098998516	0.0483130534450501	0.91755207626977	-3.80727921430534	-0.0183179650542027
cg01153368	3.6924072338706	2.85917675699364	0.00559210472330389	0.668724323554339	-2.34159419704157	0.0198726219013448
cg24598084	4.38273736119993	-2.44211701151902	0.0171299179165933	0.801465439282852	-3.1128287806044	-0.00884057689637274
cg09299086	-2.83886317309641	-2.02482752678204	0.0467005826798018	0.912439909893481	-3.7849932401015	-0.0141831267214018
cg00173785	-5.4400409298984	2.61236398657999	0.0109958650854309	0.743857667008862	-2.80938687294112	0.0069815865479563
cg26734546	1.46996903537509	-2.33398578882731	0.0224723348103105	0.834349367715082	-3.29699787625241	-0.0306072066377501
cg06726231	2.26185421475657	2.72781411381541	0.00805327325047822	0.709162823219494	-2.5945654029132	0.0292507230122487
cg04009799	3.74364759175717	2.22327108195371	0.0294272949170002	0.863927504523702	-3.4784411374426	0.0292857551574652
cg00510991	3.23383055325356	2.25206705749634	0.0274566562743036	0.857582400663822	-3.43195404207771	0.0205923469581653
cg09494573	-4.68617245177571	2.9406655709138	0.00443571024141072	0.644456214460227	-2.1802488517351	0.0113516580107225
cg26443133	3.60996489247153	3.96006563173075	0.000177865503671946	0.36398400583112	0.086697358228621	0.0411952253389984
cg06544652	4.882374923381	2.02508036644435	0.0466739401205029	0.912312522041848	-3.78461826865652	0.00593442780750097
cg11395975	-6.04829020752743	-3.49251949966732	0.000833376421741618	0.481678424697507	-1.00574897430668	-0.00854095358001933
cg14079254	2.10204326380294	2.09457553766009	0.0398294713516154	0.896955111806852	-3.68002958371962	0.0285754074168135
cg03081930	4.91688882435039	-2.57797750294058	0.0120444618945796	0.75628447699126	-2.871975608388	-0.00831426431796356
cg27628952	4.56977964615801	2.30781834222259	0.0239693896805255	0.843612227319889	-3.34054003046065	0.0136315031688421
cg11759246	-4.69296217865144	2.04366995571008	0.0447505654359276	0.908763283385019	-3.756938577769	0.00481089248805694
cg22011802	3.45129652085085	3.07393741243813	0.00301043470177514	0.603841668274373	-1.90934844671441	0.0260167735117999
cg18069705	3.87166480198561	2.4354919641819	0.0174211745344578	0.805278680910101	-3.12430680210369	0.0168677959969564
cg22856114	4.90687299479284	2.11122806831571	0.0383248535417298	0.892939525835835	-3.65451955108966	0.00657258945375205
cg04064012	5.57006378453049	2.33033357130822	0.0226761683342406	0.835874840989325	-3.30309934057826	0.00580927830049238
cg07974622	-5.13888437773092	2.0378262302706	0.0453476936221725	0.909641067700782	-3.7656633113085	0.00505188303621593
cg03127134	1.93214270058231	2.33465901235091	0.022434939694027	0.834073325157317	-3.29587231967261	0.0276893938288287
cg06927284	-4.33144801965876	-2.17737442957059	0.032825436525738	0.877435973674311	-3.55149765476093	-0.00672645764226511
cg22593156	3.50863449884912	-2.03707791177927	0.04542465219697	0.909734138503092	-3.76677900293813	-0.0126762718318486
cg23164563	4.31623635015881	2.44283835345054	0.0170984704868494	0.801287168134774	-3.11157752570119	0.00766643454521287
cg01328892	-3.37837762235777	2.70072722431034	0.00867045547862152	0.714525207049929	-2.64560725899727	0.0202592655941911
cg26056770	-6.08934667253222	3.1168164042996	0.00265148585786962	0.589663566562005	-1.82038690648584	0.00574664039417502
cg19168192	-3.3952427540964	3.45567924710047	0.000936760732412439	0.494102588254627	-1.08829145621328	0.061303304887403
cg13464274	5.53927274668479	2.53739287183833	0.0133980243910457	0.770875126939452	-2.94500698938949	0.00700180779366577
cg02478762	4.377122230603	2.36126468607443	0.0210006485239315	0.82702446520261	-3.25117760649344	0.0114088109490097
cg17823293	3.65979329623797	2.55144163015839	0.0129146668463146	0.764714761077838	-2.91982985257239	0.0109269185033997
cg15415716	3.28771968962992	2.18119348465969	0.0325301280976346	0.876072344839239	-3.54546752515293	0.0153860370832783
cg23633937	3.09385540801127	2.42493175585047	0.0178946092554964	0.808041356388746	-3.14255056008133	0.0150724326193358
cg25065980	2.87944939034829	2.13843791153994	0.0359724941853223	0.889031812371173	-3.61246690852949	0.0187292895414016
cg16159717	-5.43297654521312	-2.10600860036395	0.0387910522757356	0.893678687696612	-3.66253379839518	-0.00433586858706095
cg11414263	4.62537904012165	2.4661541712088	0.016109465766502	0.794398646728802	-3.07097350065394	0.0087538250063115
cg20223754	3.52320417469985	2.30950577359518	0.0238702501690418	0.842987767477026	-3.33774437398055	0.0125993690348846
cg21850903	4.18619468928294	2.68976828487244	0.00893220283736946	0.717280489657301	-2.66614728348992	0.0134158500263342
cg18340250	3.61779242342086	2.81091874488276	0.00640197244844737	0.687070926330975	-2.43556238691287	0.0307878397464377
cg00960197	-5.6260275325012	2.18080989157194	0.0325596840559615	0.876072344839239	-3.54607360503609	0.00435444477625072
cg14281013	3.80820671970382	3.08078962547752	0.00295018564148983	0.601474053619891	-1.89519003633432	0.0289877635695031
cg11031937	-6.49657634848829	-2.30843201054858	0.0239332934794116	0.843606662482249	-3.33952352880625	-0.006298170285874
cg15685489	4.25819215538576	2.71233386182355	0.0084008895885204	0.713615001899285	-2.62378361122699	0.0175733994762307
cg02306227	5.67656072738424	-2.55538188725424	0.0127819585789859	0.76356051748355	-2.91274872151568	-0.00612430877844106
cg02432506	5.17046243699544	2.50705759320999	0.0144978530177295	0.780318889821216	-2.99899581400088	0.00800674534405221
cg21774863	-5.9815366919391	2.37881240949879	0.0200999001741884	0.821107473852924	-3.2214728527808	0.00446573631320159
cg02129236	0.587859891240467	2.16738162611943	0.0336092491937871	0.88094390865073	-3.56723369824405	0.031104415119754
cg16214148	-2.18183948122599	4.40262039416816	3.75485895833615e-05	0.262816432149793	1.187226211532	0.0771084692510414
cg26962053	4.45049520243304	3.84313237925753	0.000264379884408987	0.405677006187101	-0.193898417946283	0.0125655496323533
cg26289452	5.26701428663924	2.6852430595549	0.00904237255090519	0.718254350948848	-2.6746100965705	0.00721403019066569
cg21864959	2.182614080555	2.27414874438969	0.0260252283838406	0.851929620471812	-3.39596893147653	0.0300871146000549
cg08900511	2.85795459465277	2.01015372271695	0.0482693669861373	0.917535517949875	-3.80668577132243	0.0191212307619474
cg17345261	3.87136416034324	2.12007943902031	0.0375453738327166	0.891509412082809	-3.64089007225238	0.010110325946477
cg06315995	3.86708952270349	-3.04759000333321	0.00325293779940279	0.615301236616943	-1.96358188365914	-0.0152986778241488
cg18543130	4.93839654095696	-2.02134433006113	0.0470689514351583	0.913804619778513	-3.7901548468717	-0.00900519943201372
cg07177661	3.33428571331137	2.08461423130872	0.040753772951732	0.898904178401512	-3.69520683361059	0.020063067099502
cg13415850	-2.08426940592343	-2.00438257691594	0.048898640159697	0.918858425844658	-3.81517995864039	-0.0167839247003582
cg19529238	3.44425196497875	-2.01747525139536	0.0474810537785689	0.915222308298156	-3.79587927654668	-0.0156841043466966
cg13573040	2.86906299836661	2.08993730852455	0.0402575641134443	0.897280062043018	-3.6871041787624	0.0190059958039943
cg00449997	5.17638940961143	2.82668546738949	0.00612621969389449	0.680826575052085	-2.40499228715929	0.00725678089425974
cg12615343	4.94422289941413	2.5028041163803	0.0146584020270253	0.781407208315407	-3.00652463819681	0.00629609441633638
cg07251713	3.17914466563602	2.48293752321726	0.0154296720329618	0.789030759341656	-3.04155429510163	0.0175378635591608
cg13488853	4.7950280074152	2.36354582601828	0.0208815575150327	0.82668016576887	-3.24732624993245	0.007892419221455
cg06780830	4.28175428218269	2.40449090563596	0.0188438395339262	0.81414568807714	-3.17768186998082	0.0118936332613385
cg16495696	-4.81853763050733	2.97479562795504	0.00402066372420313	0.635257237146061	-2.11169316204298	0.0154537924059216
cg23596826	4.36800605280704	2.13461270048063	0.0362954064695365	0.889866223437258	-3.61840638430252	0.0191759182501674
cg22054617	3.96693859060241	3.39269934683491	0.0011421289866394	0.513484791545862	-1.22810797099816	0.0188555053921768
cg06232381	0.904230837632385	2.22881976740935	0.0290381774147547	0.863453192286846	-3.46952242588767	0.0265680576726666
cg14052962	4.35946521746883	2.24142975844042	0.028170646756037	0.860621357419589	-3.44918462678013	0.0106851563546124
cg13122415	3.72106682560762	2.08926782173906	0.0403196834994797	0.897318398455375	-3.68812422609758	0.0187679294904243
cg17212281	3.4300597470219	2.24220846484022	0.0281178298077115	0.86040721870007	-3.44792556452701	0.0221748529486893
cg06473578	1.98534187441335	2.84274203213728	0.00585666356298506	0.674939918284424	-2.37372939938607	0.0268821939400907
cg00449577	2.64153548730562	2.08112353236077	0.0410820376187104	0.899769562909026	-3.70051069043499	0.0268725237236501
cg12917484	2.04515472974629	2.37459175266843	0.0203133487420858	0.821697866452848	-3.2286339561724	0.0322762195805826
cg10289976	-4.21943504932331	2.85201776862754	0.0057059633316728	0.672599080816027	-2.3556092047861	0.00698699412488826
cg10104290	-5.10385086014953	-2.00610755057059	0.0487098198208805	0.918435021236279	-3.8126432931526	-0.00519922563505651
cg13639279	4.94757828375531	3.18355512965949	0.00217138053564763	0.568348772990367	-1.68022617268644	0.0174129648928677
cg27561949	-5.17795384219354	2.32825833818473	0.0227927186970429	0.836720413954999	-3.30656276680249	0.00762158215879917
cg08301562	4.39333673709557	2.42546923919331	0.0178702374991406	0.808041356388746	-3.14162355279099	0.0143598456545125
cg09391488	-4.55923336360791	2.15652642699302	0.0344791890531025	0.883955244948043	-3.58425849571559	0.0111545171400393
cg14719393	3.65655745297473	2.17199318058893	0.0332455199502619	0.879619842972752	-3.5599792991477	0.0136959172637673
cg24538710	4.4077526689081	2.17078641394513	0.0333403678872304	0.879878784700584	-3.56187891120022	0.0127960043577214
cg05872485	-5.17310169002479	-2.12093421992113	0.0374708338513622	0.891249797036309	-3.63957129778168	-0.0112741729344927
cg11305009	4.81236613087347	2.62721310968718	0.010569224516319	0.737605489038765	-2.78215927593232	0.00797081783639697
cg16923483	2.71267199448507	2.45423538244224	0.0166084293387326	0.796749311375597	-3.09176854863767	0.0261512545092731
cg23111641	3.4320146816179	-2.27032735069906	0.02626813020362	0.85227027014342	-3.40221728244181	-0.0127454838187324
cg23011211	-4.91989923066463	2.51481112289057	0.0142092631871735	0.776827858259773	-2.98524560219288	0.00640692634367747
cg02089014	3.78524361751219	2.37650949635569	0.0202161147856584	0.821134954788973	-3.22538144376791	0.0150116607089149
cg20916535	-3.01164344823994	-2.29598790681924	0.0246747488490069	0.845827576882304	-3.36009276108287	-0.022716820975955
cg08661107	3.74149652458494	2.58723668757607	0.0117535443572645	0.753894147218825	-2.8551863066593	0.0111370587458102
cg12584034	-5.04655925968679	-2.15223552091087	0.0348284457012799	0.885075422207023	-3.59096821842189	-0.00856940728023911
cg04677295	-4.69744121035486	2.76501144924128	0.00727111214414964	0.698919188495217	-2.52384137647906	0.0375067494584734
cg10566332	3.38902542142352	2.01406673365899	0.0478466646970381	0.916458505874715	-3.80091443709637	0.0165295375951396
cg09834370	4.61297217550636	2.06712389828268	0.0424216530324518	0.90312779077569	-3.72170557622923	0.00928282992236928
cg08879022	-6.33581176942999	2.16715069552668	0.0336275545531413	0.881028001237088	-3.56759663103168	0.00508991560009132
cg05045194	4.93485035860863	2.26010493585336	0.0269277679193005	0.855759686793625	-3.4188890167223	0.00928123691251037
cg10527280	4.13972829586286	2.03572323145958	0.0455642562773728	0.910117925669851	-3.76879784027389	0.00849819586670153
cg21625762	4.30861106379068	2.48332632932191	0.0154142340866803	0.789030759341656	-3.04087087321525	0.00869654807937859
cg19707375	3.1722352010206	2.92871827519463	0.00459013320414422	0.646175858185953	-2.20411132836487	0.0309194707598865
cg05264058	2.57542221203658	2.12730170303894	0.0369196039837537	0.890801066021691	-3.62973318186755	0.0241673578461226
cg01307111	4.1196230761249	2.33429699238252	0.0224550417120699	0.834292898352236	-3.29647761084945	0.00843084339635125
cg20732755	3.80577424099263	-2.41938488105162	0.0181478706876823	0.808906260922515	-3.15210765680408	-0.0140571098823237
cg04581214	-1.81614946947206	2.26064269284559	0.0268927065711141	0.855655408275279	-3.41801354730758	0.0213079687124875
cg22759671	3.43544363196068	2.87125511244014	0.00540474291204944	0.66561968144878	-2.31788978979482	0.0220784541043324
cg08344351	4.56052297281488	3.84234406687554	0.000265081434007839	0.405677006187101	-0.195774247860354	0.0170257110152759
cg21173721	-5.10709765955885	2.78224495677747	0.00693288544661879	0.695070761898188	-2.49082972632318	0.00759803087296053
cg13636462	4.95700928811852	3.47656323484197	0.000876752578184801	0.486170301487491	-1.04156759379567	0.0136271376954044
cg01678799	4.27218067980509	2.25309152328348	0.0273887418029366	0.856988429571825	-3.43029099694493	0.0109182345093571
cg02542951	5.12935090915762	-2.9113979092021	0.00482285088507202	0.649583392641126	-2.23857979037644	-0.00726461336023498
cg08281590	4.49149750330739	2.88795755457019	0.00515518018276023	0.659452088840942	-2.28498907120095	0.0103941406375959
cg09622691	5.65494732029291	-3.56178119564588	0.000667590329836435	0.461778821189999	-0.849086676521495	-0.00826343138209207
cg17744375	4.64204857580834	2.77235032704349	0.00712527069661685	0.697268234081569	-2.509802286528	0.0100696593053254
cg00431673	3.24655329158102	2.66847553169434	0.00946147732547216	0.722258383174742	-2.70587223687306	0.033910857315978
cg25100409	4.2816060087312	2.16256895605429	0.0339925439554887	0.882803166119012	-3.57479058404934	0.0149843668338557
cg14791790	2.12133666780051	2.38437859432161	0.019821463072812	0.820119194525398	-3.21201298376081	0.0346671720937196
cg09303881	2.44267403580029	-2.06255569521693	0.0428668727759695	0.903252269730457	-3.72859510406293	-0.0209169048270357
cg02216727	4.77681751114495	2.96510978815333	0.00413463492477248	0.636527481950968	-2.13120680422839	0.0081799853764406
cg04028643	2.81312950055227	-3.39380699789638	0.0011381754724869	0.513139375913123	-1.22566324718102	-0.0221060206379962
cg17900374	3.16408894538183	-2.16174589977398	0.0340584753381249	0.882803166119012	-3.57608153105816	-0.021116748482184
cg13598366	2.08390501619919	2.16510024691731	0.0337904714833538	0.881578342009535	-3.57081770372369	0.0228056784644333
cg22464169	-4.19373485725975	2.4965656310711	0.0148967723433478	0.7844637288385	-3.01754858816366	0.0104150968870749
cg07557404	4.62745194587453	2.22094624502744	0.0295916881020961	0.864635383996192	-3.48217244801636	0.00948494467604388
cg05321796	5.36590093035434	-2.02662319582245	0.046511650006001	0.912254123184312	-3.78232931461677	-0.0068579801118015
cg20952426	4.88803150886233	2.01453895376462	0.0477958687340708	0.916186085895647	-3.80021729919204	0.014198259398416
cg13108129	4.7702654949093	2.25803083654668	0.0270633754841954	0.8560729115666	-3.42226403178444	0.00892835856913987
cg12518702	4.03181789105283	-2.63676595195967	0.0103027629097656	0.735415451446183	-2.76457964866924	-0.0217791027741651
cg00308344	-4.79200069290476	-2.25874647505829	0.0270165181341635	0.856063867038876	-3.42109982199607	-0.00678523610743734
cg21800088	-4.98351600324374	2.02346689300764	0.0468441817883748	0.912993856183159	-3.78701042095252	0.00466199587966533
cg05963849	4.74911275267712	2.14356484655952	0.0355436205793359	0.887157419253006	-3.60449207693337	0.00722527400879769
cg07173428	3.85224734730826	2.26624367180496	0.026529913767271	0.853191036398004	-3.40888485122427	0.0107900958307517
cg08626445	-3.895470979606	2.17103180046815	0.03332106217024	0.879878784700584	-3.56149271216498	0.00840251403343552
cg03492603	3.31115457695093	2.06465159669048	0.0426621064711011	0.90312779077569	-3.72543579757466	0.0145924474339342
cg03548066	4.00922326223579	-2.1994867047472	0.0311476156454997	0.871450718255547	-3.51645998180463	-0.011594619954911
cg23677311	4.26816547552102	-2.00115219276498	0.0492539354034261	0.919386767486326	-3.81992532695186	-0.0109253092184373
cg04473621	-3.69057963588734	2.82158373792216	0.00621422754553355	0.680826575052085	-2.41489799083997	0.0224963202169364
cg16807420	3.95674487068028	-2.3816870802788	0.0199556681954549	0.820244617632581	-3.21658952632137	-0.0203758478851697
cg26537061	-5.39653427846813	-2.80863818653115	0.00644278966066098	0.688544353240427	-2.43997358770517	-0.013512551299168
cg25880310	3.98074837197812	-2.48550870356163	0.0153278381320497	0.787968502499279	-3.03703322956006	-0.0159330231392935
cg16225168	-4.66626413772204	-2.04450076794404	0.0446662231777626	0.908763283385019	-3.75569642130423	-0.015072223141712
cg19950114	2.82199036304312	2.33216897615288	0.0225735285044557	0.835082582228495	-3.30003405920835	0.0218817019590153
cg11305214	4.81476392212903	2.7459934251241	0.00766186889535639	0.703712487157678	-2.56009144092207	0.00889930557121976
cg18483320	3.69466249833139	3.11285734885787	0.0026828732531949	0.590990824719614	-1.82863684514028	0.0155113754484633
cg02756608	-7.02866317350907	-2.22142377058989	0.0295578557658785	0.864631448063381	-3.48140629694491	-0.00264475755482608
cg21214362	5.77032793207857	3.51348038896422	0.000779478946666842	0.473539534792472	-0.958539778135236	0.00849347883520757
cg12578540	-6.61490446882647	-2.59460671069364	0.0115265497318598	0.751660767010266	-2.84178885338962	-0.0074901587029507
cg15015109	3.5727050762308	2.83265111142854	0.00602476373339242	0.679106012353481	-2.3933922738437	0.0203272006903249
cg08855319	4.23913782134695	3.60382094107014	0.000582783821778621	0.452419341856289	-0.75307523822683	0.0132968210305688
cg11891504	-6.22368972213707	2.16836460475162	0.0335314280081384	0.880703700140475	-3.56568847406048	0.00340649880078735
cg17534899	-6.66799077650052	-3.83688785046144	0.000269986220941197	0.405677006187101	-0.208751674590157	-0.00622913622686831
cg13268508	5.02021688641768	2.40624559122655	0.0187606251476288	0.813777440992845	-3.17467557542196	0.00875715758871265
cg21614993	3.43932623903243	2.24575239342545	0.0278785571296112	0.858493899920088	-3.44219090764177	0.0144508878511155
cg05225230	4.20477160384031	2.42364284098627	0.0179531753108223	0.808224106382288	-3.14477289869729	0.0110098865969048
cg07753705	4.43360350031814	3.03489017898043	0.0033762115697084	0.620260152097436	-1.9896052056214	0.0129004839280498
cg20641450	2.11270179030613	-2.36117065220701	0.021005570679185	0.82702446520261	-3.25133630311134	-0.047690449481654
cg07917528	4.10698959930875	2.18877805250683	0.0319505369021985	0.874250872812695	-3.53346541924796	0.0153991512839476
cg11900309	-0.928940317263793	2.00447960233257	0.0488880028578773	0.918858425844658	-3.81503732775272	0.0421336927251925
cg08377944	-6.49721954448412	2.05660905886682	0.0434524760841344	0.90463471528416	-3.73754390736903	0.00337716389641046
cg12466613	5.34902439515377	3.10214058373887	0.00276958436830069	0.594671279534303	-1.85093193294335	0.0118037218360139
cg23195386	4.08193840952072	-2.87883487543539	0.0052901386421304	0.662265640702103	-2.30297647195139	-0.0103127080343907
cg13011362	-6.22083023020615	2.48833139493	0.0152167391813644	0.787406647572373	-3.03206561302184	0.00530339777822266
cg26933147	4.05122703678812	2.72711782783792	0.00806862178368091	0.709162823219494	-2.59588232867617	0.0187817771817096
cg02169146	4.39508153022803	2.03436772012694	0.0457043154926395	0.910605656984215	-3.77081675742964	0.00792801180368319
cg10294836	-5.23192636012367	2.96823721369326	0.00409751189866572	0.636380683340823	-2.12491113174014	0.00756248601986863
cg03075307	3.63397082981861	2.08933356317154	0.0403135799029579	0.897280062043018	-3.6880240731253	0.0106293874223343
cg00695265	4.90367017572661	-2.35512027601319	0.021324441069591	0.828382621428948	-3.26153638143265	-0.0106411850613448
cg27105233	4.14483730809464	2.58218660760594	0.0119114157118301	0.755516863641033	-2.86434926079431	0.019464195932846
cg13427117	4.70020142675666	2.97825538875188	0.00398066454569809	0.634762558075461	-2.1047118207562	0.0159744642161241
cg06166187	2.72760544433907	2.2646202887538	0.026634618273805	0.853802838323037	-3.41153263691962	0.0353965813052572
cg22305639	3.74495182740361	-2.46583391746327	0.0161226948286003	0.794602282757194	-3.07153331300993	-0.0387965851055656
cg25923162	3.42984672890863	2.87364298729281	0.00536839408174957	0.665590988452671	-2.31319473029559	0.0182731390162776
cg11503687	3.73522057767861	3.44451968034355	0.000970399634505349	0.498210007038391	-1.11318560788227	0.0324836044052108
cg19692782	0.60225568782589	2.02296665202767	0.0468970717508736	0.913221321027449	-3.78775174903493	0.0422820630471177
cg26594398	1.64223785509674	-2.50954106365214	0.0144048475384	0.779014365460469	-2.99459526938425	-0.0347885315074693
cg16664566	4.35185249423366	2.00636472978855	0.0486817219138286	0.918347937955533	-3.81226493561621	0.00837208639152298
cg19851602	5.46768820238502	2.28929741292747	0.0250817308275426	0.847295002375335	-3.37111369316858	0.00857005401918964
cg13289553	-5.54152557220337	3.16881292119005	0.0022698444965585	0.574659192834799	-1.71136274255945	0.0105222581876015
cg13533456	4.79524141601414	2.10725143152951	0.0386795993888586	0.893457725721085	-3.66062702350465	0.0154647075040054
cg25409972	4.91200337861309	2.07237109690106	0.0419151933479625	0.902055810743344	-3.71377589162898	0.00699952165083395
cg22130371	5.45256624903306	2.23218480522615	0.0288044043770187	0.863306799025267	-3.46410456019491	0.00634528103533305
cg12240515	5.10837348821075	2.09352925497502	0.0399256935221957	0.896955111806852	-3.68162662751109	0.00634646932243199
cg05808057	3.61817308470166	2.24427772265186	0.0279779026442362	0.858858056665331	-3.44457808390608	0.0109963601507456
cg23450845	4.01419946828901	2.41943856221381	0.0181454044053565	0.808906260922515	-3.15201525058238	0.0157504324178068
cg05664197	-6.04885190497467	-2.77688667047066	0.00703646897619953	0.696272966055122	-2.50111034657148	-0.00575723083993097
cg16436069	4.36435595027464	2.07110752465651	0.0420366731359576	0.902187835802103	-3.71568700595099	0.01276393755162
cg09694897	4.60878227895696	2.84218223452328	0.00586587466278139	0.67516089730682	-2.3748215653749	0.0101459947529422
cg22984616	-6.34964205861666	-2.5266886802739	0.0137772074467699	0.772583562707888	-2.96411642222648	-0.00710348547065047
cg02652575	3.45246975363517	2.40810088396784	0.0186729968214067	0.813003050057404	-3.17149497775548	0.0228338867403759
cg17111067	3.28747502206641	-2.12342524409343	0.0372543408253251	0.890801066021691	-3.6357255129549	-0.0135163616167512
cg23305046	-2.02287897922516	2.83618534893749	0.00596538964004447	0.677122011317885	-2.38651147467002	0.0289422743167148
cg19606514	4.22365790754015	2.01637920372381	0.0475983575300084	0.915889110193014	-3.79749919251273	0.0155515843498161
cg09653933	5.13979647419036	2.71473005337688	0.00834620021999096	0.713133059419145	-2.619269214425	0.00939144652739143
cg19433037	-5.51911370353931	2.16552427056299	0.0337567245554184	0.881354261473351	-3.57015181144535	0.00849417814265289
cg13436055	-5.77531245665847	2.81051848126517	0.00640911908832111	0.687070926330975	-2.43633679590053	0.00510397094623696
cg13776507	4.19471333189358	-4.07976156694977	0.000117771870865088	0.345433931480756	0.378573346027917	-0.0196493225519818
cg16304097	4.8489988315204	2.05794547985764	0.043320272136653	0.904381627054135	-3.73553472575366	0.00589169826773306
cg16458196	4.54558041925634	2.35211177668193	0.0214845939953068	0.829577975145694	-3.26660031636666	0.00777227856804807
cg16587974	-5.31580881452547	2.32420306191676	0.0230220087982103	0.837842062259311	-3.31332343121163	0.00564725771968227
cg13836756	1.57545818408721	2.0925441211705	0.0400164761661034	0.896955111806852	-3.68312971064478	0.0269461690046277
cg26582420	3.61358643994213	2.02086118829085	0.0471202432104323	0.913846861555978	-3.7908701887798	0.0112349577397947
cg11164182	5.3646773372232	-2.42402806111737	0.0179356536319838	0.808224106382288	-3.14410880467644	-0.00618539289303921
cg14812743	3.4037054740656	2.58742290376533	0.0117477594306443	0.753894147218825	-2.85484816459749	0.0289151189992872
cg01966869	5.24881067435114	2.4547741094342	0.0165855805033856	0.7967133145983	-3.09083036202296	0.0143997549303173
cg24044804	4.74896991284703	3.2750133078582	0.00164451551245778	0.538394894686839	-1.48487361864333	0.0127262067214763
cg04659396	3.99680988324175	2.20723539755453	0.0305777110427207	0.868648381208701	-3.50411151721502	0.0143641390000007
cg02621314	5.42503392675213	2.25358208601791	0.0273562735880509	0.856932579763051	-3.42949442920734	0.00617153665652592
cg08187627	3.87430711309748	3.4178485494186	0.00105548305104106	0.50893123779253	-1.17247392935532	0.0200217005312587
cg11017935	3.84226773985543	2.71365396555689	0.0083707198938627	0.713133059419145	-2.62129692768279	0.0113034361259945
cg26221410	-4.40480900686882	-2.32514370204405	0.022968642374706	0.837533805104794	-3.31175612704009	-0.00697946963665788
cg25879778	2.59042390724716	2.78312774531498	0.00691595470337747	0.695001771858015	-2.48913454262648	0.0262373328213209
cg26948226	4.08745371047101	2.25370877817366	0.0273478938985462	0.856932579763051	-3.42928868510085	0.011321564257801
cg26940926	-4.97087920967842	-2.12912537622985	0.0367630346799205	0.890801066021691	-3.62691088772208	-0.00567407511726726
cg08483834	3.62812923320415	2.35858251645933	0.0211414490189251	0.827660852789294	-3.25570215264705	0.0154972683466922
cg08214847	-5.51632970260489	-2.01244839697633	0.048021098314451	0.916792698096332	-3.80330251324801	-0.00511791321908915
cg03266467	3.23255990252225	2.22472943449157	0.0293245823896982	0.86354947894458	-3.47609884748913	0.0199763155874375
cg18295152	-6.40080752851818	-2.24403330767166	0.0279943984553509	0.859148957322348	-3.44497361312541	-0.00291391971612761
cg24734076	4.51278794745795	2.3807623133013	0.0200019658867899	0.820573048774501	-3.21816099163694	0.010826030969498
cg14644456	4.31493338924555	-2.32548053900356	0.0229495589197965	0.837526565595096	-3.31119475904225	-0.0122916166775909
cg04713483	4.49693698793362	2.1286588618685	0.0368030316287629	0.890801066021691	-3.6276330551913	0.00820950666351361
cg12520327	-5.1678958587602	2.30330271074527	0.0242364870977533	0.844451003791991	-3.34801302225512	0.00761805642350314
cg06945559	4.44871634403839	2.01380754557513	0.0478745648403383	0.916523342110827	-3.80129701604704	0.0084777954998827
cg03350814	-6.07720150644038	2.86035160330845	0.00557362087183502	0.668321904773181	-2.33929174120269	0.00442460333015764
cg26403347	3.88746544626652	2.02402603070765	0.0467851254214702	0.912659942284182	-3.7861816240422	0.0131112902731537
cg07921738	-2.00321919722696	2.47988541964811	0.0155513425916454	0.78987885552507	-3.04691614274944	0.0290362439597549
cg26697320	-0.287117441304398	2.45612915947368	0.016528233863092	0.796663634992068	-3.08846982726696	0.0317933392557604
cg04655959	2.87168072833579	2.16355333546861	0.0339138360784691	0.882495162774163	-3.57324605965608	0.0191383020391029
cg00525876	3.36529246145878	2.61194443325351	0.0110081434944791	0.744072788914768	-2.8101544270248	0.0284670242116037
cg09935308	5.75773413638829	-2.25118080596194	0.0275155278394423	0.857622649399627	-3.43339221186497	-0.00613706468533681
cg05809301	4.84911951617449	2.04440606201502	0.0446758305963469	0.908763283385019	-3.75583803912105	0.00586943315166988
cg24886295	5.65781389428117	3.68369291195745	0.000449075777974694	0.435073687034111	-0.568792956772305	0.00885639120219339
cg23118247	4.06420224630273	2.64684866978968	0.010028158711807	0.731763424122545	-2.74597126741147	0.0157920658057691
cg03087198	-6.15386133710896	-2.43057740817771	0.0176400902171089	0.806643559811528	-3.13280512108707	-0.00409937356999925
cg22081933	2.48073922660579	2.14820046039134	0.0351596892990462	0.885662037136885	-3.59726755158383	0.0292965186652419
cg19614456	5.37260379255735	2.15240663632412	0.0348144589705626	0.885075422207023	-3.59070086045937	0.00673400422057757
cg13130979	3.42730107484947	-2.15019730732165	0.0349954236528154	0.885632304042347	-3.59415142584001	-0.0289077323954015
cg14519777	3.71247837816187	2.60069482181213	0.0113420429362625	0.748874160176091	-2.83069922321538	0.014465982342132
cg04849470	3.00553175756363	2.2959917292249	0.0246745180125335	0.845827576882304	-3.36008645701564	0.0197525097986658
cg10796745	-6.43339501850204	-3.02454669446081	0.00347980856414632	0.621315830575371	-2.01074311487178	-0.0049865882264293
cg09277074	4.41081329287133	2.28591141484373	0.0252899543093687	0.848390289989388	-3.37668114406539	0.0114472474935527
cg06709214	4.58879072582361	2.33352709464698	0.0224978452939089	0.834627007719409	-3.29776461040767	0.00934015921399745
cg16695263	4.78075855810983	2.4075288289953	0.0186999767742621	0.813003050057404	-3.17247588481661	0.0111239392254346
cg14921903	4.37310294917034	2.1343211284921	0.0363201232538009	0.889927821686597	-3.61885874331378	0.00860791513635029
cg27403778	-3.43975961830636	-3.13686450792449	0.00249774113901444	0.585105416966073	-1.77849861511577	-0.0269998352060489
cg06636222	3.82488131092792	2.81816776997732	0.00627380331302868	0.683548269982347	-2.4215230989736	0.019632394929478
cg00034798	3.4911287628337	2.32686154464365	0.0228714652184552	0.837040242671483	-3.30889249436632	0.0130604396886352
cg20641562	4.34885971389657	2.73251066111257	0.00795044072519173	0.708025486923736	-2.5856758723284	0.0121051523088337
cg13172100	3.36659044168025	2.01571553567378	0.0476695070488734	0.915945104982987	-3.79847969830271	0.0224843978544611
cg21125179	1.17919100186449	-2.52507881194964	0.0138350650640024	0.77263920181859	-2.96698486921262	-0.0630402013952041
cg17837761	4.35174665441478	2.32800164431791	0.0228071721620497	0.836747117971722	-3.30699099556674	0.0117976530216728
cg10585806	3.81615235440832	-2.06141899092574	0.0429782815697179	0.903661489513496	-3.73030739007823	-0.00993525100539772
cg00166807	4.25569950734428	-2.07604531403229	0.0415636771344023	0.90108923613422	-3.70821307587448	-0.0134122212315604
cg06418652	4.0811320105058	-1.99484248430889	0.0499542963929674	0.920689303868652	-3.82917502895978	-0.0169578010377078
cg06354544	4.03987967961718	2.28844488615018	0.0251340140448521	0.847395600680323	-3.37251610870889	0.0130900251013301
cg12115700	5.06644713538388	2.6646740161875	0.00955892432036755	0.724491449671401	-2.71293898475705	0.00688615696031136
cg06237543	-1.918559490211	3.33171741783283	0.00138093040602288	0.5305606233282	-1.36190087552278	0.054845020394562
cg20469575	2.61052195494282	2.33994405517749	0.0221432893785522	0.83256888058379	-3.28702704770875	0.0306308930186062
cg21103250	5.5923570450018	2.1288448702489	0.0367870795285216	0.890801066021691	-3.62734512904454	0.00474146370013762
cg21647626	4.84161739111627	-2.59544575279886	0.0115009610304754	0.751527370779193	-2.84026172667465	-0.0151319759014985
cg09390951	3.78082438803823	2.20388481857543	0.030823008838644	0.869966452714809	-3.50945553737002	0.010886747710983
cg16976777	5.64398458010209	2.20424489541081	0.0307965648978508	0.869646853542159	-3.5088815580687	0.00502111731994537
cg13166781	3.48239696272975	2.50749414619664	0.0144814651143275	0.780152331064144	-2.99822252216634	0.0189318628648725
cg19384726	4.83040979893093	-2.36215935470738	0.0209538688720565	0.82702446520261	-3.24966745723283	-0.00677329435436025
cg00820922	3.79328519912146	2.76711321787863	0.00722906771532854	0.698806508280578	-2.51982361478452	0.0124354355320189
cg04794901	-5.94797895670505	3.67740483724565	0.000458439134261462	0.436677288386963	-0.583388281826783	0.00678042014868695
cg17126947	0.867638290728629	2.62018294882865	0.0107693026115095	0.741123370277726	-2.79506486349353	0.0532974794566854
cg11431368	5.20809308134097	2.5885408078072	0.0117130852119829	0.753894147218825	-2.85281780952745	0.0119761371966555
cg27370173	4.9568277857573	2.41444115091996	0.0183762906115591	0.809746445612955	-3.16061063458038	0.00655873378196625
cg26838747	-5.64673513122057	2.76072952607523	0.0073574632977606	0.699754665697442	-2.53201960951085	0.00825334511422599
cg13589959	4.39073675739592	-2.13281046304725	0.0364484183141944	0.890441364411747	-3.62120162337803	-0.0104139344685154
cg24490949	3.97371904163247	2.07386534872121	0.0417719278113365	0.901690170651496	-3.71151459231778	0.0121341433168357
cg04874261	-4.97112139151703	-2.92411813484402	0.004650906520635	0.646271455733929	-2.21328039261216	-0.00548801081645459
cg19961151	5.90663054862882	-2.762009593591	0.00733155092537631	0.698919188495217	-2.52957575570004	-0.00723638060897591
cg18989252	2.66461000208715	2.18222108266735	0.0324510670183735	0.875889524229499	-3.54384347025585	0.0215723593782375
cg12577414	4.52745415471468	2.49504110793516	0.0149555517442533	0.784979139391261	-3.02023922013114	0.014373168935729
cg05036502	3.990448341489	3.561796945251	0.000667556467063504	0.461778821189999	-0.849050836373115	0.0177967119699359
cg00412609	3.87272763514766	3.12455377956451	0.00259113124333514	0.589489986594466	-1.80424260505073	0.0133482989813501
cg11152298	-5.2413216417142	2.00145173791341	0.0492208969780664	0.919332989454993	-3.81948558013149	0.00399461565392868
cg16605751	5.47141913680319	2.19513449712118	0.0314717803433293	0.872656862833267	-3.52337974362123	0.00641509573605226
cg10060518	4.14349046149629	2.38879083347152	0.0196031993746239	0.818924325144698	-3.20450149135787	0.00858155951497508
cg19599066	3.01233525516288	2.43996722599202	0.017223947029124	0.803129065759151	-3.11655607857214	0.0164180323540882
cg22299093	2.04070150667384	2.18600148818931	0.0321616564338478	0.875536005315085	-3.53786322936855	0.0218684721035698
cg01416389	2.38394560099108	2.25222518894065	0.0274461636586169	0.857569671978798	-3.43169738380531	0.0226941313310657
cg03168184	-6.85411708871087	3.02895777839223	0.00343527233377649	0.620260152097436	-2.00173491194341	0.00408802994895735
cg11575359	4.30971335156324	-2.08437150153272	0.0407765255278061	0.898904178401512	-3.69557588945131	-0.0115773627258914
cg03390187	4.17060502539824	2.1303012310423	0.0366623896737803	0.890778985424242	-3.62509005984161	0.0111153537950728
cg03379001	4.80959210581794	-2.43419623383034	0.0174786545440806	0.80596840472777	-3.12654874111927	-0.0136568418035745
cg03076467	1.85201706597123	2.29351448513591	0.024824520966482	0.846235257813038	-3.36417020964007	0.0193599446498351
cg13521048	-4.75539983491442	-2.45262739711313	0.016676796250747	0.797874831765012	-3.09456785182445	-0.00904454222262268
cg08580292	4.82816972034925	-2.97415521296189	0.00402810848102701	0.635257237146061	-2.11298479424093	-0.0160485881812041
cg25024210	4.56793057629968	2.14542288234302	0.035389297590597	0.886406768546922	-3.60159794776665	0.00939465275152418
cg00066768	2.14021090277273	2.64609998633479	0.01004831803895	0.732497575113886	-2.74735490688886	0.0186046838993668
cg15643264	2.15121544583353	2.15160623212899	0.0348799250384092	0.885414629418585	-3.59195129108396	0.0345357708942385
cg17227144	3.24472177148862	2.06568732169221	0.042561230035775	0.90312779077569	-3.72387355653503	0.0173654419008723
cg01661247	-0.954268059271266	2.37613553925375	0.0202350426378222	0.821134954788973	-3.22601584670877	0.0315070749659375
cg11670411	2.37129867464905	-2.17455785575248	0.0330447277830103	0.878431746755341	-3.5559391996091	-0.0154415104259839
cg12878170	5.02903685115832	2.31560335342074	0.0235150284878051	0.841095562786115	-3.32762815263384	0.0101080739149093
cg08445905	5.37242609443499	-1.99994835222507	0.0493869051338545	0.919950985277347	-3.82169204820953	-0.00980768482782945
cg08288107	4.47732319062522	2.7890318131676	0.00680369417234945	0.694862678903835	-2.47778680402079	0.0124692965752479
cg08180818	3.57949982016814	2.35421341884407	0.0213726040638164	0.82862936591188	-3.26306336975558	0.0143638924391596
cg26084617	4.29457461307381	2.73279022120813	0.00794435770151372	0.708025486923736	-2.58514635987902	0.0100697125422434
cg27586272	5.33210064580165	2.36992194478496	0.0205518636194208	0.824068737897929	-3.23654504168773	0.00629351757546193
cg00555816	-4.52875909661952	-2.14993091190371	0.0350172992503629	0.885632304042347	-3.59456728376677	-0.00905903808033865
cg11924659	2.26558237693421	2.99671363847855	0.00377343036644131	0.625990458048576	-2.06736701309562	0.0332006060250855
cg01721818	4.35593167339672	2.10318715439352	0.0390451050156209	0.894333926463947	-3.66685895272608	0.00823178800417734
cg26016386	4.38077361929695	2.01759448083485	0.0474683083155018	0.915088481135994	-3.79570301417551	0.00807207097977525
cg20245751	4.39605848907219	2.01239917174414	0.0480264126353708	0.916792698096332	-3.80337512576513	0.00854243038447977
cg20751395	3.62339973303204	-2.78613325006159	0.0068585970632545	0.694862678903835	-2.48336015976536	-0.0152464088181882
cg25826596	-4.80245287561235	2.01397359286971	0.0478566891733208	0.916458505874715	-3.80105192403284	0.00523579925454608
cg06473365	4.15661023388884	-2.25020937656044	0.0275801853128299	0.857850451248972	-3.43496806289885	-0.017022917729492
cg27514322	3.27018016148312	2.08187751352253	0.041010940262803	0.899703751864069	-3.69936571635429	0.0257433148019803
cg26121149	2.80080255278803	2.00697288094783	0.0486153341495153	0.918324166681395	-3.81137006731864	0.0236541779606113
cg25905815	4.73809673958282	-2.37610088431645	0.0202367974981146	0.821134954788973	-3.22607463327419	-0.0103075651053409
cg07608611	2.56915779819706	-2.0454461176584	0.0445704199591631	0.908343904674537	-3.75428249006311	-0.0405557749132788
cg00938816	2.9716166498484	2.95970855038826	0.00419948336284993	0.638763525690925	-2.14206849570114	0.0201955236720062
cg21449015	3.98858074724216	-2.10096722764411	0.0392460084013522	0.894696168118416	-3.6702585271262	-0.0156071662454882
cg02898855	3.53957601574764	-2.23445661656676	0.0286475164739616	0.862651979486579	-3.46044297795638	-0.0142723413205588
cg07131445	-6.54466803921296	2.26795075641479	0.0264202026402262	0.852851402281714	-3.40609884568214	0.00303391828533043
cg15033914	4.35061064631778	2.07392901661883	0.0417658328913894	0.901663734349305	-3.71141821061736	0.0090612756143803
cg13034073	2.37140255736849	-2.03241374228597	0.0459068636460129	0.911110703331533	-3.77372499865233	-0.0264873680937247
cg18670350	5.28162479952897	-2.78533589741718	0.0068737711998688	0.694862678903835	-2.48489254523795	-0.00849925358027093
cg25599012	4.23074325903929	2.30375833144802	0.0242094183190277	0.844294332916374	-3.34725955608076	0.0141889302126618
cg06015379	5.54371778549055	4.17039228973868	8.58265131532313e-05	0.341097502996575	0.602540145276175	0.0177791919133011
cg00528504	3.01522069507447	2.46218478292937	0.0162741237119779	0.795309658746096	-3.07790798323873	0.0249533461618905
cg18885999	-5.80700264719307	2.43120951875914	0.0176117959202679	0.806643559811528	-3.13171284270628	0.00403888048062274
cg13514050	-5.98180339861222	-2.67613141795544	0.00926796998496185	0.720315323679575	-2.6916169419026	-0.00415062927319071
cg09870559	5.1638193317634	2.16687337377373	0.033649548748054	0.881033611057971	-3.5680324294658	0.00749099557980304
cg21590782	4.69829121477007	-2.74739969413747	0.00763232939056311	0.703712487157678	-2.55741745173671	-0.0113116891080332
cg17232476	4.10281513521796	2.7893711714956	0.00679729269316766	0.694862678903835	-2.47713400131071	0.0120878488916786
cg19370442	4.09304962904226	2.45368509771251	0.0166317975148729	0.797105852262607	-3.09272669209611	0.0117113416250959
cg24436845	-6.95290876379991	2.8697934248486	0.00542710493747733	0.665867313319679	-2.32076235176767	0.0040305173558348
cg07504610	-6.94974097511775	2.0801793708417	0.0411712186057638	0.900110066452206	-3.70194396629953	0.00218181769970036
cg25157615	5.1544885738247	2.02304803935156	0.0468884632589606	0.913221321027449	-3.78763114852773	0.00653226497426818
cg06141624	-4.45360791891112	-2.01705661620003	0.0475258285854679	0.915351502263964	-3.79649809293801	-0.00886324602046147
cg24706480	4.37610019834294	2.03785899980048	0.0453443261051314	0.909641067700782	-3.76561444611417	0.00657691055568843
cg02540026	1.18361140728536	-2.03375097760467	0.0457681634186846	0.91087190890027	-3.77173495848152	-0.0255077060233624
cg06821789	4.94224904237717	2.30434059565213	0.0241748645206659	0.84410773783411	-3.3462964787675	0.00860523031421656
cg26226254	3.48471682820193	2.13624533663413	0.0361572770335753	0.88961894114252	-3.61587246386887	0.0161262356906888
cg03616532	1.40414192221357	-2.03737610294951	0.0453939721535191	0.909689746473761	-3.76633446263782	-0.0211441606085282
cg27453133	3.07783064622219	2.55771355741915	0.0127040094489041	0.763043618750975	-2.90855436479049	0.0148689315635159
cg11310950	-4.34666484597987	-2.02620224149354	0.0465558819595506	0.912312522041848	-3.78295399509246	-0.0118749615502873
cg03340701	4.12132335443419	2.20678936608998	0.0306102661340472	0.868648381208701	-3.50482331005754	0.0146736363373393
cg16417437	-7.66005173029342	2.24862985435123	0.0276856027011277	0.858111255911738	-3.43752915132397	0.0019924995552796
cg07736139	4.36080822610035	2.59452939535591	0.0115289102526881	0.751660767010266	-2.84192955433137	0.0123071784783705
cg01770044	4.43235722515868	2.61717723566185	0.0108558898980111	0.741425868948518	-2.80057437795638	0.00906783935788535
cg19805896	3.00754556679687	2.36775124605992	0.0206635810249067	0.824901046426825	-3.24021807987305	0.018869205350201
cg09800059	2.80513561920451	-2.53915872638411	0.0133363843389154	0.770157414881799	-2.94184839267559	-0.0216889407242216
cg14037037	6.14017919397904	2.09185663168504	0.0400799360336997	0.896955111806852	-3.68417830023024	0.00440828156581563
cg16334076	4.29659466497208	2.54486309017568	0.0131390097636599	0.767144403408657	-2.93163309019056	0.00924653149157428
cg08995542	4.48941285979382	2.20691104909292	0.0306013816802926	0.868648381208701	-3.50462913597425	0.00663411567766581
cg09959497	4.78318125642649	-2.80567300511861	0.00649621779991272	0.689323267539901	-2.44570502504832	-0.00928707573139165
cg16521160	2.97192161124938	2.44552573124408	0.016981767223274	0.800603621131273	-3.10691332497922	0.0199575731466567
cg17849106	3.8216245973152	2.13153220671291	0.036557283682577	0.890778985424242	-3.62318296164982	0.0115004612412554
cg16324767	5.29086785403179	-2.33379296002569	0.022483055940144	0.834446059651188	-3.2973202159506	-0.0105884002852346
cg16157586	4.76573597996618	2.10946298904718	0.0384819616650246	0.893226389340981	-3.65723163919338	0.0116729252365325
cg14827481	3.1255320794273	2.03700295985294	0.0454323665948987	0.909770439466929	-3.76689073167388	0.023020431264495
cg08387463	3.60832381261969	-2.83571232284164	0.00597330499438551	0.677122011317885	-2.38743277790371	-0.0131052628210376
cg26334832	-1.12889548749004	1.99619635265538	0.0498033060356889	0.92043945708112	-3.82719246252206	0.0229113194465588
cg23174760	2.94383985531064	2.22487653665118	0.0293142394217655	0.86354947894458	-3.47586251234855	0.0325405684431899
cg20270617	5.03458420056622	2.09596451776573	0.039702043329004	0.896394714350585	-3.67790839430611	0.00666714134253088
cg18294931	-6.90574524314288	3.08864468752884	0.00288250221793221	0.599000145928822	-1.87893227563633	0.00344314815593917
cg03094723	3.85249010343177	2.21281644947515	0.0301729201646115	0.867882444841057	-3.49519487792194	0.0128094251699248
cg02279471	4.71914162778293	2.34586866160625	0.0218203540148577	0.831016035300122	-3.27709187616118	0.0129191269634965
cg24860215	3.65182742548215	3.50437514173793	0.00080247260144102	0.478933116303045	-0.979068793764477	0.0150971915467563
cg18853075	3.21356276870515	-2.4371655390258	0.0173471835144598	0.804661154745309	-3.12140967370337	-0.0238776936558059
cg04801402	-3.37349373985355	2.07262993503377	0.0418903461471315	0.902011503255132	-3.71338428359026	0.0212742662036305
cg08326478	5.40918353072714	2.13676473093777	0.0361134296787566	0.889453649530363	-3.61506599720227	0.00580860594546562
cg06700110	4.12607299871589	2.43091082176256	0.0176251610154554	0.806643559811528	-3.1322290155668	0.0107650169568878
cg06379731	5.31095128397398	2.26236330480359	0.0267807943297788	0.854966766192496	-3.41521122427204	0.00625736291314871
cg14142973	3.0482658358877	2.41188965028767	0.0184951829005289	0.811556833996116	-3.16499358524646	0.0197625997112389
cg15889448	4.14155722137436	-3.00043630377401	0.00373286801457088	0.62523308710942	-2.0598152558865	-0.0283305834407296
cg11021280	5.01722293864603	2.15543677666091	0.0345675899688711	0.884452234559043	-3.58596346140932	0.00737290197604223
cg18189591	4.68968189110208	2.82063092706415	0.00623079239171008	0.681368246790561	-2.41674652447264	0.0182619708137917
cg00374688	-5.7279063751381	4.56270200375663	2.09722253666472e-05	0.228397403525313	1.59854341545626	0.00885697747903215
cg05651489	3.97613523198912	2.60010236440486	0.0113598796375779	0.74930058661734	-2.83177928965863	0.0166208848778102
cg13159413	4.22181709595793	-2.00699738901215	0.0486126603978246	0.918324166681395	-3.8113339998344	-0.0175651787147197
cg10721338	-6.68737067426639	-3.48948158893305	0.000841474887255436	0.481678424697507	-1.01257642286166	-0.00649262248721117
cg03711942	5.53134815136181	2.80033004869641	0.0065935186788609	0.690842503574193	-2.45602105272384	0.0120511608349573
cg18807944	4.24055633747171	3.62376126180315	0.000546238699246626	0.448489469437835	-0.707295846158501	0.0194688145204435
cg09951886	4.1046944964562	-1.99850236325317	0.0495470278464982	0.920057228495104	-3.82381292163653	-0.0110044319142051
cg10938356	5.22156207696173	2.63287015734465	0.0104106838256115	0.736737554879465	-2.77175486870243	0.0104083814289911
cg06528223	3.85040872652266	-2.15491086792954	0.0346103264936877	0.884608248341776	-3.5867860850467	-0.0107812270368217
cg02667124	3.32058194505535	2.76823083797308	0.00720680137083755	0.698454654456377	-2.51768622288139	0.0178701833551533
cg00385233	3.78020137048748	2.36132650626524	0.0209974131366372	0.82702446520261	-3.25107327259702	0.0226486513926801
cg13956369	4.12230297137358	2.84283640118993	0.00585511209497826	0.674939918284424	-2.37354526949578	0.0125005840074138
cg18537085	-5.53324086292821	2.72927440325783	0.00802117014181835	0.70861773206072	-2.59180264252	0.00555394490251521
cg12127758	4.43920352170378	2.19399231465784	0.031557341492383	0.873053498494156	-3.52519384012699	0.0116800571404508
cg10148123	3.90549015656404	2.24688851168084	0.0278022311955786	0.858356644582056	-3.44035088397945	0.0169660593485069
cg23822729	4.77687830047933	2.11936902186436	0.0376074228170041	0.891670258709434	-3.64198577505363	0.00662546586268697
cg27319723	5.28107482722835	2.08946766252529	0.0403011322699614	0.897280062043018	-3.68781977277104	0.00594123221296061
cg26312814	3.89667969753989	2.34525685343641	0.0218535072108072	0.83123872031518	-3.27811879130412	0.0130823840850285
cg13556772	4.07953592917643	2.1682690461957	0.0335389863440026	0.880703700140475	-3.5658387162979	0.0138170188189349
cg00446803	2.13965704998612	2.77189014615099	0.00713433619837048	0.697268234081569	-2.51068342581202	0.0234759993383221
cg21450888	4.57115525462482	2.09877551650567	0.0394452372693377	0.894908455943288	-3.67361188673535	0.00682110207432918
cg22748819	-3.42676232614695	2.13852722778745	0.0359649843784263	0.88899739083954	-3.61232811775017	0.0243414352890318
cg08811581	4.44159866097822	-2.46187900632801	0.0162868703713508	0.795431397487358	-3.07844180026219	-0.0117160475934905
cg02386273	4.0512133367106	-2.09897091631327	0.0394274396790765	0.894908455943288	-3.67331304262049	-0.0127514770126114
cg26259184	4.96780393091851	-2.30854661293084	0.0239265578630731	0.843606662482249	-3.33933367271549	-0.0123646572204076
cg15705930	4.40743985711588	2.08219893691252	0.0409806637349112	0.899692831169697	-3.69887750413516	0.019742882521995
cg08323122	4.45294290655435	3.11730390775341	0.00264764472353647	0.589663566562005	-1.81937053505352	0.0114202682254467
cg12513762	-6.12433979759838	2.43666284380169	0.0173693787208114	0.804813355352293	-3.1222800588725	0.00446974105067519
cg12006087	4.55210452206262	2.29743984423084	0.0245872031951562	0.845590605144628	-3.35769754262133	0.00887417435930049
cg02118020	3.71776968847585	3.00064331623385	0.0037306243212319	0.625191514446012	-2.05939511573045	0.0163663389429892
cg01879696	4.81926659339961	2.78533025343934	0.00687387871814131	0.694862678903835	-2.48490339089419	0.0146248913118114
cg07523122	4.8608227476587	2.06849454602923	0.0422888504920962	0.902815042067691	-3.71963588593188	0.0065780581284236
cg27316808	-4.85632595866387	2.05906035157311	0.0432102504409741	0.904091012887544	-3.73385776463753	0.0051565699078425
cg09527362	-5.25780705308211	3.04523329561838	0.00327549244930046	0.616122043259932	-1.96841685157703	0.0111638243415197
cg20880034	-6.00845148398575	-2.0937472131306	0.0399056322412789	0.896955111806852	-3.68129399283031	-0.00327198186383377
cg05525743	-4.99324817503971	2.5390826632547	0.0133390341615179	0.770157414881799	-2.94198448315147	0.00626463543347998
cg18131724	4.97466650399748	-3.62700068674925	0.000540511577401197	0.448489469437835	-0.699844309611306	-0.0161936546301956
cg15074266	3.77796538902615	-2.01289775882277	0.0479726088606852	0.916770448944225	-3.80263958513117	-0.0150949051998179
cg12207532	-4.06141181242578	2.07712413947124	0.0414609502007184	0.900774854606488	-3.70657811597931	0.0124771925576607
cg11443730	3.87007920456861	3.23031689699263	0.00188487874487167	0.551449630529506	-1.58081113492016	0.019019845215254
cg07331012	3.67062120001205	2.9467536496968	0.00435888257616111	0.642895680052034	-2.16806193387824	0.0224906377514559
cg10468845	2.48676923475489	2.08969735700716	0.040279818853978	0.897280062043018	-3.68746980720449	0.0234092819747995
cg12465973	3.25684122057658	2.39282510775505	0.0194055120790065	0.817574028034592	-3.19762357318598	0.0226439674557377
cg03961800	-5.25126956521388	2.06163945364404	0.0429566544188275	0.903554083329351	-3.72997535717267	0.0106685424836363
cg16811875	3.86730423348269	2.06768543896584	0.0423672016489678	0.903114933811532	-3.72085778708675	0.0116327272929339
cg06679490	5.17503872317555	-2.92504149392804	0.0046386484763654	0.646271455733929	-2.21144078252308	-0.0108574653301519
cg07240423	-3.5018452691452	2.14856327926995	0.0351297930226213	0.885662037136885	-3.59670154663373	0.00957811465574314
cg05410362	-3.13842882283136	2.12818910599068	0.0368433447421381	0.890801066021691	-3.62836010468566	0.0201333981296777
cg10931317	3.74947852401246	2.52935495486957	0.0136818632073911	0.771081823312718	-2.9593624947108	0.0116466223961808
cg24368379	-3.89356343463634	-2.03037638448251	0.0461188769362869	0.911381759764952	-3.77675477360827	-0.0120225591698186
cg12712122	-1.94942935458348	2.24111430006431	0.0281920680452085	0.860824877163541	-3.44969457619893	0.0346427905613898
cg18812843	4.49596900597971	2.11512209468357	0.0379802184308153	0.892258407280321	-3.64852944961998	0.00921388085662156
cg24425178	3.59986854921551	-2.31104428710565	0.0237801766360571	0.842827794492329	-3.33519396912404	-0.0284108263756349
cg05076877	-2.07959342137337	2.27697539163075	0.0258468346298644	0.851275298146111	-3.39134147884612	0.0247290342264101
cg01711761	3.70091711229332	2.15526002559977	0.0345819480170939	0.884466612604211	-3.58623995342626	0.0114690791184305
cg20252850	-5.43683891588644	-2.2123988738551	0.0302030430907842	0.867904753769448	-3.49586267640581	-0.00559948168529391
cg26250747	-5.75650439313125	2.95738327001434	0.0042276903209888	0.639012564643164	-2.1467401428776	0.00568153543416907
cg08167132	4.10897628830177	2.4199882422831	0.0181201676119364	0.808906260922515	-3.15106894134251	0.00960028716992112
cg25718696	5.09240707684999	3.43325927308298	0.00100549847753182	0.505191069463161	-1.13825272633051	0.00897192413548054
cg06896615	-5.01824076031329	2.55226465137525	0.012886844966158	0.764510038722922	-2.91835149321826	0.00859965700879905
cg14892011	3.56227059821566	-2.24186825834562	0.0281408940987073	0.860615067505875	-3.44847567699629	-0.0146317970319189
cg04445499	4.81065658575363	2.18590825559777	0.0321687666321211	0.875536005315085	-3.53801081925803	0.00742069328539219
cg03693811	-2.97723855106861	2.17684800032067	0.0328663259923635	0.877602511142892	-3.5523281661415	0.0143626610949873
cg18238808	4.33400119143984	-3.05307423211913	0.00320100982015468	0.613024830371354	-1.95232032328653	-0.0156220607995298
cg24644487	4.68531110651713	2.39078049258793	0.01950547874414	0.818333853926534	-3.20111055780381	0.0075787297033002
cg01094108	3.52485522695635	2.03937862680983	0.0451883999901063	0.909480879119167	-3.76334766853004	0.0254651073451271
cg21386545	3.2518038707671	2.02502762748083	0.0466794963224061	0.912312522041848	-3.7846964860084	0.0199454305009497
cg02201489	4.80753755420776	2.47053924824945	0.015929304545017	0.792571361465685	-3.06330240474643	0.00931185624738995
cg01977519	4.24978038134649	2.06834678834441	0.0423031494881506	0.902815042067691	-3.71985905793536	0.0123709404882342
cg09071206	6.0670475297031	2.17531732508849	0.0329854716649974	0.87801442605337	-3.5547420456488	0.00491162100403331
cg12681623	3.04430648165023	2.02818528677888	0.0463478283276696	0.911693858758426	-3.7800102512707	0.025033279832452
cg13699412	4.85619577320826	2.28133932675769	0.025573541224745	0.850199713706291	-3.38418800247437	0.00751963794250177
cg04080724	4.51074666734861	2.2847245646159	0.0253633010871006	0.849032299319905	-3.37863101594178	0.0155652569462329
cg00342233	4.35950466865315	2.74698737892016	0.00764097949079988	0.703712487157678	-2.55820156745303	0.0199639375897902
cg23183796	2.6544023804848	2.83310998626796	0.00601702417723196	0.67886400411436	-2.39249925190528	0.0399734906984309
cg03898178	5.75563985207966	-2.19713017497267	0.03132277143818	0.872136482395977	-3.52020815951638	-0.0046028164176819
cg00740408	3.95062193608052	3.62436258492493	0.000545171247981955	0.448489469437835	-0.705912946812232	0.0173255259800559
cg09381737	3.9599099916365	-2.42493400592972	0.0178945071654659	0.808041356388746	-3.1425466796747	-0.0154241690074706
cg00310622	-2.04700224525771	2.01637736239593	0.0475985548060733	0.915889110193014	-3.79750191328377	0.0236791204769946
cg25840547	3.94279036014001	2.45868574375962	0.0164205216923321	0.796036277841053	-3.08401333768934	0.0133623931050035
cg16013097	3.51949304361268	2.26520262917812	0.0265970167833357	0.853657992441433	-3.41058300381897	0.0267169156761295
cg02739455	2.83494730910896	2.25187880442443	0.0274691521819365	0.857582400663822	-3.43225957026829	0.0267954594287029
cg03555730	-4.02306704367738	-1.99990331966664	0.0493918851507817	0.919955122018986	-3.82175811880561	-0.00869466786648822
cg04926668	3.19861173126746	2.18712800533698	0.0320758535187416	0.875362524875114	-3.53607950130245	0.0162264669514467
cg08817961	3.02304172633858	2.70445724907483	0.00858297595354621	0.714525207049929	-2.63860159693763	0.0264000015760194
cg21387773	3.40636514895522	2.03865718395341	0.0452623682432339	0.909641067700782	-3.76442400258429	0.0189038629539493
cg00798342	4.62416769977327	2.4736075650694	0.0158043208103652	0.791337610543587	-3.05792831049398	0.0153172752301004
cg23259900	3.63606205754652	-2.12562706195508	0.0370638888917633	0.890801066021691	-3.63232302548994	-0.0208576168735979
cg18659923	3.26376199677795	2.12573699865139	0.0370544018690486	0.890801066021691	-3.63215306082271	0.0127123567917415
cg01188244	-6.28143828872227	2.53828362941268	0.0133668989613233	0.770598422114125	-2.94341390210711	0.00563147563549709
cg14242042	-6.46809605395348	-2.20080019318355	0.0310503600075877	0.871161477504462	-3.51436934823924	-0.00403233970375813
cg19976148	3.20588846385484	-2.85531895727554	0.00565319750011598	0.670983044643786	-2.34914976521265	-0.0196534269208047
cg00817033	6.03205582062499	2.29894132666554	0.0244969594160776	0.845446253104702	-3.35521927524238	0.00663728099244287
cg23019413	3.86012184030843	2.33619009451822	0.0223500993217253	0.833325502497349	-3.29331152445799	0.0277933656760487
cg13796687	4.72711936184496	2.04565169696013	0.044549609688919	0.90821286592921	-3.75397493679444	0.00841674835154627
cg07907493	4.05112215087226	2.4065405013234	0.0187466715759446	0.813625102790185	-3.17417013283599	0.0216179461819235
cg18670258	-6.4133266576217	2.32507166422902	0.0229727254949684	0.837596162526165	-3.31187617562435	0.00440850385120382
cg12975996	3.87097395304557	2.06910705497085	0.0422296205252497	0.902776792352994	-3.71871061161103	0.0189255765724742
cg13637552	3.87438901632867	2.20675369310346	0.0306128711584092	0.868648381208701	-3.50488023306314	0.00853401414332444
cg14547599	5.33110341891925	2.5247458354702	0.0138470593375433	0.77263920181859	-2.9675779824271	0.00666775488179072
cg26849909	4.28617777121374	2.53384546114013	0.013522630472983	0.771081823312718	-2.95134701455935	0.00917960374668991
cg04809093	5.60827378671877	-2.73242320525649	0.00795234457555994	0.708025486923736	-2.58584151328007	-0.00886643467814008
cg23153669	-4.27742526613076	-2.22756001744669	0.0291261218737948	0.863453192286846	-3.47154892352347	-0.00994196953416884
cg07975813	-6.04228662158346	-2.33935939276112	0.0221753869068052	0.83256888058379	-3.2880063708362	-0.00572635741613398
cg10143295	4.51502997072742	2.34304303295395	0.0219738460720853	0.831728886091231	-3.28183283688323	0.00945777818808624
cg22873510	4.00057716500431	-2.18742533767948	0.0320532401976673	0.875164662274193	-3.53560857602735	-0.0115136823891417
cg01018701	-5.48774585668686	3.440827879532	0.000981777320715518	0.499804431435175	-1.12140979717706	0.0101949973282564
cg15324969	-5.88960243772033	2.18397338068721	0.0323166369309692	0.875884505099051	-3.54107258579376	0.00756185177953152
cg08216684	3.12695758954261	2.49438457388107	0.0149809292536302	0.78506291350245	-3.02139753385942	0.0237775336608542
cg14879574	5.71849075053785	2.92351631477762	0.00465891209583369	0.646271455733929	-2.21447917207018	0.00822564023759442
cg24591042	5.65183203087054	3.2568244334464	0.00173862898970403	0.543736510440742	-1.5240214538665	0.0100673128667466
cg17178126	3.91288380206901	2.51834420265402	0.0140794856705887	0.77578804109567	-2.97896880509145	0.0128044252705702
cg09304689	4.29315232218544	2.03130421646406	0.0460222198566913	0.911381759764952	-3.7753753104622	0.00968597417872397
cg15205546	3.47270570139022	2.84747203759433	0.00577936447819899	0.674117912091932	-2.36449478072631	0.018006362093025
cg04732193	5.72070127475234	3.34100154839806	0.00134176333144454	0.529517475183505	-1.34163404284668	0.00830030586880148
cg15570901	-3.35948102432841	-2.0687465298183	0.0422644748286608	0.902815042067691	-3.71925526012988	-0.0245598418552916
cg08994455	2.73649477185578	-2.75157140539555	0.00754531257365518	0.70226264865345	-2.54947893355635	-0.041213705548555
cg15408497	3.9277014393953	2.46068983473372	0.0163365276280748	0.795431397487358	-3.08051732007611	0.0126074053776333
cg15705235	3.14990909363401	2.22911721872269	0.0290174461302133	0.863453192286846	-3.46904379084815	0.0440202510771175
cg10634217	-6.04236508682672	2.2258179711462	0.0292481216714157	0.863521178538928	-3.47434968899078	0.00484541953142282
cg20818265	1.95269258599587	2.0169436829446	0.0475379134841037	0.915351502263964	-3.79666500912769	0.0194639338526746
cg11223184	5.95481759370872	-2.03823039091704	0.0453061756380053	0.909641067700782	-3.765060588623	-0.00543664194090476
cg05983197	2.53408264430159	2.00089316797555	0.0492825199461779	0.919427458018678	-3.82030554194601	0.0247163816707745
cg18671554	2.73586236504139	2.03320037409774	0.0458252291774655	0.91087190890027	-3.77255448953133	0.0182693293373349
cg15091581	-4.55700392402415	2.14405483186219	0.0355028670094467	0.886881745560686	-3.60372906827435	0.00720346746137272
cg26083174	4.25043407925904	2.71110190005739	0.00842913446447936	0.713875388565265	-2.6261034280609	0.0119251766915078
cg20179674	4.61752605156987	2.08935159451788	0.0403119059682211	0.897280062043018	-3.68799660302294	0.00930673385447012
cg04934530	2.36790800288416	-2.05503851701217	0.0436082850298402	0.905309332818206	-3.73990363406712	-0.029119447359482
cg26522415	6.20293653547346	2.19145486145896	0.031748152292917	0.873594852891313	-3.5292211649725	0.00523571225631714
cg04998590	3.2694435961077	1.99820883539462	0.0495795861396842	0.920057228495104	-3.82424328503404	0.0203305507624053
cg03178185	-5.6425676798088	1.99970885708186	0.0494133951325771	0.919996364028274	-3.82204341443961	0.00517441348237544
cg02173589	4.93571652202453	2.85446394568379	0.00566682059711238	0.670983044643786	-2.35082329827434	0.00759759724304787
cg27066296	4.7594126293653	2.78538721701954	0.00687279362776069	0.694862678903835	-2.48479392701877	0.012503391797631
cg14286208	4.09059279279985	2.32028826557916	0.0232452948745258	0.839069487712996	-3.31984070018134	0.0128978258116533
cg02610102	3.83389114336762	2.34929263483577	0.0216356366999781	0.829996394459479	-3.27134071408088	0.0152238702401818
cg20567227	4.84233425028388	2.61463041892787	0.0109297516426859	0.7425353178361	-2.80523887510192	0.00837548504126973
cg22577081	-5.07728194672826	-2.33314762288826	0.0225189692186684	0.83469981945159	-3.29839882611264	-0.00841499265772042
cg14298866	3.30708087792341	2.25194521927628	0.0274647431089385	0.857582400663822	-3.43215178370103	0.0337735573029381
cg04766759	4.13170473572496	-2.12833113905114	0.0368311518189156	0.890801066021691	-3.62814029198161	-0.0214108781510703
cg11482376	-6.32217023074901	2.2741451420982	0.0260254564216069	0.851929620471812	-3.39597482567998	0.00343439745956736
cg26492720	-3.48246404973054	2.34866041885228	0.0216696386168349	0.830506688311866	-3.27240314861755	0.0384985018731074
cg11680444	4.7486343195609	2.84045022463279	0.00589445828249416	0.67630744580233	-2.37819970782957	0.0110213815494004
cg05653830	3.48478811575742	-2.24135498460488	0.0281757229982179	0.860649563511642	-3.4493055066961	-0.0145665584547543
cg24921143	2.61421055678737	2.0929088262772	0.0399828468100484	0.896955111806852	-3.68257332665415	0.0322862267436579
cg00713972	3.19780627685989	-2.02147422434067	0.0470551696557049	0.913804619778513	-3.78996249961629	-0.0125774654774514
cg05473493	-5.71637891671763	2.49394851558587	0.0149978059541133	0.785395192386865	-3.02216673098287	0.00817289864893537
cg09996970	4.07049741105362	2.36506649981342	0.0208025023649657	0.825919750934628	-3.24475713691697	0.0178548919658608
cg01575614	-4.81204978258056	2.00087892212625	0.0492840924517041	0.919427458018678	-3.82032645177903	0.00409490648302492
cg26120223	6.38153889513282	2.1402436478556	0.0358209309613814	0.888437640352664	-3.60965997396918	0.0035466753077934
cg01249134	0.160688661185435	2.0460436263876	0.0445099588680653	0.907992371209947	-3.75338852402953	0.0258175795001293
cg21595481	-0.696375841210606	2.20915642742136	0.0304378451728862	0.868188126486449	-3.50104449050491	0.0637622057686626
cg00652835	2.89759302896321	2.62879043805459	0.0105248002437251	0.737385228958479	-2.77926001079772	0.0177813394530654
cg09654509	4.57688961952796	2.82182958658006	0.00620995998540863	0.680826575052085	-2.41442094808485	0.00936639303855835
cg22324403	4.77768477894012	-2.34625963532368	0.0217991910099745	0.831014526087434	-3.2764355149434	-0.00752281518356668
cg05708512	-0.54735919278281	-2.20378088092147	0.0308306456932433	0.870006252760828	-3.50962120420755	-0.0268451931200678
cg22004795	3.22306332241966	2.71068000524794	0.00843882706384482	0.713945097704942	-2.62689768221751	0.0329351296477763
cg01986486	2.91537384304848	2.11480661366454	0.0380080390461487	0.892381599021195	-3.64901509758386	0.0229024599278937
cg25825266	3.22886877017241	3.60589618974221	0.000578874716118412	0.452419341856289	-0.748317970934838	0.0270198965868738
cg16053428	-4.91333963482942	2.24588652613904	0.02786953631882	0.858449416020913	-3.44197371063637	0.00537436650056687
cg01543404	-6.45792528440377	3.20413230912886	0.00204061670909252	0.563415543628447	-1.63660073081509	0.00821377748932613
cg10427108	-4.94384413521933	-2.12016451956569	0.0375379487302651	0.891490340256573	-3.64075882841354	-0.00600354334238715
cg11290183	-6.57399000165841	2.10761412503138	0.038647126701325	0.893226389340981	-3.66007039155813	0.00380600119459154
cg25054202	3.77133458519134	2.26392661794049	0.0266794695241046	0.854112328597644	-3.41266355371172	0.0184365931705662
cg09318283	1.99306303903377	2.0112383505852	0.0481518804476814	0.917062454230686	-3.80508701667314	0.0383314393621119
cg18369881	4.84129019711764	-2.19555839622288	0.0314400777206355	0.872656862833267	-3.52270627457112	-0.0070393160542267
cg01074498	4.23737836096346	2.05030863059077	0.0440804385298093	0.907159223040755	-3.74700088999634	0.0101998470964056
cg02241675	5.16623262481914	1.99495902761983	0.0499412834802569	0.920689303868652	-3.82900441211423	0.00643944039783706
cg10805954	4.60475186479204	2.88460952783137	0.00520433650395194	0.661062331735483	-2.29159531563554	0.0164704900344026
cg15530821	4.63269750686958	2.02769068967312	0.0463996446060867	0.911818475656475	-3.78074469159912	0.00870055128200553
cg19642494	4.90703372810606	2.17367863345963	0.0331134436184288	0.87890532445171	-3.55732468015712	0.00742286168188844
cg01542087	-5.42912606161531	-2.7130895372528	0.00838360722212945	0.713133059419145	-2.62236025608905	-0.00695209468007973
cg11874185	2.84727338250627	2.1257463680861	0.0370535934283362	0.890801066021691	-3.63213857511509	0.0294281134770851
cg07551498	5.67968611251842	2.62793986369921	0.010548734912788	0.737393864767273	-2.78082360752752	0.00916366371002064
cg19298498	4.58358757435836	3.12441450001344	0.0025922062466822	0.589489986594466	-1.80453346240072	0.0131498243145965
cg24353779	-5.17800444589026	-2.5280906632333	0.013726998989988	0.771462135238188	-2.96161720295662	-0.00597756990455335
cg08870473	3.67681461722845	2.04313783229757	0.0448046575115265	0.908763283385019	-3.75773393297897	0.0175742730573105
cg03583318	1.64179269717469	1.99646003536202	0.0497739443121453	0.92043945708112	-3.82680619736147	0.0542446015617726
cg06662062	4.44560675971261	2.00251807389882	0.0491034392479394	0.919098548225821	-3.81791968440218	0.0102911735696365
cg11813544	3.39594909698357	2.13716951782318	0.0360792896141057	0.889450723135527	-3.61443736681541	0.0139373802175522
cg21719150	6.37342070456079	2.25915740577236	0.026989644262957	0.855911952545353	-3.42043117601596	0.00505343268015723
cg26160153	3.852827005072	2.53551014548652	0.013464027227364	0.771081823312718	-2.94837272107439	0.0111626810191416
cg08583763	-6.35602384205071	-2.08107728444599	0.0410864020788541	0.899769562909026	-3.7005809096315	-0.00350225024211944
cg10477817	5.90511656089816	-3.02781095421911	0.00344679991280869	0.620953334532351	-2.00407782507473	-0.00690071058305619
cg04660234	-3.92402726719985	-2.15862030812531	0.0343098707983184	0.883586801867503	-3.58098017359568	-0.0148147012663769
cg20148309	-7.45712653031519	-2.13001301815362	0.036687036487662	0.890782859015363	-3.62553644060175	-0.00449689717349011
cg19473570	4.21206630281698	2.21274947451323	0.0301777498049743	0.867904753769448	-3.495301993247	0.00750829648009976
cg05217755	-4.81854948630509	-2.11478421202609	0.038010015202073	0.892381599021195	-3.64904958007084	-0.00590270054160048
cg00331677	5.27961770326712	2.34314727846599	0.0219681663091716	0.831690902057185	-3.28165801251097	0.00874963754816682
cg04308301	5.02444941780842	2.54148447835783	0.0132555908590889	0.76920619619482	-2.93768565273984	0.00674560008460179
cg18917564	4.81423009854043	2.48171447354525	0.0154783251563224	0.789041067085374	-3.04370354655791	0.0068041572729225
cg05900939	3.52279973456893	2.13855923219889	0.0359622937451613	0.88899739083954	-3.61227838408784	0.0226667572765201
cg25226226	3.44110737895459	2.69367689912492	0.00883803206100555	0.716471876406623	-2.65882882331898	0.0177475666284662
cg20899437	-5.61751688131531	3.64881156734268	0.000503412989436934	0.445168483242421	-0.649569392209671	0.0132510070799773
cg01382671	-5.74279979567365	2.0251316421932	0.0466685386175899	0.912312522041848	-3.78454221971778	0.0124510559206455
cg20530121	2.56897105121424	3.31902365646168	0.0014362270213502	0.530730206013424	-1.38955073801642	0.0274989916688674
cg03558474	5.72386421313933	2.11610917914457	0.0378932868722302	0.892245749889015	-3.64700954441926	0.00506783235940056
cg20911304	5.49332388015628	2.36471313363735	0.0208208489799672	0.826100547335473	-3.24535425424479	0.00617706292470166
cg25034968	5.28643185125668	3.04010458311155	0.00332508012726855	0.618236845914824	-1.97892964475816	0.00956974410709421
cg16528149	5.3378830569169	2.19090048094561	0.0317899747242995	0.873868225293787	-3.53010052955936	0.00640649979915353
cg04373017	4.467269836435	3.26589692612611	0.0016910707277114	0.542671974025051	-1.50451300323233	0.0174530090516908
cg15031507	4.2460622032559	-2.60193357237559	0.011304830781038	0.748084625552607	-2.8284403251815	-0.0163443823324976
cg07756108	-5.29789970684817	-2.03139210314191	0.0460130732871412	0.911381759764952	-3.77524461591414	-0.00421844363799324
cg26902279	3.45270507877361	2.0378890006665	0.0453412432949351	0.909641067700782	-3.76556970889619	0.0138278654989836
cg22608106	3.1115604002234	2.6219677330332	0.0107181845532609	0.73984172917822	-2.79179100059486	0.0294945588571756
cg21180976	4.59332833863806	-2.0254631720536	0.0466336274833217	0.912312522041848	-3.78405047553794	-0.00893600907174741
cg24618614	5.00019289396268	3.09292916249912	0.00284619786624145	0.598303607193231	-1.87005239859405	0.00863397127789201
cg26217875	-3.11934548629076	2.68438180360014	0.00906348027192992	0.718627242220369	-2.6762195281739	0.0224294331316981
cg05956900	4.59869662230643	3.26470272925103	0.00169726013844489	0.542671974025051	-1.50708294461715	0.014007075806013
cg26917447	1.48458707877785	2.54574642247773	0.0131086829411509	0.767144403408657	-2.93004961073449	0.043041664631797
cg03040401	4.84888151137741	2.22157012163757	0.029547493707083	0.864631448063381	-3.48117146094626	0.00910327771475472
cg07884255	5.01458858510256	-2.29544846176436	0.0247073453035607	0.846105952057608	-3.36098234885521	-0.00813096509225009
cg01449168	4.93413383176229	2.02884703388823	0.0462785784799921	0.911693858758426	-3.77902736375509	0.00577498463231929
cg12181595	2.2221257429638	2.67121066051567	0.00939192654605719	0.721494811985036	-2.70078302495933	0.038845144872505
cg02907433	4.00649062943372	2.18714940354673	0.0320742256324916	0.875362524875114	-3.53604561187517	0.00838776870992453
cg05343739	-5.53508773357831	2.12239948708544	0.0373433565187074	0.890801066021691	-3.63730959995151	0.00509424160053205
cg07306605	3.37903659229213	-2.23696051077624	0.0284754725436033	0.861701850009319	-3.45640373373113	-0.0124137707622819
cg24787425	-6.42270920065272	-2.09827238097155	0.0394910964035781	0.895182518120443	-3.67438127200831	-0.00357427757874472
cg11752794	4.26231533598432	2.89049978499421	0.00511814135383397	0.657556114889431	-2.2799690436853	0.0226862619507513
cg23231515	-5.79102745449713	-2.97377464803852	0.00403253856067726	0.635257237146061	-2.11375224839818	-0.0110659555929467
cg09122688	3.46092590211037	2.86861419378226	0.00544520787188778	0.666099822629485	-2.32307903328526	0.0260248410059687
cg21388168	4.63044192408657	2.1307231848284	0.0366263318631285	0.890778985424242	-3.62443645020765	0.00762783149777568
cg25719925	4.90369139385698	2.3371347599714	0.0222978957392152	0.832841644498275	-3.29173084690928	0.00937113214716057
cg04873202	5.11793544665129	2.0488129205475	0.0442306599403646	0.907266743309134	-3.7492422956337	0.00951894719068225
cg04695436	-5.51006434342061	2.26046488862937	0.026904294813367	0.855659220928967	-3.41830303207857	0.00389090203330103
cg19924947	-7.30490572592567	2.89499103047519	0.00505330630827124	0.656284032264969	-2.27109245974794	0.00345399614575073
cg01996032	3.66497301628162	2.69492652762139	0.00880811626273193	0.715661547072322	-2.65648730967245	0.0135675845330588
cg19084061	-4.37561113597576	2.24979438329758	0.0276078476766648	0.858041364280055	-3.43564109150891	0.0175054872238066
cg26512148	-4.40491007141973	-2.12465817728022	0.0371475905005819	0.890801066021691	-3.63382062040125	-0.00863695260446856
cg11671400	-1.53988263816573	2.15128718660079	0.0349060500892463	0.885436823958394	-3.59244960988431	0.0371576728093661
cg03814829	3.67958810177399	2.41041535348998	0.0185641937348575	0.812500243661469	-3.16752441176895	0.0141870179808371
cg27236763	-6.3412628965161	2.74408544934939	0.00770211439437643	0.704498022308551	-2.56371775482299	0.00690722845418835
cg16187635	3.65040997295643	2.15079478073858	0.0349464042518024	0.885535087302306	-3.59321857826246	0.0180639693001902
cg11780053	3.40383468982341	2.0584702829934	0.0432684515831579	0.90413944792531	-3.73474542766749	0.0171555290588992
cg20035724	4.70701464095495	-2.21826203061829	0.0297824965118159	0.865888590643354	-3.48647648631661	-0.00666214018116784
cg10035234	4.16617847658628	2.60948186838754	0.0110804627083542	0.745438474683082	-2.8146576420322	0.0109383212417962
cg08306602	3.76723366909116	2.67199134634771	0.00937216035474583	0.721242876848108	-2.69932967832245	0.0116656111252595
cg08656657	3.72837151645034	2.53971016160507	0.0133171881156509	0.770157414881799	-2.94086168053859	0.017213661738143
cg00915178	-2.51514336288026	2.99946609725488	0.00374340025073742	0.62523308710942	-2.06178405274395	0.0327172102816463
cg24727269	4.71724456359051	2.7180624863881	0.00827068332667226	0.711592941175733	-2.61298589335622	0.0104952312202818
cg24295599	2.27452708738877	2.11768766922542	0.0377546300720412	0.891688078450615	-3.64457774278041	0.0382699854730612
cg05501548	4.39040576617027	2.41925712916995	0.0181537412189691	0.808906260922515	-3.15232756096177	0.0125897132639717
cg24321688	4.80632077750298	2.17922413443135	0.0326821165616804	0.876250864985919	-3.54857815968388	0.00888643829235214
cg20558160	4.48977653791383	2.99252468728365	0.00381956243187119	0.629343223066899	-2.07585663996547	0.0128019649212142
cg01021485	-6.15210543830411	-2.46427495317746	0.0161872320308869	0.794810846070513	-3.07425759286951	-0.0042198951082921
cg09376454	3.64490434341101	2.16950516534216	0.033441328628925	0.880466145756454	-3.56389479259572	0.0092248384092658
cg24312865	4.11424409881114	2.27564820986295	0.0259304600189384	0.851447547275462	-3.39351477765051	0.0104165215177826
cg11996456	2.29888830030419	-2.21852893360103	0.0297634753493413	0.865626846699717	-3.48604871241357	-0.0423714669515054
cg11876574	-3.50909700807141	-2.10899172348977	0.0385240030502418	0.893226389340981	-3.65795542346243	-0.0100928800561541
cg02889648	1.93831338424936	2.47440669659448	0.0157719142046789	0.791190256571746	-3.05652777135356	0.0485898771054006
cg22248011	-4.74036364877872	2.22767436806011	0.0291181292871613	0.863453192286846	-3.47136501286202	0.00711942072909544
cg15209489	4.51179150413185	-2.62916112147912	0.0105143848735057	0.737257767763641	-2.77857846663733	-0.0110066044755315
cg00025436	-6.59329282329058	2.48305098914025	0.0154251653160165	0.789030759341656	-3.0413548598088	0.00398591215079434
cg26678262	3.86069309301301	2.19588216453179	0.0314158825453176	0.872656862833267	-3.52219181453802	0.0254361808341282
cg07887985	5.06100159796522	2.24537115220436	0.0279042107405578	0.858675106374614	-3.44280818085463	0.0104381235539519
cg11461111	-5.06741060155597	-2.31341620005182	0.0236419010912183	0.841955479106784	-3.33125928909029	-0.0082682710857227
cg18568116	4.73753624215732	2.85509241141158	0.00565680416617059	0.670983044643786	-2.34959322456206	0.0111628764886852
cg02261733	4.18416510698387	2.48186621761492	0.0154722812667794	0.789030759341656	-3.04343693440116	0.023439268638193
cg09368832	4.27709035765384	-2.11850968098156	0.0376825981359697	0.891688078450615	-3.64331075086224	-0.0112265994266114
cg01687402	3.43416291743731	2.04170598168814	0.0449504895862762	0.90903326388965	-3.75987320859418	0.0131575772292891
cg16070444	-7.02272539009257	2.41324141233092	0.0184321094605879	0.810614378838249	-3.16267200478089	0.00303105302472566
cg07930756	4.34140131916573	2.40819969542368	0.0186683400801073	0.812992097797284	-3.17132552586511	0.00854198230409098
cg02894083	3.29198191309732	-2.42917574037743	0.0177029763688964	0.807112110838407	-3.13522636601551	-0.0173841267195497
cg08285733	-5.86148537486955	-2.21093758092905	0.0303086652515944	0.867904753769448	-3.49819878466193	-0.00395628494095435
cg08366144	4.10456310141212	1.99608376349459	0.0498158476373139	0.92043945708112	-3.827357379356	0.00796018883573846
cg21443274	4.72909623651587	2.47739179324277	0.015651389099253	0.78987885552507	-3.05129295905688	0.0180834666376689
cg16884624	-4.98570257254861	2.31899540144064	0.0233194559903283	0.839419481975117	-3.32199104645258	0.00784982196273975
cg16841674	3.24440827130357	2.29049117800521	0.0250086819995698	0.847054745742857	-3.36914921067878	0.0172399476082367
cg08959108	5.038495400057	-2.21821756028549	0.0297856667810296	0.865915327205153	-3.48654775614512	-0.00950513837264033
cg07118078	-7.32972157762013	2.04855020949506	0.0442570908038873	0.907299657733447	-3.74963583766099	0.00282641839474621
cg09914956	-5.03819121176816	-2.10590581260632	0.0388002823996849	0.893678687696612	-3.66269145435828	-0.00842497500355664
cg11953164	2.44324338147137	2.34211076898906	0.022024698039773	0.832207468888719	-3.28339600160537	0.0271293117123046
cg09762165	2.89674421058963	2.37685758706707	0.020198510343809	0.821134954788973	-3.22479084898845	0.017424970504668
cg12909010	-5.24315399673821	2.5133721998587	0.0142624261137527	0.777938291477631	-2.98779995745858	0.0071282696304407
cg06170341	3.54836852847229	2.15687276168169	0.0344511330360617	0.883955244948043	-3.58371643640508	0.014942795767818
cg23606507	3.47999258818412	3.15392228288131	0.00237352939947038	0.579060411596653	-1.7427120228136	0.0165844930596587
cg17714298	4.68301850190498	3.13098513786889	0.0025419430835761	0.588218160274245	-1.79080220907366	0.00782315302373204
cg00512943	4.54792827314325	2.58771358208262	0.0117387344763982	0.753894147218825	-2.85432029609995	0.00798692309069249
cg26878046	4.4724342086404	3.07260824502377	0.00302225355917841	0.604812215829578	-1.91209227781042	0.010394645646337
cg26716103	3.96024767260518	2.55248472743445	0.0128794145733852	0.764437197314132	-2.91795611587449	0.0119084817080607
cg14766208	4.64245858157085	2.62025296407827	0.0107672931378544	0.741102602512387	-2.7949364659032	0.0103938859453423
cg12503797	4.629323045391	3.74541834636254	0.000366343357840996	0.424051466204417	-0.424744843937728	0.0134664899418698
cg02497616	0.825238326148686	-2.393288421584	0.0193829230813494	0.817478642687665	-3.19683307896005	-0.0410455450391152
cg24970016	3.2897972935368	3.42449177618214	0.00103365445093224	0.50893123779253	-1.15773399989304	0.02623736176725
cg08663999	4.15280789218985	-2.11927217483519	0.0376158884928474	0.891670258709434	-3.64213512162755	-0.0116429728654855
cg10921189	3.90399416040944	2.71000821195049	0.00845428183923928	0.71430267638035	-2.62816219743723	0.0130728780487384
cg25125937	3.67458981845439	2.6389820382026	0.0102418278975873	0.734405091499082	-2.76049442086998	0.0147666952298587
cg00334399	4.17477549832667	2.34759820202998	0.0217268738715655	0.830906191473127	-3.27418766923397	0.0180914458059507
cg25471443	-2.38912157422658	2.12234395396661	0.0373481809823297	0.890801066021691	-3.63739534173819	0.0201257846459752
cg20053799	-6.25709361007631	2.30876060005671	0.0239139855239035	0.843432385945506	-3.33897915003393	0.00263387950456128
cg16564052	3.96287953831125	2.39496641897992	0.019301308133873	0.817007956679498	-3.19396908204626	0.0132771126089253
cg01887851	3.98134278033363	2.23300316388717	0.0287478028858135	0.862926278136917	-3.46278593265769	0.0104072624800622
[truncated: 38,213 more rows]

## Sheet: Methylation CD4+ HC 3rd-2nd
CpG	AveExpr	t	P.Value	adj.P.Val	B	delta_beta
cg11993619	2.49576403215948	2.97808872673965	0.00398258287628105	0.617440033436323	-2.10244834210386	0.0201253738391381
cg16474293	3.88693026891922	2.1666169079438	0.0336699000586271	0.816708156081028	-3.56828739893757	0.0172737148172106
cg10855276	4.55925329074965	2.59009055851284	0.0116651697129886	0.720940874715469	-2.8486628932522	0.0109734203610546
cg01140522	3.96108513233795	-2.18911248846169	0.0319251897123679	0.811005008043124	-3.5327290850409	-0.00807356268821724
cg05173528	4.56058889830854	3.40809796228837	0.00108831219115681	0.505861229031463	-1.18989699642089	0.0123211972645877
cg24347498	5.17796662255122	-2.14358208803058	0.0355421858619456	0.822509160061131	-3.60437631820261	-0.00969501044127408
cg05850769	0.737968447277151	2.16503231391227	0.0337958808306349	0.817309501538635	-3.57078044806546	0.0381648696051454
cg21931115	2.32810557452162	2.42011670705418	0.0181142740931689	0.761021803183876	-3.15001036712603	0.0361655357686427
cg14120658	5.28240812228243	-2.22878000808289	0.0290409494829225	0.803625886621243	-3.46927593421416	-0.00798579055476034
cg20060284	5.37062713666929	2.8434578355854	0.00584490489228077	0.653154671463454	-2.37018814218487	0.00951076361249248
cg01998051	4.33481556805405	2.0979284894353	0.039522467567526	0.830133080082385	-3.67493351441393	0.00848764363667109
cg25924761	5.63507366405143	-2.47542038799479	0.0157308926087614	0.747436416219906	-3.05375349472249	-0.005652603421193
cg00415852	4.54163308173	-2.5281345797004	0.0137254289030233	0.735679442524938	-2.96038630273703	-0.0175017158274244
cg25633548	-0.287555846499899	-2.1258687113543	0.0370430384599446	0.826215075525514	-3.6319055497407	-0.03047719297303
cg01995086	2.86418098565029	-2.02212764645454	0.046985894169719	0.847644251374985	-3.7892075849463	-0.0282880578436834
cg20350272	1.64814307469662	2.12882194290148	0.0367890454553728	0.825821361299479	-3.62732926440236	0.0366337085225491
cg26357360	4.19284019394904	-2.07096217731414	0.0420506663221873	0.836332142232219	-3.71600028190935	-0.0195002609905878
cg19248668	3.87530541870245	2.69687142705255	0.00876173964826744	0.691077198850117	-2.65117115062053	0.02155100768455
cg10314411	4.03780465490916	2.93584624579156	0.00449741381705112	0.629564729047552	-2.18742805079368	0.0134166470425164
cg12177942	-6.30105449537347	-2.03384616291663	0.0457583044059768	0.844865307444455	-3.77177770856362	-0.00434469804999785
cg00135175	3.19475356602864	-2.46254378959508	0.0162591695229018	0.75081128069614	-3.07632149044906	-0.0149221265489281
cg15070208	4.14526423482374	-2.0886195709214	0.0403799115767153	0.832850115701449	-3.68916134941756	-0.00808511750290619
cg01934674	2.88899565776384	-2.60034794640064	0.0113524829875965	0.718185361182422	-2.8299612350268	-0.0165326533137556
cg02492410	5.17302791761961	-2.65520956963946	0.00980551673566282	0.702696873287601	-2.72895937550029	-0.00705488509000096
cg00852773	3.65426777148421	2.8288474902156	0.00608927059363566	0.656967004175127	-2.39869419907939	0.0154975512461512
cg00174855	4.02354376669538	2.05622830207779	0.0434902056912656	0.839987288312124	-3.73824592644681	0.00784039652434976
cg20581070	2.88268667862445	2.73214003272312	0.00795851189724269	0.68177288157923	-2.5845955633522	0.0434184818075075
cg03912954	-4.8688261199106	2.9365187717957	0.00448875579073469	0.629564729047552	-2.18608201731496	0.00835918855559756
cg24026226	3.7924130255867	-2.16004642228043	0.0341949663280117	0.817605582539795	-3.57861471805982	-0.0218692561511391
cg01802653	-6.17708980018814	-3.45679002339815	0.000933473515003189	0.489976218782554	-1.08144235124581	-0.00768308039710639
cg24298107	4.41049331448344	-2.02499204069983	0.046683245813692	0.846981106723458	-3.78495517297288	-0.0124566837530631
cg14834082	3.39408504623353	2.17135365221179	0.03329575538556	0.815332171497574	-3.56082587368569	0.0192429436588024
cg09417539	-5.69541048522781	2.44770786330646	0.0168875307971701	0.754267444992204	-3.10220629659346	0.00627530803930395
cg20571119	3.24891046736217	2.2069905377157	0.0305955791908177	0.807004484303767	-3.5042492568688	0.0264950292088847
cg04960591	-6.02871339781326	2.11062443989609	0.038378519183653	0.828210626504754	-3.65544186987423	0.00361837533428389
cg06188746	4.46266191680681	2.06446872373195	0.0426799391703578	0.837768658468809	-3.72582109381222	0.00874790528795844
cg13474083	3.21283886406529	-3.16640950777141	0.00228628777382458	0.57145884330217	-1.71316128506021	-0.0319229356485075
cg26486113	-5.79661632096353	3.08712463639351	0.00289548575310404	0.590627062308134	-1.87909815347973	0.00596873654525601
cg23872009	4.66003678494121	2.02318158043596	0.0468743413070383	0.847213626383163	-3.78764354394352	0.0083185997766676
cg13200704	3.5171205266867	3.42382273971068	0.00103583332487476	0.497578859501545	-1.15497991544921	0.0208761132187284
cg02765820	1.59781862305912	2.0394524104353	0.0451808409569583	0.843630287525901	-3.76340838021601	0.0422844489251043
cg11025193	-5.16360778403155	-3.42723033430365	0.00102478077219452	0.497039721219244	-1.14739971788452	-0.0125142901044394
cg21129253	1.84201294871643	-2.12906613721058	0.0367681114831358	0.825821361299479	-3.62695062272101	-0.0171459821032576
cg14890446	-5.33284631097917	2.27431090129029	0.0260149651068907	0.794822966347789	-3.39527141308131	0.00489224357277891
cg18160157	2.81889381822174	2.10618372597827	0.0387753307538527	0.828859307783766	-3.66227094741254	0.0361303148345458
cg20809991	-4.2180344004983	-3.41806461829015	0.00105476628026919	0.50006996055436	-1.16777787703545	-0.0108265782645296
cg03044837	4.27892596830621	-2.85817290921662	0.00560794299466116	0.649043805246967	-2.34136762687203	-0.0117646688473277
cg02887497	2.45119920270578	2.24809757718815	0.0277212067783354	0.799166736301379	-3.4380300396009	0.0171276235208624
cg24981196	0.876699849285727	2.64445651875141	0.0100926999952632	0.705020769781334	-2.74888497467335	0.0849581914253866
cg16926095	2.97728236057907	-2.12484067428058	0.0371318120941387	0.826240884116935	-3.63349731401829	-0.0285534215776511
cg06813597	3.28868622368776	-2.70706700235455	0.00852224995776907	0.688240921562246	-2.63199314536715	-0.0217305349023363
cg06159375	4.21504988669183	-2.53907096951923	0.0133394415800819	0.731695845022988	-2.94082018949437	-0.0138162667826798
cg16579225	-5.51966962646064	2.13029813373833	0.0366626544662221	0.825419556766294	-3.62503975651672	0.0041113924853947
cg06612450	2.59136717102007	-2.22093850047265	0.029592237078359	0.804567287595312	-3.48189513722516	-0.0184889293501816
cg17313420	-6.46033313586089	2.17040331143681	0.0333705279168526	0.815725085807844	-3.56232399492351	0.00276785693659017
cg13936797	3.37377485428064	-2.51387504206453	0.014243827599245	0.737959021652421	-2.98579719310626	-0.0171793374204666
cg09430976	-4.91164472897113	2.31906888501267	0.023315235217711	0.784906903247813	-3.32131477611232	0.00992293778892098
cg05853389	2.46820468408347	2.15850086321486	0.0343195099586973	0.817623819543039	-3.58104013517488	0.0275541538240562
cg07056138	-0.324542067633046	2.00379463469823	0.0489631411808326	0.853250944271177	-3.81630106075108	0.0384556059331149
cg08098256	1.66304504078985	-2.07469056475747	0.0416929895701537	0.835681456138851	-3.71034945334689	-0.0260068689024272
cg23623569	5.53978235596418	2.03981056468049	0.0451441640061606	0.843630287525901	-3.76287303235836	0.0044759429209128
cg01285676	4.67039817796423	-3.45529984998914	0.000937886022846215	0.49034555843186	-1.08477604350494	-0.0106835007627796
cg05958729	4.75673604489451	2.07371680145585	0.0417861512131939	0.835762163358317	-3.71182615163641	0.00824194423768643
cg17796043	-4.981456380309	2.2563746145403	0.0271720936556386	0.796919446484554	-3.42457325848005	0.00520918745001824
cg15535166	5.05594467301559	-2.38398430806042	0.0198410726424745	0.769498442322736	-3.21194888147636	-0.00943116909525821
cg15852141	-1.32159854658022	2.51982036818748	0.0140255801819196	0.736750911726481	-2.97521632420337	0.111280561380457
cg22433802	2.6730363286294	2.2122822111024	0.0302114635843913	0.805802594092012	-3.49578229709276	0.0241295862071211
cg14548597	-5.03581031963559	-2.30771309436033	0.0239755852416985	0.787830955056346	-3.34019140435536	-0.00501778580531485
cg15256480	2.16490182411685	2.21250465040433	0.0301954101231862	0.805802594092012	-3.49542600992257	0.0277637041260568
cg04584781	-6.17023431663385	2.4692309570215	0.0159828654499314	0.749010913720758	-3.06461309097165	0.00377020015773188
cg02018796	5.29869681140173	-2.49757991623867	0.01485778090293	0.741139658037627	-3.01469560283345	-0.00697602911740502
cg00390511	2.51654856620372	2.75064865022742	0.00756448149224825	0.677646789186149	-2.54939409475383	0.0340519318918251
cg20374317	4.28225766655575	4.04850919375275	0.000131238974456657	0.34568584535933	0.308785858672245	0.0198797767439566
cg22200903	4.35844285967319	2.17210908796266	0.0332364224340317	0.815236979265229	-3.55963460666666	0.00892182171100808
cg02059176	1.71121662537018	2.10652745778365	0.0387444890554924	0.828859307783766	-3.66174278309941	0.0283818862278216
cg17634045	3.07010714606502	2.8179445835504	0.00627771398631698	0.659734971828535	-2.41989543410273	0.0340746201163865
cg03370161	4.13991989901276	3.03894854700852	0.0033363534536346	0.599663134937713	-1.97848560530503	0.013815725704409
cg27308166	-6.04996778917796	-3.52703760917565	0.000746397000256165	0.469426460313047	-0.923264682333471	-0.00586632094817744
cg08103098	5.14520387452249	1.99862873014507	0.0495330167940765	0.853888965896344	-3.82389691996331	0.0108434850469943
cg14534163	4.46105634123006	3.45256137067561	0.000946046358512746	0.491646682729355	-1.09089996191849	0.0135050125448605
cg23550457	3.36067895407481	2.14089485700391	0.0357664088194453	0.823261399280057	-3.60856514929398	0.0238843508258737
cg08248790	4.35639370607043	2.21280099205174	0.0301740347566935	0.805802594092012	-3.49495130466819	0.0105905349438247
cg08426200	-2.91076135758623	-2.26773890340838	0.0264337962382357	0.795471051412498	-3.40603021782089	-0.0162425856222626
cg01116646	4.18288801058145	2.08251373237172	0.040951030279526	0.83362289715395	-3.69846418310211	0.00831879557504678
cg03521600	-4.97944984431726	2.28425089134149	0.02539262632755	0.792911539938783	-3.37894991598618	0.0116524847556698
cg03690814	-4.87965967127978	-2.01208039817449	0.0480608394228131	0.850887580586697	-3.80408236336787	-0.0135059654812558
cg27636594	5.71582725003892	2.12822993251508	0.0368398396022153	0.825835626773039	-3.6282470679264	0.00858524463449939
cg20961280	3.30354030876391	3.39527158064655	0.00113296780450581	0.508680259366068	-1.2183015084846	0.0283771814443684
cg04357717	0.401483658101499	2.7680779620948	0.00720984340046166	0.672407500747765	-2.51608086082981	0.047263335840905
cg05424199	-4.66724220230541	2.49460076457392	0.0149725683948231	0.742206153120223	-3.01996275632228	0.0111063384581389
cg06288127	4.61418096835695	-2.5366371237342	0.0134244835207098	0.732519554599849	-2.94518032546984	-0.00940651659943814
cg22625831	3.14293274089981	2.08664465455966	0.0405638788575959	0.833254621935443	-3.69217287409778	0.0270558751000461
cg12747525	3.16369050955943	2.83451336829756	0.00599341095048857	0.655615482141957	-2.38765254215724	0.0393349234866898
cg18412762	2.146238332303	2.30810943668314	0.02395226138714	0.787830955056346	-3.33953385496117	0.0285929897483002
cg16629637	-5.83908896796366	-2.33270356537299	0.0225437107761922	0.781895170580436	-3.29854922902142	-0.0051699567633327
cg16924658	5.03622161528913	-3.14659713038404	0.00242614508498432	0.576573344534843	-1.75490011497462	-0.0162291820639938
cg24519108	2.88195944999962	2.81563550739516	0.00631830537445194	0.659943792354378	-2.42437770488917	0.0327145065392095
cg24154650	-6.49597217347286	2.1965395864178	0.0313668036661784	0.809107880419196	-3.52092131884395	0.00427532611182685
cg06224178	4.55760519004566	2.14666790525889	0.0352862167275268	0.82080675976768	-3.59956068043507	0.00838601482583878
cg24002653	4.31121682017364	2.35851454144767	0.0211450282561133	0.775367696962134	-3.25515342941789	0.0144302506215913
cg10469112	4.4631555742414	-2.00279754641964	0.049072694903906	0.8535247735894	-3.81776848554032	-0.0207809455121944
cg02964211	1.92063681592197	-2.39026401096147	0.0195308034940562	0.767664964127715	-3.20123848519187	-0.0287358194529217
cg23936596	3.61256036763678	-2.12063179113566	0.037497192014585	0.82661630216217	-3.64000732197257	-0.0117761387780452
cg16542345	4.08134426371113	2.70714237729014	0.00852050191318056	0.688174799084926	-2.63185115801221	0.014101616289346
cg22031032	4.91013109031291	3.28911916644235	0.00157484769130161	0.541295171758345	-1.45069050039382	0.0104869853259254
cg11685223	2.55587248333523	2.59691208571441	0.0114563651268558	0.718687924790528	-2.8362320653866	0.0209810140342238
cg23363775	5.32112579171521	2.12556478810233	0.0370692637712261	0.826215075525514	-3.63237619837423	0.00474381618425346
cg00501035	3.90966400783138	-3.53211790671774	0.000734346736832603	0.469426460313047	-0.911748207278794	-0.0388215464227124
cg15119683	2.75953853000946	-2.91518936210654	0.00477099538144857	0.631727944394691	-2.22866255228898	-0.0260136726422108
cg27127643	-5.99126104621461	3.00308585985857	0.00370424532246666	0.610084682239617	-2.05174976946602	0.00547530220102477
cg25266170	2.53123856029048	2.21468833196554	0.0300382107965708	0.805483871247664	-3.49192675252955	0.0293019827379853
cg06613783	4.59112476132557	-2.71418501842784	0.00835861114043871	0.68655570067371	-2.61857127337102	-0.00989102244654394
cg14803539	4.7146289064273	2.23782317003196	0.0284164096753721	0.801179355142337	-3.45467677320108	0.00820237554778069
cg13684521	5.15552970647415	2.25482678705179	0.0272740444198395	0.797738000008427	-3.42709284194085	0.00751442363060717
cg01785722	4.77607075639987	2.28849256250663	0.0251310876377104	0.791737817860365	-3.37196712688604	0.00924572038388316
cg01793945	3.19938202468364	-2.15161950463956	0.0348788385881528	0.81950030774378	-3.59182109264747	-0.0155120433118068
cg01354923	-5.50013344772538	2.27491221596242	0.0259769377360141	0.794633119677835	-3.39428572996802	0.00657479966341129
cg06951451	4.71254662544546	3.08515601038142	0.00291238183358777	0.590684580647654	-1.88318098664235	0.0103400351058952
cg24438311	2.49005218560189	2.63878608793549	0.0102472026432122	0.706905270288896	-2.75936716683357	0.0205877037684398
cg16847969	-5.39842259477558	2.78910658317858	0.00680228327459673	0.669000507260263	-2.47567698401263	0.0074356115578971
cg11308991	4.84792449051624	2.02088074511877	0.0471181660668288	0.848058436206375	-3.79105708093638	0.00678727627777231
cg10574024	3.48122190369538	-2.47325934086485	0.015818460799109	0.748060075773039	-3.05754760961782	-0.0138077810382424
cg26030244	1.72214985779085	2.57369856489748	0.0121810932394022	0.724615066320652	-2.87842912457376	0.0292663757214022
cg19736214	4.33817716887197	-4.08205415823276	0.000116838174938654	0.337987281746759	0.391218362614309	-0.0150915401687829
cg21056841	2.20033884142416	2.16882982849744	0.03349465175144	0.816290164817838	-3.56480322284588	0.0391708491460659
cg00239751	1.39651019406665	2.32876214805289	0.0227643746929884	0.783027995985523	-3.30514140874717	0.0422785404964872
cg07286771	2.73740223973073	-2.54239399087442	0.0132241160290671	0.730827005610774	-2.93486179259373	-0.0184728437990739
cg23699737	3.75352960506266	-2.00653763317642	0.0486628393099086	0.852289643039317	-3.81226089915523	-0.00980625166252946
cg19265221	4.9756160455843	2.24181162091769	0.0281447354484738	0.800409628343997	-3.44822218541725	0.00997188565144846
cg01051545	-3.94598390601813	-2.18132155750848	0.0325202652760964	0.812614630319214	-3.54507909794136	-0.00887320449129812
cg03752060	5.23237066887848	-2.00301812798801	0.0490484407174492	0.8535247735894	-3.81744390793782	-0.00761352953706584
cg22738936	4.27702939631675	-2.34791209487181	0.0217099464615287	0.778662242380239	-3.27302659967966	-0.0140933715931224
cg15369601	-6.64476667576377	-2.12661466770744	0.0369787388435825	0.826215075525514	-3.63075013618932	-0.00317288284964262
cg01533228	4.64134182101598	2.19669138821278	0.0313554806760816	0.809071913785142	-3.52067963027436	0.00740693528432856
cg08894273	1.77067899693923	2.49823923267371	0.0148324845582022	0.741139658037627	-3.01352925109389	0.0315406759863955
cg12233463	0.731212488406211	3.13772419537222	0.00249133839902097	0.576573344534843	-1.77353412324235	0.0709679753061779
cg24230893	4.65986028511548	-3.07436095746354	0.00300667762794561	0.594077142670859	-1.90553688325354	-0.012758268878071
cg00869330	3.32706338326801	2.45982693826658	0.0163726453605444	0.751545310627927	-3.08107108166916	0.0161751599288017
cg11646505	3.0541890013667	2.0736988057492	0.0417878745866033	0.835762163358317	-3.71185343627974	0.0181838041025211
cg25584415	3.9102145674525	2.832395547856	0.00602907813577366	0.655922431812322	-2.39178167282614	0.0241535867615622
cg05298702	3.75949343071196	3.04967487270369	0.00323310532058298	0.597713284896247	-1.95645270646625	0.024343449795171
cg26053881	5.04306132474975	2.03701963714778	0.0454306499932451	0.843904786516827	-3.7670426025881	0.00676133302747361
cg27105094	3.08138126075141	2.57343930104956	0.0121894167315792	0.724649513931307	-2.87889873035332	0.0357709868794256
cg14703482	3.62283036800526	-2.21401199873731	0.030086821834568	0.805483871247664	-3.49301085724761	-0.0158152842829629
cg02830545	-2.98803258283365	-2.27830838942281	0.0257630826508318	0.793972476689028	-3.38871461888047	-0.0340996149756583
cg06477487	4.23831805068955	5.33036132449405	1.13595172580373e-06	0.107815583399609	3.65802441670299	0.0291013904980217
cg23499929	3.53602358855634	-2.36814310299035	0.0206433737590521	0.772987106862034	-3.23886495643955	-0.0135261827805914
cg23451443	4.499976555073	2.07030267965827	0.0421142094661215	0.836416924285089	-3.71699892447803	0.0132378979875734
cg02187962	-2.02874335715213	-2.15406925259921	0.0346788139668886	0.819085729663853	-3.58798643606957	-0.0282524542762539
cg05960182	-5.38892726477179	-2.53526727774084	0.0134725627923156	0.732789220521904	-2.94763289386645	-0.00720477719968723
cg06538544	5.63927325369094	-2.15116965260589	0.0349156786641073	0.819540025221122	-3.59252485668142	-0.00530281953838585
cg16561756	-3.52161516732365	2.18836870942229	0.0319815853509857	0.811014294989849	-3.53390970790341	0.0127036763874107
cg08199653	2.87367555915006	2.1031903517113	0.0390448163030132	0.829343117126824	-3.66686733677656	0.027286382605596
cg16445728	4.39888284977681	-2.50487069102042	0.0145801995382501	0.739778258014378	-3.00178435188286	-0.00673984762922464
cg15937691	-5.03917163829226	2.29822857739886	0.0245397612539405	0.789869366405313	-3.35589882412208	0.00666712756753254
cg03466007	3.89593537586122	2.4613588347471	0.0163085749283943	0.751163002692871	-3.07839354235314	0.0214796576853973
cg10810799	-3.8346377576555	2.39997477068241	0.0190595316210064	0.766143929979195	-3.1846311410608	0.0124790655021752
cg19429488	0.116677541367698	2.63864244666558	0.0102511442273576	0.706909894762841	-2.75963247135458	0.0424771274938187
cg20229014	-5.60469306386869	2.16242324494905	0.0340042080994848	0.817530498714902	-3.57488195018709	0.00567068598318671
cg20238328	-1.44357036393826	-2.46519101472195	0.0161492813436472	0.749663549025301	-3.0716895731084	-0.063333719065405
cg01982968	4.35308539557769	-2.52186373374025	0.0139512691639101	0.736143322855643	-2.97157517426209	-0.0109907565950957
cg00895517	3.86208278585576	-2.80960488511588	0.00642545866961212	0.661266508551846	-2.436071115604	-0.0120239916310741
cg06216157	-5.05568192467213	2.03640109724563	0.045494353972502	0.844003577910825	-3.76796601846457	0.00528149012661075
cg02379317	4.86327154532074	2.37205431477824	0.0204426430145823	0.772232206168893	-3.23223295171609	0.00879951233842147
cg21129859	4.08997832479809	2.16023286735775	0.034179968986306	0.817605582539795	-3.57832203403708	0.00900121688821953
cg06719445	4.31984864164171	2.01638991959282	0.0475972094678771	0.849587888318082	-3.79771003528182	0.0153710782936041
cg14961795	5.68594118286321	-2.35274292194825	0.021450907532401	0.777429869290328	-3.26489116393644	-0.00625416402522172
cg26448612	-0.0218013057737876	2.25353025949704	0.027359702156864	0.798125141412287	-3.42920224663963	0.0648543813044475
cg02644593	3.06843336811937	-2.49891896366961	0.0148064455485232	0.741139658037627	-3.01232652845478	-0.0152911694132382
cg20698862	-1.3214643626113	-2.9037036101821	0.00492969021914532	0.633458267261031	-2.25149798001138	-0.0405359267716686
cg16304493	3.56832655659484	2.52558274992899	0.0138169303423391	0.736075492324015	-2.96494211059656	0.0324679370540988
cg12671948	2.90345537585575	-2.07866745033005	0.0413143763083976	0.834199446540526	-3.70431239656047	-0.0159627858292102
cg02192981	3.41568477260586	-1.99449108175967	0.0499935506364829	0.854657209948821	-3.82996858959286	-0.0185679838975925
cg17837191	3.77323913800042	2.83400433110239	0.00600196610721797	0.655622991577125	-2.38864522549343	0.0199076818708013
cg26345203	-1.48980088066049	-2.70191228881735	0.00864257456779432	0.689512801638781	-2.64169614918795	-0.0427207581511973
cg06546066	-3.90654824817356	-2.48142688357114	0.0154897855425857	0.745879935115976	-3.0431940624213	-0.0120563044985099
cg19602485	4.91634206419465	2.00521066384693	0.0488079173109842	0.852630762034796	-3.81421598946145	0.00722145930569096
cg25599924	4.92098847280606	2.38032629738152	0.0200238278643465	0.770331969435946	-3.21817725818795	0.0115959275646988
cg19587777	3.37621609436995	-4.27111126332114	6.01314504134092e-05	0.288504138302516	0.862157927267543	-0.0338037105109323
cg14360659	-6.87770376445489	2.23901967701462	0.0283346680376173	0.800843856524626	-3.45274144993937	0.00326420980196854
cg24634751	5.03004046401273	-2.2062068299749	0.0306528302574045	0.807004484303767	-3.50550178467502	-0.00554110374394434
cg24751561	5.12720081002919	2.2887547917241	0.0251149972155592	0.791737817860365	-3.37153508384685	0.00781330260565583
cg10583429	4.26327286370536	-3.31296519772747	0.00146334774858319	0.53482055946937	-1.39890978657857	-0.0149312552834341
cg00075204	-4.22837187993476	2.22056446130607	0.029618761666812	0.804800285804753	-3.48249614182102	0.0257185552388156
cg25349939	3.44971701249004	2.15839319857295	0.0343282004812263	0.817686392307253	-3.58120903659449	0.0286613829324337
cg11256209	4.76784761812856	2.21816205834614	0.0297896239040985	0.805324009833004	-3.48635429225103	0.00726284420999945
cg00225196	0.0542213074862058	-2.38689212361688	0.0196968601556257	0.768643578119245	-3.20699228379153	-0.0357801533804366
cg00045227	-0.703282469217528	-2.18089803286252	0.0325528906657685	0.812617416851487	-3.54574939688923	-0.0347258337735929
cg09635067	-5.84729409706392	2.00431609698124	0.0489059297784259	0.852927453747962	-3.81553336756981	0.00467333762597894
cg05133578	-4.47039687462902	2.47664269669937	0.0156815562897143	0.747272392809507	-3.05160633293508	0.00746879485341659
cg13512987	-4.53333599044318	-2.03034374543415	0.0461222802927496	0.845789887084378	-3.77699623657074	-0.0105893163724662
cg15200151	-3.06753499383801	2.94494000365709	0.00438163979808217	0.627843505048364	-2.16920830801031	0.0377746196043564
cg04478673	4.70229978072379	-2.59501309291629	0.0115141496451098	0.719187485049822	-2.83969515789649	-0.0153211457029423
cg09437286	3.81068504844785	2.59999558892964	0.0113630969561684	0.718185361182422	-2.83060462506419	0.024979054706422
cg15366090	5.17255352617327	-2.44398015571385	0.0170487985368605	0.754370031280953	-3.10869039249546	-0.00586192854397949
cg07198774	5.25932307194538	2.14615409017184	0.035328725950712	0.821057358929818	-3.60036293291497	0.00824149047382061
cg24525684	3.9536848554973	-2.35817434109188	0.0211629496745061	0.775490959738369	-3.25572794837708	-0.0150432292553239
cg01144028	5.4492716225718	2.02428888123964	0.0467573851547341	0.846981106723458	-3.78599954826685	0.00490548760558329
cg22996055	5.54962525091001	-2.08898596015938	0.0403458612968151	0.832850115701449	-3.68860237924132	-0.00714555369302239
cg26046329	-1.71504162714906	-3.30510756728518	0.00149924088856476	0.536500064715474	-1.4159997079808	-0.0509174703001116
cg14947116	-2.57288068584713	-2.21979485186631	0.0296734034039157	0.804800285804753	-3.48373248048807	-0.0262102888633023
cg00948881	4.28169120421948	2.47053740456031	0.0159293799113234	0.748664952706258	-3.06232269159751	0.00868524878797716
cg04012896	4.81830641128042	-2.38129923744444	0.0199750735789785	0.770085933107381	-3.21652142487177	-0.00754479775206984
cg15115497	2.91888843062786	2.00654117689976	0.0486624523691741	0.852289643039317	-3.81225567651109	0.0298343595951341
cg12837905	4.85917377022836	-3.59973176418018	0.000590560104310438	0.455993386847747	-0.75750408825058	-0.0136404887007925
cg05973424	1.63063442530348	2.63556910805041	0.0103358090362991	0.708394637061487	-2.76530622447402	0.0574200995493036
cg08538926	2.15094158597755	2.2702703561075	0.0262717680857275	0.79495016750109	-3.4018891196294	0.0330219074708815
cg18087256	3.86320731724883	-2.5887043182208	0.011708021362759	0.721079677121416	-2.85118590133062	-0.0115611939277155
cg10934515	4.28376706029961	-2.56928046199665	0.0123236389131049	0.725617970414623	-2.8864265728033	-0.0120783542328746
cg08464009	3.46250338084452	-2.44419141327216	0.017039622366998	0.754370031280953	-3.10832313688549	-0.0160392201316828
cg01306801	3.89886746120959	-2.1088448484807	0.0385371138503622	0.828459165844436	-3.65818005700699	-0.0103823046535402
cg08911414	4.27122276167766	-2.07291714216915	0.04186279056552	0.835762163358317	-3.71303837932244	-0.0265081387595398
cg23386435	4.28092730267497	-2.00610789855942	0.0487097817922474	0.852407358849256	-3.81289417127337	-0.00941302810421807
cg20497713	4.60969808784018	2.02624635911089	0.0465512445863922	0.846674954258935	-3.7830914052867	0.0113410900226486
cg23943833	5.26538424159509	2.51258418328677	0.0142916163316447	0.738073922518895	-2.98809190430796	0.00851450620404393
cg08116315	4.45074954220841	2.04419072258469	0.0446976822770384	0.842969326339059	-3.75631928089343	0.00959400742155336
cg17574930	-0.255625707339498	2.13361866590573	0.0363797317413331	0.824887004633567	-3.61988482867103	0.0288448688849979
cg07488154	2.75965644678537	-2.33771796472491	0.0222657210943704	0.78079952116101	-3.29014921010408	-0.0139165349793274
cg21364330	4.96105738023984	-2.04236530320187	0.0448832878565975	0.843067582983327	-3.75905201107701	-0.0121829584707778
cg03195622	4.62647889498607	2.22017862185252	0.0296461449421478	0.804800285804753	-3.48311601825894	0.0172597865682022
cg19439043	1.56715259395487	-1.99667326817069	0.0497502111551233	0.854522609899798	-3.826767764355	-0.0282957559907916
cg01614738	3.7382372863461	2.42896926405111	0.0177122569170417	0.757705970848034	-3.13472019549687	0.0240001816879771
cg07007304	5.2976507885689	2.54788222379175	0.0130356170933537	0.729867962353299	-2.92500754612229	0.00760110709272355
cg02978139	3.47868697947661	2.18704049499942	0.0320825116918298	0.811405628168707	-3.53601718260915	0.0152129733990226
cg08174432	4.34069056283755	3.59132732741538	0.00060685343994721	0.459046505270466	-0.776774143749654	0.0195629138857054
cg23899195	-3.31390272933886	2.26475335941726	0.0266260218221002	0.795788031528058	-3.41090921203287	0.0281087020708438
cg08452525	-4.97231388089402	-2.44159219944691	0.017152830045289	0.754849694509391	-3.11283989973579	-0.0152022446422488
cg15335415	2.18538975420067	2.21884056575353	0.029741280011088	0.805008570736046	-3.48526499448387	0.0233021854417574
cg25911090	5.63001137110545	3.81490087391618	0.000290645850769943	0.401405454885066	-0.255104207826304	0.0113505866366218
cg12582607	-4.8616598287662	-2.02518761074382	0.0466626433777825	0.846981106723458	-3.78466464475819	-0.00404456268989282
cg03147852	2.17358497142251	-2.26409370213774	0.0266686601348359	0.79609519510533	-3.41198650746492	-0.0496725593893237
cg19617033	3.62837885418996	-2.67767329004093	0.00922943732077933	0.696414078810602	-2.68713238312297	-0.0477623498006792
cg09620720	4.57768761922727	-2.4942036865636	0.0149879280338724	0.742206153120223	-3.02066441336018	-0.0103107849049864
cg19599368	2.65287605962623	2.34397734914336	0.0219229868715926	0.779821882594343	-3.27964284978711	0.0365488904695355
cg08422471	5.0751520440035	-3.29927194969887	0.00152643195539045	0.537642658723665	-1.4286744626882	-0.0102269309359282
cg01048203	2.16931366294136	-2.00483731381672	0.0488488025943278	0.852723250567726	-3.8147658628623	-0.0268208827005996
cg06584194	2.67047476521242	-2.16871939340824	0.0335033785293801	0.816290817478329	-3.56497717074131	-0.0154982701030931
cg25366573	3.74874950053106	-2.0146139252266	0.0477878084338737	0.850266442087491	-3.80033755989975	-0.0240704123467237
cg25384748	3.94028084331815	-3.4160627109817	0.00106142490672539	0.501621147112506	-1.17222406442956	-0.0156831530068355
cg08741923	5.1475519860626	2.38693645891744	0.0196946686115579	0.768643578119245	-3.20691667277169	0.00773295724205636
cg21402749	4.63855573957522	-2.90451675188524	0.00491829686124514	0.633458267261031	-2.24988350018484	-0.0242989868021219
cg05460582	-6.92650044223464	2.79686383903189	0.00665735602240509	0.666501477755522	-2.46071435098356	0.00506798693471229
cg06968871	-4.95125079795946	2.56753210573366	0.0123804634850576	0.725617970414623	-2.88958838425792	0.0062865990675251
cg21657704	2.10817903346414	-2.54949504156083	0.0129806865754063	0.729578791274589	-2.92210850538047	-0.0321257068114096
cg24198237	2.12674204200463	2.64765639183023	0.0100064509552177	0.703927875685552	-2.74296209108766	0.0305828623314023
cg10136398	1.95534156535213	3.84656985968304	0.000261341461803433	0.396592094716098	-0.179743129523565	0.0506714451253573
cg19886777	3.31464749577231	-3.07539374961105	0.00299753450991532	0.592903359077673	-1.90340041580341	-0.0237186020957718
cg11969919	3.36322908146462	-1.99558217354836	0.0498717539331955	0.854647588674431	-3.82836855844593	-0.0139416779933265
cg27491969	4.27694179356224	-2.53782539039312	0.0133829028841928	0.732284283781197	-2.94305200720492	-0.0089588086350233
cg21809938	1.74426779947115	2.04492744622837	0.0446229609843085	0.842807085180739	-3.75521577904904	0.048955745463924
cg05560479	2.41387194220125	2.09159616401937	0.0401040017045672	0.832409802773201	-3.68461777843101	0.0280303791563874
cg24596434	-6.18726405815094	2.36107018975219	0.0210108304701174	0.774791776577612	-3.25083536977245	0.0042630788292736
cg14413165	1.15590909113817	2.06999138142039	0.0421442321303246	0.83654967815418	-3.71747021224864	0.0265037527638829
cg09677663	5.42355447221324	-2.04899999418745	0.0442118471108163	0.842178650703418	-3.74910953702458	-0.00739295462165934
cg07586956	-1.47238175943701	-2.91475524138665	0.00477690659113908	0.631727944394691	-2.22952684886926	-0.0401732665512388
cg07090138	-6.1642336468623	2.31230862281664	0.0237063806519576	0.786671160361402	-3.33256149965155	0.00747135112789131
cg01400541	3.00630862030042	-2.77388554181633	0.00709510351976281	0.67221292013442	-2.5049453464078	-0.0207208753628833
cg18765793	2.23643891315247	-2.84792556086814	0.00577200245259336	0.652178305089085	-2.36144944565472	-0.0225477962895385
cg15991288	-5.14590553194655	2.14142934380589	0.0357217132305953	0.823134572005938	-3.60773235116736	0.00699299800486624
cg23570968	-1.53171688317688	2.50042928996199	0.0147487354803991	0.740840097502579	-3.0096532090909	0.0503935404512265
cg26739647	3.20156229969497	-2.61056383062441	0.0110486353189053	0.715571878693518	-2.81127786208512	-0.0159119113712629
cg11002721	4.67007548781809	2.26852081119489	0.0263836555716428	0.795199390315999	-3.4047515369686	0.0136913054095457
cg10256255	3.3802483714766	-2.46041200238844	0.0163481488748299	0.751515443671492	-3.08004862991722	-0.0170721173368833
cg05740180	3.16738247060642	-2.09141269269879	0.0401209608835436	0.83257930739986	-3.68489799513708	-0.0377956714074993
cg17022488	4.58765215989583	-2.52898624862381	0.013695012336769	0.735679442524938	-2.95886499787142	-0.00895747011203096
cg13866767	3.82001270972287	-2.147080326802	0.0352521283149353	0.820721734257224	-3.59891662247146	-0.0171682893547073
cg17720338	-0.947122632453313	-2.00386032414506	0.0489559310103691	0.853205477893844	-3.81620436272416	-0.0250404330606827
cg22843026	4.5639374716142	-2.63117232095541	0.0104580377736736	0.709223866834077	-2.7734143001433	-0.0150377322917721
cg19823683	-4.32106325332244	-2.37217735222397	0.0204363568099431	0.772229126623834	-3.23202417970386	-0.00944843489302392
cg01921514	5.23727191892431	2.10444367015482	0.0389317862483449	0.829289873592753	-3.66494351845542	0.00674630092873463
cg06795681	0.553653287664679	3.27534592821098	0.00164283989120301	0.546544639312747	-1.48048516769391	0.0647014771205497
cg14615377	4.23852510014427	-2.24481725649744	0.0279415192630808	0.800345170696147	-3.44335177096814	-0.0118407339716678
cg01255329	5.29151936818436	2.22517344496656	0.0292933731296386	0.803730733605536	-3.47508453572501	0.00531197450094067
cg01776139	3.98293667036491	-2.40838057385481	0.018659818412357	0.763183642907309	-3.17021141441857	-0.00937184355475684
cg20641545	4.58528841267294	-2.43307838853898	0.0175283797854857	0.757641785262417	-3.12760758026143	-0.0121624965561794
cg05234387	4.10630342571065	2.39287334995073	0.019403158921659	0.767074559721571	-3.19678136856432	0.0228815098889998
cg09553569	3.00518330840916	-4.1997037292133	7.74187091336035e-05	0.303659867352171	0.683046681744486	-0.0491425725073587
cg05374258	4.70114770966765	-2.03715333127316	0.0454168908131518	0.843904786516827	-3.76684297936818	-0.00963279388024618
cg12466721	3.42373060697406	-2.20644955045908	0.0306350891122263	0.807004484303767	-3.50511390681696	-0.0139186500602566
cg05769747	4.01371336467984	2.23306837307046	0.02874329692639	0.802523844848565	-3.46235901225969	0.0183454389238329
cg09490274	3.44816848285625	2.03909144831346	0.0452178314102336	0.843633934232336	-3.76394784317736	0.0273019086789504
cg17673617	3.90330288807864	-2.04420416210257	0.044696318225574	0.842969326339059	-3.75629915357083	-0.0141710247419949
cg12699780	3.87663767353548	2.09416504659837	0.0398671984838493	0.832036639640101	-3.68069210452884	0.00857077436675524
cg24938457	4.8203548613626	2.100069837993	0.0393274763079384	0.829612175421351	-3.67165301296161	0.00701556707692452
cg05325284	4.57331341787369	2.04365691349299	0.0447518905467742	0.843067582983327	-3.75711863320055	0.00576588035229464
cg12361352	-5.5685626556845	2.12654258973175	0.0369849475490279	0.826215075525514	-3.6308617929751	0.00654918121825781
cg27336113	2.09571629319709	2.0905219567829	0.0402033844353699	0.832610608391578	-3.68625812212116	0.0319190273858814
cg24177030	4.27812826059263	-2.60577888405125	0.0111900216224261	0.716478721470766	-2.82003595598671	-0.0127916487727447
cg13313518	-4.76040897069126	-2.00686635211029	0.048626957571907	0.852257787845038	-3.81177640804791	-0.00688493176630283
cg21596498	4.94215270676078	-1.99560449869114	0.0498692644714853	0.854647588674431	-3.82833581182631	-0.00649603117960762
cg00804073	5.27459280248389	-2.44310716228822	0.0170867648077667	0.754370031280953	-3.11020775579765	-0.00894259029864153
cg06611912	4.60327382484961	2.60454328072034	0.0112267970777572	0.717159236567521	-2.82229549677476	0.0107222563095203
cg01215521	5.39719748295378	-2.09271045133301	0.0400011358692814	0.832159943634181	-3.6829154703452	-0.00893177801459144
cg00603625	-5.82183474325665	-2.30093800288978	0.0243774071570544	0.78960493482793	-3.3514171637784	-0.00474434496686779
cg01912525	4.77842369236185	-2.49443991443162	0.0149787886388213	0.742206153120223	-3.02024699743932	-0.00867357530036261
cg14003223	4.45502014492054	-2.36013785762513	0.0210596994008896	0.774791776577612	-3.25241109433296	-0.00906504284274967
cg17622532	4.6203835575943	-2.42715577450216	0.0177939556240235	0.758244713761598	-3.13785613533114	-0.00845636620847356
cg01071153	5.28704782185366	2.27764630819442	0.0258046510658731	0.793972476689028	-3.38980124331587	0.00863828583937998
cg01137047	3.61032574881199	4.3572251039761	4.42111179274008e-05	0.25984628415375	1.08005600344419	0.045365075576692
cg01564343	2.14914665714913	2.90085380237963	0.00496981312798315	0.633895994128986	-2.25715361360198	0.042412612429287
cg05998901	6.03148965406736	-2.56705354680635	0.0123960587394649	0.725617970414623	-2.89045353813614	-0.00646730748157898
cg24775474	4.62564576203116	-1.99878521858794	0.0495156706906088	0.853888965896344	-3.82366707155583	-0.00836159719426899
cg00452308	5.18388319926671	-2.47902240349601	0.0155859023376906	0.74643802289216	-3.04742360106652	-0.00889863684946157
cg24446127	4.23314601578314	-2.00706648165173	0.0486051232901206	0.852224094729588	-3.81148140817403	-0.0117695484844406
cg09418771	-5.61504824801809	2.05444679646361	0.0436671128167675	0.840524820027793	-3.74092645132197	0.00764856170464548
cg13550604	3.89305544832345	2.468792304477	0.0160008598769689	0.749010913720758	-3.06538189724377	0.0183576226152073
cg09134620	2.87784999489113	2.33163339846761	0.0226034364720083	0.78197843848393	-3.30034003233433	0.0389815128500811
cg02320501	-6.34781362067594	3.03826345410623	0.00334305104696319	0.599663134937713	-1.97989098170055	0.00441808832949376
cg01607258	2.86747867409279	2.65925912880603	0.00969930678328184	0.701748166475194	-2.72143926753294	0.0206560739528394
cg16639998	-5.93939430663592	-2.29601923267057	0.0246728571257483	0.790071409802867	-3.35955007079848	-0.00427513953532237
cg07306015	4.58428277303581	2.2260690835502	0.0292305079906541	0.803714600237111	-3.47364278666369	0.00824080099664903
cg17785969	5.21077091308548	-2.00309707402186	0.0490397626538256	0.8535247735894	-3.81732773425098	-0.00671704074133805
cg06943029	1.90228109049144	-2.26862490422294	0.0263769868310364	0.795199390315999	-3.40458128242234	-0.0297158284744017
cg01207474	-3.18255088153896	-2.28385076410304	0.0254174216599784	0.792911539938783	-3.3796080657841	-0.0272394450125348
cg12545392	5.75488124385566	-2.4043533201662	0.0188503783217511	0.764990401558464	-3.17712506527155	-0.00520158577360608
cg21850691	-5.43598403415133	2.29757852246632	0.0245788558857755	0.789876795865424	-3.35697343086423	0.00540278101987071
cg07369270	4.37007649419296	-2.11724557351989	0.0377934198645784	0.827291297992052	-3.6452369147792	-0.00967714299396427
cg20455343	2.3751780600153	2.18477225796884	0.0322555118210656	0.811806720361235	-3.53961369810482	0.0315247396098787
cg06203062	2.47753058558262	2.40977188784975	0.0185943860071672	0.76293853581633	-3.16782074376087	0.0382069001742301
cg07941542	4.29439948175288	-2.5124016696956	0.0142983847910809	0.738073922518895	-2.98841627627449	-0.0101961847331326
cg10083806	3.49698183395695	2.31812250154471	0.0233696457422763	0.784906903247813	-3.32289085693735	0.0123319954633987
cg15805553	-6.86859473920428	2.51642634285447	0.0141497995421281	0.737847352293051	-2.98125908683118	0.00376106885418731
cg14611119	4.24669289111409	2.05366993270206	0.0437444511454846	0.840715003266528	-3.7420947263949	0.0126567295792518
cg27287892	4.07713816122955	2.06177157997067	0.0429436974750202	0.838427692053027	-3.72989252041465	0.00765360787422309
cg08096725	1.68006071319117	2.15385101777558	0.0346965923851194	0.819085729663853	-3.58832819479311	0.0390575264075153
cg12223839	2.99793269719711	2.16246734987466	0.0340006771404753	0.817530498714902	-3.57481265120332	0.0222623180840203
cg27446385	3.78726733112902	-3.63242255993295	0.000531053653516733	0.446809605659632	-0.682289832956947	-0.019934455472347
cg25678827	3.92313845758238	2.21155359496173	0.0302641003362468	0.805814623541997	-3.49694913135303	0.00979732753944174
cg02495045	4.2299874646619	-2.00180202708979	0.0491822858211985	0.853674912210481	-3.81923297008893	-0.00975976803854472
cg10254317	5.19066825746012	2.74158960416001	0.00775505213147943	0.680559060168165	-2.56664600009727	0.00717744516737262
cg16167452	-5.85906311354581	1.99901331117901	0.0494903968828309	0.853822644625282	-3.82333202387089	0.00999590949402182
cg21633533	3.57398298682378	2.32409232491574	0.0230282986002845	0.784328408455039	-3.3129400132525	0.02364085110701
cg25795026	4.33528851072078	2.29640690092116	0.0246494570149582	0.790028284543787	-3.35890960557082	0.00825113638719821
cg12971891	4.41665307663073	-2.3473564209009	0.021739920486649	0.778845322450211	-3.27396151339899	-0.0152866932703578
cg08285980	2.68767683308024	2.0888694245657	0.0403566888009367	0.832850115701449	-3.68878017718377	0.0164418923450852
cg19173420	-5.22294980852721	2.08877472548371	0.0403654892942014	0.832850115701449	-3.68892465299123	0.00611938875528067
cg06424047	2.7295709482488	-2.03407696048755	0.0457344066652674	0.844788494415729	-3.77143355266165	-0.0180368863236375
cg09306022	-4.12991441906224	-2.40485635327085	0.018826481371158	0.764497717386443	-3.17626201306201	-0.00920578369134564
cg06376196	-1.12447383055023	-2.72927762889639	0.00802109935888213	0.682257243129672	-2.59002343104623	-0.0551905435102807
cg20472433	-5.57623056599675	2.38041954882699	0.0200191504169864	0.770331969435946	-3.21801857871724	0.00525519218844766
cg16903025	2.44085205251583	-2.32868819790795	0.0227685331185066	0.783027995985523	-3.30526500578579	-0.0255975689953281
cg00636508	3.01954335189769	-2.4150032740513	0.0183501893939676	0.762030148520213	-3.15882173618261	-0.019627644288048
cg02238461	-2.07514230194438	-2.1350604947618	0.036257475115619	0.824553536634895	-3.61764435260017	-0.0221234319200073
cg23281307	5.8919966551422	2.14455647236761	0.0354611862346244	0.821935912000737	-3.60285635630711	0.00600964490325651
cg02211841	3.1607873416543	-2.01767859288553	0.0474593186207856	0.849447632596311	-3.7958022329291	-0.0167207765029288
cg08480996	5.22798551138455	3.76159745395371	0.000347194676093168	0.417913516832745	-0.381146383315509	0.0112226101636222
cg05577686	4.73050889224558	2.18782521457621	0.032022849959757	0.811337561442334	-3.53477220009473	0.00865583098267109
cg16861410	-6.50499744313066	-2.15733206594223	0.034413956268243	0.818068333806885	-3.58287333193425	-0.00306076587311653
cg16055294	4.22252282042193	-2.19659823874362	0.0313624283280867	0.809082039407136	-3.52082793823486	-0.0123463157990312
cg24743668	1.53099145484778	-2.24837232672616	0.0277028237187965	0.799123111104624	-3.43758401381393	-0.0341201565736755
cg00360349	2.36095488713087	2.38325432547851	0.0198774235220077	0.769740231337091	-3.21319242123078	0.0661389520298035
cg14115785	5.15312051127629	-2.49790086061304	0.0148454622128344	0.741139658037627	-3.01412787268293	-0.0063417867338379
cg07194238	3.46744879809407	-2.5030835580256	0.0146478054728118	0.7400364971601	-3.00495196341726	-0.015151761140743
cg10254252	4.22555405864493	-2.16411393102454	0.0338690837904765	0.817514473522198	-3.57222463869824	-0.0078228133525009
cg00023826	3.67130494612802	-2.82904575476632	0.00608589252378808	0.656904647607995	-2.39830809908473	-0.0169210383164735
cg00311165	3.10191258032076	2.18812023885523	0.0320004445896082	0.811144248760004	-3.53430403746628	0.0239451513372489
cg13457651	2.81118710478726	2.25272110904444	0.0274132804093016	0.798411679996603	-3.43051819393951	0.0253496144543276
cg12276281	-0.463817032987243	2.16311096224646	0.0339491871354049	0.817530498714902	-3.57380125220171	0.0322377171197146
cg22772528	-4.4436784682516	2.38540936293467	0.0197702801047044	0.769355724469331	-3.20952037906777	0.0178845722529715
cg25751205	4.44288607813483	-2.3775015935286	0.0201659761927708	0.77155257297587	-3.22298145902045	-0.00901276541571638
cg01138671	5.02103332900883	2.68806185867377	0.0089736023313833	0.692707458257644	-2.66769739155078	0.00908826094484017
cg11330329	5.74569697721132	-2.93670586774821	0.00448634988183565	0.629564729047552	-2.18570751252017	-0.00677926660735317
cg05549853	3.57673879020933	-3.10586985445046	0.00273911783094869	0.586523164192497	-1.84013021214813	-0.0299688002606503
cg22962318	4.42535719865375	-2.33359051080996	0.0224943168443673	0.781895170580436	-3.29706451454881	-0.014920975838378
cg01517185	4.25553879863111	-4.10376768783666	0.000108341415295717	0.334296538699843	0.44476305163371	-0.0252680265404859
cg17317280	3.84318833961656	-2.23148244488508	0.0288530610188853	0.803114228255774	-3.46491833143846	-0.0165843497245866
cg26622262	5.10676731513668	-2.41181009271888	0.0184989010745904	0.762380314965105	-3.16431651209371	-0.00556717350266744
cg08792700	-3.93815464353619	-2.37623543907204	0.0202299846594778	0.771802201285438	-3.22513340065599	-0.0163046627931482
cg03197316	5.74039646986014	2.42793563762744	0.0177587811119797	0.75802099645599	-3.13650780472944	0.00735795754836321
cg08949398	4.72910153404791	-2.51096371780443	0.0143518118898586	0.738118330869008	-2.9909712185926	-0.00704996389901347
cg18598727	0.0416488171301444	2.46819708118774	0.0160253062501658	0.749010913720758	-3.06642494283541	0.0543386114092169
cg09271521	0.0790847124741078	2.26156172708135	0.0268328794295762	0.796368490432316	-3.41611908828733	0.0446062643714163
cg13276998	4.19079139228508	2.43869468210469	0.0172798242601348	0.755806790983664	-3.117870473172	0.0145585466472034
cg02137669	4.04437685333426	-3.33995191535319	0.00134613837187438	0.527610408849965	-1.34001144272541	-0.0268519471041758
cg00881168	3.84356304762232	-3.35203528990861	0.00129657651834371	0.522121986847455	-1.31353789178814	-0.0135487806541688
cg24222192	-6.78370751861499	2.05233506879044	0.0438776154487438	0.841618572670273	-3.74410125457562	0.00311599382834079
cg08533136	3.66899075179987	2.09207267281086	0.0400599846068515	0.832183583891183	-3.68388990592416	0.0236206326861839
cg01740695	5.38762792599648	2.10341974902317	0.0390241069309033	0.829289873592753	-3.66651528967121	0.00609187185826832
cg15854296	-6.4246957759242	-3.37037836530878	0.0012246157135043	0.51376535244463	-1.27323060726569	-0.00423207934727787
cg21927715	3.54036421659291	2.0303904845479	0.0461174067534822	0.845789887084378	-3.77692664735607	0.0222508087492896
cg10372121	-7.42787373149974	2.15132628351069	0.0349028477205335	0.819510896802046	-3.59227983203225	0.00378809720606486
cg04856470	2.68614695309737	-2.05380642302671	0.0437308547128374	0.840679416759039	-3.74188949494504	-0.013856292427588
cg18264519	3.17952950779363	-2.29843393531924	0.0245274223694517	0.789869366405313	-3.35555929443076	-0.0150265703560185
cg16408556	4.5717120792378	2.43594712226993	0.0174010234432051	0.756539461984268	-3.12263624759687	0.0117227352171966
cg24938123	4.62976136861904	-2.49265674753694	0.0150479015130559	0.743316295978724	-3.02339708350175	-0.00925870793893735
cg04242580	2.21715593230132	2.38375932094478	0.0198522699810396	0.769598400198859	-3.21233218452643	0.0269206016016112
cg19936497	5.23106583467302	-2.29950993520792	0.0244628608784702	0.789691028669318	-3.35377987408677	-0.00729822749322517
cg05475530	4.10453923357505	2.02573447384422	0.0466050752602168	0.84689273677349	-3.78385212612839	0.0151690726118799
cg18802332	4.08723813426704	2.41248966237542	0.0184671624623154	0.762308701714266	-3.16314761252999	0.0109130864642948
cg24175649	-3.71638730455099	-3.18730392793642	0.00214698773699361	0.567356972440157	-1.66894807616275	-0.014251838744061
cg17120270	3.52490026462903	-2.00148767284995	0.0492169347994423	0.85374066007146	-3.81969527800825	-0.0113342895371755
cg23701374	4.69508871425983	-2.28280799137525	0.0254821414323026	0.792911539938783	-3.38132282297671	-0.00976461231721037
cg11081255	3.80954808539662	2.92278443468092	0.00466866493723099	0.63151416857718	-2.21352622322183	0.0238005510063726
cg13409997	3.88518867754996	-2.25509063488744	0.0272566417495142	0.797738000008427	-3.42666344710296	-0.00945712085643424
cg17988347	4.55824705604818	2.18710192010408	0.0320778380719331	0.811350810412405	-3.53591974329513	0.00828581502654835
cg00723726	4.0718979801646	-3.29687646090712	0.00153772749409807	0.538169740647122	-1.43387307787173	-0.0154790031909492
cg08246800	3.56014189826538	2.32210450658865	0.0231414652049676	0.784544472413655	-3.31625576207583	0.0227558330659169
cg06509933	4.10407929027493	-2.1602447718134	0.0341790116061274	0.817605582539795	-3.57830334553492	-0.0211015999415302
cg00374836	3.84152757627476	2.90926298965567	0.00485227881656954	0.633073549134658	-2.2404533192077	0.0151061625169031
cg02782052	5.9095397743446	2.0805247093014	0.0411385801725243	0.833931792490078	-3.70148961817339	0.00588220551132013
cg01414147	3.771303370587	-2.88728730917324	0.00516498640153902	0.638664603213401	-2.2840213477796	-0.0151647316519443
cg14956182	4.87058411477622	-2.0893361630881	0.0403133385367539	0.832850115701449	-3.6880680248351	-0.0105557700296232
cg11120551	1.92021300745336	2.98129149252332	0.00394586772671146	0.617440033436323	-2.09596957656168	0.0376067255212675
cg13424635	5.7107003123351	2.21562345900148	0.0299711126978041	0.805483871247664	-3.49042736622875	0.00452750118483969
cg10140168	4.20695140604531	2.01448116816021	0.047802082152109	0.850266442087491	-3.80053388914779	0.0112218319890273
cg26994526	-1.86476803433053	-2.18422699316646	0.0322972211106749	0.811939877976869	-3.54047780112064	-0.025853774485273
cg15742049	-5.40603445291495	-1.99672880175939	0.0497440317680731	0.854464981476437	-3.82668626823467	-0.00440278366737569
cg02021743	4.23072285274251	-2.1169240585014	0.0378216515679787	0.827291297992052	-3.64573308502578	-0.0157868398638201
cg04498153	2.76252663274863	3.3137608008255	0.00145975892990285	0.534550304708319	-1.39717789663718	0.0402583309744231
cg06952006	4.88054071430691	-3.11186007892381	0.00269083411374074	0.58295327265878	-1.82764288420528	-0.00851191877895763
cg05317996	4.1306075187333	-2.10386938135423	0.0389835429787454	0.829289873592753	-3.66582516144706	-0.00911431532099372
cg04774623	3.38948450334913	-2.5900957410734	0.0116650097759776	0.720940874715469	-2.84865345881772	-0.0353055087288866
cg23289231	-0.237484223045488	2.281669186272	0.0255529878021071	0.793086321510974	-3.38319475650739	0.0359341268708653
cg18785380	5.09429645581283	3.65583600504216	0.000491990287057777	0.443521078032415	-0.628169369596947	0.0117178115387652
cg10921757	5.74954803568511	-2.17484788737595	0.0330220876535039	0.814283865742463	-3.55531278827776	-0.00726392155828592
cg13190879	-4.73838875826128	2.47024554139893	0.0159413147298473	0.748664952706258	-3.06283445590798	0.00975273783981668
cg02970386	3.17647470569016	4.88787889254563	6.2416830472879e-06	0.210105275801424	2.46296740489305	0.0405812962924392
cg13714288	2.5824499155857	2.01807265434975	0.0474172217444642	0.849393312426892	-3.7952186385846	0.0192455689494967
cg15413973	3.31192865021505	-2.81879720961559	0.00626278633293747	0.659234644090106	-2.4182396626564	-0.0251365027119299
cg19514765	-4.81107899859933	2.62541777464015	0.0106199960376658	0.711500135165983	-2.7840103177078	0.00735666301680581
cg13858310	3.71549262113479	-2.42992077024843	0.0176695254876312	0.757705970848034	-3.1330740663505	-0.0262735062267929
cg07701754	4.35313040869136	-2.01260353926892	0.0480043525654092	0.850828986271563	-3.80330944302384	-0.00887349525366521
cg03774540	-6.83951274390592	2.4855667657985	0.0153255455192051	0.744766245286516	-3.03590422912074	0.00298781406132676
cg16945040	1.16347338164487	-2.03937460595431	0.0451888119526338	0.843630287525901	-3.76352466706091	-0.025061324803862
cg11269599	-1.85004197843206	2.62169899472976	0.0107258673764292	0.712587768290121	-2.7908482226126	0.0459016143008606
cg03858714	5.52159781285414	-2.43916879395912	0.0172589871184477	0.755567358036218	-3.1170476652955	-0.00525985025924935
cg05984096	-4.77408335316484	2.01642239458202	0.0475937303520902	0.849587888318082	-3.79766197097932	0.0322144049291932
cg21294379	4.31385295146292	-2.34403454135552	0.0219198770326481	0.77978046228943	-3.27954674659128	-0.02164814329611
cg19419519	3.89820411890579	-3.22791549541971	0.00189868323046412	0.556166433049466	-1.58244613844643	-0.0146371694089764
cg09936658	4.91097455319008	3.18421542257058	0.00216706537864867	0.567822098903258	-1.67549598574427	0.0118848394107326
cg15222812	-0.104993295585083	-2.28067672572672	0.0256148717971727	0.793718375309066	-3.3848255019584	-0.0194092897219854
cg23700969	4.51862810363419	-2.22770919432913	0.0291156954727621	0.803714600237111	-3.4710013697207	-0.0101425793812918
cg06127160	3.69021579500625	2.55312856639229	0.0128576989694417	0.728206062117674	-2.91557193840984	0.0126476496292806
cg14376618	5.14671242135058	-2.33191091129529	0.0225879350885283	0.78197843848393	-3.29987571083209	-0.00774917565546418
cg04706627	-2.99313976261271	2.13807855123733	0.0360027233932483	0.82386030238585	-3.61295039754822	0.0202811482132379
cg15731152	5.49823996644766	-2.1306755302091	0.0366304026138683	0.825336502139685	-3.62445421455382	-0.00562348545323854
cg23314870	0.981101501415346	2.19983061244562	0.0311221256511594	0.808341629578624	-3.51567842291755	0.0542503887377468
cg23773006	3.14751484581423	2.50452772423303	0.0145931518914264	0.739778258014378	-3.0023923844043	0.0193076033835546
cg24570912	4.47333492647624	2.68208162510051	0.00912007364874165	0.694987526314357	-2.67889230941564	0.00868380244409828
cg08283595	4.92348150928669	2.03076172794455	0.0460787125232387	0.845685514327667	-3.7763738591578	0.00868856866178536
cg16286281	3.87307821693549	2.45239393701804	0.0166867432586526	0.752857843387017	-3.09404390876362	0.0237349889060094
cg19953972	5.28856818289012	-2.08672786649869	0.0405561128829549	0.833254621935443	-3.6920460344484	-0.00687093836968988
cg00618751	3.36367250335345	2.4989925341667	0.0148036296927383	0.741139658037627	-3.01219633646132	0.0141720141047097
cg25091766	5.7284847161898	-2.27487656020415	0.0259791912499863	0.794636406532561	-3.39434418339745	-0.00732358304693781
cg24754657	3.98778924981701	-2.24079846378288	0.0282135293591682	0.800477319504824	-3.44986270617995	-0.0101050287286381
cg06453691	4.48861389597413	-2.99486059825457	0.00379377335871515	0.61148321877222	-2.06846560168679	-0.0107882760906244
cg26417991	3.25468552018346	2.30086490541018	0.0243817747901284	0.789673296254338	-3.35153813156687	0.0277225447104914
cg01861603	2.89666431093947	3.03137102762391	0.00341113195968107	0.601314114497914	-1.99401735409559	0.0463545764365002
cg06901591	1.10210526279588	-3.137745156992	0.00249118247375695	0.576573344534843	-1.77349014474368	-0.0421138555979143
cg12681200	4.0202503892473	-2.41311330965189	0.0184380784935342	0.762308701714266	-3.16207466805333	-0.0156221597204823
cg09248826	2.56125064183322	2.3125858179976	0.0236902286415125	0.786671160361402	-3.33210087534534	0.0305559438602674
cg01119771	3.86284679444076	-2.39891311751672	0.019110555507899	0.766320698257326	-3.18644944309082	-0.0123607416445598
cg11152002	4.73384103892137	2.39682694202071	0.0192111742022791	0.766320698257326	-3.19002054982872	0.00819458424730501
cg19518165	4.41519824918769	-2.12151704004694	0.0374200836232176	0.826473322250775	-3.63863899233335	-0.010078221219368
cg00814178	-1.89173881438339	-2.1243999641612	0.0371699251660593	0.826339022037337	-3.63417948836517	-0.0337260638485899
cg14656778	-6.76573004350338	-3.61544597549477	0.000561205153107171	0.448145361203818	-0.721400514225259	-0.00482165294483448
cg10186893	3.16604798043864	2.00206887043859	0.0491528900323909	0.8535247735894	-3.81884048513363	0.0189944703259236
cg02324770	5.1455000078019	2.37400808231871	0.0203430247615023	0.771931751191341	-3.22891672256531	0.00794059359873978
cg02107576	4.1429015767563	2.05369541581305	0.0437419123780895	0.840715003266528	-3.74205641002104	0.0170869339987908
cg04101019	-1.95063763598508	-2.0754040799839	0.0416248403899133	0.835456329205409	-3.70926704045467	-0.0234911121718117
cg00703019	-4.64581018808253	2.2267078567652	0.029185744783061	0.803714600237111	-3.4726142286425	0.00806024714279385
cg25438517	2.54966262205381	-2.11232603452287	0.0382274058040513	0.827794955429208	-3.65282185261162	-0.036204566459992
cg00629236	3.14567460634982	2.58056933780476	0.0119623779614323	0.722985604251535	-2.8659705285588	0.0272273637496598
cg16646226	4.73992823483624	2.40618744614475	0.0187633773574854	0.763811380213311	-3.17397755519402	0.0111348711867982
cg03020982	3.00982970924723	-2.56309534386887	0.0125257314281338	0.726145298275232	-2.89760443660368	-0.0247056771501812
cg11317625	3.04483865884045	2.1063632887452	0.038759216638373	0.828859307783766	-3.66199504773648	0.0208573526180589
cg26793447	4.79554909634165	2.1119845059381	0.0382576943897439	0.827826889702676	-3.6533478629348	0.00996018283334177
cg04960579	3.55643302316713	2.04857839728714	0.0442542542313272	0.842329072171063	-3.7497421503638	0.0134272424361246
cg05237929	4.49561634350727	2.36416876791034	0.0208491403987977	0.774253294882559	-3.24559484207113	0.016633236720115
cg07420106	5.11355919292011	2.14535941228043	0.0353945595774529	0.821233407043199	-3.60160339400199	0.00851435910771736
cg04580750	3.97379432366061	2.18589454178547	0.0321698126048345	0.811735916332972	-3.53783459822328	0.0148193502829248
cg15967413	5.14518557775633	-2.33577041417152	0.022373326268777	0.781254665745754	-3.29341346586298	-0.010625092825273
cg00718643	3.27525470034492	-3.16738788474138	0.00227958067073785	0.57145884330217	-1.71109546307171	-0.0277640600969286
cg14083123	5.3109292646071	2.45914315024284	0.0164013171340056	0.751545310627927	-3.08226581482782	0.00660523100102106
cg17505642	4.97723338075027	-2.04306756174521	0.0448118049506734	0.843067582983327	-3.7580009490698	-0.00891266492677179
cg01871282	4.40223702876718	2.47260659522596	0.0158449968044722	0.748376842998317	-3.0586931025811	0.0130568615605682
cg08203352	-4.35594656444541	-2.11353211096696	0.0381206110489471	0.827711863229505	-3.65096371631157	-0.0142786162424738
cg04158180	5.10369587905106	2.04860985412682	0.0442510888755003	0.842329072171063	-3.74969495270585	0.00622977763678789
cg18080558	4.82668609387146	1.99762514673587	0.0496443837208937	0.854342250503873	-3.82537060081157	0.00636912004527634
cg18219490	-5.46324904028536	2.71037383765191	0.00844586732357929	0.687702721180799	-2.62576106051353	0.0053499380556525
cg05137378	4.05653871609341	-2.10566964050276	0.0388214973779492	0.82889735380853	-3.66306073307341	-0.00897865639963158
cg03963552	-6.15068423807021	2.55968359167779	0.01263848525857	0.726823951007437	-2.90376114478593	0.00587576910496485
cg03441342	5.47429788895493	2.30559184271372	0.0241007584387042	0.788067425605668	-3.34370907045562	0.0089780035459478
cg08716396	-4.90043663989227	-2.56251495455433	0.0125448480641351	0.726271289100628	-2.8986522391579	-0.0118010776354545
cg21729186	-5.19139877610864	2.72877742770879	0.00803208252668067	0.682334493057891	-2.59097149917009	0.00628424242348509
cg23563543	3.43283800200459	-2.00122563386237	0.0492458334364016	0.85374066007146	-3.82008059995333	-0.0104523298483636
cg25515801	-5.2069295182023	2.27576435532276	0.0259231321935093	0.794288441166391	-3.39288852137951	0.010096009945312
cg00843182	3.32054544462843	1.99472144395794	0.0499678145071251	0.854657209948821	-3.82963083823124	0.0122946980977326
cg03779374	2.34947495472911	2.24306615059809	0.0280597568714249	0.800345170696147	-3.44618997289485	0.0272120206317504
cg14603539	3.3328228180365	2.04901509458598	0.0442103288588363	0.842178650703418	-3.74908687654156	0.0174714567475615
cg09991587	4.21963700080162	2.13044989238958	0.0366496823835369	0.825362678613661	-3.62480430900259	0.011479653914381
cg03174521	2.03940151804931	2.43420707977454	0.0174781727021233	0.757232584724184	-3.12565219414773	0.0315529098741283
cg05834161	4.22407353242944	-2.51312139906125	0.0142717106048302	0.73805473685951	-2.98713702979494	-0.0103159192996229
cg00220152	2.17158721244871	3.56121498890026	0.000668808798664133	0.465499892450307	-0.845590837238842	0.036380183702169
cg26123655	4.29664973213696	-2.00312975139257	0.0490361710118223	0.8535247735894	-3.81727964643618	-0.00826336716264375
cg18361925	5.12114616821138	2.91933397781037	0.00471489965558537	0.63151416857718	-2.22040625106837	0.0103816169400567
cg06677089	5.67880562777348	-2.16898465053233	0.0334824207820545	0.816290164817838	-3.56455934784243	-0.00514898977058631
cg00508724	2.27220109281158	2.4242896482707	0.0179237641053049	0.759002936298367	-3.14280846740535	0.0252573434695019
cg25272836	3.34443694360037	-2.154345636407	0.0346563098701188	0.819071884171577	-3.58755357318001	-0.0142044599016083
cg24215263	5.16672629474732	2.80757657767079	0.00646187168781581	0.661965970695168	-2.43999980129779	0.0126164769693319
cg07003673	-6.06277183091416	-2.41400608793182	0.0183965147935084	0.762308701714266	-3.16053831039317	-0.00412930207620659
cg10020373	-6.55781620308639	-2.70499985796349	0.00857031761956267	0.689101894363359	-2.63588594525349	-0.00329607972582664
cg14661398	5.0113997988605	3.05516223087314	0.00318144299533671	0.597580242423087	-1.94515990793376	0.0146370966770194
cg11924517	2.44660484333298	2.78728207314873	0.0068367882669645	0.67011167388435	-2.47919166755838	0.0549185750298474
cg22418668	4.5784450670709	-2.2250291070599	0.0293035153604303	0.803730733605536	-3.47531683742405	-0.0116961246100168
cg09357545	5.64709326442983	2.31345709017228	0.0236395235788322	0.786265992034941	-3.33065275748901	0.00452116156281368
cg24591607	2.48012774749303	-2.03054083772431	0.0461017322653387	0.845737466125671	-3.77670277923507	-0.0270717172774203
cg18073966	3.39334521163315	-2.42907241219992	0.0177076201446024	0.757705970848034	-3.13454177181609	-0.0137748478425009
cg11726858	3.92990074956365	2.01005544215028	0.0482800248490707	0.851644131285397	-3.80707251732063	0.0104575913643685
cg02249030	5.39768953272545	2.77591592567139	0.00705538609144777	0.67221292013442	-2.50104811601145	0.00738545199157836
cg16004821	3.27934913481136	2.24552772772358	0.0278936723047998	0.800182638491735	-3.44219970863232	0.0129200239199349
cg05234419	5.40408436935677	-3.91072169117841	0.000210412697399172	0.384484062737911	-0.0260213465677808	-0.0107504266434074
cg06726529	1.08389381054521	2.26554413220146	0.0265749878620593	0.795788031528058	-3.40961744631397	0.0323394884234534
cg03339537	2.35742777126588	1.99731890109123	0.049678410268986	0.854414418516664	-3.82582016993157	0.0219726243808022
cg10392840	-4.87696401323019	2.39582942286428	0.0192594526607629	0.766395818744399	-3.19172720733751	0.00783367706243964
cg03091851	3.60906420282376	2.77159917013417	0.00714007384350014	0.67221292013442	-2.50933136040712	0.0196427383668591
cg06835425	-6.53262116929128	2.14172350144411	0.0356971355439355	0.823134572005938	-3.60727394109797	0.00390248960273083
cg08854652	-2.87571102222685	-2.53893564876113	0.0133441570747015	0.731695845022988	-2.94106269797612	-0.0417389144098489
cg13861429	3.89622404109877	-2.91969057265185	0.00471010188817583	0.63151416857718	-2.21969549461124	-0.0134479392701176
cg15961919	4.70277863603802	-3.634159277587	0.000528057574239591	0.446809605659632	-0.678282556746495	-0.0144406063848741
cg23304085	4.03154764844412	-2.31843007810878	0.0233519498735402	0.784906903247813	-3.32237868555329	-0.0297295757104415
cg07745180	5.68225061453143	-2.81394567635934	0.00634816376460161	0.660563833326877	-2.42765618656653	-0.00791626393075828
cg07019099	3.69331673973281	2.18366412766492	0.0323403262488518	0.811978582517438	-3.54136960610727	0.0109899623508745
cg13159037	3.43118634216978	-2.00902557698981	0.0483918282575611	0.851712738848593	-3.80859226961041	-0.0103598127418538
cg27333375	2.54290461344073	-2.32795839171523	0.0228096083538166	0.783284100887712	-3.30648459889057	-0.0215786747904481
cg12437658	4.66250528476735	2.62574324180759	0.0106107755168387	0.711500135165983	-2.78341150640242	0.0111181011159676
cg06026229	3.44881957468139	-2.09725441184602	0.0395840223193622	0.830307262901357	-3.67596559590529	-0.0125846668451073
cg23458145	1.93606185874113	2.50605021986464	0.0145357328929162	0.739778258014378	-2.99969270501673	0.0472404173561357
cg24099088	5.43936617235161	2.08409053428436	0.040802876072035	0.833473148474048	-3.69606400526976	0.0087982830058525
cg06759632	3.59804856219079	-2.45976976735441	0.0163750408578819	0.751545310627927	-3.08117098246893	-0.0155133742656488
cg14093630	-4.3212634389134	2.71626930951476	0.00831124088838804	0.685325249123432	-2.61463599864759	0.0176666190777565
cg11385995	5.90037960780877	-2.20315736419802	0.0308764936421845	0.807522797554852	-3.5103719111062	-0.00694937488921687
cg24785373	5.54926330124601	-3.37393691436028	0.0012110989479087	0.51376535244463	-1.26539442171246	-0.00801995530295896
cg11782533	2.31552965581289	3.17483353810854	0.0022291381676053	0.569216353568811	-1.69535977202615	0.0360931493068637
cg24466090	-5.35500088497375	2.30737102063231	0.0239957316846104	0.787830955056346	-3.34075884485115	0.00427953466467762
cg24838897	2.18068039594532	-2.20502683709281	0.0307392078331398	0.80717789099236	-3.50738695416681	-0.0165863928322656
cg01919863	2.85753712498339	-2.11291470875341	0.038175247900356	0.827794955429208	-3.65191502716124	-0.021074888627249
cg23177822	5.36476347194821	2.20322167741343	0.0308717618487529	0.807478719338031	-3.51026925854884	0.00847966378022036
cg05385377	-3.43543409966726	-2.13079258881966	0.0366204039427244	0.825336502139685	-3.62427257669817	-0.014873797704964
cg09658158	5.67916573043899	2.22834060943137	0.0290716003834825	0.803685386853951	-3.46998403481327	0.0059476363772536
cg13153307	2.67603424689242	2.14498605953588	0.0354255262009947	0.821581215904345	-3.60218604858651	0.0185068088433112
cg14860617	4.26903593945788	-1.99820865860188	0.0495796057551676	0.854045642139073	-3.8245138390308	-0.0138599093428694
cg09517075	2.24036644023978	-2.21014588992237	0.0303660239051725	0.805968911373489	-3.49920257207177	-0.0355125105127374
cg20309078	-4.52289539954858	2.87861666348216	0.00529340637109363	0.64417763366562	-2.30114460703234	0.014843039240387
cg17186183	3.80837500599544	2.110631060914	0.0383779301876727	0.828210626504754	-3.65543167869959	0.00965623701207097
cg17436053	3.69500400301693	2.28838147186804	0.0251379069235038	0.791737817860365	-3.37215014499972	0.0101528765726194
cg24253221	3.81348055897052	-2.13616889481098	0.036163734177064	0.824046783757392	-3.61592112224124	-0.0141072727341272
cg01813663	4.61386820713334	2.32772223956493	0.022822913636243	0.783284100887712	-3.30687916996815	0.00880165852605042
cg12418213	2.62285880653663	2.18863269412169	0.0319615592326344	0.811005008043124	-3.53349071569856	0.0440501113079165
cg02646480	3.39310425078075	-2.32657071719566	0.0228878914257343	0.783482665896253	-3.30880270132421	-0.0164613126386298
cg09898122	-1.71617729621906	-4.3901329633149	3.92774270612739e-05	0.259682750788918	1.16385367976361	-0.0961644139927637
cg11837233	2.96007413894358	-3.15623426709279	0.00235714549702743	0.572136614917946	-1.73462005850665	-0.0258780196136089
cg00845415	5.09556986245695	-2.06094070355264	0.0430252333608798	0.838614483230875	-3.73114583475148	-0.00988976913492157
cg26642703	3.38596681037391	2.24148128384805	0.0281671492704317	0.800409628343997	-3.44875714064002	0.0198810865922604
cg24963219	4.27902878255266	-2.90293977387091	0.00494041493828391	0.633750286076487	-2.25301426318437	-0.0231020903435541
cg08495950	3.06169207570878	2.82680978887879	0.00612408945581051	0.657255560227275	-2.40266124634784	0.0230199360000358
cg00794491	-6.31553785127398	2.12314952776213	0.0372782494728296	0.826473322250775	-3.63611438135604	0.00463712206255415
cg07323711	5.59528930205377	-2.53957346279858	0.0133219444632021	0.731695845022988	-2.93991958127666	-0.0096264494822017
cg05542056	3.54614360180258	-2.04692270867276	0.0444211342409535	0.842566267378276	-3.75222545566802	-0.0163924480203488
cg05278780	0.978689539983614	-2.4778117417175	0.0156344999957016	0.746748879793297	-3.04955194286584	-0.0361390088642894
cg19324704	3.10414996001841	-2.58812202723594	0.011726063722708	0.721079677121416	-2.85224537672673	-0.0193946625336894
cg08063013	-5.32135808294342	-2.01208448328607	0.0480603981065332	0.850887580586697	-3.80407632844989	-0.00382002192833102
cg12337005	-4.83272221935148	2.18646824950413	0.0321260804905696	0.811537493500214	-3.5369248311663	0.0112710305306655
cg01722394	3.66982749221616	-2.04680745682154	0.0444327708610088	0.842566267378276	-3.75239825327911	-0.010243276113755
cg23020090	4.31706113897491	-2.0390986307948	0.0452170951141247	0.843633934232336	-3.76393710966033	-0.0115400999744627
cg08188828	-5.87300488671933	2.39711579500216	0.0191972143315012	0.766320698257326	-3.18952624295449	0.0039434893485585
cg05156550	-5.81840562946897	-2.55064277321254	0.0129417237649753	0.729165822582821	-2.9200445753515	-0.00530892133659881
cg23658355	3.66506700414057	2.11888734776892	0.0376495436962185	0.826903982940313	-3.64270228651974	0.0110842237963157
cg14009749	-5.71322646083674	-2.94732993321329	0.00435167444412558	0.626920630125945	-2.16441319383444	-0.00504066459742668
cg22424675	2.47023929266567	-2.21414225876753	0.0300774541082398	0.805483871247664	-3.49280208306196	-0.0225373797839418
cg27404018	3.95227349165386	-2.39737860790055	0.0191845208120437	0.766320698257326	-3.18907645579106	-0.0169869055409714
cg04461949	3.9961210435995	-3.41001073038471	0.00108179700700734	0.504487995675881	-1.18565518752255	-0.0134687694860586
cg20073376	5.44186002725456	2.14841194614751	0.035142260176702	0.820191516279733	-3.59683638392775	0.00741529952704845
cg19467930	-2.8709028774788	-2.78240872388737	0.00692974173490481	0.670311483030935	-2.48857106837738	-0.0186989227795406
cg26090549	4.0105720009859	-3.95115522390382	0.000183360913099698	0.373982351186802	0.0715820670654121	-0.0231852653184469
cg12158692	2.33169046873331	-2.60653075573636	0.0111676970644185	0.716101861325593	-2.81866060312064	-0.0222178737239498
cg03714633	3.46825989164	2.57970359682905	0.0119897396362417	0.722985604251535	-2.86754178984678	0.0309682179851266
cg15009130	4.07027805113006	2.53077102614428	0.0136314678330555	0.734862835168155	-2.95567559857356	0.0195846164250416
cg07608537	4.16776269877627	3.25134370888113	0.00176796476830676	0.55397404537015	-1.53220754626089	0.0176679507853478
cg09544329	4.77110196631431	-2.08198486182579	0.0410008264196934	0.833836088309343	-3.69926887155812	-0.013605611956255
cg14802352	2.56162235268456	2.91693613520407	0.00474727870331306	0.63151416857718	-2.22518392888129	0.0237668634255952
cg13368042	3.74920668502023	-3.07689973907102	0.00298424868696738	0.592014822831789	-1.90028417279874	-0.0206358877484758
cg00302979	4.09695088683433	-2.60664430603155	0.0111643290456499	0.716101861325593	-2.81845286559722	-0.0144321233376038
cg12984001	1.86070525593645	-2.04914018115229	0.0441977539040579	0.842178650703418	-3.74889915928216	-0.0328516394757039
cg11376472	2.98575294244066	2.36299907659613	0.0209100466378414	0.774253294882559	-3.24757376404583	0.018375458714968
cg15945209	0.293721076817878	-3.03525452506895	0.00337261523433273	0.599663134937713	-1.98606073397951	-0.037792312000314
cg23392269	-1.81496787239882	2.24900708957114	0.0276603937933826	0.798893154760446	-3.43655337213961	0.0361980878324449
cg20887450	5.83245476813087	-2.37707221633142	0.0201876624313133	0.771799067635959	-3.22371132829709	-0.0038362494167602
cg07050692	5.50566873945994	-2.21551763164927	0.0299786995101601	0.805483871247664	-3.49059707683162	-0.00466328514919734
cg21115727	4.38317927578515	2.17384872560537	0.0331001402867546	0.814738347829824	-3.55688999534087	0.00876112829306097
cg26465897	5.66473901869712	2.01366410968501	0.0478900109116849	0.850439867648316	-3.80174195872871	0.00473529397298322
cg03182945	3.20593614920539	2.99143815787844	0.00383161335996148	0.612802696685994	-2.07541119176597	0.0203873977956095
cg17224109	0.999119374122798	2.05074349796419	0.0440368453236345	0.841999660616858	-3.74649219078464	0.0574361949168684
cg26114076	4.57427678707601	-2.41029066851955	0.0185700406961768	0.762779815364928	-3.16692904560415	-0.00835493300770918
cg20885027	3.99100380381367	2.03333651137263	0.0458111139159878	0.844944142274427	-3.7725375608297	0.0100880184243198
cg21104546	3.28065676838115	-2.66339197318144	0.00959199341770132	0.700046310186808	-2.71375537445359	-0.0180044221395527
cg11417413	3.55986341728606	2.08200503021574	0.0409989264914725	0.833836088309343	-3.69923818810676	0.0189555720921759
cg11980349	-6.0766987008376	-2.89489437733938	0.00505469355918908	0.636475702379588	-2.26896732940302	-0.00439508431032185
cg20097593	-0.350885723962469	-2.64161594858141	0.0101698303967428	0.706014907497295	-2.75413814908627	-0.0264015218614598
cg22768082	3.9982285272332	-2.51508301253934	0.0141992379461599	0.737959021652421	-2.98364898099038	-0.0109319685386973
cg12813721	2.38759272705092	-1.99980434622562	0.049402831842074	0.853822644625282	-3.8221698071798	-0.016911456633908
cg14581063	3.84281867352162	-2.37480319743175	0.0203026076091904	0.771928927078338	-3.22756649571463	-0.011533496126905
cg19508454	2.80270588247523	2.03174083523002	0.0459767953462342	0.84528842614448	-3.7749155323697	0.0219366317801934
cg22726370	2.70783022767891	2.54382336009115	0.013174787267253	0.730827005610774	-2.93229694456799	0.0245985382835036
cg01013336	5.62392834149156	3.01767233543489	0.00355028625291775	0.605355564123786	-2.02202573828766	0.00766804330057547
cg12417936	-5.77757345195279	-2.38789248185147	0.0196474642028059	0.76821377562388	-3.20528595883657	-0.0042467839286338
cg20655302	2.91767181091518	2.33104978581617	0.022636066876595	0.782388148895439	-3.30131635761431	0.0230345184392181
cg18904648	4.4716949581223	-2.19049621337825	0.031820503059873	0.810437909140748	-3.5305317584729	-0.0108683788989449
cg16785953	5.47381358351238	-2.15064356196067	0.0349588052555552	0.819690901342922	-3.59334773295141	-0.0104797655076352
cg13664079	5.12745080427934	4.15442669017656	9.077005031725e-05	0.320094963345429	0.570245641803352	0.0191202509205636
cg19866903	5.71639764488851	-2.15100699997451	0.0349290072515968	0.819540025221122	-3.59277928539481	-0.0051723128949589
cg19692648	-5.77066974523765	-2.03237595505099	0.0459107882483057	0.845258591496499	-3.77396923190369	-0.00386465443699529
cg06528231	-5.35764715757669	-2.35433096257889	0.0213663558872388	0.776965263196977	-3.26221380765452	-0.00711507253231868
cg05848337	0.480478956510714	2.1410694389162	0.035751804336091	0.823150133839338	-3.60829314795468	0.0304619597081502
cg20029311	-2.18370991270367	-2.02712951372339	0.0464584963107973	0.846422101319956	-3.78177854511306	-0.029165338869743
cg21287883	3.76498589747465	-2.21912072004715	0.0297213390269345	0.805008570736046	-3.48481514431786	-0.0154506661729276
cg06503456	5.19904804865391	-2.59881043308225	0.0113988631528889	0.718237973759736	-2.83276817013488	-0.00572694109736327
cg24838977	-5.57328493037931	-2.82232108659777	0.00620143636910955	0.658417702472018	-2.41139244578697	-0.00740416549768354
cg05581394	3.1580569381279	-2.5678283995307	0.0123708167771689	0.725617970414623	-2.88905267143783	-0.0184707779942495
cg03135132	-5.96249522761007	2.075273279801	0.0416373261450379	0.835507069497922	-3.70946549009276	0.0036905017524512
cg12929255	2.7355557355586	2.12271148147185	0.0373162619441754	0.826473322250775	-3.63679197370332	0.027526411845611
cg24247865	-6.30646601863453	-2.33876353354108	0.0222081416523441	0.78079952116101	-3.28839582912991	-0.00401879476049125
cg24820250	4.89861838795075	2.4134968494918	0.0184202123460417	0.762308701714266	-3.16141470124058	0.00950164375780183
cg06450563	5.08064100221603	2.0190922294863	0.0473084511860447	0.849003852690434	-3.79370821835103	0.0061717431776851
cg18106514	3.29080642239424	-2.42756010231606	0.0177757112709496	0.758121242116462	-3.13715712355599	-0.0234769560940919
cg17154602	3.26204725069458	2.40262669832812	0.018932609006639	0.765608118008221	-3.18008631048824	0.0207466057634439
cg12785462	2.59104295826798	2.04532602101985	0.0445825809127415	0.842566267378276	-3.75461863093352	0.032729931131155
cg20805920	2.52720183852933	2.28672133286745	0.0252400094632684	0.7922074124824	-3.37488429221581	0.0228806380589407
cg08098650	4.72134567015358	-3.01910771523526	0.00353546170752418	0.604968708858847	-2.01909519499016	-0.0110892502418697
cg27246571	4.5075366048251	2.24290803865076	0.028070454507496	0.800345170696147	-3.44644615065971	0.00963488032897508
cg14835173	4.52655595851289	3.04722000638155	0.00325646923028895	0.597713284896247	-1.9615000885616	0.0131860501640046
cg04420590	3.34439220538807	3.74148152154239	0.000371153076916281	0.421561584994641	-0.428447420171516	0.0564719925596464
cg02902865	-4.70829169936903	-2.07527073937063	0.0416375686782245	0.835507069497922	-3.70946934431986	-0.00623887850410784
cg08059857	4.36309966519877	-2.22044747626892	0.0296270618224378	0.804800285804753	-3.48268409549845	-0.00912747514633594
cg16987445	3.72484889915854	-2.00411284144633	0.0489282228147167	0.853023830823365	-3.81583261954286	-0.0100880237364352
cg01910460	3.11188111887507	2.01615298487961	0.0476225994059142	0.849624577553485	-3.7980606880244	0.0182311722777982
cg17539182	3.13670726501886	2.60267884971171	0.0112824959799627	0.718185361182422	-2.82570338713819	0.0257490196415969
cg23192295	3.92135215650393	-2.34656648870814	0.0217825941334402	0.778850763796535	-3.27529025121246	-0.020755429645012
cg25554205	4.42266641516525	-2.25976237796596	0.0269501234468083	0.796368490432316	-3.41905357113303	-0.00913337775493828
cg21108811	4.26318461905064	3.56450646158058	0.000661755029624032	0.465499892450307	-0.838086028825844	0.0181266022627017
cg03825736	2.80912389253791	-2.62195710915304	0.0107184881790782	0.712431644301339	-2.79037385833809	-0.016325626495051
cg08612570	4.39894358061756	-2.15463616676787	0.0346326676507609	0.818983627989088	-3.58709850376938	-0.0165285682042535
cg17379345	3.55727143914206	-2.18713637224289	0.032075216990942	0.811350810412405	-3.53586509048275	-0.0147021545272084
cg14999189	1.99090476158398	3.44633534391235	0.000964849837260016	0.494820967231703	-1.10481141285152	0.0322433109524822
cg10759395	3.01407351715347	-2.50913538505007	0.0144200032986795	0.738723897986081	-2.99421810700771	-0.0355316390953685
cg22334716	-6.56842872809422	-2.26109819036354	0.0268630399791561	0.796368490432316	-3.41687523659056	-0.00423881582051035
cg18812512	3.09768050747622	2.94912730614019	0.00432926380754536	0.625721521711135	-2.16080511718309	0.0416426181828647
cg27243847	2.10862202937709	2.00561642235317	0.0487635162800836	0.852611515568425	-3.81361828401555	0.0221026632175941
cg19961013	3.61377915108419	2.8424216615148	0.00586193341865302	0.65347702276095	-2.37221340339518	0.0208400758304321
cg00193021	-4.75002840927563	-2.30271545922298	0.0242714156953673	0.789438527589144	-3.3484747042736	-0.0130955403490058
cg03598921	2.53698497258659	2.31838806393171	0.0233543663833945	0.784906903247813	-3.32244865016288	0.0534521128678875
cg06848487	4.69229009337593	2.28396710423821	0.0254102100168051	0.792911539938783	-3.3794167134129	0.0102257902236712
cg10705251	3.75805645585607	-2.96100326145427	0.00418385346433512	0.621932560355417	-2.13692510536064	-0.0143652163779721
cg16167782	5.03657003288237	-2.73000787816484	0.00800508957275588	0.682175359565767	-2.58863909841131	-0.0132813842623377
cg04827551	5.14837481320078	-3.57504262531335	0.000639647613545407	0.465499892450307	-0.814034158593188	-0.0234158935856614
cg10257565	1.31088721742647	2.33325672603474	0.0225128940081029	0.781895170580436	-3.29762331255544	0.0576709964005366
cg10044131	3.50819503797067	2.08899378167427	0.0403451346777615	0.832850115701449	-3.68859044568004	0.0263613418255122
cg15676847	0.718894277575685	-2.04456785585721	0.0446594185389747	0.842969326339059	-3.75575443441395	-0.0245745156561274
cg09591303	3.7248348585673	-2.37019553123761	0.0205378214361449	0.772900471878253	-3.23538589196553	-0.0113801615543713
cg02597153	5.03708139867535	-2.42262663751123	0.017999470687843	0.760037861604714	-3.14567978826558	-0.00687833861357545
cg17084663	-4.17767326445233	-2.34127321398257	0.0220704730887978	0.780484356511029	-3.28418456089742	-0.0118547684313947
cg09639715	3.64243805743959	2.115099208263	0.0379822360688248	0.827410527584655	-3.6485480253355	0.0214373870081037
cg02777065	3.14076591922251	2.01343275893999	0.0479149332178279	0.850484069144943	-3.80208394757735	0.0258874701037328
cg09397175	3.78774711383866	-2.50812117932982	0.0144579559090874	0.739088302407392	-2.99601839726113	-0.0207135118790777
cg27305893	4.02561265347833	1.99686536125309	0.0497288391846219	0.854464981476437	-3.82648585739631	0.00737213431102723
cg16244119	4.89273893767023	-2.78621709345512	0.00685700325676091	0.67011167388435	-2.48124241472167	-0.0136849288655657
cg21667204	5.27810262481499	-2.40332869144262	0.0188991378784703	0.765373468751364	-3.17888256438695	-0.00695720241191955
cg19540080	-5.9929610879525	2.32167553507577	0.0231659511907343	0.784544472413655	-3.31697099489919	0.00627785980701897
cg11140307	-5.17844391501741	2.03531610825538	0.0456062837157198	0.844338499198844	-3.76958521051694	0.00486428227487593
cg07875082	3.9987966069009	-2.66092006395834	0.00965604826607434	0.700729136484214	-2.71835232016775	-0.00942475894380246
cg07917843	-6.36637295106014	2.95815830207247	0.00421826930265309	0.623353168868874	-2.14265203605898	0.0040062532616527
cg03586839	-6.99129246448013	2.37642912531041	0.0202201814372302	0.771802201285438	-3.22480427427626	0.00364773885580155
cg07154223	2.74904974991357	3.00647209383771	0.00366796108045759	0.609405869528224	-2.04485854254259	0.0249358415944214
cg17146731	3.62706860139233	-2.35326402886142	0.0214231296215104	0.777060762898432	-3.2640127670003	-0.0150619848579036
cg17490432	4.02213667962349	2.9750225588046	0.0040180287399269	0.617490159800711	-2.10864609115135	0.017467514823947
cg22813735	-3.34319053393888	2.2584359570688	0.0270368409051866	0.796368490432316	-3.42121553117625	0.0187457090682726
cg07136905	2.7369559852774	-2.1099916080691	0.0384348512083557	0.828455719512273	-3.65641580879911	-0.0209161690073493
cg17172984	3.37658606128233	2.01478053475787	0.0477699001586519	0.850182530696707	-3.80009115173098	0.0126127028211834
cg21329264	1.16046445115519	2.28116492190352	0.0255844142286761	0.793530091298076	-3.38402340381206	0.0353336859182946
cg21088208	4.0919462814749	2.27670854974605	0.0258636291115793	0.7941645119604	-3.3913398679412	0.0191121805278074
cg11300186	2.82402515881561	2.04164852898694	0.0449563495895833	0.843168661549071	-3.76012447762435	0.0235265307663314
cg22786770	2.23119283527901	2.52568230885138	0.0138133501503738	0.736075492324015	-2.96476443541111	0.0372487272911439
cg27129731	-4.34860667512909	3.6733844307034	0.000464522980597156	0.443521078032415	-0.587469871807029	0.0180172492857997
cg24803812	5.12242570027626	2.22093886593801	0.029592211171981	0.804567287595312	-3.48189454995549	0.00660908916325875
cg18585629	-4.99368903397711	2.29787832833091	0.0245608185663192	0.789869366405313	-3.35647785257477	0.0137667253984144
cg04543290	1.08619873598046	2.16441698179144	0.0338449127615989	0.817452719592564	-3.57174813753442	0.0599862707160366
cg06001419	2.78347107058175	2.10183356396121	0.0391674985261559	0.829612175421351	-3.66894887607395	0.0193741287919728
cg00426762	0.230063573154203	2.40354791842632	0.0188886959424633	0.765373468751364	-3.1785065853968	0.0575058221045445
cg27608402	2.07890087657429	2.63131153698543	0.0104541475783333	0.709223866834077	-2.77315773424468	0.0559222708872009
cg15471852	4.20897556182714	3.66079339894615	0.000484077921986896	0.443521078032415	-0.61668361601709	0.016282315781002
cg20823026	3.82840123923752	-2.29271365168292	0.0248731855768577	0.790909867932402	-3.3650075766845	-0.0233781889736723
cg08783373	-5.16716717182288	-2.63676994059208	0.0103026529401745	0.707562852652516	-2.76308995354714	-0.00801891842959449
cg03905604	4.81163612540767	2.22967306712551	0.0289787403776334	0.803621410781468	-3.46783639017699	0.00849772249228786
cg18036273	1.872872139193	2.2132807476936	0.030139457745233	0.805715537908979	-3.49418267828683	0.0355362935600001
cg21170836	5.13151306436532	2.12084677640058	0.0374784533305552	0.82661630216217	-3.63967506382399	0.00797758275666971
cg11746113	4.94511069828514	-2.02684280404624	0.0464885889249753	0.84650100732353	-3.78220480968802	-0.00870253911430485
cg02797896	3.49697306147075	3.12323886565115	0.00260129677192345	0.578670930321855	-1.80387633642943	0.0322836593856021
cg02505120	3.73082640229566	-3.40647742407882	0.00109386098159517	0.5069703338284	-1.19348954927328	-0.0144583955140003
cg18406570	3.18235958451417	2.12240291557996	0.0373430586845283	0.826473322250775	-3.6372692077734	0.0247753908415145
cg16781161	4.45883726235927	-2.43853358617892	0.0172869095292178	0.755806790983664	-3.11815002130613	-0.0110207579218923
cg01614570	5.79469744938565	-2.24100872675336	0.0281992402319921	0.800409628343997	-3.44952229579068	-0.00647412816923143
cg06837371	-3.61001903664707	-2.25218273051538	0.027448980587662	0.798643065167883	-3.43139355812791	-0.0258997127831763
cg20702683	3.42080125052695	2.02914413325439	0.0462475168799211	0.846066305037674	-3.77878184944097	0.0268055513343284
cg19737508	3.21551980221628	-2.31242919879432	0.0236993535572744	0.786671160361402	-3.33236114019601	-0.0243686774672595
cg02456782	3.75882842558597	-2.30614384795518	0.0240681295056049	0.788033794263217	-3.3427939385564	-0.00959572548222998
cg01099448	4.13421234628396	2.42896578849191	0.0177124131712211	0.757705970848034	-3.13472620734568	0.0178896720870463
cg08614620	2.75355268816122	2.24386766418688	0.0280055827675762	0.800345170696147	-3.44489110458921	0.0342746666253052
cg08052433	4.03892672676806	-2.12832216875651	0.0368319217759966	0.825835626773039	-3.62810408681752	-0.0149029774654887
cg12701942	4.59091525264644	-2.39867441808179	0.0191220443721835	0.766320698257326	-3.18685817562358	-0.0122101630958208
cg15511120	2.8953562610665	2.24535867605131	0.0279050506084362	0.8002610478325	-3.44247386138985	0.0250104327639639
cg12345178	5.17218548729524	2.34361985358364	0.0219424346575384	0.780101482021573	-3.28024352552265	0.00756375561735045
cg16802137	-5.41632659936073	2.41673103597088	0.018270171157816	0.761272360612349	-3.15584617713173	0.0129250588504656
cg13254240	2.39558702058897	-1.99680658570581	0.0497353776231914	0.854464981476437	-3.82657211617846	-0.0245601626289658
cg05795235	4.30607163053839	2.13476668797445	0.0362823587401411	0.824623485405047	-3.61810100692346	0.0131227963529038
cg26389716	3.44958185552113	-2.10343843640118	0.0390224203045672	0.829289873592753	-3.66648660943821	-0.0147258662603917
cg05452618	3.13994826423422	-2.25902742725043	0.0269981419928536	0.796368490432316	-3.42025161251619	-0.0172414691757901
cg27062636	4.36549895538169	3.25036509558036	0.00177325149098813	0.55397404537015	-1.53431094390623	0.0146290457694522
cg14504586	4.64800169894171	3.28724410869157	0.00158394583202796	0.542516365199823	-1.45475157681219	0.00950800171970434
cg22538959	-1.83094497919317	-2.02491239772898	0.0466916380874799	0.846981106723458	-3.78507347929506	-0.0205202997775823
cg03771986	4.38203859041001	-2.02356963496376	0.0468333253357833	0.847105699526554	-3.78706749264501	-0.00772084951119612
cg08342763	3.64739366542355	2.27919480302588	0.0257075222691888	0.793972476689028	-3.38725940448117	0.013477108016469
cg12899116	-2.87623396972722	2.16286166286051	0.0339691233942346	0.817530498714902	-3.57419304171316	0.0196622256610788
cg18847112	4.36731051949675	3.18361645720536	0.0021709794082012	0.567822098903258	-1.67676534362242	0.0129025892460553
cg03407594	3.81128035136384	-3.49363614839971	0.000830418261123239	0.476926034894133	-0.998724499625749	-0.0252844500983195
cg02021304	5.50089395984226	2.39948494212605	0.0190830580312848	0.766284751873916	-3.18547015557248	0.00611445244500319
cg16896313	4.05761726077681	-2.43416160638458	0.0174801929827343	0.757232584724184	-3.1257309880608	-0.0111887871455802
cg21683721	4.95556883214369	2.06240124473972	0.0428819958668866	0.838427692053027	-3.72894242974475	0.00685510740297623
cg21698982	3.01361905848687	3.8718819110272	0.00023997552098827	0.393579700431711	-0.119258431904776	0.0410125568992064
cg02312550	2.9429801356556	-2.49197546910996	0.0150743825012376	0.743508176254197	-3.02460013381367	-0.021457726207456
cg17046577	-2.44718367300244	-2.1966161034759	0.0313610957635255	0.809075847060454	-3.52079949530471	-0.0276146318189511
cg10449558	0.521045882070646	2.36377246359592	0.020869758389882	0.774253294882559	-3.24626541227694	0.033973939968086
cg27496670	4.65069303101798	2.31984444969653	0.0232707293772763	0.784858083114062	-3.3200227772363	0.00736918988479807
cg21518279	4.19976411942974	-2.24308447338382	0.0280585174091475	0.800345170696147	-3.44616028478861	-0.00981800898281193
cg08523633	5.05101661025303	-2.43112207714118	0.0176157075259511	0.757705970848034	-3.13099503251665	-0.00768969552569687
cg08537660	1.52051186186725	2.13397396453572	0.0363495717221947	0.824887004633567	-3.61933284496033	0.0370548270833685
cg19698203	4.20613333554801	2.49577636063613	0.0149271773891264	0.741765643927482	-3.01788489600354	0.0120133508994276
cg12605333	2.01489850188909	2.55569539603377	0.0127714526956977	0.727705550213674	-2.91094988846316	0.0358645991515059
cg03188253	-5.69708659685054	-2.6353999471902	0.0103404875103459	0.708481248531193	-2.76561836684067	-0.00392867310338424
cg00590881	4.58025684990924	-2.24035029609941	0.0282440073726584	0.800477319504824	-3.45058818928074	-0.016829746275748
cg06137502	4.70896031772183	2.80689350970428	0.00647417702502227	0.662493401165441	-2.44132237695871	0.00726556816687585
cg19082401	3.64920267246925	2.54713359945289	0.0130611855761219	0.729867962353299	-2.92635270656452	0.0161205566445439
cg17184516	-5.42593034728835	2.07957177435346	0.0412286978160005	0.834039374183351	-3.70293821798491	0.00456458410366017
cg16220602	0.989569035087628	3.18287392732128	0.00217584077092682	0.567822098903258	-1.67833872392075	0.0421929722344169
cg26390455	4.55747078361333	2.32717646256223	0.0228536901563539	0.783284100887712	-3.30779094689489	0.0128207409834177
cg04282449	1.45529172833088	2.70172760838959	0.00864691413735996	0.689512801638781	-2.64204352082984	0.0501106380017863
cg04418027	1.85976896152708	-2.23937028504151	0.0283107548231001	0.800588553209575	-3.45217418570989	-0.0323379262923915
cg21246643	2.89128914858015	2.42483070432737	0.0178991946771849	0.758931721876603	-3.14187394761389	0.0159696238179123
cg02981163	2.85512047801045	-2.84110443846303	0.0058836466568433	0.653827913688976	-2.3747871994499	-0.0227485816690045
cg23441328	4.33321762734094	-2.40032396402863	0.0190427757218982	0.766074130535541	-3.18403293204559	-0.00933191232983543
cg27525272	4.7808829173056	-2.8445959188695	0.00582625408152101	0.652829086504136	-2.36796306213097	-0.0163328819575146
cg14554468	1.43013658392805	2.56645848407642	0.0124154754023958	0.725709694771556	-2.89152913431423	0.0324202982921628
cg14168775	5.53111079959222	-3.02664471474913	0.00345855952283761	0.602787284480216	-2.00369098828893	-0.00962782601828593
cg07946776	4.9799311145894	2.17678884379732	0.0328709236542551	0.813648932059552	-3.55224718267582	0.00664238796205086
cg11881246	4.47754893231934	2.0242637623589	0.0467600354967704	0.846981106723458	-3.78603685056589	0.00852712620907026
cg13829804	2.94869039558859	2.16466365429425	0.0338252495312419	0.817324334079231	-3.57136024098075	0.013865419420857
cg03862353	1.72113481939651	2.57606374388334	0.0121053979587955	0.723822391701681	-2.8741433496011	0.0336617564454398
cg08240917	5.49740262388188	2.10550985858281	0.0388358560515451	0.828922479958596	-3.66330617134411	0.00483756234045096
cg08352530	4.55976530400446	2.02191033238275	0.0470089239655679	0.847644251374985	-3.78952999210641	0.0100207174113222
cg18131129	5.41965011573195	2.20645974086664	0.0306343444628031	0.807004484303767	-3.50509762132051	0.00640275871314333
cg03136342	-4.64943680907517	-2.03550141377518	0.0455871504413444	0.844183008408541	-3.76930872100623	-0.00675359612089402
cg19713209	-6.17804179747961	2.18728541565455	0.0320638800914336	0.811350810412405	-3.53562864857902	0.00354397551912911
cg10747785	4.57450053775935	2.66773061297727	0.00948050077254235	0.698502306863687	-2.70567895758549	0.0110812510263929
cg19872274	4.72239657529728	-2.19003567991421	0.031855311606044	0.81059492271713	-3.53126320581932	-0.013239525842158
cg14265434	-6.24350321742424	-2.24501923247317	0.0279279097661252	0.800345170696147	-3.4430242884004	-0.00336731665830986
cg17406456	2.2259544613264	2.01955337459907	0.0472593256297141	0.848806463759605	-3.79302485167566	0.023478515286815
cg19041419	4.80690369342286	2.01973954359416	0.0472395055613787	0.848806463759605	-3.79274893135556	0.00694408547996828
cg16787312	1.32739099073891	2.34802151920433	0.0217040482536166	0.77865402297802	-3.27284247339709	0.0417120822861812
cg10025329	-3.18074457034536	-2.18855603170888	0.0319673737810398	0.811005008043124	-3.53361239741157	-0.0273019878039985
cg11921717	4.63214076469968	2.00578048334558	0.0487455733765668	0.85260805095999	-3.81337658307752	0.00938511761917515
cg26918105	4.28007909498287	2.9663947171875	0.00411934505068685	0.618298436449589	-2.12606114257935	0.0129645441113843
cg14366939	-6.70248405526029	2.22197742603439	0.0295186722286158	0.804479143129056	-3.48022535130388	0.00620489250583158
cg00122362	-3.19552239348553	-2.08531472177748	0.0406881732294002	0.833254621935443	-3.69419949848108	-0.0148353099247453
cg26464361	4.53157862934403	2.07900729459837	0.0412821603467301	0.834039374183351	-3.70379604134929	0.00836768753019212
cg12338747	4.71411194659842	2.08007326020829	0.0411812517731032	0.834039374183351	-3.70217595733351	0.00900903774472861
cg26867291	2.2819649566747	-2.4025249643464	0.0189374640871824	0.765654140096331	-3.18026073565829	-0.0299728818843212
cg09437135	2.5343938256705	-2.46146305837971	0.0163042240391035	0.751163002692871	-3.07821132550723	-0.0324594451789563
cg06299328	-4.05136749419213	2.70550782876559	0.00855848279799022	0.689101894363359	-2.63492955681897	0.0186083021160236
cg20701680	4.54566830891909	-1.99576160371862	0.0498517488049397	0.854647588674431	-3.82810536048347	-0.00694375780444212
cg07325054	4.34419633534208	2.29068717207344	0.0249967067368901	0.791442712092521	-3.36835007351143	0.00969733692236652
cg20468787	2.72154254069204	-2.16845669721989	0.0335241452356467	0.816370469167906	-3.56539091722489	-0.0329132511303284
cg00533749	1.29383372052332	-3.56862969468534	0.000653018424327795	0.465499892450307	-0.828678733341826	-0.0473998357091389
cg23070073	4.61617073800839	-2.02284708845446	0.0469097206806942	0.847351309249257	-3.78814000723445	-0.0138416806075073
cg16672144	3.74749563282101	2.58204497902853	0.0119158707417881	0.722361945791449	-2.86329138638106	0.0152934511390268
cg00674428	5.05933565268593	2.45743796220376	0.0164730133904465	0.752112809405664	-3.08524400407563	0.0115570406773279
cg26751261	-4.84542741410524	2.09972131799681	0.0393591555892657	0.829612175421351	-3.67218713300864	0.00529457282476972
cg16410241	-5.96092911672932	-2.19867799901613	0.0312076279974395	0.808640445529541	-3.5175153887352	-0.00467175361888621
cg03113542	3.40483517555571	4.70957028917978	1.2187441534316e-05	0.22563585507802	1.99125225021615	0.0291526895122657
cg15087541	2.87945663207959	2.50226647393228	0.0146788090903307	0.740405855357042	-3.00639960789177	0.03509827273933
cg02818334	4.375574350472	2.82702451632587	0.00612041172416234	0.657255560227275	-2.40224331004607	0.0134371876113016
cg20021244	-7.27278629436804	2.63230649460177	0.0104263831555133	0.709223866834077	-2.7713237865567	0.00330179041382162
cg17815134	5.0894967517105	-2.28825875411565	0.0251454418403252	0.791737817860365	-3.37235230984515	-0.00599533742362024
cg00370962	4.47914530440853	-2.43099455321468	0.0176214135645198	0.757705970848034	-3.13121577030811	-0.0114896976812562
cg15559086	4.30485456190186	-2.34035712246739	0.022120637182517	0.780553776470546	-3.28572220081187	-0.00972404572778474
cg14388049	-2.11384046440454	-2.33568227180885	0.0223782071758898	0.781254665745754	-3.29356114692083	-0.0246528515470447
cg24605573	4.06104394543454	-2.01124425635235	0.0481512414092565	0.851099079363862	-3.80531736900985	-0.00755454748888973
cg12200950	2.26601363540876	2.26856445294453	0.0263808594731093	0.795199390315999	-3.40468015731719	0.0268580423797014
cg10480506	2.51106603233056	2.07393301285942	0.0417654503574214	0.835762163358317	-3.7114983214122	0.0309468339407006
cg18201212	1.70556684627321	-2.051799582899	0.04393113300984	0.84166072545281	-3.74490586595178	-0.0465889065233207
cg06052122	4.95416010339461	2.57815103193638	0.0120389503081732	0.723578545534293	-2.87035855384142	0.0100163482156499
cg06774853	5.05180697683	-3.46917839722891	0.000897543698986274	0.487798407672159	-1.05369284787315	-0.00922416482959099
cg13938927	4.50713552496914	-2.14867534272064	0.0351205634754979	0.820191516279733	-3.59642477976329	-0.0078077040564184
cg01196121	4.33568988100918	-2.31635460494911	0.0234715892828427	0.785213997488497	-3.32583364355078	-0.0137852960001912
cg25355599	2.56380405438216	2.10752895904937	0.0386547496583975	0.828459165844436	-3.66020349796913	0.0317531633344301
cg15829166	2.35537069229924	-2.79470028934737	0.00669748940682323	0.667632140961335	-2.46489066440558	-0.028323939260422
cg01841209	-5.78657292351518	3.38147343659425	0.00118293561460156	0.512800315812539	-1.24878071697433	0.00676760299311326
cg09427370	4.50293392230876	-2.05590424525609	0.0435223391010826	0.839987288312124	-3.73873366392729	-0.00683023096643254
cg04202597	2.821961936599	2.252837060187	0.0274055969822653	0.798366297801444	-3.43032964304003	0.0378064505289765
cg09888656	5.83428621997772	-2.4490585903751	0.0168294341816982	0.753929884241139	-3.09985483513376	-0.00546096810475716
cg12756411	6.14362809299722	2.38172283533991	0.0199538800681756	0.769749741743374	-3.21580033723157	0.00419247684375101
cg08040035	4.79509645963815	2.4804705126333	0.015527951557774	0.746026701830329	-3.04487673482495	0.0103826890891943
cg07380501	2.76911092792165	2.00858507927276	0.0484397170056538	0.851831986933243	-3.80924209784272	0.0220532762863989
cg03762535	4.20718165247641	2.03297127984156	0.0458489910417393	0.845028004693742	-3.77308199267004	0.0114227585299038
cg02296424	2.96785773008353	2.04442489427686	0.0446739200205691	0.842969326339059	-3.75596856382839	0.0244634010418356
cg00855102	3.99987393394434	2.39995004396627	0.0190607186213419	0.766144881484583	-3.18467349813726	0.0263436832731653
cg18414754	-2.49173135134852	2.15561786827154	0.0345528847192285	0.818616466808387	-3.58556044094948	0.0470334298729273
cg12730583	-2.77857648181256	2.48142913132903	0.0154896959404455	0.745879935115976	-3.04319010702666	0.0298227775308677
cg05045976	0.953164052224706	3.39717090721865	0.00112624780417325	0.508680259366068	-1.2140997358189	0.0650916514927471
cg05794411	4.6875782512166	3.0952051883269	0.00282708590505037	0.588938647517451	-1.8623203737287	0.0102819610426231
cg24648166	2.28003292797146	2.48476507977996	0.0153572277223055	0.744943491534544	-3.03731665976209	0.0513705615967668
cg27294309	5.31893878205201	-2.06306809416778	0.0428167339728206	0.838427692053027	-3.7279359601944	-0.00467861523986768
cg22436086	-4.25572400957337	2.5323922502042	0.0135739771396075	0.734108904487791	-2.95277692472548	0.0127587326686043
cg03305830	4.45791121746776	2.37528269214357	0.0202782686203092	0.771802201285438	-3.22675206228614	0.01185225824542
cg10719247	4.76051803488879	-1.99611110428968	0.0498128018258313	0.854647588674431	-3.82759263506871	-0.0110653305888943
cg06432875	0.671271906714066	2.16617964908691	0.0337046226179295	0.816708156081028	-3.56897549425266	0.044479275613431
cg09445220	4.96135959088469	-2.9174265992626	0.004740639090074	0.63151416857718	-2.22420691722606	-0.011891242645039
cg04118467	4.07393226387399	-2.25137038247803	0.0275029253828304	0.798657731663562	-3.43271404687531	-0.00765312885251146
cg07917901	2.57910909666819	2.10809519038769	0.0386040924512721	0.828459165844436	-3.65933293697125	0.0294771831365689
cg16081164	3.66962029808102	-2.08447471730677	0.0407668491258849	0.833317269621343	-3.69547897366659	-0.0155831873002349
cg18117288	1.37178736500125	2.20119187071374	0.031021410304768	0.80809795304307	-3.51350788986987	0.0244245905458017
cg26398049	3.6815194910884	-2.05207118525938	0.0439039814799709	0.84166072545281	-3.74449778374092	-0.0124956843955122
cg09943714	4.63622469829733	2.27393366226418	0.0260388469343632	0.794822966347789	-3.39588967800177	0.0109438471751383
cg14361474	4.25620914481298	2.31578565301895	0.0235044809346326	0.785376093719444	-3.32678031014272	0.00887464415663242
cg12605354	4.28676424317213	2.38054403789936	0.020012907623663	0.770331969435946	-3.21780673646688	0.0156541798544513
cg11690824	4.39577402814255	-2.28245996188568	0.0255037743035983	0.792911539938783	-3.38189498549816	-0.0114661083164224
cg09313461	3.66629891100993	2.22069264643319	0.0296096692038793	0.804770335074903	-3.48229018403127	0.0205179323225152
cg19423170	5.46504383471637	-2.76469395214248	0.00727748290492191	0.673260063058385	-2.52256127455108	-0.00970900985384526
cg26697947	-5.42530408703545	-3.47386072533014	0.000884307693658663	0.487798407672159	-1.04318825189202	-0.00871905152924352
cg18062356	4.25307307997524	2.57063054242934	0.0122799205836423	0.725609091639732	-2.88398386464533	0.00907190304893224
cg06838296	4.64670190128379	2.93506770012413	0.00450745602834731	0.629564729047552	-2.18898599838442	0.0157900020814556
cg19429879	-2.12408030298506	2.83216274576655	0.00603301075506342	0.655922431812322	-2.39223542872617	0.0317842568400305
cg16353899	3.13982877657667	-2.74704845118813	0.00763969766901922	0.678481589713453	-2.5562554244621	-0.0168485564833774
cg25747655	3.19835988623638	2.42162831417816	0.018045055475684	0.76051212071462	-3.14740270812646	0.0217150539930488
cg14780551	4.70908803776801	2.18620785431436	0.0321459232239729	0.811735916332972	-3.53733778231106	0.0111109898550172
cg24762021	2.2878224837382	3.44436763328765	0.000970865752472258	0.495384972199822	-1.10920474743002	0.0615344473370355
cg20888087	-4.37427344014469	-2.09240387240988	0.0400294149888097	0.832159943634181	-3.68338391135757	-0.0120794876683885
cg04632408	2.47062500337001	2.09859656313689	0.0394615429808062	0.829860137555722	-3.67391034605967	0.029535049903147
cg23470227	3.41244453659024	3.35699078918937	0.00127675240600137	0.520656913633873	-1.3026627722222	0.0282027213435516
cg11366363	2.42905518745546	2.22525338592253	0.0292877572244529	0.803730733605536	-3.47495587095946	0.0261453650031414
cg08421478	4.11295931171046	-2.20207741768259	0.0309560449029294	0.807618017213739	-3.51209527535874	-0.0153767817753258
cg19953253	0.666390748503859	-2.49410206581079	0.0149918611717849	0.742206153120223	-3.02084396807973	-0.0535107549453934
cg01206539	5.3018691077689	2.52361268526904	0.0138879472707847	0.736143322855643	-2.9684567917148	0.00681872991396792
cg27499597	4.10782826748727	-2.21455344718928	0.0300479000492135	0.805483871247664	-3.49214298352384	-0.0174477734253859
cg23112521	4.63715621362773	2.04676561671699	0.0444369959759213	0.842566267378276	-3.75246098226161	0.0075402070081062
cg00700483	3.5929439574709	2.00271063862441	0.0490822537289181	0.8535247735894	-3.81789635863675	0.0148061070989957
cg27361590	2.35211365908114	2.76523661113417	0.00726659724050402	0.673145475710138	-2.52152248002039	0.0329066060406578
cg12834510	5.9578738100277	-2.21274450971313	0.0301781078493469	0.805802594092012	-3.49504178699341	-0.00419490675207324
cg26081062	5.35682846800812	-2.05168114281896	0.0439429777550073	0.84166072545281	-3.74508380748135	-0.00674082947229371
cg03189237	4.41722987162095	-2.67316628072755	0.00934248362987245	0.698134981960979	-2.69554611684674	-0.0153300739302389
cg25104266	5.18498385469736	2.63008516558896	0.0104884620726651	0.709290178213824	-2.77541749264829	0.0060148106667034
cg02612949	4.8858259898355	2.66520840065284	0.00954517106149426	0.699593776715331	-2.71037531218105	0.00980973550777176
cg15327147	1.71222512728824	2.10610785559845	0.0387821411734703	0.828859307783766	-3.66238751685034	0.0326734006732088
cg17844339	5.91772741531546	-2.34093126645816	0.0220891858978484	0.780484356511029	-3.28475857020583	-0.00546471311503716
cg14620267	4.63678913629194	2.36537737095544	0.020786373976516	0.773805073075683	-3.24354924758275	0.011743407211717
cg00254470	-0.544569646045203	-2.06853167994778	0.0422852575777249	0.83678772242579	-3.71967930628097	-0.0382153303514349
cg24540109	-6.07737347137501	2.7767369987353	0.00703938262514477	0.67221292013442	-2.49947149307317	0.00640921145157693
cg05643579	3.55811787613448	2.83442829136788	0.00599484001822697	0.655615482141957	-2.38781846156397	0.0286630107428775
cg08924233	3.67073760531245	2.07254045778981	0.0418989340864608	0.835911410873242	-3.71360926770428	0.0125860364467347
cg05487803	-4.03831034182588	2.43063498823774	0.0176375111563474	0.757705970848034	-3.13183810968486	0.0149294862325919
cg26951603	-6.06871142950942	2.50198267867931	0.014689591296363	0.740510580347881	-3.00690232562412	0.00440764528108715
cg09106629	4.37861039110578	-2.41809639764314	0.0182071577294903	0.761021803183876	-3.15349352722674	-0.00838078655684515
cg02909497	3.83169036196777	-2.29457097101753	0.0247604498770416	0.790284481791997	-3.36194194745496	-0.0078079699114626
cg03158329	4.21934087936504	-2.18876202584796	0.0319517520188573	0.811005008043124	-3.53328542696866	-0.0138199324147166
cg20058687	2.99080579270629	2.89879705222338	0.00499895762493525	0.634119230397577	-2.26123284265365	0.0332921861173694
cg06577850	3.88060251223953	2.15106924942094	0.0349239056898833	0.819540025221122	-3.59268191387712	0.0105335271735395
cg07345185	5.48944291831141	-2.47590103624	0.0157114754820263	0.747436416219906	-3.05290926787335	-0.00688105824005159
cg03510511	4.28709223061915	-2.25363600995951	0.0273527066669272	0.798125141412287	-3.42903023219786	-0.00962226650335196
cg24468533	3.84126775901922	2.0488658946484	0.0442253319650072	0.842244221510015	-3.74931076781599	0.0124349483541213
cg07850210	1.42041499591986	2.13948854632071	0.0358842420783785	0.823683530034298	-3.6107555170787	0.020963850782582
cg04150038	3.94237491921876	-2.09283057289719	0.039990060467953	0.832159943634181	-3.68273191314128	-0.0113636907504766
cg16078907	4.64156835109131	2.30654956541733	0.024044172570211	0.787830955056346	-3.34212121192916	0.0110710571143937
cg02541981	2.45967748706936	-2.64240199936346	0.0101484331803833	0.705859353967739	-2.75268491324508	-0.0333436969769609
cg13772158	2.81255996023662	2.80679021183282	0.00647603978933979	0.662500682610099	-2.44152236427531	0.0369008833046247
cg14573645	-6.61903692368392	-2.15273008620704	0.0347880340202857	0.819206466981592	-3.59008312707733	-0.00330457816659462
cg13911847	4.23758962665378	-2.68310896714367	0.00909475731987684	0.694715249187938	-2.67697050142571	-0.012477919751689
cg25828093	5.20631541224319	3.86839209266801	0.000242818517737597	0.393579700431711	-0.127610705294459	0.0126508973544449
cg13128440	4.55472621377718	2.12923201931314	0.0367538968703074	0.825821361299479	-3.62669338896851	0.00885125664913411
cg23886009	3.49379685611237	2.21780813896952	0.029814868163187	0.805431414325843	-3.48692237513839	0.0211727679672752
cg16211055	-5.71285426012417	2.28964276321266	0.0250605787924921	0.7915767518353	-3.37007177743987	0.00459704132417274
cg02247917	2.42370259857069	2.302345295286	0.0242934552331545	0.78960493482793	-3.34908764049509	0.0195080343212763
cg14926246	2.48081948675689	2.24396847023065	0.0279987758359588	0.800345170696147	-3.44472771904098	0.0331138742006867
cg05387546	1.80184733264164	-2.74867165742037	0.00760570090574324	0.677663684449078	-2.55316272941117	-0.0324970242249155
cg07088259	3.41871068939976	-2.16999916058906	0.0334023708354596	0.815826645897268	-3.56296093225534	-0.012569828927242
cg13610910	1.29052837270518	-2.46409904956955	0.0161945285390156	0.750210107649663	-3.0736006961578	-0.0313274111799281
cg04651042	-3.84150132203171	2.0467592710205	0.0444376368099365	0.842566267378276	-3.7524704959819	0.0106716147717946
cg04747517	-6.18136563898607	2.65268112313617	0.00987236738070829	0.703622991158145	-2.73365025688381	0.00599704018241366
cg05452338	4.38227256134055	3.17173508112977	0.00225000121365323	0.569443304725861	-1.70191115114459	0.0109858323424463
cg02501521	4.52466880187584	2.14728995163624	0.0352348129289195	0.820650602394677	-3.598589221735	0.00932907883370593
cg03359463	1.51651891956641	3.10773031021873	0.00272403590041599	0.586241242554432	-1.83625366958565	0.0479122687847396
cg06555661	4.47684634488727	2.22930764593295	0.0290041808731381	0.803621410781468	-3.46842547995021	0.00864783691570659
cg25013591	-3.15645368653938	2.04366789985301	0.0447507743121638	0.843067582983327	-3.75710218348971	0.0146761298164463
cg23627585	-4.15954344467218	-2.18576488163037	0.0321797034478097	0.811735916332972	-3.53804018123232	-0.0105233707222574
cg05790960	1.9689823542142	2.05569951194444	0.0435426509736945	0.839987288312124	-3.73904177370176	0.0253112709652349
cg00431574	4.5554259483645	2.16471125607204	0.0338214561560448	0.817320326689237	-3.57128538210559	0.00569973737414953
cg23007665	-4.95036979799014	-3.14442280187137	0.00244197165852465	0.576573344534843	-1.75946977655687	-0.0211395660143164
cg16626731	3.78915076457708	-2.56424293385815	0.0124880100920188	0.72605065335623	-2.89553209175666	-0.0131797122980331
cg12518124	4.43589801442223	-2.28298562702868	0.025471106179898	0.792911539938783	-3.38103076105871	-0.0115298118416955
cg21289738	4.32490598926163	-2.71944547048242	0.00823952702441446	0.684756021463336	-2.60863477169281	-0.00943826024672789
cg10937590	4.69749873275622	-2.05426224586589	0.0436854745043951	0.84055434698586	-3.74120401940567	-0.00822524434081884
cg19181022	4.76315101058764	2.86743890091004	0.00546330573547036	0.647472018855142	-2.32316304640075	0.00902273669552522
cg00306909	-1.55021695257856	-2.83971370416456	0.005906652003397	0.654374742267403	-2.37750367144131	-0.0298406469703792
cg07505373	4.37989838100036	-2.62778488981902	0.0105531011101874	0.710768967117032	-2.77965386071302	-0.0106545024655711
cg04024133	2.87948483613222	3.48251870955282	0.000860318695728317	0.483411605260988	-1.02374089846907	0.0557922335921153
cg08061006	1.7441714121411	-2.73111255214792	0.00798092654143356	0.682056931188374	-2.58654443376686	-0.0500323661360706
cg01426968	1.48838317101199	2.03242082787902	0.0459061277646952	0.845258591496499	-3.77390236372497	0.028041191459021
cg25554496	-3.5672099870392	-2.18219475604925	0.0324530904286304	0.812180648090151	-3.54369676829768	-0.0261359658827446
cg13702144	2.95253625061117	2.08698726042009	0.0405319125199662	0.833171456867145	-3.69165061349427	0.0273021057350564
cg03746875	4.93540566518559	-2.97251040771712	0.00404728777912071	0.617490159800711	-2.11372055924212	-0.00935559856164203
cg05376464	5.5158084552452	-2.15003892590976	0.0350084280252705	0.820058187689394	-3.59429325424441	-0.00638186328783241
cg11283402	3.75655869911529	-2.65920622973196	0.00970068741730386	0.701748166475194	-2.72153755917306	-0.0211889590102214
cg06207650	4.18557767200044	2.59511374066452	0.0115110804131321	0.719187485049822	-2.83951166165958	0.0183437174609761
cg00293718	-2.84639825953981	2.10656165447387	0.038741421886205	0.828859307783766	-3.66169023383613	0.0186189879672213
cg09049420	5.2412791224566	-2.70360366780485	0.00860292341003715	0.689101894363359	-2.63851393214606	-0.00984829302359014
cg23145322	3.70399990715373	2.20967123937973	0.0304004583778995	0.806103436417482	-3.49996211681608	0.0125122030380728
cg26500143	4.05637202366145	2.08490329492372	0.040726691555235	0.833317269621343	-3.69482622936298	0.00885833960210258
cg01797216	3.56825242046103	-3.07978953143852	0.00295890851180549	0.591264332497187	-1.89430151697977	-0.0137140082576062
cg05145947	4.33278600203037	2.21704767667903	0.0298691737597167	0.805483871247664	-3.48814275110174	0.0172400966278661
cg24037565	4.69152644865963	2.16611722869248	0.0337095819482986	0.816708156081028	-3.56907371295323	0.00845563991104092
cg11495377	3.45638972481391	2.51799671568417	0.014092202060957	0.736750911726481	-2.97846398050538	0.0145152346150089
cg26331625	-5.81547055285772	2.12090060093303	0.0374737631163809	0.82661630216217	-3.63959187391861	0.00396009213208045
cg27039201	-3.71304664728224	-2.91122098435261	0.00482528335113338	0.632370733113083	-2.23655974682904	-0.0156336058911512
cg21837189	-2.13748062300865	-2.21547534847152	0.0299817312823759	0.805483871247664	-3.49066488257789	-0.0440461509600399
cg16774669	-4.47117569834349	-2.88595639450148	0.00518450979088445	0.639154169245724	-2.28665217121018	-0.0159127661242541
cg20418308	2.00230508236835	2.32483211172481	0.0229863080189994	0.78380036947137	-3.31170542758698	0.0370005332205872
cg26244580	1.94722256644914	2.39972516514934	0.0190715169080975	0.766284751873916	-3.18505870121532	0.0304383265515675
cg08348100	3.34138501870276	-3.58098233990508	0.000627495798176785	0.465158426758173	-0.800455857496333	-0.0251505744163152
cg03917521	-4.61319221473549	2.3702962730026	0.0205326528863292	0.772871361156097	-3.23521506159481	0.0115489530688286
cg08201663	0.90364047924839	2.41825075795152	0.0182000460203654	0.761021803183876	-3.15322748187789	0.0543066725403719
cg16278407	3.04289681062592	-2.11248465021804	0.0382133459973579	0.827794955429208	-3.65257753365023	-0.0132869165163855
cg19328510	4.58285380639415	-2.05720683652311	0.0433932986245021	0.839572118010134	-3.73677273469357	-0.00744169912015236
cg10450071	5.47332010321364	-2.3123529379129	0.0237037977805034	0.786671160361402	-3.3324878628623	-0.0063286994807692
cg02186409	3.86335256302151	-2.10967129832876	0.0384633911875695	0.828459165844436	-3.65690867604609	-0.0103112726342479
cg01601443	2.04449995402126	2.90752624256856	0.00487634060631764	0.633146441088579	-2.2439053257167	0.0337835478959275
cg08974244	-4.3959339357819	2.33856425121898	0.0222191059100571	0.78079952116101	-3.28873006798586	0.0100286941798413
cg00364696	4.25856898561315	-2.11928501244372	0.0376147662255473	0.826664718937436	-3.64208810637794	-0.00966375676184983
cg02207047	-1.19286661109544	2.04028059824801	0.0450960689107075	0.843474150259866	-3.76217033100344	0.0192048198498136
cg05250042	-5.56796289422726	-2.16360694572323	0.0339095541450923	0.817530498714902	-3.57302166978692	-0.00373711330379038
cg19355009	-6.36230794509563	-2.11531933656396	0.0379628336938964	0.827410274961628	-3.64820857394488	-0.00471916916057466
cg22563732	3.59897198671774	2.78907598395179	0.00680286064448335	0.669000507260263	-2.47573594373038	0.0145160219638032
cg02606010	5.15069898727567	2.15076029161465	0.0349492322648502	0.819650021794494	-3.59316516684272	0.00573647882352224
cg18073151	-5.48184323769801	-2.16811340277006	0.0335513003625666	0.816370469167906	-3.5659315421726	-0.00925931468594146
cg13843773	-6.02599074989354	-2.68270379108237	0.00910473422881511	0.694715249187938	-2.67772851574964	-0.00514311797195735
cg03534208	2.60430601539856	2.1465053239029	0.0352996626699247	0.820900841797393	-3.59981454674344	0.0189966315484674
cg03201714	-4.33120558036628	2.4759642469167	0.0157089235133544	0.747436416219906	-3.05279823273924	0.0191740116693493
cg08800869	3.2293133443416	2.30875624987747	0.0239142410507501	0.787554544341845	-3.33846056327747	0.0283340188863122
cg18147584	6.03913997127114	2.35883193151909	0.02112832063939	0.775314391605904	-3.25461737059407	0.00413760616337866
cg13681776	3.75591488931515	2.19040444785082	0.0318274363240942	0.810466123211635	-3.53067751640671	0.0145127655107814
cg09964698	-1.88422994607625	-2.09773782517175	0.039539870035162	0.830133080082385	-3.67522546955884	-0.0321348869180435
cg24731652	4.16044312388628	2.82648992502608	0.00612957167483983	0.657408670596458	-2.40328377177818	0.0124093768384208
cg08714061	2.95286129080614	2.1123858136753	0.0382221064105238	0.827794955429208	-3.65272977541006	0.0178367400052224
cg06611310	-5.82853808807049	3.09467891413163	0.00283149440115617	0.588938647517451	-1.86341402006914	0.00658255547592531
cg10916597	4.01281627132553	2.31100832416115	0.0237822786735949	0.786870981030677	-3.33472164084801	0.011370010436592
cg07000744	2.39946658581509	2.18011050217218	0.0326136326851334	0.812760652174715	-3.54699550496685	0.0228563919706831
cg00978006	2.29696131621049	2.61122029715904	0.0110293649251045	0.715571878693518	-2.81007532546763	0.0315456143874958
cg06650659	1.80803041362057	2.25258990879793	0.0274219765974696	0.798466543986525	-3.43073153202147	0.0331959024737253
cg14418679	4.73609904012029	2.42211111154521	0.0180229974168305	0.760380948158643	-3.14656956161107	0.0073865991297315
cg08227395	0.504859277380677	-2.07982387939173	0.0412048400151211	0.834039374183351	-3.70255503691667	-0.0465569196637441
cg20690001	4.31967098281646	2.27649816666943	0.025876876986287	0.7941645119604	-3.39168498122503	0.00945177380608098
cg11362183	2.93091354791904	-3.45991725002031	0.000924277365785442	0.489976218782554	-1.07444341434721	-0.0314589874639749
cg09881453	3.12370329871976	-1.99889906919323	0.0495030540880968	0.853888965896344	-3.82349983930699	-0.0115937238827024
cg09099797	2.98807621676851	2.758281559442	0.00740725125757965	0.675871952851659	-2.53482464209436	0.0479268076974709
cg22931309	-5.98400880979809	2.61541043905871	0.010907081497095	0.715101568609679	-2.80239413518002	0.0066608121419288
cg27469081	3.65181304763871	2.08476368667201	0.0407397690361977	0.833317269621343	-3.69503887204771	0.0137148791959324
cg10161289	5.28620124625018	-2.07108189205889	0.0420391405991477	0.836332142232219	-3.71581897492945	-0.00426212157973316
cg16866564	1.43193016572958	-2.11619987444343	0.0378853081050697	0.827389332822039	-3.64685042950135	-0.0534913004314802
cg09000622	3.95438323478756	2.29744526132097	0.0245868770830153	0.789928893604387	-3.35719369402276	0.0138634386660464
cg22451534	5.31920063861653	-2.05147862670847	0.043963237007417	0.841740145108042	-3.74538804235352	-0.0250903823499827
cg12251091	3.06737253437512	-2.55759638547665	0.0127079162980867	0.727101354429476	-2.90752444672179	-0.0198781563322915
cg00869533	4.47869200678951	-2.12605269551503	0.0370271704463309	0.826215075525514	-3.63162060825674	-0.0281970657945081
cg06087988	3.7440932964414	2.01817281991897	0.0474065263508874	0.849378918327703	-3.79507028039132	0.0162961057214339
cg12761421	3.01350937206095	2.14749326557303	0.0352180259181739	0.820619814978822	-3.59827165174768	0.0181207959829863
cg00446491	-6.67807961614844	2.21625810019577	0.0299256503337027	0.805483871247664	-3.48940947795366	0.00272064976191082
cg19435445	2.94570125700199	2.41149268041051	0.0185137421944916	0.762387165308556	-3.16486238844457	0.0251132972806948
cg16129785	-4.61890332751135	-2.08349789426875	0.0408585052243997	0.833488344010835	-3.69696629296496	-0.00666229818122328
cg03426684	2.99091758687893	2.42213821150594	0.0180217599884567	0.760376175037759	-3.14652279217742	0.0260108213553736
cg25842050	-4.81561593164306	-2.47783311468461	0.0156336408754142	0.746748879793297	-3.04951437643101	-0.0144552102510687
cg14865094	4.43940098234691	2.77472033022902	0.00707874901959048	0.67221292013442	-2.50334326779619	0.0130669197039017
cg25808094	-0.904479049162868	-2.47936006186538	0.0155723724930412	0.746218571811156	-3.04682984976719	-0.0448099127049166
cg12362432	3.74524664791383	-2.33243277097131	0.0225588104746481	0.781895170580436	-3.29900243663448	-0.0136635564963841
cg12807275	3.56519943411892	-2.97623980766741	0.00400392208977958	0.617440033436323	-2.10618617512266	-0.0262149139764877
cg02827650	3.77286074789944	3.16755646550793	0.00227842685395184	0.57145884330217	-1.71073946411239	0.0163089724056203
cg05272917	5.33810928478939	2.70310957444247	0.00861448927902912	0.689328240061497	-2.63944369350391	0.00606148850486909
cg21944757	-5.38044668159491	-2.91090543245997	0.00482962455741025	0.632384239370888	-2.23718736735291	-0.00784563300361278
cg03347719	3.80190010349515	-2.73936172300686	0.00780258734637903	0.681200753996539	-2.57088212566356	-0.0134759301830369
cg12354105	4.15897593571936	-3.07312845998743	0.00301762270705764	0.594339894879255	-1.90808580708794	-0.0148773453960571
cg09537551	-3.47849953956405	-2.21171613740214	0.0302523509607235	0.805814623541997	-3.49668885748839	-0.0170800406127066
cg09733916	4.83560010491067	-2.79809582357595	0.00663460177255841	0.665625760772263	-2.45833516033956	-0.0100922537075596
cg01393991	-5.67385669131072	-2.33862029430601	0.0222160220054172	0.78079952116101	-3.28863607416669	-0.00480990309093666
cg14334587	-2.39447459305294	-2.18291430064569	0.0323978274053797	0.812179931743266	-3.54255733244892	-0.0226935118555831
cg23935220	4.69416306484318	-2.30815233870457	0.0239497379056567	0.787830955056346	-3.33946267302747	-0.0109421375025622
cg04383469	2.49178359478853	-2.01094587720548	0.048183536878792	0.851218364768401	-3.80575797611849	-0.0312527955399912
cg10472711	0.936854421107394	2.29641963177341	0.0246486888989342	0.790028284543787	-3.35888857146278	0.0504713997969306
cg04271242	3.51446010629909	-2.07453470661668	0.0417078887075712	0.835681456138851	-3.71058584995133	-0.0142729520239807
cg00709728	4.56365003719643	2.20495826385742	0.0307442340732397	0.80717789099236	-3.50749648148697	0.00943253079656381
cg25922969	3.81653107509484	-2.21039536563057	0.0303479389175695	0.805968911373489	-3.49880330148351	-0.00937938535585126
cg00210133	2.82291295215488	-2.02099477372965	0.0471060565793973	0.847986883465064	-3.79088798623526	-0.0173913063130268
cg12168219	4.00422553680367	2.56331975645741	0.0125183468801862	0.726145298275232	-2.89719924453454	0.014025551262087
cg09783353	4.15352894245541	-2.11433071839597	0.0380500392463984	0.827562448386243	-3.64973284816162	-0.0100922309753859
cg14634336	-3.76156581689741	2.49607032500232	0.0149158464863264	0.741765643927482	-3.01736519339865	0.0117495037315617
cg19651140	4.48214546856361	-3.1068155791851	0.00273144152881504	0.586523164192497	-1.83815985320921	-0.0107877691328178
cg13880094	-6.0899513090195	2.82045530223836	0.0062338500999938	0.658839754424234	-2.41501863145178	0.00766201211162338
cg10791260	-5.10015736907415	-2.73422587031377	0.00791318604443564	0.681200753996539	-2.58063754323273	-0.0133240754389872
cg11060661	5.38602299210557	-2.23782662282367	0.0284161734931408	0.801179355142337	-3.45467118963032	-0.00663147293077349
cg07776966	5.2636688721592	-1.99998707301821	0.0493826234603834	0.853822644625282	-3.82190128185164	-0.0069924093128606
cg12445511	3.97077358549365	4.00651786633464	0.000151684385570267	0.358882348571349	0.20609844262127	0.0399783145029942
cg14462439	5.19217110584691	-2.40526828415962	0.0188069324574996	0.76436592093004	-3.17555515557264	-0.00664658261964346
cg03724962	4.98224036964031	2.71712243791377	0.00829192246271482	0.685174651544068	-2.6130245728108	0.0132138270492786
cg00413066	4.56955794881447	2.19637644001956	0.031378976852087	0.809170696628133	-3.52118105387174	0.00890126348109654
cg09855384	3.83726340307528	-2.09883633682952	0.0394396968284253	0.829826472198149	-3.67354305998387	-0.0125736319369658
cg24982541	3.04803681947723	2.09010524673365	0.040241994715334	0.832810207231015	-3.6868942557863	0.0321673485468374
cg17284634	4.89172212183918	-2.02627878361045	0.0465478365752213	0.846674954258935	-3.78304321313405	-0.00908232845889734
cg16446824	4.61828931760687	4.18240433891608	8.22794700243592e-05	0.304400651117935	0.639876418978237	0.0301579583053571
cg01196118	3.96141556008282	2.14058972378813	0.0357919469286296	0.823386322010198	-3.60904050642451	0.00838477453721842
cg08708943	3.30923607375406	-2.11218160630903	0.0382402119300646	0.827794955429208	-3.6530443047134	-0.0152836644335803
cg23930257	5.28029181782239	3.1168789434932	0.00265099280869769	0.581343804106216	-1.81716756502915	0.00820240837181097
cg10952339	3.85934352523218	2.98054482233491	0.00395439906392695	0.617440033436323	-2.09748043808386	0.0190336932795867
cg17794289	4.86150868908113	-2.32898310013336	0.0227519539489729	0.783014691111967	-3.30477209988003	-0.00707796700651964
cg03221023	3.96283565921729	-2.33793952512801	0.0222535087092733	0.78079952116101	-3.28977771507557	-0.00940724164041362
cg25618198	2.13555507326065	-2.4912416574159	0.0151029523262347	0.743773730331979	-3.0258956575575	-0.0298771489252619
cg02437346	5.49144281327805	-2.32324693444182	0.0230763665896519	0.784519090574056	-3.31435043872764	-0.0112534648655868
cg00401094	4.67929756855056	-2.74899157843571	0.00759901677838853	0.677663684449078	-2.55255302050541	-0.0127458445149652
cg12999813	5.38279302305987	2.05567513201028	0.0435450702853081	0.839987288312124	-3.73907846209517	0.00485335132009845
cg14833402	6.17332197097667	-2.05781667282597	0.0433329990929193	0.839464223349658	-3.73585431644941	-0.00530955568808456
cg16717990	2.56049531658221	-2.2593823464563	0.0269749436737771	0.796368490432316	-3.41967310005402	-0.0248726701944597
cg22254242	2.23047963185195	2.40011567947567	0.0190527685865982	0.766143929979195	-3.18438975633043	0.0334147735264868
cg03785868	4.34165896037643	-2.09948591048029	0.0393805658516711	0.829612175421351	-3.67254786109216	-0.00995483271402797
cg16310262	-4.79960618242997	2.09283239524196	0.0399898924653003	0.832159943634181	-3.68272912835537	0.00609432158628593
cg15930041	1.91803811061228	-2.39140006376172	0.0194751378452566	0.767133790012961	-3.1992984337387	-0.0310213223983103
cg01830892	1.79167399217991	-2.0056153951541	0.0487636286398863	0.852611515568425	-3.81361979727064	-0.023301077645114
cg05055782	-2.16043196556542	-2.16771987903636	0.0335824523454734	0.816370469167906	-3.56655117998371	-0.0141987365457783
cg11960784	4.17693654778777	-2.414986397701	0.0183509725352461	0.762030148520213	-3.15885079221137	-0.0141069227905077
cg26287679	3.31119306065837	-2.07031456177093	0.0421130638809885	0.836416924285089	-3.7169809344333	-0.0190077890660442
cg10817234	3.36790092245019	-2.26344120392849	0.0267108949558359	0.796329884398076	-3.41305185468132	-0.0240027442556391
cg03488060	-5.59466350563133	-2.17177450441588	0.0332626896694412	0.815236979265229	-3.56016226363582	-0.00483318960123249
cg27473165	-0.137359155779722	-2.15295798111662	0.0347694261520676	0.81913579404205	-3.5897263970669	-0.0227117259412548
cg25232541	-4.46692619678188	2.14439113361713	0.0354749193408496	0.822051989237689	-3.60311431282869	0.0102853038637768
cg23237801	3.6914227957408	-2.65576589981583	0.00979086310724174	0.70244403049438	-2.72792678450626	-0.0141770363846774
cg26353764	3.88727818839125	-2.23952915855358	0.0282999247070572	0.800569582853321	-3.45191711282119	-0.0129740785357961
cg01823533	4.44977458498111	2.19998871251592	0.0311104136151058	0.80826827896063	-3.51542638946931	0.00797031592841535
cg21384293	3.28601310778954	-2.82276220411515	0.00619379565147439	0.658417702472018	-2.4105348644581	-0.0177571963783586
cg14214706	-5.92607494406375	2.61284114045538	0.0109819160789784	0.715528161170163	-2.80710520278636	0.0071977693497791
cg14076411	-6.2841496244211	-2.18367140642993	0.0323397685082342	0.811978582517438	-3.54135807485616	-0.00655522668167248
cg04353769	2.12732654010942	2.73797281487381	0.00783235658163381	0.681200753996539	-2.57352169232076	0.032500902342666
cg00967637	6.82088572844406	-2.30760463606947	0.0239819712733144	0.787830955056346	-3.34037132520775	-0.00327162244106205
cg17771100	4.24797436642796	2.04601120419649	0.0445132378105794	0.842566267378276	-3.75359184959967	0.0126584794531198
cg05393736	4.03584419271679	3.59746551974396	0.000594912147607677	0.45669716078522	-0.762702930358434	0.0245302140804313
cg16929850	-1.69682557198414	-2.03055357445714	0.0461004046571638	0.845737466125671	-3.7766838142401	-0.0354399169959744
cg15451100	-5.85881750103131	2.03802265135021	0.0453275118942617	0.843904786516827	-3.76554469277627	0.00323521013583115
cg16793318	1.7274211759909	2.01253341010326	0.048011921546539	0.850828986271563	-3.80341306618966	0.051527633212626
cg18466056	3.2824705428015	-2.29056134767379	0.0250043940408492	0.791442712092521	-3.36855752896634	-0.0125345346055113
cg07543711	2.9457295589582	2.37991404859894	0.0200445177407529	0.770436897386726	-3.21887869246707	0.0362626313703746
cg08283408	4.55211354568308	-2.35491529562373	0.0213353190815727	0.776779522471735	-3.26122827957164	-0.00934982742652624
cg07790787	3.95575124152383	-2.51268711185494	0.0142878005311961	0.738073922518895	-2.98790896642683	-0.0122206363727614
cg27548323	-6.20281588194432	-2.23641966336728	0.0285125572933743	0.801610717091118	-3.45694581299627	-0.00423180411286821
cg02684004	5.09465645187028	-2.11709541742992	0.0378066025433224	0.827291297992052	-3.64546864750347	-0.0165080601637364
cg17611046	3.2899754875773	2.60734350111883	0.01114361049833	0.715875853441647	-2.81717354943687	0.0233164057195294
cg23737109	4.91975489480565	2.32313327168792	0.0230828361143416	0.784519090574056	-3.31454003824098	0.0119037157065729
cg13502592	3.4465710746747	-3.3903568191467	0.0011505328623029	0.509586969045537	-1.22916710778979	-0.0191745798073604
cg17977556	5.39739388721129	-2.02931798392386	0.0462293491911584	0.846045644438668	-3.77852313056576	-0.0114818637092231
cg06293169	-4.77640092176215	2.00502910486691	0.0488277960325972	0.852655447792746	-3.81448340229258	0.010988305266066
cg23463533	4.78344903246958	2.26300194308605	0.0267393605969385	0.796329884398076	-3.41376890110283	0.0087601507738867
cg24209509	4.71023481415681	2.06231984595251	0.0428899679210176	0.838427692053027	-3.72906526503608	0.0077743672514039
cg16656411	-3.45976970123252	2.43548046794486	0.0174216837747696	0.756634563407864	-3.12344525156834	0.0207475807903765
cg19776616	-4.12992483171829	-2.34047429392933	0.0221142153664139	0.78053491799891	-3.28552555856382	-0.00854662114476993
cg12611448	-2.59987399944528	2.00942381435954	0.0483485688134238	0.8516966742598	-3.8080046782763	0.0313134710696866
cg22364075	3.51304603106177	-2.23602835436312	0.0285394150029473	0.801610717091118	-3.45757822771544	-0.0128305134309377
cg25319067	-2.61881771242344	2.25449622115078	0.0272958614495554	0.797868750273975	-3.42763075696956	0.0325541479107131
cg00387819	5.03862444069338	-2.67317229129093	0.00934233203428351	0.698134981960979	-2.69553490352781	-0.00890311437906388
cg15391842	3.60166465392113	2.14037646725324	0.0358098048533767	0.82348453141406	-3.60937269773797	0.0137800136888565
cg10549221	2.93131010411045	-3.85461840813635	0.00025435752670775	0.393579700431711	-0.160534652359002	-0.0460687953684132
cg09436570	0.965835746933126	-2.27934392605176	0.0256981856515151	0.793972476689028	-3.38701454490834	-0.0276786582169671
cg24882369	3.27456331153615	-3.00734397278452	0.0036586722888069	0.609405869528224	-2.04308330786845	-0.0396635467583382
cg24086565	4.43696174167466	-2.03892388351243	0.0452350118736847	0.843696239319011	-3.7641982431661	-0.0170964169890491
cg20582188	3.71696613379258	3.64622789002209	0.000507677582533425	0.445980603914938	-0.650403856077242	0.0224256671773235
cg24709257	4.21805984982483	-2.83194943963805	0.00603661611004823	0.655922431812322	-2.39265116056578	-0.0153379007533065
cg17974185	2.24910465075328	-2.2286891560177	0.0290472846716683	0.803625886621243	-3.46942235389066	-0.0369484070744236
cg06843687	-6.84862390156983	2.46943853690625	0.0159743564340122	0.749010913720758	-3.06424923703374	0.0060917754040464
cg14116465	-5.58741261111513	3.00958151160733	0.00363493396656822	0.607779999731323	-2.03852576648905	0.00875767785953647
cg11191302	4.64290744485131	-2.74937540285896	0.00759100461168026	0.677663684449078	-2.55182145283635	-0.0171764630360229
cg25212351	-6.23527980538455	-2.61409098790631	0.0109454544258944	0.715234462782287	-2.80481393238481	-0.00360566511442294
cg12589526	-4.59902455257458	2.24585935257467	0.0278713636115204	0.799919148617758	-3.44166185936047	0.0060565196101391
cg07797367	4.66540223893763	2.53540388623548	0.0134677610983361	0.732789220521904	-2.94738835746801	0.0121501455296628
cg22199912	4.74901265812449	2.06396672246446	0.0427289244904052	0.838074307491737	-3.72657922717867	0.012898327050563
cg15029794	4.14379312179658	2.4249674873599	0.0178929881160036	0.758931721876603	-3.14163766730942	0.0123364154272814
cg01767525	5.92096805481458	2.28501578431062	0.025345286461265	0.792717382655599	-3.37769151502194	0.00577298176593466
cg26217066	3.96187530082112	-2.14195859642101	0.0356775033010022	0.82311669171406	-3.60690753484581	-0.0226646572998918
cg00413112	-5.97936686858582	-2.49689577638898	0.0148840707050843	0.741372524507105	-3.01590560852574	-0.00361526679055843
cg00473031	-5.6148183405366	3.33254499021341	0.00137739586657019	0.529876239114652	-1.35620831756649	0.00620427875935651
cg24660890	3.66160898753351	-3.12205543162585	0.00261047766815501	0.578977280466965	-1.80635095210229	-0.0130976327501886
cg02279071	-6.27811932185026	-2.0521407666147	0.0438970279041574	0.84166072545281	-3.74439323036658	-0.00329596534703273
cg12189289	3.94573962075955	-3.21175027575191	0.00199410602610264	0.560513299495172	-1.6169669409677	-0.0136378421541526
cg06109876	5.80448424561531	2.84362959831102	0.00584208654162189	0.653036810954139	-2.36985236920575	0.00705183497173845
cg15283275	4.64443566957937	2.12487364711432	0.0371289619360368	0.826240884116935	-3.6334462705944	0.00850018648706219
cg17650103	3.51544037243837	2.07769093319041	0.041407067541019	0.834520813144081	-3.70579570238593	0.0210373454263899
cg00289496	3.96959226226	2.21878456960636	0.0297452671460141	0.805008570736046	-3.48535490307598	0.0114839397707449
cg04884342	4.51302029780291	2.03709538238384	0.0454228542038493	0.843904786516827	-3.76692950620096	0.00748452774963881
cg24378470	-5.24032026262397	-2.06576875398602	0.0425533075246562	0.837352782283369	-3.72385702402561	-0.00475927607167182
cg08131626	5.07595938601703	-2.86860896957597	0.00544528819488826	0.647472018855142	-2.3208611566199	-0.0102130017696253
cg06843553	2.94762944732774	-2.55516908054236	0.0127890943208608	0.727705550213674	-2.91189791498798	-0.0199117515159137
cg03004186	2.61358024121416	2.11656784305543	0.0378529516551685	0.827380315729833	-3.64628273095255	0.0383303552545158
cg11206088	5.20549435388918	-2.47449078052892	0.0157685078830467	0.747555893581617	-3.05538591643601	-0.00768340962907499
cg16581097	-4.57440675337412	2.25370622822141	0.0273480625355181	0.798125141412287	-3.42891601096883	0.00868533382826953
cg19317397	5.45887774582789	2.0990227213873	0.0394227222882858	0.82976501490989	-3.67325753080038	0.00746374335939259
cg12522729	5.08224935796328	-3.44258217295347	0.000976355157117375	0.495384972199822	-1.11318978618721	-0.0107682874462409
cg02554810	-5.61614858405128	2.18209202371258	0.0324609872828142	0.812294689946022	-3.5438594244127	0.0054280512780444
cg24509237	4.50501060291498	-2.83986113363768	0.00590420932610703	0.654374742267403	-2.37721574950473	-0.017029556487173
cg17708999	5.42053739859805	3.01835902844518	0.00354318692266918	0.604968708858847	-2.02062387540907	0.00891367502440532
cg05615464	-3.16110959746181	-2.01849672593144	0.0473719547746193	0.849378918327703	-3.79459049003358	-0.0146198598055219
cg21932360	3.46359874790054	2.3129609395787	0.0236683860436964	0.786593843801618	-3.33147745105755	0.0176208663823568
cg02280693	2.37724847768055	2.01506687811684	0.0477391355744508	0.850081864724711	-3.79966762133328	0.0269988833955715
cg04623019	3.66626954412014	2.68725847096096	0.00899315380428401	0.692707458257644	-2.66920243603895	0.014777488934216
cg00185103	4.74626715329546	2.7431221128557	0.00772250777139969	0.680128692084659	-2.56373054836017	0.0127515053538485
cg24262350	1.78914707313381	2.36966570231642	0.0205650233553544	0.772935214734335	-3.23628423879896	0.06134580244078
cg07582845	-5.94228408219345	-2.13603803828323	0.0361747901344617	0.824046783757392	-3.61612460450268	-0.00382296875521153
cg19985792	-6.63613614606155	2.24299470412133	0.02806459039681	0.800345170696147	-3.44630573450552	0.00533544977426233
cg21727591	4.37390041053884	-2.19979101902285	0.0311250593327527	0.808341629578624	-3.51574153794432	-0.015747701932343
cg14404301	4.26928278954012	-2.47635046026729	0.0156933392299717	0.747436416219906	-3.05211976560948	-0.0142780849847006
cg01161698	6.02634956809643	2.58816009253311	0.0117248834955067	0.721079677121416	-2.85217612282118	0.00794064465888855
cg10762744	4.24539078851506	-2.49767211786124	0.0148542410203497	0.741139658037627	-3.01453250999082	-0.0104439179701651
cg16086007	-4.13331845060111	-2.36003865455874	0.0210649051585601	0.774791776577612	-3.2525787264281	-0.0111590775074877
cg24105511	5.06323078911615	2.70114309063005	0.00866066208937682	0.689512801638781	-2.64314284018628	0.00678926573630922
cg06448186	4.80656578580915	-2.01623591345009	0.0476137114526863	0.849609885762721	-3.79793796151385	-0.011676388294517
cg03607972	-2.6358829496731	2.01654199685187	0.0475809189855475	0.849587888318082	-3.79748494899338	0.0217296222596843
cg11103920	-6.17599735537036	2.40626447237487	0.0187597315145005	0.763769212264252	-3.17384532930586	0.00406346060602051
cg01819912	4.34986954498247	2.61542599184372	0.0109066299124716	0.715101568609679	-2.80236560659741	0.0108552641161284
cg08857308	-5.56160223786434	-2.04677506819248	0.0444360415128001	0.842566267378276	-3.75244681218699	-0.00486752110688094
cg07908310	4.12511644943964	-3.49495815697746	0.000826928934541824	0.476926034894133	-0.995746390777789	-0.0172760276966988
cg10608783	3.87420062747714	2.46802678442626	0.0160323066643254	0.749010913720758	-3.06672332700783	0.0205042822567765
cg13428453	5.29237186990584	2.38802902388063	0.0196407305729808	0.768202202120118	-3.20505301208487	0.00813583942862695
cg19568022	0.507880977583882	2.12440676582761	0.0371693366924571	0.826339022037337	-3.63416896099301	0.0580067265832143
cg03357835	4.2286923752792	-2.53598433441328	0.0134473759678683	0.732789220521904	-2.94634920838492	-0.0107519989995591
cg01252196	3.00811706938546	-2.06888350778111	0.0422512293539151	0.836651248330877	-3.71914697666929	-0.0226976740932474
cg13607055	2.46605103733094	2.21732181798077	0.0298495869701135	0.805483871247664	-3.48770285457359	0.0490801444970784
cg04414629	3.72744654708064	2.91976005469136	0.00470916757509014	0.63151416857718	-2.21955699726864	0.0269162720754451
cg01136191	3.97423466381473	-2.27915367209595	0.0257100980108604	0.793972476689028	-3.38732693901096	-0.009934464580165
cg14494607	4.96821996525671	5.23403105917598	1.65407008634509e-06	0.107815583399609	3.39527890303397	0.0145209079553412
cg07214954	3.35713348417117	2.5998657900516	0.0113670091200411	0.718185361182422	-2.83084161522624	0.0328460253852808
cg19018100	3.99555014864095	2.39965369421269	0.0190749499610917	0.766284751873916	-3.18518112023775	0.0179876890500628
cg26430560	0.964379078125328	-2.15893615437612	0.0342843935073383	0.817619466725003	-3.58035718936663	-0.0200230534204672
cg10850001	-5.49256110365219	2.41771403108009	0.0182247848785329	0.761021803183876	-3.15415249009625	0.00498394904093795
cg02722957	0.954771370577687	2.45587837644419	0.0165388337382386	0.752315161616499	-3.08796643936844	0.0552858229721901
cg20358385	4.78049964779642	2.16399989412207	0.0338781831640964	0.817514473522198	-3.57240392975504	0.011234162467828
cg09906699	2.16415541736849	2.41766007833864	0.0182272733353936	0.761021803183876	-3.15424546438149	0.0324860427188884
cg11622938	4.07560272886765	-2.04177212713531	0.0449437437637855	0.843168661549071	-3.75993956821226	-0.0106227093638663
cg05039093	5.60885061193566	2.19089218696441	0.0317906007879007	0.810388385758887	-3.529902745596	0.00607243746482977
cg18310453	3.40918090483787	2.59383539244555	0.0115501185398223	0.719554029008221	-2.84184187222298	0.0203649084734955
cg07968770	-1.61293392092921	-2.01119052841538	0.0481570553532688	0.851161212820685	-3.80539671154091	-0.0417002328474455
cg26802972	5.62942910671601	-2.37454996648498	0.0203154720277589	0.771928927078338	-3.22799656053611	-0.00603990944306787
cg16401668	4.41190528452091	-2.41872656536859	0.0181781401859868	0.761021803183876	-3.1524073248364	-0.0113469857019899
cg26767739	-4.52981174676332	2.78244663167496	0.00692901423459809	0.670311483030935	-2.48849815750681	0.0158448430234818
cg11477270	3.98200803045136	-2.45914358482303	0.0164012988974143	0.751545310627927	-3.0822650556021	-0.0103941129013522
cg11361049	2.32805501641659	-2.75580184877064	0.00745799938490555	0.67651914719188	-2.53956118549637	-0.0337124202573119
cg05181996	3.74098408768316	-2.35675390420054	0.021237922999819	0.776116199616322	-3.25812600224057	-0.0219529098744529
cg13255750	4.06852123578615	2.15699719728647	0.0344410575737781	0.818084027116597	-3.58339840092901	0.0115415524799547
cg06151984	2.34599847783752	-2.07930400380394	0.0412540512012865	0.834039374183351	-3.70334516591522	-0.0142725646887482
cg00741517	-5.25302726565715	5.27141225814702	1.43006902538343e-06	0.107815583399609	3.49708615183276	0.0141635569001047
cg02985250	1.67941951165173	2.12369504768509	0.0372309578079483	0.826473322250775	-3.63527037705517	0.0261043500832993
cg18897041	-5.5524606420312	-2.09733235824325	0.039576900239764	0.830307262901357	-3.67584626650858	-0.00493789818895633
cg22004522	3.39831103803655	-2.41570993444866	0.0183174238712854	0.761651032157673	-3.15760493075957	-0.0156908621159405
cg21546975	3.00204394222291	2.54346952745427	0.0131869828338912	0.730827005610774	-2.93293196495295	0.0222436592857843
cg14938029	4.7290969003107	2.79152944475852	0.00675670937124051	0.668249703076952	-2.47100698265249	0.0125102283763259
cg22910769	3.61924900607504	-2.71114890926798	0.00842805510616816	0.687686150390306	-2.62429951411789	-0.0155080478140143
cg21597685	3.76320673260116	2.1655686825349	0.0337531916271001	0.816902065558387	-3.56993674934574	0.0161855595656709
cg14334389	3.08872361041814	-2.90664920381789	0.00488853340594878	0.633421473527863	-2.24564797897699	-0.0268661600979838
cg21631754	4.61867419343651	-3.38214896536042	0.0011804416329163	0.512800315812539	-1.24729038932593	-0.0134731294509743
cg02473889	3.77563516340009	-2.51232685875052	0.0143011599660831	0.738073922518895	-2.9885492284858	-0.0128285613891752
cg07154840	4.4532603369856	2.78294008443781	0.00691955061807301	0.670311483030935	-2.48754899487893	0.014125444439111
cg06040420	4.08067768540615	2.43014716866849	0.0176593717066034	0.757705970848034	-3.1326823148544	0.0128327354848355
cg22556090	4.53540493864107	3.02503234894078	0.00347487902111783	0.603182058033745	-2.00698865952376	0.0188309417612971
cg17972789	5.22510832436411	2.88653804120089	0.00517596916324118	0.639089163383686	-2.28550253797093	0.0111203567637654
cg25760783	4.6532914346248	2.07145390522752	0.0420033418793264	0.836326482501999	-3.71525550674832	0.00898879522965856
cg21780428	4.7998274607788	-2.44045188826877	0.0172027081808515	0.755201846508148	-3.11482024453375	-0.00786560865727659
cg27308982	3.64647577762132	2.35113322150392	0.0215369159850137	0.77787088399681	-3.267603528264	0.017805383268736
cg02162443	2.06852791601822	2.24863983105824	0.0276849357428813	0.798966074448537	-3.43714970617901	0.0335107824746237
cg26335752	3.91956152646025	2.09679055268407	0.0396264288158304	0.830568112092913	-3.67667564704398	0.00937028140569263
cg17384346	4.36681944444204	-2.01539485789464	0.0477039184978376	0.850018391613288	-3.79918244257426	-0.012040540614471
cg22693849	4.13649512342211	2.27460546207285	0.0259963308317613	0.79479354429538	-3.39478859209254	0.0161403983583216
cg07311956	-1.95282191218612	-2.81794741423214	0.00627766437307276	0.659734971828535	-2.41988993763173	-0.0442810326332234
cg24393055	-3.88449535738952	-1.99919926108737	0.0494698008765002	0.853822644625282	-3.82305885551208	-0.0125848755836903
cg26346303	5.27511280803409	-2.27160781324649	0.0261865172718175	0.794822966347789	-3.39969968024917	-0.00809899406959103
cg08746653	3.94160096359545	2.54740849074551	0.0130517916919285	0.729867962353299	-2.92585880631788	0.0263546060534133
cg06250423	3.59664940713843	-3.14104451567779	0.00246675320437988	0.576573344534843	-1.7665653952463	-0.0348023945802514
cg13677321	4.03404596558863	2.20346760446995	0.0308536738265622	0.807345592220579	-3.50987670262443	0.0130847819284798
cg06428819	1.73496411236292	2.22860653980408	0.0290530466225288	0.803625886621243	-3.46955549611055	0.0468603700302078
cg15358539	3.88483046921617	-3.03728454840887	0.00335264271166838	0.599663134937713	-1.98189868556199	-0.0152752630539517
cg20559059	2.25468660318034	2.20354487204866	0.0308479926878263	0.807345592220579	-3.50975335827142	0.033150787555412
cg11304664	0.910168549275983	2.18007646380151	0.0326162602890577	0.81276108935434	-3.54704935525418	0.0259334501479752
cg23916979	1.6090805920243	-2.01958430569116	0.0472560321249495	0.848806463759605	-3.79297901035064	-0.0415318452467861
cg03640679	3.74426922346647	-2.17328963772296	0.0331438855176281	0.814801535365805	-3.5577722656581	-0.00949977932507662
cg02219069	3.2846586615394	-2.2611005886076	0.0268628838577332	0.796368490432316	-3.41687132476581	-0.0157765616770056
cg01424028	-5.45063653008071	3.30591737555989	0.0014955037987345	0.536500064715474	-1.4142396603687	0.00668302541438656
cg20110257	5.06564216476335	-2.62682801940048	0.0105800961367825	0.710988952641371	-2.78141525987524	-0.0102851980553006
cg02172984	3.03969207464697	2.20521437461646	0.0307254655002739	0.80717789099236	-3.50708739875537	0.021547504317176
cg25596082	-0.312663712608628	2.15540278475425	0.0345703508349961	0.818616466808387	-3.585897469822	0.0232539508769803
cg18528549	3.83811426253011	2.68526908029468	0.00904173553107511	0.693945002695485	-2.67292781906479	0.0121871765209718
cg08826384	3.86447516066044	-2.70559527502907	0.00855644696104111	0.689101894363359	-2.63476490240543	-0.0270390276063102
cg21646082	3.9797592217945	2.8042201649417	0.00652254413061943	0.663656549630903	-2.44649626674361	0.0164036514709194
cg15217637	4.55273929586881	2.36009320800339	0.0210620422826271	0.774791776577612	-3.25248654341565	0.00756811337182328
cg07072927	-1.65258973900674	-2.10030067395746	0.0393065062804678	0.829612175421351	-3.67129920647771	-0.0148674268128464
cg11445969	4.06496513577191	2.27693612156226	0.025849305602894	0.7941645119604	-3.39096652839371	0.0203914844983751
cg09602742	4.74911663518499	2.79104524551194	0.0067657946615039	0.668365562998573	-2.47194050735737	0.0124492969918784
cg03694077	4.85613204742859	2.32859128313269	0.0227739839307865	0.783027995985523	-3.30542698001829	0.00951021730137136
cg05473024	3.60066689555491	2.15859411561904	0.0343119843216416	0.817619466725003	-3.58089383753089	0.0106991401196231
cg04276007	2.85759225925672	2.84506630112961	0.00581856151595873	0.652829086504136	-2.36704321919747	0.0306841508607925
cg08838842	2.28459047739452	2.48303709472712	0.0154257171202041	0.745671081004158	-3.040359829061	0.0431773451906552
cg06038111	4.11446924532141	-2.0770177650437	0.0414710695203757	0.834821736896594	-3.70681788082383	-0.00808278104288684
cg17478282	0.862894864818071	2.36912868986089	0.020592626826729	0.772935214734335	-3.23719459834839	0.0298476369268955
cg22686523	5.33410839365082	-2.3636656849882	0.0208753167201952	0.774253294882559	-3.24644607225399	-0.00644610014775404
cg02545222	-3.94414071018083	2.07769094780249	0.0414070661526918	0.834520813144081	-3.705795680195	0.0100803822805713
cg00247629	3.18646247495888	2.19814720309722	0.031247072316104	0.808640445529541	-3.51836106722087	0.0171227562584633
cg17590227	4.0797234035961	2.10107469168137	0.0392362622929007	0.829612175421351	-3.6701126131848	0.017450213763521
cg23011194	0.423090880213886	2.11553049144206	0.0379442303391523	0.827410274961628	-3.64788293185622	0.0846030730304965
cg18384063	4.60888115367402	2.36737664993967	0.0206829146531659	0.773215779747138	-3.24016353756568	0.00832037220039328
cg24445034	3.90812365135365	-2.04543270802696	0.0445717776730734	0.842566267378276	-3.75445877456353	-0.0207488334148281
cg13249833	4.10131669537524	2.0499785909445	0.0441135481308488	0.842038520445834	-3.74764070425343	0.0115353886500821
cg11591813	1.69375420563021	2.03752020859026	0.0453791519281292	0.843904786516827	-3.76629512443488	0.0457656693517441
cg17579366	4.52352219126546	2.15263320609829	0.0347959470180177	0.819206466981592	-3.5902347664247	0.0145752330290924
cg27553048	-2.88244948358381	-2.47582998707289	0.0157143443542744	0.747436416219906	-3.05303406929933	-0.0235304880158508
cg06006403	-6.41428043492887	-2.92125223306621	0.00468914381953463	0.63151416857718	-2.21658208368473	-0.00408413308540316
cg25792718	4.2056647855987	2.58889260255376	0.0117021927328935	0.721079677121416	-2.85084327903289	0.012461866452732
cg16905429	3.71635669946143	2.18620816381993	0.0321458996325438	0.811735916332972	-3.53733729150214	0.0132524378898921
cg10685628	-4.58678975571525	-2.27756294673253	0.0258098890678083	0.793972476689028	-3.38993803968839	-0.0146455396870181
cg11138005	3.20243718176594	-2.54217775766102	0.0132315929310175	0.730827005610774	-2.93524970042761	-0.0183678719981976
cg18998670	-5.67600777917767	-2.04938986168846	0.0441726627359568	0.842161536986449	-3.74852443452522	-0.00686688235897648
cg21979168	5.67275075069758	-2.3034904256211	0.024225331567118	0.789247863864931	-3.34719121211761	-0.00772053755494073
cg22910245	4.8391179178011	-2.57638103868723	0.0120952757032163	0.723717247497605	-2.87356816676389	-0.0113823700016101
cg00278357	4.78978426480719	-2.73739019520887	0.00784487510506815	0.681200753996539	-2.57462863591354	-0.0113007503441465
cg03525023	3.95442957547775	2.14092555999578	0.0357638400133477	0.823261399280057	-3.60851731491754	0.00951117552674585
cg01597112	2.25377883529924	-2.396329159122	0.0192352526393519	0.766320698257326	-3.19087227971064	-0.0346732050007167
cg16267263	4.53377584038888	-2.30127956939531	0.024357007462983	0.78960493482793	-3.35085186904654	-0.0155644101871374
cg03662817	4.6933539663677	2.11465003390902	0.0380218535655648	0.827522543504614	-3.64924058651271	0.00673351146464773
cg17337125	-0.114290877313504	-3.17387783014239	0.00223555390936595	0.569216353568811	-1.69738098944799	-0.0367919431549256
cg11476100	4.43624932790461	2.18435270802214	0.0322876005389366	0.811839737951418	-3.54027859185699	0.0113104184424903
cg10582600	1.74287733767237	2.94451660345868	0.00438696834243739	0.627904557388615	-2.17005751677314	0.0380940240674338
cg11985856	-4.71435509329271	2.12278316115759	0.0373100394697986	0.826473322250775	-3.63668110404668	0.00678480390529762
cg23950461	3.98331243623841	3.55505607187499	0.000682199839514261	0.466486108542904	-0.859622173948117	0.0204611137536057
cg25801153	2.02299920269777	2.65972293466296	0.00968720938797033	0.701478125830411	-2.72057740635491	0.0343440221089935
cg21627728	5.13512058253682	2.1861114173921	0.0321532746690735	0.811735916332972	-3.53749070756707	0.00619224482094616
cg00720429	5.09433990169587	2.51729211276741	0.0141180190030259	0.737107107214387	-2.97971827440008	0.00833021556720215
cg05555640	3.17369917941383	2.02813773533594	0.0463528078734583	0.846375420714912	-3.78027916203798	0.012564200743566
cg04226542	-5.62371037282021	-1.99757567815134	0.0496498787572812	0.854342250503873	-3.82544322482307	-0.00412108754984075
cg06109677	3.6865673978407	2.01897136510973	0.0473213340602242	0.849007354303072	-3.79388730384758	0.0183489899285911
cg04948875	2.1532396634691	-2.20212980163782	0.0309521820411131	0.807618017213739	-3.51201169811655	-0.021066062379883
cg27648615	4.39725807147425	-2.42909911730633	0.0177064198590318	0.757705970848034	-3.1344955768405	-0.00924126522069513
cg12840245	2.12998802330315	2.52023174249868	0.0140105911164549	0.736750911726481	-2.97448346917707	0.0529230990943786
cg02996796	3.93061499798863	-2.13843974061493	0.0359723403810176	0.823832261642369	-3.61238826609193	-0.00879823740135055
cg23046154	3.6157754967481	-2.07447110875795	0.0417139696178167	0.835681456138851	-3.71068230712925	-0.0106647065532046
cg01720757	4.82752984888192	2.15489159941063	0.0346118931719114	0.818809345406138	-3.58669836642714	0.010422140781987
cg14525596	-3.29123866601541	3.03202804326235	0.00340458702915679	0.600910602757338	-1.99267175041275	0.0290564521773195
cg11610763	4.8447885314906	2.25599705193324	0.0271969315457898	0.797274247886062	-3.42518799489227	0.0084438222122829
cg15346359	4.89458502353168	2.54374464677171	0.013177499401713	0.730827005610774	-2.93243821672081	0.0145200500145067
cg01559848	5.38901962919656	-2.33324587427505	0.0225134982034532	0.781895170580436	-3.29764147867417	-0.00730397451996279
cg21036986	3.97029263314136	-2.0480332536132	0.0443091405211594	0.84239973152353	-3.7505599817013	-0.0105653653212479
cg17037149	3.60349164525581	2.09788317735627	0.0395266027276713	0.830133080082385	-3.67500290070423	0.0157912472651471
cg01161982	3.04741525928085	-2.55844865458977	0.0126795239639351	0.726983270677425	-2.90598806945231	-0.0165666644055125
cg09087474	-6.23019844324403	-2.5482233168739	0.0130239824176023	0.729859402749753	-2.92439455189229	-0.003376362270675
cg20103078	4.11377266160925	2.08226471008501	0.0409744706053316	0.833676194645808	-3.69884309791755	0.0117325539826629
cg10136885	-5.32757025732807	2.62505224580893	0.010630360186934	0.711537811204636	-2.78468276772322	0.00884227628277966
cg16544989	-0.548675038442897	2.34014811455908	0.0221320963922707	0.780623368617299	-3.28607294692932	0.0419608975288807
cg12388894	2.18501630026586	2.02769896446602	0.04639877729096	0.846422101319956	-3.78093176196085	0.0319116644811762
cg15272611	3.84139536832569	-2.11961516923856	0.0375859138235662	0.826664718937436	-3.64157811543468	-0.0149840103138779
cg20792376	-5.34104889729515	2.45421841192913	0.0166091495615509	0.752315161616499	-3.09086257161688	0.00646850806048533
cg17844690	4.64111276259861	-2.48502281134265	0.0153470358913839	0.744877432529182	-3.03686262150532	-0.0182212390877903
cg03321693	3.95171727691569	2.25919903832853	0.0269869229103484	0.796368490432316	-3.41997189872495	0.00973959066323238
cg25894806	-4.99559705879283	2.47971098675374	0.0155583222513455	0.746193843796852	-3.04621270156825	0.00622689616622946
cg24715988	-4.8624838610019	2.49149731251341	0.0150929932653945	0.743747471801333	-3.02544434029433	0.0142596215802247
cg02492708	2.98072969458356	3.83756489676336	0.000269372911564253	0.400669656384599	-0.201207471978548	0.0463326387211999
cg24335366	5.60720045281247	2.31095109911283	0.0237856238225643	0.786923306515708	-3.33481668382605	0.00617257925769921
cg11196113	-6.15024878317246	-2.05958935959222	0.0431581294403172	0.838889185366696	-3.73318330846625	-0.0025943774100751
cg11563443	4.77011001702545	-2.00609979507242	0.048710667357547	0.852407358849256	-3.81290611173006	-0.00539787414495818
cg23570146	5.47855674970917	-2.10239945159491	0.039116289760816	0.829609879999586	-3.66808084914509	-0.00506819065977648
cg07053189	5.60558024942121	-2.48171389994578	0.0154783480065252	0.745879935115976	-3.04268897460768	-0.00817253271158835
cg19759051	4.54291622323425	2.06003384799245	0.0431143777788973	0.838821624797229	-3.73251326273478	0.00634554523410436
cg08981606	1.33538649202899	2.74895112925556	0.0075998615881823	0.677663684449078	-2.55263011195714	0.0411972564558065
cg16677657	4.2760369593941	-2.69549759977897	0.0087944757253438	0.6914275733177	-2.65375109962646	-0.0103730675547576
cg09671778	4.25310652215762	3.11877150342341	0.0026361125897427	0.579645810915153	-1.81321438412377	0.0112919824435268
cg17094705	4.71790818850925	2.37540555636556	0.0202720362605551	0.771802201285438	-3.22654335284053	0.0149152473712334
cg25716314	4.33009687786206	2.13239124308817	0.0364840909181623	0.8249978489786	-3.62179112372904	0.01507511454125
cg07750727	-3.83932925994468	2.17584360231832	0.0329444644274669	0.813957446340865	-3.55374041393606	0.00976328758826024
cg15256538	3.71686572445546	2.55583853296459	0.0127666586799579	0.727705550213674	-2.91069203624031	0.0110477757578736
cg02494004	3.45177205114948	-2.47010458187694	0.0159470816980708	0.748674927737321	-3.06308160251091	-0.0200640719078705
cg10537261	1.80084074999743	-2.40585365669375	0.0187791837591909	0.76395089492619	-3.17455051003888	-0.0429902730999385
cg21380320	1.38550010236665	-2.21161897797795	0.0302593736454334	0.805814623541997	-3.49684443760762	-0.0253693937606069
cg06108575	4.37623670579462	2.35227288050048	0.0214759908436809	0.777563417623799	-3.26568334644686	0.0100711301836113
cg01583646	-2.05564643332486	2.08811365279774	0.0404269698464234	0.832850115701449	-3.68993304961741	0.0273521763980098
cg20281583	3.3888714183292	-2.3450690604846	0.0218636924761342	0.779234331716836	-3.27780805577012	-0.0300745206341193
cg13037365	3.87547207112602	-2.24207982856784	0.0281265487433322	0.800409628343997	-3.44778779558232	-0.00969894401412585
cg19731302	-6.30503644235423	-2.41263996556233	0.0184601492817259	0.762308701714266	-3.16288904623826	-0.00397918224211656
cg10553969	1.93017834055277	2.57797869407705	0.0120444240542024	0.723578545534293	-2.87067113830867	0.0315044092621158
cg16561256	4.02557878013138	-2.10557021637775	0.0388304315053304	0.828922479958596	-3.66321345863593	-0.0132361045084478
cg00495236	5.56930133862993	1.99902153984497	0.0494894853118271	0.853822644625282	-3.82331993607479	0.00604135056655697
cg02620015	4.48408275347949	-2.10056659945333	0.0392823606066703	0.829612175421351	-3.67089157648535	-0.00704327218612621
[truncated: 42,022 more rows]

## Sheet: Methylation CD4+ HC PP-3rd
CpG	AveExpr	t	P.Value	adj.P.Val	B	delta_beta
[truncated: 49,675 more rows]

## Sheet: Methylation CD4+ HC 3rd-1st
CpG	AveExpr	t	P.Value	adj.P.Val	B	delta_beta
[truncated: 55,254 more rows]

[truncated: 6 more sheets: Methylation CD4+ HC PP-2nd, Methylation CD8+ HC 2nd-1st, Methylation CD8+ HC 3rd-2nd, Methylation CD8+ HC PP-3rd, Methylation CD8+ HC 3rd-1st, Methylation CD8+ HC PP-2nd]
