# Supplementary material for: Prominent epigenetic and transcriptomic changes in CD4+ and CD8+ T cells during and after pregnancy in women with multiple sclerosis and controls
Source: J Neuroinflammation. 2023 Apr 27;20:98. doi: 10.1186/s12974-023-02781-2 (PMC10134602; doi:10.1186/s12974-023-02781-2)
Supplement: Supplementary file 4 — Additional file 4: Table. S3. Results of differential analysis on methylation data from multiple sclerosispatients. [file 12974_2023_2781_MOESM4_ESM.xlsx]

## Sheet: Description
Table. S3. Results of differential analysis on methylation data from multiple sclerosis (MS) patients. Generated by the function topTable() and only CpGs with p-value≤0.05 were retained. The absolute change of beta value was also added.

## Sheet: Methylation CD4+ MS 2nd-1st
CpG	AveExpr	t	P.Value	adj.P.Val	B	delta_beta
cg05451842	-4.59990193206233	-3.37878275142093	0.00119291877645462	0.591921752811838	-1.38220379124713	-0.0119574768284531
cg09838562	-6.16220203475523	-2.48394036728923	0.0153898813605454	0.838154341157897	-3.07508354520031	-0.00403582487992152
cg10136773	5.63802792457187	4.61522348847841	1.72876484879806e-05	0.318762482687042	1.45349377881927	0.0082375388755801
cg20725941	-6.03957754602107	-2.10775728783565	0.038634315559287	0.941032451403318	-3.66543331211952	-0.00635342944213424
cg11420685	2.00409707223879	2.35213741304734	0.0214832247753059	0.870462607309863	-3.29092676520046	0.0310166835870214
cg05458295	3.43318923576076	2.14951392261837	0.0350515651095703	0.929011368419975	-3.60387458351138	0.00901299771128283
cg16515064	-4.63360825599152	-2.19763539061225	0.0312851473183661	0.914574144238571	-3.53167363545324	-0.00633955058310152
cg27308188	4.24697612793939	2.4341516863767	0.0174806337341965	0.85432115334614	-3.15772758431602	0.00768550255048495
cg09170686	3.94039669230304	2.23500412018016	0.028609819285805	0.904656656351045	-3.47468549004388	0.0110554606858702
cg03372187	-6.62328507146389	2.06835155466752	0.0423026881702183	0.950263606935162	-3.72258575199731	0.00212916526935068
cg21208107	3.56055262533872	2.07952178406277	0.0412334300353034	0.94823564285518	-3.70647816951907	0.0120729018529584
cg17652538	4.33004004401971	3.35907864171804	0.00126848596953676	0.591921752811838	-1.42329863133602	0.0127736986987649
cg19087038	3.76430605057684	-2.2389743856041	0.0283377584336441	0.903916481102841	-3.46858380069064	-0.00861417937446929
cg02530095	2.53279561597274	2.90399799742269	0.00492556259117197	0.708929522183004	-2.32695587264803	0.033161677693478
cg08095423	4.1461493687609	2.34191802348879	0.0220352247157054	0.875259905382267	-3.30726476390864	0.00766617402599179
cg00749199	4.57375668811104	2.09773685979758	0.0395399581645004	0.942976375598712	-3.68005346506412	0.00527052490221103
cg20655644	4.36555221567106	-2.25582061019	0.0272085455955223	0.901323314272258	-3.44259391105075	-0.00718285219227122
cg02431114	3.72873081057481	2.16484707023554	0.0338106351976094	0.924920893829561	-3.58101457238728	0.00813999677410593
cg11006676	4.06324338766431	-2.3284932971066	0.0227794961711978	0.87986573264961	-3.32863908504955	-0.0106403404917187
cg25153852	3.74780636886421	2.89434141522556	0.00506263692168751	0.711953265786086	-2.34512938925682	0.0116283602539524
cg17210999	2.16757790008933	-2.23858666145981	0.0283642263897085	0.903916481102841	-3.4691800692381	-0.0185609471272428
cg17295556	3.45492577509242	-2.96236309731575	0.00416749542319547	0.689356057770439	-2.21618623916572	-0.0187235843231505
cg14864365	4.04147370479179	3.42899843763471	0.00101908993964064	0.577578506785333	-1.27678425734344	0.011540196164305
cg00531463	4.29262105196754	3.67677544279878	0.000459386520697264	0.516236125455843	-0.742732004958993	0.01232169863827
cg24298107	4.41049331448344	2.98774464123603	0.00387284328233436	0.679873483794753	-2.16752383745297	0.0162095522435606
cg21367957	2.75420209004703	2.09868803218905	0.0394532078562044	0.94271392373882	-3.67866821253456	0.0182824240519289
cg13474083	3.21283886406529	2.74504833819232	0.00768177976916975	0.757390144004553	-2.62041771218424	0.0214375881989998
cg05398769	1.37575962018999	2.06279222703432	0.0428437215796093	0.951123298882828	-3.73057476389462	0.0232551645847061
cg01355876	5.52944747327888	3.12627829606814	0.00257785532926269	0.644073364813775	-1.89680508874348	0.00568129925603844
cg17677042	5.0297913044026	-2.1268205010231	0.0369610136137466	0.935091952917322	-3.63745646184439	-0.00818619000045562
cg08342791	2.87874248406555	2.55170788716839	0.0129056602079769	0.816393618920403	-2.9604720497692	0.0145474725281624
cg09215989	4.34089120574888	3.42602917154363	0.00102866396665067	0.577578506785333	-1.28304505424386	0.0107114676529216
cg01662102	-6.23190216296012	-2.0355297982402	0.045584220282201	0.958565393138494	-3.76948576745227	-0.00613958114405773
cg18365027	2.84250415947885	-2.13599630786343	0.036178316521244	0.932137748500342	-3.62391426966555	-0.0116525159380894
cg02582514	4.28855074821753	2.06548971328248	0.0425804605666293	0.950846102956807	-3.72670064379847	0.00938443872463623
cg03044837	4.27892596830621	-2.24781716387815	0.0277399798709525	0.902270624270626	-3.45496153156317	-0.0077725855494174
cg19912197	4.04981142255263	2.10332573274378	0.039032593314848	0.941941646308442	-3.67190639814072	0.0100484179692235
cg17988182	2.16919645502831	2.07165389830231	0.0419841074971291	0.949530136061994	-3.71783144310478	0.0362587999963565
cg26084511	-2.41598247786397	-2.61699743923822	0.0108610893762461	0.795678820946789	-2.8477744549087	-0.0150294586977376
cg26660414	-4.95954702315555	-2.42846076612897	0.0177351310857619	0.855518776955087	-3.16708875890462	-0.00641570464524931
cg06161723	2.80603858640103	2.56364977499532	0.0125074944030102	0.813280357813506	-2.94002462227412	0.0169932440092705
cg14750782	4.34504299064002	-2.2734008500068	0.0260726105996259	0.895581665937832	-3.41529987002196	-0.00754614487710592
cg03724010	3.73521919425019	2.93484561393181	0.00451032444844669	0.697002427246585	-2.26860838901787	0.0127007880548008
cg24868646	3.0612883435828	2.06308999502179	0.042814592079121	0.951073806314026	-3.73014732289481	0.00993691415137676
cg22428145	4.85439796650568	-2.0065405358983	0.0486625223602136	0.965621216438239	-3.81037373347191	-0.0106538729465853
cg05765254	2.80707377577803	2.20449238216228	0.0307784010804318	0.913225937443431	-3.52127658439798	0.0344989718232097
cg13408955	4.7757005490195	2.32799100248775	0.0228077715389888	0.87986573264961	-3.32943687238576	0.00724061990075042
cg06968688	2.23137753552346	2.03483869979432	0.0456556092205298	0.958565393138494	-3.77046638998079	0.0126635311620691
cg07042179	4.42684736297332	2.53087017788051	0.0136279454871307	0.820736620169018	-2.99597215279809	0.012649351874139
cg15066599	6.04483881275548	3.29360761487546	0.00155326810477176	0.601709108573839	-1.55872917519858	0.00483120725036656
cg10038504	-3.8261180344145	-2.41272210761926	0.0184563175210971	0.857338684002202	-3.19288621083444	-0.0233835923918969
cg19628053	3.82520937674246	2.0131787969781	0.0479423041401697	0.963846694248052	-3.8010553237008	0.0103671281340123
cg14548597	-5.03581031963559	-3.21168498277412	0.00199450040885427	0.620941064638582	-1.72572151385918	-0.00583802081322005
cg24908618	5.07583470550193	2.74745795677293	0.00763110780229415	0.756220011401651	-2.61606064028365	0.0118197989428128
cg14278345	2.45400336329495	2.06296480982308	0.0428268363826856	0.951073806314026	-3.73032703058883	0.0193889288293071
cg03852963	-3.99015263511965	-2.03462779994436	0.04567741386201	0.958610825242703	-3.77076558588583	-0.00575891820709849
cg09049978	3.80471359130161	2.25095306974959	0.0275306737612943	0.901958237812484	-3.45011999353388	0.013656492428387
cg23296652	4.34343366318155	2.2923448851142	0.0248956229460898	0.88935865397028	-3.38569302819003	0.0102395944219731
cg15716876	2.68035120632548	-3.45303880135523	0.000944618854885131	0.573963522663855	-1.22596920358808	-0.0321500476721706
cg08768517	-2.57074209235124	-2.29315565753819	0.0248463155811858	0.889059097992545	-3.38442139569549	-0.0203736335540998
cg16045838	5.37418024404285	2.62041682147278	0.0107625916772001	0.794548351677554	-2.84181141940083	0.00536584234035786
cg21158815	-5.81424448654085	2.12884756172356	0.0367868487515044	0.934635470174923	-3.63446904663541	0.0134852154225611
cg22114979	4.16076591512701	2.24454440263776	0.0279599139102128	0.903260687089085	-3.46000839737881	0.0108567186375734
cg09573237	4.98145587112233	2.34294641751507	0.0219791112795614	0.875259905382267	-3.30562326520876	0.00556778485049014
cg25678184	4.97252377415293	2.03190192897764	0.0459600453788816	0.95941607560309	-3.77463028451275	0.00919819086421925
cg17653583	5.56928565032666	2.07883444146013	0.041298543458698	0.94823564285518	-3.70747145959116	0.00568040694149574
cg17286200	-5.11940357782323	2.79253317788215	0.00673791145079139	0.741823430949798	-2.53402910387271	0.0143116215555377
cg16709010	2.49898346310163	2.90844668245055	0.00486357465923152	0.706125757644155	-2.31856877722874	0.0158807725417975
cg15354877	4.1220993199024	2.83222470085642	0.00603196394561226	0.733595062409032	-2.46097517525456	0.0154974847829038
cg05474370	4.66437358055163	-2.4607222373016	0.0163351727675414	0.847013363908998	-3.1137891393551	-0.0105001271845354
cg06839213	-5.28564599368617	-2.88447984912357	0.00520624914336852	0.716930029928348	-2.36364332021577	-0.00631823484520152
cg15864926	3.70054198018914	2.24701618278818	0.0277936655946675	0.902505201399006	-3.45619727312798	0.0123367720087313
cg18412762	2.146238332303	2.3049070739591	0.0241412894396239	0.885967690295355	-3.36594876962166	0.0204645349386446
cg16278085	-4.39536347931949	-3.12529945276913	0.00258538298110339	0.644216196979164	-1.89874768115052	-0.0143207872395961
cg25461267	-4.94664698230582	-2.00261739727649	0.0490925109443969	0.966616232744144	-3.81586834186917	-0.00431123911407128
cg25122752	3.54227477741922	2.14640652188	0.0353078360610844	0.930245160978673	-3.60849069817229	0.0121688323167143
cg06794398	-6.54149120808396	-2.39732054377612	0.0191873245882595	0.85975155449113	-3.21800048547839	-0.00374722625578358
cg18932278	5.35263823243512	2.63530723487838	0.0103430524670164	0.789795930416997	-2.81577419092308	0.0102453588185923
cg03754063	4.56054214552123	2.50133358293451	0.0147142791400692	0.831517883236525	-3.04589953898543	0.00737881334131241
cg24154650	-6.49597217347286	-2.71850447633034	0.00826071435039512	0.763506085235165	-2.66822379475229	-0.00428056273043053
cg23371050	-5.19812411303953	-3.0748966789305	0.00300193174608598	0.656815968706138	-1.99820948566884	-0.00480530218330487
cg25408172	3.66957591395652	2.15501725442593	0.034601677570267	0.926834706430513	-3.59568545967561	0.0155076848442588
cg01425709	4.16106485867379	-3.06684179979453	0.00307403069007012	0.659002370911464	-2.01400075851082	-0.00859891233480603
cg02826233	1.61494395117305	-2.20131502271712	0.0310123127748506	0.913225937443431	-3.52609768236102	-0.0160104408209242
cg25122603	2.45186331299377	2.78145686407284	0.00694803216625439	0.744567241757759	-2.55427896070908	0.0173269614535175
cg07649742	4.07739600056702	2.38731831479111	0.0196758020465709	0.861773542276147	-3.23424096564522	0.0121346227125898
cg12537064	6.04150625890868	2.89683137036997	0.00502695911581399	0.710926379704259	-2.34044753747412	0.00519420774337942
cg07927120	5.1036305040529	2.61337160800747	0.0109664273668915	0.797142326661083	-2.85409094755634	0.00859133661021405
cg09036952	4.09153456709757	2.00425478644533	0.0489126533911975	0.966433753225724	-3.81357619983742	0.00668848871900973
cg26839961	4.32067718467565	3.57616713495552	0.000637330002290698	0.545453136908188	-0.962287746708824	0.0102956931141778
cg05211926	5.24447810870046	2.77710423691029	0.00703223559851688	0.745865541419062	-2.56222008293581	0.00771205563720689
cg02336491	-6.26604508483345	-2.12449233914253	0.0371619336641572	0.935840209912576	-3.64088466089019	-0.00321601293213175
cg05711609	5.04977112891695	-2.52718135148586	0.0137595448322244	0.821636923915479	-3.00223279995644	-0.00616748513622933
cg27127643	-5.99126104621461	-2.11122845578333	0.038324819114823	0.939633037806058	-3.66035497574502	-0.00326692680058882
cg14219854	-3.5332579640194	-2.05257654292997	0.0438535004284238	0.952996357936967	-3.74520726483878	-0.0198068667736023
cg02898059	5.61354030566204	2.44815782583062	0.0168681573529325	0.850088363891844	-3.13461378593411	0.00487706327960347
cg06726213	5.42944750207456	2.56684856352409	0.0124027441594604	0.811540400046252	-2.93453485700079	0.00805431501204923
cg17783593	-6.0186177104683	-2.74283198392536	0.00772865934080722	0.757725675542001	-2.62442278829054	-0.00425992937595629
cg03944691	5.05513094946332	2.0536269682009	0.0437487317927367	0.952553355543145	-3.74370554691022	0.00555554399339153
cg04707967	4.61979377471027	2.0790548618108	0.0412776528878821	0.94823564285518	-3.70715295699923	0.00512895539992675
cg25721648	4.87371843406784	2.12975420638204	0.0367091813212543	0.934056810605043	-3.63313208509478	0.00642616707490096
cg24338341	3.43083202867743	2.25381403965718	0.0273409334001279	0.90175197027279	-3.44569805563826	0.0116709264075925
cg26796379	4.70127660077643	2.54618927102829	0.0130935027438853	0.818038030347029	-2.96989603340717	0.00802825764678294
cg15852891	-4.97715378976312	-2.8968967930652	0.0050260248322379	0.710926379704259	-2.34032448408963	-0.00738651198659154
cg14876896	3.99390095659108	-2.41526628558754	0.0183379882947039	0.857338684002202	-3.18872514281587	-0.00680823926393892
cg26785234	4.27338414460727	2.4770077876808	0.0156668470321536	0.839317207909737	-3.08667068846822	0.00896801188181284
cg20987132	3.10136033013623	2.15905243695449	0.0342750178976209	0.925499578544656	-3.5896697896698	0.0118878260060689
cg19376823	4.3994648354987	2.0405157010263	0.0450720291248999	0.957511772176418	-3.76240264285001	0.00792192073080622
cg11353790	4.81259717458291	-2.6858727503184	0.00902696842810291	0.77382051512859	-2.72651249592473	-0.0104320642652986
cg10574024	3.48122190369538	3.14958000976624	0.00240458916573164	0.639369403868978	-1.85043833778623	0.0145211088934893
cg15115803	6.32431396618711	-2.61978186888896	0.0107808203764239	0.794799212683075	-2.84291916281126	-0.00473225055498971
cg04939200	3.22047757088444	2.12428288587093	0.03718005593669	0.935840209912576	-3.64119292339816	0.0120566235256064
cg07823935	-4.11911850235317	-2.12503564777532	0.0371149614295769	0.935787884790991	-3.64008492748339	-0.00655407694097933
cg04680247	4.10674264162221	3.15471054665907	0.00236793143182641	0.638523144083306	-1.84019786715392	0.0114496553177875
cg14790250	4.89266725425213	3.55008315915046	0.000693197553981519	0.550468911061483	-1.01861670828284	0.0100100016487942
cg09648631	5.58179557639796	2.01708620544348	0.0475226627000903	0.962870148942684	-3.79555794144013	0.00393142669062108
cg01111217	4.94976693139237	2.16234935704242	0.0340101241465788	0.925189831923309	-3.58474770013199	0.00525523252734594
cg01443102	5.12855906870237	3.05940326804476	0.00314204214406272	0.660830493406657	-2.02855811471091	0.00773198110736073
cg11795526	4.67168133537607	2.56403179007411	0.0124949426751795	0.81290653603537	-2.93936928837787	0.0107135367099934
cg07286771	2.73740223973073	2.2754180523292	0.0259449864754544	0.895071817030219	-3.41215689798356	0.0140964925066265
cg16093535	3.58393401590144	-2.15083531800096	0.0349430805632287	0.928539018448135	-3.60190991585754	-0.00892999599177613
cg19265221	4.9756160455843	2.80114456950613	0.00657859942345072	0.739855041907963	-2.51824433753046	0.0104035154601053
cg10810521	4.0061543802194	2.29855723207878	0.0245200167498115	0.886842324822246	-3.37594002383907	0.00778933338319021
cg21327483	3.70711456794515	2.10552090693127	0.0388348630523046	0.941415144249278	-3.66870139476379	0.0079962429330428
cg00128560	4.54370946567555	2.13567868962708	0.0362051663385608	0.932137748500342	-3.62438385191095	0.00688269518444584
cg12989557	4.78505743197971	2.47609941942761	0.0157034675203183	0.839828876330912	-3.08818703386561	0.007121704447973
cg21086902	4.58176554842996	-2.02318867911323	0.0468735907251949	0.960948186992346	-3.78695395474898	-0.00648438534410711
cg05553511	2.82767649472688	2.51716575207108	0.0141226534170022	0.827401564378015	-3.01919495388362	0.0147580215222436
cg03446008	4.88586004953956	2.76788418203467	0.00721370106142303	0.74885795136394	-2.57901090132862	0.00833132733485087
cg04267284	2.4149212724139	2.4418656188289	0.0171408897382793	0.85222722012173	-3.14501069437881	0.0278051356072118
cg15759988	-4.11593753043498	-2.27848641005942	0.0257519158165701	0.894578889285703	-3.40737173102547	-0.0151322791620381
cg19827557	-4.95158534193395	-2.97836849770219	0.00397936311538086	0.682316581111722	-2.18553451578973	-0.00786820351358247
cg19747632	-5.16943957680494	2.00217677992206	0.0491410068695091	0.966746081526778	-3.81648487579479	0.00381145831827659
cg26937267	3.2313649055643	2.35563175589193	0.0212973190875122	0.868877596668388	-3.28532699642194	0.012241058663757
cg16353833	2.87368671058538	2.64095746226882	0.0101877867312398	0.788325252753031	-2.80586455511021	0.0314247830136346
cg16774853	4.68519404788666	2.61579521723584	0.0108959142105525	0.79592648311455	-2.8498695728116	0.00839740805717704
cg10474337	3.32975684009227	-2.25136734912041	0.0275031269909559	0.901897513024336	-3.44947996793974	-0.0101046923057126
cg23983167	-4.19057275853042	-2.06878050549108	0.0422611891194949	0.950263606935162	-3.72196856701177	-0.009586598333626
cg08487985	-6.64424874327367	-2.098328467538	0.0394859820106853	0.942744990063146	-3.67919193199029	-0.00346241522256175
cg16140258	4.82722830117	2.05558390683928	0.0435541239275612	0.951947126285526	-3.74090609899709	0.00688698663611653
cg13888505	-6.07630717126216	-3.01545047807474	0.00357334745388273	0.677843691214665	-2.11406948250744	-0.0053864238367386
cg05960182	-5.38892726477179	-2.71694583158793	0.00829591820352088	0.764046791111598	-2.67102005538361	-0.00769344348281807
cg26125690	3.67156222108425	2.46878957514569	0.0160009718966675	0.843576168043506	-3.10037331561964	0.0184577045569265
cg18815539	-5.40385213703463	-2.24408842245192	0.0279906779561435	0.903287397879578	-3.46071107243962	-0.00543077664968521
cg12890430	4.98111025245117	2.91346655321229	0.00479449392895568	0.704298145932073	-2.30909367856284	0.0093023552736855
cg06968497	4.07969639922649	2.03043916051354	0.0461123317274255	0.959676231857166	-3.77670234196991	0.00806074898874021
cg16445728	4.39888284977681	2.25248400942969	0.0274289975708927	0.901766982564257	-3.44775433926168	0.0063749999007765
cg05983323	-4.81025583156808	-2.13066904713392	0.0366309564412483	0.933678570296923	-3.6317825497779	-0.00576966638889687
cg24923412	-4.84055966321485	-2.54179512013497	0.0132448331090345	0.818258461748271	-2.97738836868296	-0.0181360857038217
cg13869180	6.13815844682179	2.32730236793695	0.0228465870503109	0.879875340136516	-3.33053039228713	0.00302526790102842
cg10810799	-3.8346377576555	-2.57142376573963	0.0122542999126801	0.811086175187305	-2.92667361021259	-0.0147109237803857
cg00573606	4.05855395651945	-2.39812937559901	0.0191483009838352	0.859461626301078	-3.21668480267863	-0.00670817126279699
cg26661132	4.90208522320467	2.27976021567727	0.0256721375414132	0.893998337921397	-3.40538364415417	0.00802161669593038
cg03822217	4.33492431790688	2.5272660663345	0.0137565098033759	0.821636923915479	-3.00208910312364	0.00679755179833319
cg12159166	4.93868835180502	2.65905605824177	0.00970460777791195	0.783725921390213	-2.77401279516777	0.00745082974331568
cg22860917	2.88747104995515	2.64826222480014	0.009990197091257	0.786181517283195	-2.79302896371352	0.0242663352323299
cg20384200	3.21683593202431	2.06791481081094	0.0423449773360844	0.950272219672119	-3.72321403756564	0.0117909380874084
cg02208902	-6.93353121806061	-2.92673566948636	0.00461623514273123	0.699934695341521	-2.28399120210106	-0.00305202299675933
cg12575910	5.05116270639881	2.32918898144935	0.0227403858166219	0.87986573264961	-3.32753390744715	0.00669477364115789
cg14287089	-4.35072677752316	-2.01178041447665	0.0480932562916656	0.964231291911802	-3.80302049623799	-0.00772475970341854
cg08885216	2.29620179877642	2.4950087498527	0.0149568015988887	0.833913510931702	-3.05653060147984	0.0482594074919627
cg25670061	2.92715700913219	-2.35927381319135	0.0211050792687274	0.867614672522278	-3.2794833231616	-0.0212056884838939
cg17597419	-5.12090055791649	-2.40408519699548	0.0188631267745548	0.858083412155328	-3.20698577861793	-0.00613969479036158
cg00438775	-4.60081092321136	-2.09597486211541	0.0397010956434596	0.943500357973988	-3.68261816426574	-0.00469845453257881
cg04537050	3.87574598152986	3.14876897417532	0.00241043236092862	0.640032450968236	-1.85205611404128	0.0134948596785653
cg09838302	4.21927162825635	2.0482401625467	0.0442883015591161	0.954119178640122	-3.75139971768384	0.0056642254880247
cg00579595	4.15387527849526	2.0558372633009	0.0435289835726757	0.951947126285526	-3.74054349974477	0.0120823886701658
cg05974232	-4.73497783065618	-3.2597448618519	0.00172318460258772	0.615467367455559	-1.62809262244847	-0.00686156610070132
cg22935203	5.60230561259723	2.30737693171846	0.0239953834237206	0.885789380283004	-3.3620564279205	0.00389744015750404
cg04508216	2.77497706750301	2.41929203835484	0.0181521368824749	0.856320196200744	-3.18213372264162	0.0196505845670691
cg08189790	3.34189369784093	2.73643549915253	0.00786542787565853	0.757725675542001	-2.63596795531199	0.0265308985734565
cg01661123	3.77949284493008	2.79207767362191	0.00674643617913858	0.741823430949798	-2.53486304248141	0.011519614215126
cg07148752	-5.54935040389025	-2.02339457000167	0.0468518252534975	0.960898878916304	-3.78666327585384	-0.00423399814256295
cg23179119	3.36060587548245	2.03724106668409	0.0454078634408487	0.958565393138494	-3.76705636255457	0.0120740984802392
cg14384930	4.6782579948278	2.66294781947283	0.00960347422426298	0.781967869232905	-2.76714191622122	0.00736221719587371
cg15716680	-4.88159214829066	-2.72029992823336	0.00822033118265904	0.763368648833601	-2.66500119271453	-0.00941455430053456
cg16521851	4.86693778572514	2.42144644774758	0.0180533708545163	0.855518776955087	-3.17860265756313	0.0079494744582459
cg00815230	1.87717238938054	2.38804818281766	0.01963978590636	0.861773542276147	-3.23305774341407	0.0173856106997279
cg02519627	1.53497626176489	2.00904924789814	0.0483892560231002	0.965278078076778	-3.8068552636284	0.0211660439957855
cg10445315	-4.29544158546205	-2.63799530903846	0.0102689190893021	0.78925412346231	-2.81106175381235	-0.00779652806642659
cg05584892	3.69239687782403	2.25820140056214	0.0270522010871336	0.900667053598109	-3.43890788813068	0.00983286576540543
cg18093173	3.9642143203224	2.03769274713438	0.0453614130637289	0.958565393138494	-3.7664148416371	0.00729448257482546
cg02532528	4.43744869762901	2.79192403759672	0.00674931369823898	0.741823430949798	-2.53514429699091	0.0102142428514895
cg16579337	3.65913284931796	2.67844729844119	0.00921014931396379	0.777090874802295	-2.73970155720602	0.0107536099812516
cg05897918	-5.0480398679722	-2.48413897711794	0.015382011908303	0.838154341157897	-3.07475120931058	-0.00790167226837798
cg15938795	-2.46750728613202	-2.31560381151635	0.0235150019778935	0.88448886155396	-3.34906674423386	-0.0222189852437471
cg21036165	3.12373136843466	3.08822749234667	0.00288606028056223	0.655972706262073	-1.97201186215037	0.0177824558235828
cg09417568	-6.66070951382912	2.40257852697883	0.0189349077634154	0.858104388593895	-3.20944121436109	0.00279515274252742
cg13129810	3.26121836200943	2.10981929923607	0.0384502018445899	0.939872388315775	-3.66241743323312	0.0143987248964595
cg05306773	3.53090991881649	2.14749148318774	0.0352181730539816	0.929884857419438	-3.60687960274318	0.0122902965305242
cg07198774	5.25932307194538	2.75620921797174	0.00744964063044576	0.752683071570975	-2.60021249282431	0.0112914708962705
cg14599023	-4.62840758590591	-3.13525406613605	0.00250977671179365	0.642474342115346	-1.87897255620043	-0.00916326424647869
cg18051552	5.8752950460231	4.64797448363004	1.53175879673643e-05	0.318762482687042	1.5341173273399	0.00948744232863541
cg03399210	4.15034784750095	2.10646277066655	0.0387502915483247	0.941032451403318	-3.66732538306324	0.016269717946381
cg14371158	4.85613913428422	2.64524925074236	0.010071270000032	0.786638720636476	-2.79832651977566	0.00699896249716436
cg23034894	4.50686051512446	3.11815264948872	0.00264096971564346	0.644254358150534	-1.91291844401777	0.0107854643215156
cg14729804	-5.63709918695182	-2.28026685510917	0.0256404675291988	0.893733695863769	-3.40459265430262	-0.00416446579923584
cg11095315	5.09228236554175	-2.01499112913091	0.0477472723514935	0.963233485914713	-3.79850667138911	-0.00371484490171503
cg18647881	-7.20793476246065	-2.13865072559028	0.0359546027987392	0.931637065456934	-3.61998754479613	-0.00186377072302287
cg18386828	2.90768230648004	3.37006850042244	0.0012257994131179	0.591921752811838	-1.40039717608905	0.018344814281903
cg13909342	-5.52400112902498	-2.00326649220817	0.0490211439729612	0.966573529132542	-3.81495988257521	-0.00313046093483644
cg22958480	-5.52538589239361	-2.2019023912555	0.0309689546479458	0.913225937443431	-3.5252068887792	-0.00454413853454312
cg17330388	2.75805228708161	2.41655621170927	0.0182782536208022	0.856979884481946	-3.18661408927899	0.0161003883133821
cg07501043	2.53736902630986	2.6554185061814	0.00980001104868222	0.784132509529636	-2.78042791594095	0.0176249218828151
cg01754848	4.10640641008748	2.1584439301559	0.0343241052674328	0.925656966044247	-3.59057756074348	0.00899522465917346
cg06650364	5.00612593435449	2.71292503573289	0.00838736661869218	0.765129486085852	-2.67822789964188	0.00549711986716317
cg05219489	-6.02070542934065	-2.51982383869491	0.0140254536681151	0.825942948299317	-3.01469845812885	-0.00371989606117044
cg17009717	-5.97046291264126	-2.0175419842504	0.0474739197660484	0.962841696627871	-3.79491610318669	-0.00205348505844516
cg18766103	5.5456893618514	2.5105406028586	0.014367566937638	0.8282014622574	-3.03038596453152	0.00509164421608455
cg02252317	4.8888485158374	2.30016498669163	0.0244236305817498	0.886562963110959	-3.37341241685886	0.0059894910835836
cg02391549	4.96844173055471	2.43721681000739	0.0173449212053349	0.853529327344526	-3.15267839550777	0.0076833649426894
cg27467358	4.93016029059405	2.59958584913828	0.0113754507525809	0.800951047151339	-2.87804501908996	0.00766843144954743
cg05589564	4.94539153315529	2.74112644628255	0.0077649124269066	0.757725675542001	-2.62750313507022	0.00773878510381087
cg19006628	5.14136830472747	2.25716606643559	0.0271200930158005	0.901065060031275	-3.44051122380018	0.00813682489639256
cg10288986	1.65783782511867	2.4539226080888	0.0166217078770015	0.849122431717798	-3.12506961371079	0.0264969829038325
cg03186232	3.7977231219315	2.01423191407387	0.0478288912355596	0.963718428067171	-3.79957458303383	0.0255663101378811
cg09621618	3.61999669645025	2.54045760221964	0.013291208499025	0.818258461748271	-2.97966691645486	0.0120666620400138
cg25795398	-4.61976490195173	-3.41570442153329	0.00106262081074081	0.582392125190205	-1.3047885458848	-0.0112644902226442
cg22799860	5.05784504104181	2.09937168420099	0.0393909583459064	0.94271392373882	-3.67767223742062	0.00784554745700583
cg08369201	4.16826597801884	2.10638181779103	0.0387575541568961	0.941110375959005	-3.66744367131906	0.0133847540582381
cg12582607	-4.8616598287662	-2.3992322906227	0.019095202989291	0.859461626301078	-3.21489017410887	-0.00397839765494423
cg04465552	4.37768446718836	2.66670961713866	0.00950663117931873	0.781967869232905	-2.76049318566623	0.0153683688286972
cg24852561	4.94728321985706	2.03477901165434	0.0456617793849947	0.958565393138494	-3.77055107006181	0.00373579025865345
cg19617033	3.62837885418996	3.97230682188378	0.00017057319437852	0.46348842428057	-0.0780654709376218	0.0470803531108885
cg10910685	4.79907944345941	3.23572042104055	0.00185416008956646	0.620035287594499	-1.67701639110722	0.0143010539704252
cg07252871	3.92610935359834	2.4124934761492	0.0184669844813231	0.857338684002202	-3.19325997078869	0.0141778893102056
cg07655965	-5.83646412171904	-2.28347857499195	0.0254405049139961	0.892764857843417	-3.39957499550811	-0.00518993801576806
cg19820637	3.87018800505877	2.18802899332038	0.0320073726882793	0.916255804113819	-3.54619398769543	0.00626678989119456
cg21459643	-4.50340995355612	-2.61032108408705	0.0110557688109527	0.797911675712758	-2.85939996656021	-0.0105995304888904
cg26007399	3.29575264497635	2.46509744780372	0.0161531539769637	0.84455312651429	-3.10651758857294	0.0135474409853765
cg06099446	3.71691226793697	2.91345447129694	0.0047946590994069	0.704298145932073	-2.3091164975768	0.0194738307670193
cg10145941	4.62892271538339	1.99451293631564	0.0499911085520627	0.96866368953938	-3.82718978813245	0.0061315762492955
cg13958983	-2.23677267219239	-2.13500191588975	0.0362624351988768	0.932277433873402	-3.62538423045938	-0.028426661197172
cg21093368	-4.65182991648425	-3.39876787914725	0.00112062670793732	0.591921752811838	-1.34036638374355	-0.00746943950500027
cg07799639	5.27162155530236	2.53416641490171	0.01351131379303	0.820553587998686	-2.99037173548631	0.00829559096002719
cg06779884	4.00474293701109	2.4145329228493	0.0183720270743517	0.857338684002202	-3.18992493789661	0.00895270798455994
cg13438647	3.85138465648779	-2.66067431565158	0.00966243760796667	0.782453526020223	-2.77115670590638	-0.00755063018102187
cg11433207	3.91687950477697	2.54896543969688	0.0129987010341621	0.81740566920432	-2.96515724588202	0.0201519155914957
cg21883765	-5.63082815563657	-2.15047436612179	0.0349726850540212	0.928599799115336	-3.60244668470459	-0.00615288824573957
cg26093745	2.30060673964245	2.1764186615121	0.0328997071020171	0.921375936686947	-3.56367225243872	0.0169230251358798
cg03629497	2.8487420124594	-2.00081490084119	0.0492911598708284	0.967306851578714	-3.81838974577391	-0.0372634083964842
cg11750395	4.47346900089777	-2.35095632357507	0.021546386556754	0.871379118036102	-3.29281796120867	-0.00924944639902125
cg12189097	4.33038613700748	2.84103711299248	0.00588475844327045	0.731735689145673	-2.44465240863375	0.00986295832749529
cg04171138	3.04385971687803	2.14230026985843	0.035648987706915	0.93078285331425	-3.61458199505241	0.0196297288982878
cg14112338	3.39935458186065	3.13377834301209	0.00252085302676329	0.642474342115346	-1.88190683715446	0.036247016136254
cg16335333	2.73007802725098	2.00514736999768	0.0488148465067507	0.966077901609537	-3.81232601335452	0.0153419311368175
cg10003549	-4.89894646842838	-2.15402233917967	0.0346826350803016	0.927190008939272	-3.5971672289407	-0.00549724858066482
cg09120860	5.10648947371623	2.0473388693856	0.0443791376560845	0.954374656679589	-3.75268537818076	0.00441050237880536
cg05390712	4.59465764606879	2.67655834545021	0.00925728605894885	0.777738952743147	-2.74305227028494	0.00824293946384058
cg26080782	-4.61498602664653	-2.41289849100939	0.0184480919956656	0.857338684002202	-3.19259784503374	-0.013928570085386
cg01501474	-5.44179318454799	-3.3591879051538	0.00126805475538011	0.591921752811838	-1.42307117641036	-0.00559463915502211
cg01776139	3.98293667036491	2.07458428951498	0.0417031483697827	0.949287346443992	-3.71360720832174	0.00853186630393499
cg18407256	4.79156811135654	2.88374452598617	0.00521710674396493	0.716930029928348	-2.36502196246003	0.0106018869692625
cg10679265	4.67863739844196	2.07486753043795	0.0416760782539225	0.949287346443992	-3.71319863935389	0.0117601337108455
cg10407763	4.37233919638996	2.4303147957349	0.0176518571379801	0.85523410865145	-3.16404093520091	0.0129607736717439
cg19404835	3.94108778651378	2.20292305745123	0.0308937379535938	0.913225937443431	-3.52365849102182	0.012302169759254
cg22693772	4.91836777087166	2.00295037596706	0.0490558893401693	0.966576614107941	-3.81540234376818	0.00462208451467827
cg22636000	4.79957984589623	2.27629664990768	0.0258895721666762	0.894658346489335	-3.41078725007132	0.00594696122709293
cg25866059	-4.68528494085716	-2.58697550258327	0.0117616625869935	0.806552871789255	-2.89987068917928	-0.00667378658784947
cg15924527	3.5978587351245	2.06769533018668	0.0423662430602076	0.950272219672119	-3.7235297325295	0.0233309821416223
cg24398061	-3.36647111239567	1.99465457033803	0.0499752844776006	0.96866368953938	-3.82699227403834	0.0111352296154732
cg04305325	3.173420725422	2.99381559056012	0.00380529047592569	0.679873483794753	-2.15584070221528	0.0176923435037715
cg14133014	2.13590916570499	2.17855030293501	0.032734263279094	0.919996933270144	-3.56046910671987	0.0137804339527559
cg12578567	-6.08180927120185	-2.49059227273497	0.0151282757331607	0.835691097325348	-3.06394138327238	-0.00392422918562684
cg05325284	4.57331341787369	2.45893209566651	0.0164101759147736	0.847957792683256	-3.11676136811217	0.00702139291039938
cg10515121	4.74144547401381	2.59894346632208	0.0113948433326716	0.800958101095547	-2.87915882843236	0.00945026917767222
cg00822898	4.80005970674534	2.13280293475847	0.03644905864963	0.932781222514334	-3.62863282376893	0.00871050310644572
cg11072367	2.27468611156091	2.02795505628445	0.0463719421441649	0.960092828466597	-3.78021821809909	0.0135557422699495
cg08224415	-5.94432093253048	3.99199562308059	0.000159443033966511	0.46348842428057	-0.0328053541110496	0.00893320770392648
cg00510320	2.91068069448692	-2.06298103657697	0.0428252490811946	0.951073806314026	-3.73030373704633	-0.0159277500215869
cg19192878	2.82095414891517	2.77965357523741	0.00698280469523768	0.744752566473082	-2.55757008384451	0.0145789948626881
cg25103393	5.05975623226082	2.51430343343998	0.0142280000258257	0.827969969842027	-3.02403275266476	0.0111370673687353
cg11920519	3.60111712808059	3.87000004770297	0.000241504603567717	0.476491129081681	-0.311339574465057	0.0141484914448103
cg13710087	4.80728208480189	2.06857732506151	0.0422808415190122	0.950263606935162	-3.72226092162176	0.00835468140836304
cg16569407	3.76195033264593	2.03361611912913	0.0457821347898546	0.958854208481343	-3.77220045049451	0.0117363429380632
cg14455575	4.09039312680746	3.00522252520899	0.00368131188200708	0.678747728689614	-2.13384342333788	0.0199338755693074
cg01720176	3.44514584174521	2.05195786531248	0.0439153080821635	0.953017452684454	-3.74609143640412	0.0183949750804635
cg05488279	3.01000197848739	2.31247308029528	0.0236967966282618	0.884489953086305	-3.35401441928126	0.0189049364316698
cg06631297	3.57836069734777	3.00028590168959	0.00373449892514505	0.678857924343786	-2.14337053407274	0.0366347806971469
cg01174811	3.01965084605383	2.54513348318186	0.0131297198284858	0.818258461748271	-2.97169715124092	0.0157110393490998
cg00771778	4.9135749059833	-2.0120553120735	0.0480635495608531	0.964196282519571	-3.80263427044798	-0.0072630560369773
cg24775474	4.62564576203116	2.38766897159003	0.0196584911540306	0.861773542276147	-3.23367253643702	0.00814876209982118
cg03932600	-6.72846634957852	-2.40416870571018	0.0188591553599442	0.858083412155328	-3.20684964733811	-0.00268302721392266
cg05212716	3.21150869285922	2.03095166448282	0.046058926479978	0.959647096985023	-3.77597650978812	0.0215733760448324
cg07306015	4.58428277303581	2.11771094602028	0.0377525887085357	0.938113900246818	-3.6508521007245	0.00798539537395682
cg26120636	3.11865004047	-2.0721119506566	0.041940082889296	0.949323741047309	-3.71717148457814	-0.00925425277732739
cg20478948	3.01619651080439	3.24786572883948	0.00178682116178612	0.617756295519625	-1.65231345277158	0.0195572978166222
cg07126091	3.55249389069604	-2.00543720955943	0.048783122767474	0.965959471234236	-3.81191994984998	-0.00855767898938198
cg11916282	4.3752194376532	2.68923227228324	0.00894518819557239	0.773571663396735	-2.72053619640633	0.0102341523345881
cg12334880	4.55492987455545	2.48492439652086	0.0153509269249899	0.838154341157897	-3.07343675243322	0.0100290801329487
cg25201537	3.84463302391485	2.32046469627549	0.0232351907144346	0.882096902323742	-3.34137395264343	0.011817743164533
cg07572579	-4.76303558261012	-2.85978467633555	0.00558253328987226	0.723705205632421	-2.40980350175645	-0.00827858578361868
cg06620541	4.27593987345627	3.00319423801999	0.00370307888200775	0.678747728689614	-2.13775912214724	0.0145029943209672
cg03046796	4.27044506950788	2.76079052278962	0.00735622664116749	0.7518321717938	-2.59190089409229	0.0146846961592249
cg18305960	4.95931295435861	2.14347107225293	0.0355514247200403	0.9306835123057	-3.61284620548976	0.00815172649949469
cg15805553	-6.86859473920428	-2.67840883326591	0.00921110698372909	0.777090874802295	-2.73976980650112	-0.00313249704636159
cg15608927	4.51683354192238	2.07208227627622	0.0419429337620139	0.949323741047309	-3.71721424298131	0.00750220617384734
cg01268866	5.06663274371832	2.25537870876365	0.0272376523746021	0.901323314272258	-3.4432777243928	0.00563238520949116
cg03767300	3.56175527980949	2.89819108638964	0.00500757431996735	0.710551672312792	-2.33788963666818	0.0260901245828017
cg12602065	5.32398276964146	2.76936140982439	0.00718434097492706	0.74885795136394	-2.57632349857466	0.00922131551988692
cg26283239	3.91293849194934	2.10681043531542	0.0387191145794405	0.941032451403318	-3.66681733200479	0.00982535619890834
cg01994216	2.67873286321808	2.43444431162627	0.0174676364143101	0.85432115334614	-3.15724576137461	0.021231619578955
cg09152548	3.03086071492411	2.05079831412683	0.0440313529260061	0.953228030281693	-3.74774797298338	0.0155787282138933
cg10912830	6.01880412260786	-2.48208095721881	0.0154637319224237	0.838949190754346	-3.07819389302698	-0.00360725134479523
cg05084750	-4.08981762983985	-2.54369012197866	0.0131793783955118	0.818258461748271	-2.97415850151574	-0.0126159104343211
cg18728109	5.25022181760664	2.63253487398834	0.0104200196627797	0.790710193918787	-2.82063051928066	0.00818343615267614
cg13766027	4.43905251650704	2.93762300966743	0.00447457340183142	0.696522781983204	-2.26333323486518	0.0183868266131402
cg06903325	4.72835519426568	2.79086221954606	0.00676923179565047	0.742543860927379	-2.53708780469456	0.00946787526455095
cg02806704	3.40326665878465	3.45171489214147	0.00094858232295319	0.573963522663855	-1.22877337782425	0.0158771953978896
cg26823466	-5.29049625153294	2.41697399334944	0.0182589440766639	0.856915465420204	-3.18593016650063	0.00605517403604981
cg00023826	3.67130494612802	2.33103350505702	0.0226369777503961	0.879531128101979	-3.32460235680351	0.0104931497835216
cg16798686	3.81452780641653	2.14578738073406	0.0353590920440152	0.930254645753663	-3.60940977411654	0.0117785675450047
cg07343500	4.47072356587722	2.96563331089237	0.0041283989840989	0.688059789040211	-2.20993306903935	0.00950263543543051
cg09264112	-4.73414819799876	-2.27474239345808	0.0259876723990551	0.895209915827753	-3.41320988772526	-0.00806147561855206
cg17357865	-5.41832703078344	-2.91954839674547	0.00471201423744597	0.701352372210586	-2.29759827795406	-0.00577898747862273
cg23205744	3.60122475302012	2.43928313486969	0.0172539652237754	0.852733239132674	-3.14927166196529	0.00910317922698456
cg24993354	-4.96124934631503	-2.75979935437957	0.00737634535699778	0.75212530967533	-2.5936999902462	-0.00541054659632557
cg03619472	-3.14850215097159	-2.70830366308837	0.00849361151298186	0.766227432471889	-2.68650238685732	-0.0160440156494928
cg10826270	5.54511789367615	3.13565751233857	0.00250675649585955	0.642474342115346	-1.8781701923197	0.00906141896953716
cg26757324	-3.27631391278834	-2.06618494583548	0.0425128362988145	0.950510937608661	-3.72570145260606	-0.00997970306767368
cg15202954	-2.64525380329479	-2.03199534756612	0.0459503344444113	0.959313971799019	-3.77449791063552	-0.0203602206123159
cg18510704	3.79127426324183	2.01953312142394	0.0472614822698011	0.962591724495519	-3.79211067510129	0.00845332136645616
cg08478447	-5.88879864376951	-2.18494162503802	0.0322425659174503	0.917722218283484	-3.55084933292275	-0.00391527816347123
cg03384938	-4.87014170617024	-2.29000224087754	0.0250385782406532	0.889859556677846	-3.38936520334465	-0.00558440308023204
cg12231088	4.03774218059971	2.10056596113784	0.0392824185494435	0.942484942485085	-3.67593169993325	0.00703184143282576
cg12073656	4.62361809400485	-2.03518899232672	0.0456194127609582	0.958565393138494	-3.76996938398003	-0.00567279739695348
cg06925422	3.97784536330069	2.14988941340604	0.0350207080565701	0.928921831978862	-3.60331640240873	0.0132482840480727
cg20087295	2.45477593316649	2.2905710651349	0.0250038002732587	0.889742223273022	-3.3884738356027	0.0196396621697086
cg02252769	2.68719532963651	2.10495639586814	0.0388856281693103	0.94166830408381	-3.66952586448807	0.0168133263692036
cg21927715	3.54036421659291	2.22370708144077	0.0293965541686903	0.908700978819495	-3.49199807878772	0.0147302879596087
cg05378690	3.07634309929057	2.21554129956429	0.0299770025998912	0.910853272135303	-3.50446660091869	0.0113341152476454
cg16574420	4.58571614686821	2.00285698369537	0.0490661584287035	0.966576614107941	-3.81553305142856	0.00480027000067762
cg16803128	5.46276414535087	2.40605816191672	0.0187694981245191	0.858083412155328	-3.20376854287895	0.00949899183377978
cg14487644	3.41533195886052	2.09224813573781	0.0400437869156049	0.944657194224235	-3.68803661661657	0.0110084969585503
cg00933813	4.56679639367919	2.14132950794163	0.0357300581444185	0.93105171702522	-3.61602060527065	0.00627164872490515
cg11004723	4.62177113686818	2.42498411985005	0.0178922335443304	0.855518776955087	-3.1727989609534	0.0167587023418593
cg08460407	3.56483872855574	3.14252572568526	0.00245585893662883	0.642364560179056	-1.86450004841469	0.012253359200797
cg17532599	3.18480152583922	2.18551158421774	0.0321990333700841	0.917329328317402	-3.54999032367784	0.0110405304775474
cg06509201	4.48916924358464	2.94327616912859	0.00440261391791494	0.694882004617841	-2.25258502839699	0.0148278002803068
cg27148124	-5.99217043016097	-2.10426724738224	0.0389476796802552	0.941894335132914	-3.67053211317376	-0.00280102326900116
cg16338457	2.86265228750854	2.29819970937024	0.0245414962233045	0.886912139171569	-3.37650190051818	0.0159999497377774
cg19304096	4.03820218400357	1.99962211596331	0.0494229923683978	0.967637354835943	-3.82005718419165	0.010464541815477
cg08894462	4.29110235550276	-2.28481220731364	0.0253578783871776	0.892259131172345	-3.39748975793046	-0.0102674385297153
cg24614671	2.70278022312643	-2.20665257984176	0.0306202560240603	0.913225937443431	-3.51799554085528	-0.0222109187365361
cg20815302	5.13534137069508	2.59184013370746	0.0116112895059426	0.80432829454849	-2.89146086504611	0.00674946088530282
cg13256645	0.45955152008082	-2.74165209689357	0.00775372258430793	0.757725675542001	-2.62655391865136	-0.0335819406914771
cg01471036	3.81420810861938	2.27212239745082	0.0261537822922812	0.895979616253571	-3.41729061711658	0.00894789743011049
cg10466699	5.01670226767981	2.08376273757488	0.0408336371528875	0.947261587596566	-3.70034331180518	0.00558432073469617
cg07290273	-7.24323718565207	-2.03613900882318	0.0455213698800624	0.958565393138494	-3.76862110144087	-0.00168043516846097
cg00149492	4.34674133119301	2.34541075514536	0.0218451632384224	0.874033136665416	-3.30168735840034	0.00967771278764262
cg00925871	-6.24567356638472	-2.01866697957401	0.0473537917163341	0.962766545537326	-3.79333132483953	-0.0034373538264055
cg15009575	1.45737138632021	2.60818201722695	0.011118809597164	0.798184210752181	-2.86311985996915	0.0292022030734227
cg26281723	4.52084654051317	2.33121061593843	0.0226270705218762	0.879531128101979	-3.32432077006467	0.00776989453569987
cg09673731	4.8773137855309	2.20611077561661	0.0306598536380859	0.913225937443431	-3.51881871898199	0.00988481984492817
cg04891273	-7.70726638412205	2.23895530556202	0.0283390604224229	0.903916481102841	-3.46861314528091	0.00133152470601771
cg26510160	-6.10483501334836	-2.25041194814389	0.027566691293197	0.901958237812484	-3.45095583246269	-0.00374434864458945
cg27655607	3.72185121349011	2.72100801608186	0.00820445460087992	0.76271971674502	-2.66372982556145	0.0122065007396189
cg02326285	3.82809402887692	-2.41034687573697	0.0185674047182676	0.857772931518399	-3.19676778035106	-0.0112580576048376
cg13372513	4.02357658718109	3.03702634386805	0.00335517695407395	0.671354499782051	-2.0722013859062	0.0317580271917157
cg08827466	2.62246442267137	-2.28224644756254	0.0255170539917174	0.893118396896628	-3.40150063148192	-0.0117138042470805
cg06319919	-2.92009805611854	-2.21979417210395	0.0296734517056859	0.909083418419453	-3.49797755588445	-0.0295315648060497
cg11810628	2.2062617542745	2.00930627172922	0.0483613336974731	0.965038198359824	-3.80649457370281	0.0133454477556114
cg04285540	1.38339282962928	2.02563292475888	0.0466157606837251	0.96042162268679	-3.78350150306669	0.0183814217034188
cg02845870	4.21274045448098	2.30197025665622	0.0243158030789417	0.886480652252363	-3.37057256029589	0.00664248912917653
cg04116643	4.34507836679722	3.07546479933653	0.00299690647323238	0.656815968706138	-1.99709462225215	0.0143645922281773
cg12645202	-6.21955763861722	2.50280588088796	0.0146583350944438	0.831517883236525	-3.04342178171119	0.00394100783324304
cg04706627	-2.99313976261271	-2.63764290739669	0.0102786102485669	0.78925412346231	-2.81167975612811	-0.014687107041432
cg21973792	3.72961689419566	2.12921507969162	0.0367553482251486	0.934501226629521	-3.63392715316894	0.00850345449008305
cg11147886	-3.54170838711003	2.3379721001097	0.0222517136816408	0.876517348312409	-3.31355770560747	0.0179232403656865
cg24272954	0.263154445470582	-2.7340201811384	0.00791764521076531	0.75838554456466	-2.64032214507584	-0.0264568732948552
cg08434938	5.01720441010293	2.16113735835645	0.0341072946609012	0.925488368422005	-3.58655787014819	0.00767654381395766
cg07069868	5.46404801780075	2.686570049046	0.00900993834116158	0.773631800631757	-2.72527252900651	0.00971167473140366
cg24509898	3.45986044574677	2.50877828416191	0.0144333561284514	0.82889885596254	-3.03335890506293	0.0226307593143144
cg14225678	-4.31273878205148	-2.38879406434781	0.019603040339105	0.861773542276147	-3.23184825913135	-0.0121719472694166
cg12903894	4.17660149193956	1.99857243495485	0.0495392581588401	0.967749580545421	-3.82152386282685	0.00899900165162026
cg09459907	3.38280867846046	-2.39105248617929	0.0194921538088569	0.86123586647853	-3.22818425504961	-0.010958405911773
cg08712717	-4.98702021676376	-2.89925768903556	0.00499241663902519	0.709216214629461	-2.33588253227276	-0.00615797440961001
cg05568629	-5.15664997793403	-3.26148238216321	0.00171405714246497	0.615467367455559	-1.6245450260574	-0.0112607971989467
cg08731528	3.57872994781586	2.21854301416132	0.0297624721776115	0.909682455870756	-3.49988765204944	0.0151755524587417
cg17879823	2.73965786793284	2.18290334473952	0.0323986682316089	0.918563481824522	-3.55391977473674	0.0172206975870263
cg10896456	3.57913232452355	-2.25465984377653	0.0272850605926821	0.901348780622695	-3.44438988377936	-0.0091754729430743
cg27139419	-4.46493928593588	-2.25335354908914	0.0273713952310383	0.901756312124353	-3.44641010745308	-0.0103079300277673
cg24574111	4.9491788835991	2.25978452274074	0.026948677771222	0.899764535028499	-3.43645506320421	0.00870580705319579
cg27436184	2.58427138329907	2.2415955878401	0.0281593918110086	0.903916481102841	-3.46455049058358	0.0188045745031518
cg05198965	4.3898720921772	2.61497775961554	0.0109196514157131	0.796423175734807	-2.85129373541627	0.00884807450164926
cg04595664	4.87635804213388	2.08190466395295	0.0410083820752819	0.947544163923322	-3.7030324649934	0.00668522810784111
cg15542608	4.70206401106534	2.65596188094264	0.00978570575232091	0.784034175046934	-2.77947005723761	0.00970515837984887
cg20938778	2.84298725679466	2.2165111914446	0.0299075371012302	0.910599660456914	-3.50298764938644	0.0189703214427018
cg15543489	2.60818180123045	2.00156983872624	0.04920787623422	0.967025723669926	-3.81733394683653	0.0233667406819223
cg22395807	-4.10281399350744	-2.02191795085941	0.0470081164356707	0.961576516936962	-3.78874741938439	-0.00742727017765514
cg25181236	4.44638535699297	2.73396225996241	0.00791890130732729	0.75838554456466	-2.64042652634408	0.0158003530293533
cg27623562	3.42828628037632	2.28506899599951	0.0253419960496218	0.892196043853309	-3.39708813384673	0.0148501027772241
cg00346236	-6.14662305369286	-2.08361321571215	0.0408476752411855	0.947379505017552	-3.70055978741021	-0.00301675317865173
cg16818372	4.63876176594914	3.3257890245481	0.00140650134362241	0.600808307067498	-1.49237593512635	0.00849306819343998
cg21729186	-5.19139877610864	-2.34608657806051	0.0218085561698279	0.873901439636476	-3.30060738196268	-0.00405079678235979
cg12927248	4.13469273246477	2.2774884168413	0.0258145729348563	0.89461388883753	-3.40892870514516	0.00743460873180846
cg14603539	3.3328228180365	2.64099091914784	0.0101868736972216	0.788325252753031	-2.8058058282845	0.0160831665370404
cg18405262	3.38002141642173	2.15219011309726	0.0348321580942542	0.928168001224303	-3.59989453344156	0.0129866434078751
cg05254554	2.74108338188159	2.9424473266437	0.00441309686535152	0.695059107429826	-2.2541618129182	0.016534127397841
cg02216879	5.39013302386424	2.39675037224763	0.0192148762343604	0.859922328097663	-3.21892773747425	0.00476900666015068
cg26542461	5.10905619391375	3.4412026178031	0.000980616694601134	0.576693301030385	-1.25101558773103	0.00724087573718135
cg24971490	-5.05403312497204	-2.69346500459218	0.00884311394799487	0.771531133437425	-2.71299844695751	-0.00622857627757687
cg18686747	-3.60777551893935	-2.63337459300916	0.0103966523290371	0.790710193918787	-2.819160003559	-0.00836110713596352
cg18176406	-5.12359681213217	-2.07030257371893	0.0421142196801279	0.949975894587399	-3.7197776965657	-0.00402045187129241
cg03565996	4.64692551125444	-2.92957816215774	0.00457885489173518	0.699727640896465	-2.27860309361423	-0.0116357209146378
cg03632036	1.81572676347526	2.2338383285672	0.0286901398967799	0.905164373876882	-3.47647542550296	0.0174513030024265
cg03225208	4.86391957574354	2.32686643672824	0.0228711889984125	0.879875340136516	-3.33122249434502	0.00600021963219521
cg09357545	5.64709326442983	-2.16901848683112	0.0334797482279342	0.923422681449567	-3.57477182530671	-0.00459874002169613
cg25611041	4.82902024310288	2.04158457433014	0.0449628735468396	0.956985653242946	-3.76088223531605	0.00539071381751488
cg22450933	1.24050961537106	2.25433085100482	0.0273067814905044	0.901403746382991	-3.44489877218557	0.0304614542084866
cg03723902	-5.08098894592192	-2.29762949431943	0.0245757884224122	0.886912139171569	-3.37739789239333	-0.00519123332147924
cg13032396	3.25773279886258	-2.16593638777089	0.0337239534453495	0.924371149226027	-3.57938532452348	-0.0142177470036355
cg12676397	3.88434575954614	-2.2053500182234	0.0307155291968832	0.913225937443431	-3.51997427401546	-0.0103041335522427
cg10392840	-4.87696401323019	-2.78001549133135	0.00697581314630004	0.744752566473082	-2.55690969025703	-0.00703164326210482
cg14148441	4.72917283384644	-2.07596573093905	0.0415712638343914	0.948929159232226	-3.71161405903238	-0.00537851267525724
cg21397287	5.31972537898168	3.16611661462965	0.00228829924306754	0.636028838105953	-1.8173909938036	0.00545626132004096
cg10211530	1.10735233802393	-2.01191729056288	0.0480784628470547	0.964231291911802	-3.80282819367184	-0.0217417984948755
cg15328004	0.0939436441484937	2.52155959922075	0.013962307080234	0.825227700493215	-3.01176017873707	0.028538680399246
cg06012011	-3.62603362022076	-2.17515869866874	0.0329978405007042	0.921714792767104	-3.56556431964596	-0.00817489233658975
cg25080410	4.44471756359716	2.95626920467524	0.00424126666159153	0.690323523922969	-2.22782558680615	0.00856414756659873
cg05767254	5.54257050074965	2.53345503840703	0.0135364081283032	0.820736620169018	-2.99158087248487	0.00473421619505143
cg04301754	-4.68810143695561	-2.04557578363155	0.0445572932268809	0.955058393804639	-3.75519895200791	-0.0097451194355738
cg19336556	5.02056206256906	-2.27701284894616	0.0258444779143077	0.89461388883753	-3.40967044318807	-0.00434345727907448
cg27333375	2.54290461344073	2.14083257639322	0.0357716201022095	0.931197916001468	-3.61675681482733	0.0143505033520493
cg08812593	2.70570747203343	-2.02607103700549	0.0465696757172285	0.96042162268679	-3.78288229911298	-0.0115406159887849
cg12437658	4.66250528476735	2.19995367292129	0.0311130090111462	0.91329912322249	-3.52816152025146	0.00814254996511754
cg06205077	3.21448085527749	2.59891476568234	0.0113957104613949	0.800958101095547	-2.8792085866794	0.0126066787805346
cg06295676	4.05797706409556	2.1713148931933	0.0332988020668765	0.922997147576305	-3.571330824581	0.0177686841271296
cg24048919	4.93970557893913	2.01683167382999	0.0475499020978299	0.962870148942684	-3.79591632445457	0.00417993722197152
cg24785373	5.54926330124601	2.01523221980056	0.0477213790969822	0.963124655150445	-3.79816748088106	0.00390755473451954
cg22859597	4.91672040091607	2.48079406054072	0.0155150302400405	0.838949190754346	-3.08034548095187	0.00548177345664247
cg18767244	4.01900639532465	2.07736424772517	0.0414381167336582	0.948691688612416	-3.70959512136527	0.0145065497908515
cg04663686	4.49687622473005	2.48230238196114	0.0154549208726224	0.838949190754346	-3.07782359936626	0.0122221647998149
cg25775708	5.96625797047558	2.0327041659896	0.0458767097199651	0.959021904824667	-3.77349334674843	0.00389434308421066
cg19886087	2.08528690399824	2.08458038144957	0.0407569452505291	0.946956342422614	-3.69915930486419	0.0233221836804708
cg20098883	3.81190372344751	3.08785607568306	0.00288923136473546	0.655972706262073	-1.97274283015437	0.0290421014183511
cg01023870	3.79017182808567	2.17063842405029	0.0333520156765455	0.923219897331032	-3.57234478279238	0.0213461487521234
cg15090161	4.35122279157058	2.87355405518353	0.00536974377646781	0.720062218961147	-2.38410150826524	0.0114045373190933
cg25022059	3.69969648430613	2.07004316752037	0.0421392364198365	0.949975894587399	-3.72015118396647	0.00755652903925963
cg05415346	3.11169576007362	2.87050191900266	0.00541625521343767	0.72028606103615	-2.38980641766241	0.0258230575525146
cg25820858	-3.58745949296422	-2.47910556520506	0.0155825690988423	0.839234581959288	-3.08316716634834	-0.00971830357272417
cg21403602	-2.6270173426782	-1.9945979586754	0.0499816089062164	0.96866368953938	-3.82707122263276	-0.0230094550512006
cg07362810	3.77099014895724	2.22875291600875	0.0290428385082663	0.906738453420934	-3.48427440282288	0.0119082535553747
cg07423421	-4.95888530668145	-2.10330515287613	0.0390344511711731	0.941941646308442	-3.67193643178352	-0.00476907024329758
cg10188349	2.5283567343056	2.2541202915993	0.0273206911284238	0.901561427363199	-3.44522443475168	0.0231750705600862
cg14260101	5.03510810562334	2.22172550443081	0.0295364956688382	0.908891083778447	-3.49502730307663	0.00669248010379486
cg05786278	3.84265919921053	-2.92855329520379	0.004592300024507	0.699934695341521	-2.28054622196478	-0.0114570928450217
cg24392133	2.14977536246677	2.03663034245458	0.0454707348398196	0.958565393138494	-3.76792357910477	0.0151264376882506
cg08347373	2.22165918660308	-2.04029818155986	0.0450942705956884	0.957511772176418	-3.76271196753912	-0.0258411616710518
cg24777827	5.07768052139879	2.53254324084287	0.0135686339707604	0.820736620169018	-2.99313027822884	0.00689762646737491
cg07323711	5.59528930205377	2.99540580468232	0.00378777744469227	0.679563070353872	-2.15277766442521	0.0085901183874062
cg07671946	-5.72791370896225	-2.09753445835644	0.0395584392229289	0.942976375598712	-3.68034816625616	-0.00372422714592902
cg17572096	3.72679403706154	2.52203117351191	0.0139451956520335	0.825047088238651	-3.01096162697072	0.0134401051043688
cg09637051	4.16110324670722	2.38772041354038	0.0196559527597236	0.861773542276147	-3.23358914123016	0.00926839799646728
cg25677571	-5.65343526401633	-2.46677461585302	0.0160838641273198	0.844238295698011	-3.10372742763926	-0.004077416493129
cg12337005	-4.83272221935148	-2.11649986886734	0.0378589269959662	0.938113900246818	-3.65262932921722	-0.00640657479289802
cg16213567	3.10522873600968	2.54203996653394	0.0132363594574388	0.818258461748271	-2.97697115527307	0.0175918551096136
cg22411350	5.33548804233942	2.46382303384551	0.0162059836641626	0.845226678953654	-3.10863671196421	0.0081781536392822
cg22504849	-5.05376023944162	-2.52724478432928	0.0137572722044034	0.821636923915479	-3.00212520289805	-0.00846430686442348
cg07440958	3.85117403287769	2.40171861909781	0.018975984892902	0.85840045937798	-3.21084205931933	0.00980221155075567
cg07045570	4.76944898985124	2.50125729410325	0.014717183177317	0.831517883236525	-3.0460278954606	0.00932231752816948
cg25396690	-3.96972874090241	-2.1369428836673	0.0360984006639278	0.931924290043879	-3.62251445634119	-0.0100704433125944
cg22424675	2.47023929266567	2.23572483062021	0.0285602628486067	0.904260248100129	-3.47357853636297	0.0161064074776526
cg07259880	2.13206969967138	2.57228281821255	0.0122266075690243	0.810890775638453	-2.92519634423019	0.0181006542597635
cg05655740	4.54125741781163	2.54895721720492	0.0129989809010085	0.81740566920432	-2.96517128725396	0.0100276546315877
cg14557807	3.70558787136788	2.60299874264566	0.0112729215688328	0.799731465268294	-2.87212392416367	0.0385438110688902
cg24618387	3.68102991382783	2.19379583207247	0.0315720805738796	0.915148028716632	-3.53748362256663	0.0110405002334533
cg26434386	3.69444733408296	2.417679666249	0.0182263698490429	0.856827738084116	-3.18477474022051	0.0108497404688908
cg12158692	2.33169046873331	2.53204103791126	0.0135864129814571	0.820736620169018	-2.99398347804129	0.0193663055627166
cg09544329	4.77110196631431	2.12689796778462	0.036954344517987	0.935091952917322	-3.63734233810279	0.0132209751721464
cg18250161	4.32052077801558	2.03831265945998	0.0452977284938573	0.958300912200629	-3.76553418274315	0.00988321739912346
cg12172475	4.33306426380361	2.44707219764693	0.0169149338141258	0.850813263367529	-3.13640914619948	0.00805731883582717
cg21911626	4.21706231113178	2.39364737948784	0.0193654381246992	0.860870409847791	-3.22397091801573	0.0106161157950498
cg04862097	-4.23872071663626	-2.43665424926819	0.017369758411258	0.853627374239791	-3.1536054848459	-0.00733799961421101
cg05874538	5.13168154096515	2.03198408063396	0.0459515055570912	0.959313971799019	-3.77451387612374	0.00597850792405696
cg25602756	5.24652286520849	2.36652634145658	0.0207268605123216	0.866807256731487	-3.26782483137404	0.00673698706920034
cg03414898	5.12916836397678	-2.08520491038289	0.0406984508302354	0.946786001773124	-3.6982546758509	-0.00595183221272766
cg05748497	-4.13818216763501	2.22533593845051	0.0292819588477362	0.908074264774549	-3.48950637307806	0.00901015399027828
cg20525255	4.93660878405266	2.30535306011649	0.0241148849708783	0.885967690295355	-3.3652461761657	0.0074038735939812
cg18527588	4.06424177148938	2.23830481992715	0.0283834799311317	0.903916481102841	-3.46961345052614	0.00779159940832586
cg11538602	4.48545973607128	2.50657625519514	0.0145159414812562	0.829633873922356	-3.03707129829936	0.0118222877020274
cg12398338	-4.23939327622923	-2.37979011634372	0.0200507413580278	0.864790073602937	-3.24642820942459	-0.00826578735888155
cg24315876	4.49505479924289	2.22520432179751	0.0292912038996138	0.908074264774549	-3.48970776691274	0.00687696283904771
cg10181016	3.3441561307686	2.62065757861211	0.0107556871606523	0.794548351677554	-2.8413913383964	0.0199268058667631
cg11745371	4.34132481647926	2.1454750472035	0.0353849733722735	0.930259858697207	-3.6098733287187	0.00607168872439035
cg20887450	5.83245476813087	2.21019427364646	0.0303625157342354	0.912463720089946	-3.5126103942608	0.00308689190355382
cg07050692	5.50566873945994	2.07746897625707	0.0414281608188659	0.948589126263325	-3.70944388571083	0.0035698183370414
cg02314983	2.78060294588515	2.39248293319991	0.0194222099775465	0.860905994091819	-3.22586208960529	0.0142064701012586
cg10490670	5.47137691012839	2.5376460428962	0.013389171274803	0.819168413147293	-2.98445352138304	0.00474178578533768
cg24046110	-4.60773640509679	-2.32459503221598	0.0229997573397044	0.880418237258438	-3.33482695430607	-0.00760855298399219
cg17350006	-5.0319148243822	-2.58552086793061	0.0118069689791317	0.807427914537769	-2.90238303317291	-0.00464807203080042
cg20761853	4.6482716433106	2.20978781966799	0.030391997654845	0.912501708789409	-3.51322877352238	0.00581927444690389
cg01714149	4.35528305850086	-2.05427321161153	0.0436843832917759	0.952280503543925	-3.74278133233959	-0.00766128054869131
cg00955128	4.41628963170257	2.1969915268707	0.0313331036895566	0.914610525973945	-3.53264851712305	0.013381642674296
cg12358527	4.56512869839732	2.75034858322029	0.00757072455774122	0.754965430066823	-2.61083002444659	0.00742134680867312
cg04122390	2.87034909132406	2.49413095561237	0.0149907429240731	0.833913510931702	-3.05800435452998	0.0187549741409941
cg20182711	-4.22815463142787	-2.01390378916147	0.0478642031283809	0.963743003530014	-3.80003601622672	-0.00585550905943776
cg16167923	4.74414082010675	-2.7133487596261	0.00837768626930551	0.765129486085852	-2.6774686952415	-0.00891559671189335
cg02203484	4.00149858397018	2.09057864258874	0.0401981346912114	0.945690613665465	-3.69046130760168	0.00764130589549039
cg17167037	2.01972981878139	-2.15137439286696	0.0348989075076375	0.928487722385341	-3.60110812038394	-0.0162553483672202
cg07737211	5.83279944923285	2.6886341243273	0.00895969916535186	0.773631800631757	-2.72160066568462	0.00542703268978983
cg23256188	2.30043105140187	2.48654901183547	0.0152868078081853	0.837390050740975	-3.07071679423146	0.0141006322506805
cg08052882	-6.25644986191031	-2.79782084127087	0.00663967438242305	0.740553547836931	-2.52434103937474	-0.00301741965625834
cg05250208	2.92505853797328	2.18815528316306	0.0319977840914504	0.916255804113819	-3.54600344208509	0.0157213911773714
cg13664079	5.12745080427934	2.22313440054273	0.029436937643286	0.908891083778447	-3.49287376331375	0.0102180499782927
cg08145377	-5.41198174483355	-2.36415396960544	0.0208499099642249	0.866807256731487	-3.27164163194576	-0.00868943266726654
cg24719692	4.06646208139305	-2.69631696273342	0.00877493822586398	0.771183638422379	-2.70791453526249	-0.0188764960610471
cg05848337	0.480478956510714	2.1109489084743	0.038349664168961	0.939648727695565	-3.6607642171711	0.0241633274293052
cg26239698	3.80702271592525	2.21468885204172	0.030038173442961	0.910853272135303	-3.50576602072854	0.0112107118338387
cg21050025	4.7217649078489	-2.24837995121448	0.0277023137294435	0.902175575425622	-3.45409305349785	-0.00691203277459429
cg16364255	3.45338934339016	3.10111540696107	0.00277801485541238	0.649712387774153	-1.9466101484113	0.00991196894378321
cg09832764	5.6908293733165	3.05396010943411	0.00319269454233498	0.662341773435482	-2.03919487670083	0.00646459950399036
cg15988727	3.69905213265895	2.25701863362029	0.0271297731161927	0.901186391496156	-3.4407394912504	0.0189594692649442
cg14328936	4.82306958978217	3.25640533766054	0.00174085597244189	0.615467367455559	-1.63490761718005	0.0110066532189562
cg27037226	4.35993160959608	-2.73649886326463	0.00786406224316879	0.757725675542001	-2.63585368735698	-0.00860581015963868
cg15759006	3.99686519097742	2.78515291425537	0.00687725783134314	0.743399596229674	-2.54752845313412	0.00981676934485287
cg18325385	2.27684601550131	2.62057603911663	0.0107580251279268	0.794548351677554	-2.84153361453418	0.0276069292743047
cg02645338	5.13448776187338	3.03715522246333	0.00335391180557764	0.671282728498415	-2.07195066683767	0.008401251206413
cg11910237	4.44464779864047	2.61003995819017	0.0110640353641286	0.797932542266007	-2.85988898645846	0.00948620131123179
cg02902865	-4.70829169936903	-2.50189611897932	0.0146928813696752	0.831517883236525	-3.0449529727576	-0.00654097979285732
cg16449987	4.5836238831033	2.37992351623899	0.0200440423665922	0.864790073602937	-3.24621252202226	0.00769997889842056
cg08826468	3.90343996398606	2.45813664145983	0.0164436028186491	0.848218281025449	-3.11808153270745	0.00930218813986528
cg09707649	3.34442725821369	2.06838083797685	0.0422998540230754	0.950263606935162	-3.72254362192601	0.0179890008776632
cg15137437	5.24009964050207	-3.05715796332088	0.00316284493055507	0.660914792146979	-2.03294738276144	-0.0082966796286188
cg11390073	-5.67865865783675	-3.10847809804953	0.00271799576221932	0.647297222110281	-1.93206576520398	-0.00450254389702179
cg26986249	-1.2649193013244	-2.31006442894507	0.0238375083409229	0.885390434190347	-3.35781721814824	-0.0286981884548779
cg15257469	-4.38912819352357	-2.85847306072152	0.00560320300851423	0.723705205632421	-2.41224706160019	-0.00706702819335042
cg26723446	4.93788317329374	-2.09114613658301	0.0401456110805778	0.945416057829079	-3.68963729145897	-0.0050830362940476
cg00785632	3.78817178969585	2.00417712667568	0.0489211710785817	0.966433753225724	-3.81368495037666	0.0201769253919106
cg13618688	4.7722505739999	2.25531657279137	0.0272417472930607	0.901323314272258	-3.443373866828	0.00692363305259547
cg10747925	2.98713910915212	2.21172413181045	0.0302517731884642	0.911739503707135	-3.51028201727436	0.0107650059474009
cg12584718	-3.97578356073007	-2.592198929397	0.0116002678834768	0.804212842318337	-2.89084010449361	-0.0101187632531724
cg26764579	4.97160004111143	2.31916528298113	0.0233096993080008	0.882664815176682	-3.34343168463905	0.0105761779985483
cg16423567	-2.43406660803748	-2.4805149906747	0.0155261746945205	0.838949190754346	-3.08081194653383	-0.034050271241911
cg04143758	-3.7768236576038	-2.31677061866881	0.0234475649672262	0.883792887583307	-3.34722136995828	-0.0146560795958922
cg23550704	4.33831956145201	2.40561630201885	0.0187904307858947	0.858083412155328	-3.20448925096928	0.010142478410921
cg10335493	4.39180747379194	2.19301465213858	0.0316307402212886	0.915185390602836	-3.5386646574787	0.00691921944268536
cg13622147	4.67581011592951	2.90058161377982	0.00497366105495356	0.709118609133009	-2.33339046140855	0.00807464997113794
cg06119249	5.40087662902957	-2.63793956488897	0.0102704515181423	0.78925412346231	-2.81115951584984	-0.00699247379516554
cg00062285	4.41699346308502	2.37098966674276	0.0204971097866436	0.866592502332456	-3.26063557883736	0.012258581917466
cg21076065	3.0402177202283	2.55053698162727	0.0129453107157358	0.816512711111453	-2.96247290668263	0.0238447935277432
cg20795594	3.76093336309845	2.39349743048006	0.0193727404769561	0.860905063031309	-3.22421449113092	0.0260745747631251
cg05498431	5.16216625468963	2.83340400378138	0.00601206997730932	0.733484422707804	-2.45879297734174	0.00689263687718433
cg11008701	3.07745757289959	2.06824968077874	0.0423125491809548	0.950272219672119	-3.72273231460092	0.0135787747827656
cg12451336	4.85437166291153	2.09137863819514	0.0401241093965956	0.945334181969839	-3.68929963810726	0.00585195259216298
cg24662224	4.33114776040967	2.0210680699513	0.0470982741582524	0.961997387261984	-3.7899463731475	0.00668913018809325
cg20361427	1.04114335171939	2.03181010612605	0.0459695921559588	0.95941607560309	-3.77476039214463	0.0494097936361083
cg11736027	5.33139559758138	2.06830581545675	0.0423071153087712	0.950272219672119	-3.72265155625331	0.00575437972190496
cg00942799	4.56414063728279	2.98601457950939	0.00389229681856969	0.679873483794753	-2.17085014536025	0.0140391845684628
cg08086045	5.16977969229462	2.68012331836223	0.00916850938430346	0.775706381990711	-2.73672704658548	0.0101515408896538
cg02894760	3.89907207971822	2.84599009605894	0.005803481117822	0.729698309648491	-2.43546190060389	0.011735657031974
cg05837075	-5.79213087449985	-2.34714179907466	0.0217515074085232	0.873400331529398	-3.29892061449378	-0.00376868524127207
cg09795973	3.81066034893024	2.07083684582689	0.0420627357324161	0.949915682274889	-3.71900833740318	0.012254025008801
cg01821993	3.91466970022203	2.09617154383376	0.0396830806076509	0.943438503101745	-3.68233197235891	0.00641607192445781
cg26613140	-5.25570667341715	-2.92200857062686	0.00467902451131556	0.701352372210586	-2.2929433466308	-0.00579769194292923
cg17002316	4.29903737379984	-2.02297311045256	0.0468963885813859	0.960964107676681	-3.78725826957933	-0.00740769714813705
cg19935128	2.76289566000737	2.26965384995475	0.0263111472117359	0.89647211807628	-3.42113191066469	0.0141009382031411
cg09788900	3.04695338947528	2.73128365892614	0.00797718981837755	0.75873669077564	-2.64525188405735	0.0156003589290697
cg06823220	4.29320256909404	2.1647574518889	0.0338177751768426	0.924979539898841	-3.58114858024131	0.00829967654872132
cg05112260	4.60851314492912	2.41430630911613	0.0183825566924085	0.857338684002202	-3.19029562295215	0.0114550790586915
cg07875082	3.9987966069009	2.85307688732387	0.00568898526784307	0.726258642246404	-2.42229157910757	0.00993684599544764
cg24973901	-5.57054668591844	-2.0468143925538	0.0444320705074553	0.954576695051842	-3.7534333014651	-0.00384377528920564
cg20422740	3.67856186356836	2.42735794912589	0.0177848308699453	0.855518776955087	-3.16890078610448	0.0238337306345098
cg07154223	2.74904974991357	2.10891479539479	0.0385308695548841	0.940585949647533	-3.66374066009147	0.013617897372447
cg16047144	-6.4770744914934	-2.34670076826018	0.0217753348465292	0.873693870686836	-3.29962567595791	-0.00251522252287614
cg21204639	2.58405000432385	2.17784622808393	0.0327888282184027	0.920472612726516	-3.56152738703718	0.0225612305957927
cg17490432	4.02213667962349	3.72051651529133	0.000397798876486809	0.512160912212758	-0.646170732676581	0.0184174003075156
cg01865484	4.16985897846294	2.15574865514779	0.0345422677787605	0.926725938732758	-3.59459578645033	0.00665803773292717
cg06848849	3.50557457803228	-2.07199275957228	0.0419515348126367	0.949339210476643	-3.71734322621094	-0.00940025069272199
cg04250599	5.08560834881917	3.53406457904453	0.00072977840370365	0.554054011523759	-1.05308551794054	0.0103576496163407
cg23924111	4.6300371811501	-2.32753732346536	0.0228333369853095	0.879875340136516	-3.33015732344453	-0.01066389597722
cg14756530	-6.64769342260475	-2.67709375048349	0.00924390333368979	0.777591983022889	-2.7421027267998	-0.0035034506241241
cg00559935	3.37374783398283	2.11137263128525	0.0383120108332316	0.939633037806058	-3.66014389302249	0.0200153880091357
cg10190665	5.5000839606438	2.68400120804466	0.00907282224236739	0.774076504716906	-2.72983934286252	0.00871690305061357
cg00276218	3.04671994514358	2.59045295767245	0.0116539906393294	0.804739350764878	-2.8938602223539	0.013829790094694
cg18330932	4.39490104266893	2.91747288105927	0.00474001299789123	0.702114354579223	-2.30152319200088	0.0161477163270806
cg17069573	-4.99373967589215	-2.05212847179686	0.0438982565111573	0.952996357936967	-3.74584764010623	-0.00418260063301945
cg08475517	-6.74387569647726	-2.11461834072842	0.0380246502818988	0.938885831269238	-3.65538872136926	-0.00225587688847721
cg15999332	4.56555667692727	-2.21403922529068	0.0300848636093383	0.910918660804213	-3.50675599299558	-0.00787947111075271
cg11734773	3.80651163410497	2.29165947725299	0.0249373737228549	0.889629744812417	-3.38676774795216	0.0175095331099154
cg10465672	-5.08665194711597	-2.63715370777935	0.0102920771798922	0.78925412346231	-2.81253755412292	-0.00634473430842841
cg26188061	5.00267797881131	2.22237038823098	0.0294908890399064	0.908891083778447	-3.49404171991893	0.0122932496152429
cg15150621	4.7395743157035	2.16964715660178	0.0334301267521416	0.923359691838853	-3.57383011247483	0.00700740581723958
cg16809914	3.7601852199505	2.37758808988737	0.0201616100983673	0.864991633970913	-3.24998713875141	0.00878898878547552
cg19978436	-4.63280639396678	-2.08589770995639	0.0406336471206217	0.946536083875016	-3.69725088709611	-0.00413682622458477
cg06382093	2.94531374948131	2.06298556308117	0.0428248063074973	0.951073806314026	-3.73029723921122	0.015314576047844
cg02925076	4.83164294330215	2.14150822890348	0.0357151207155432	0.930878806316592	-3.61575579296067	0.00702944194420285
cg25648121	3.82980006272131	2.68104135524503	0.00914577401219896	0.775421708418583	-2.73509716293053	0.0138069187235861
cg21545926	-6.68243080077105	2.17170976154721	0.0332677745490632	0.92289365966926	-3.57073883464573	0.00465728799037265
cg22626764	5.19044510099222	2.1574801249913	0.0344019796140983	0.925842297452255	-3.59201492585911	0.00526209755595353
cg20759723	3.6900836886778	2.85031261354214	0.00573339569215822	0.727389700769005	-2.42743165216905	0.0119619482040315
cg02393092	4.65760188199079	2.31194692754758	0.023727471110886	0.884489953086305	-3.35484539074703	0.00725933185626426
cg05512200	3.73597410893978	3.02575177855197	0.00346758851780319	0.674220883781282	-2.0941059141617	0.0201345670054793
cg20971133	4.35932339175081	2.24149356145316	0.0281663159370662	0.903916481102841	-3.46470755437438	0.0121440471392232
cg05795235	4.30607163053839	2.07996218274264	0.04119175683996	0.94823564285518	-3.7058415951175	0.00799686355083007
cg05704248	3.73980608254019	2.6054060575865	0.0112011065859109	0.798902232920112	-2.86794380939596	0.0106227751533232
cg15465831	3.27452458182138	2.16359449132837	0.0339105488546335	0.925189831923309	-3.58288715240353	0.0126885301802392
cg04199911	-5.50207071751342	-2.46385978072028	0.0162044581863302	0.84522142768142	-3.10857562067298	-0.00527081237997203
cg25280963	4.86307270215314	2.73711252598127	0.0078508477160642	0.757725675542001	-2.63474693294531	0.00900599136456848
cg14496086	4.70459414425591	2.26041571131004	0.0269075006816924	0.89961425231465	-3.43547672913702	0.00569905778417124
cg27269279	2.12585132036942	2.52077043938685	0.013990984693709	0.825673433412302	-3.01309625871026	0.0277970747392871
cg26679950	4.63385189183793	2.15685382041785	0.034452666922257	0.926199631448318	-3.59294867197765	0.00864499619735737
cg04511619	2.8454374364277	2.70430757171042	0.00858647072769284	0.76840958836586	-2.69364870635608	0.0197062274642728
cg05074194	3.32915792106256	2.56078163663834	0.0126020965848638	0.814701954512506	-2.94494238129471	0.0217600657303054
cg10690434	3.24873837547761	2.59724817626029	0.0114461656419833	0.801600368472829	-2.88209721933485	0.0215135949174357
cg16459120	-2.0602852320411	-2.31816121031815	0.0233674180482365	0.883077575548973	-3.34502107371688	-0.0213280206256301
cg24034258	0.935221739667571	2.05502364065834	0.0436097631717093	0.951947126285526	-3.74170780626703	0.0430884441336423
cg06474428	3.67697136786183	2.16642696679076	0.0336849793723991	0.924371149226027	-3.57865136060665	0.0102818582864831
cg21683721	4.95556883214369	2.39856989691125	0.0191270770314332	0.859461626301078	-3.21596808006939	0.00592377888070483
cg15815084	2.58327868810439	-2.01287368842798	0.047975205167875	0.963918198386064	-3.80148419859631	-0.0174800411193748
cg23831876	4.21875970145794	2.49659206052532	0.0148957551672695	0.83346890011726	-3.053871299747	0.00724321777195613
cg19366877	0.887147657355983	2.10170233399808	0.0391793821983519	0.942210368997111	-3.67427477145161	0.0345349460379418
cg20948441	4.51276568600015	-2.05546689989431	0.0435657386595432	0.951947126285526	-3.74107354435114	-0.00644114461380607
cg02357631	2.24952775537376	2.13484258187462	0.036275929570549	0.932429009591102	-3.62561971238411	0.0195040924037289
cg06254453	-6.22134049950988	-2.25700610231822	0.0271305960331782	0.901186391496156	-3.44075889266064	-0.0042189693700584
cg20084646	-5.3154422318602	-2.91973089398244	0.00470955967327912	0.701352372210586	-2.29725306934616	-0.0045753993378167
cg09771494	3.09240744278166	2.36663633754429	0.0207211709880942	0.866807256731487	-3.26764778838099	0.0116711431690495
cg04011266	-0.860734370332792	-2.48735468614171	0.0152550994716307	0.83664329585389	-3.06936739810479	-0.0208769577375714
cg08886167	6.01437594154985	2.00257085970617	0.049097631097574	0.966616232744144	-3.81593346509907	0.00451235088746493
cg20765427	4.29934629943817	2.17316129044837	0.0331539350425957	0.922232348083422	-3.56856191402517	0.0100645924025988
cg17184516	-5.42593034728835	-2.90867820994334	0.00486036837702975	0.706125757644155	-2.31813202470343	-0.00643462527930105
cg11588889	4.9708008380085	2.19677027304382	0.0313495980220673	0.914621878980627	-3.53298346503546	0.00596536621461674
cg23940402	1.0279889232067	-2.14631957459582	0.0353150301343812	0.93025170616822	-3.60861977941418	-0.0217175065605086
cg19320193	2.25135929786154	2.01312431705684	0.047948177498653	0.963846694248052	-3.80113190733838	0.0362557187731226
cg02323322	4.59742790493592	3.26033701825457	0.00172006879833973	0.615467367455559	-1.62688372242899	0.0110213516784432
cg10875690	4.21851974874545	2.15101038569142	0.0349287297634404	0.92853832393903	-3.60164954667856	0.00604896624607609
cg02635869	-5.35420976797736	-2.01235757871418	0.0480309033826397	0.963981081885645	-3.80220953923806	-0.00512410624926322
cg04380955	3.8090799129938	2.45803813511572	0.0164477465413457	0.848218281025449	-3.11824499371125	0.0210109131191081
cg16054672	5.49373265646483	2.01966292912877	0.0472476612853142	0.962591724495519	-3.79192769889651	0.00459276555575872
cg07653043	5.79413320933556	-2.07862497722978	0.0413184041276272	0.948285737340219	-3.70777410416532	-0.0040372242496276
cg17355668	-2.62220506570422	-2.55617224532732	0.0127554881305047	0.816253822943337	-2.9528367125776	-0.0240535370581695
cg26709863	4.91367636683212	2.06383767345922	0.042741524944823	0.950988556445679	-3.72907381063306	0.00584897038581245
cg22051510	4.46260304038588	3.30477663924082	0.00150077057760231	0.600808307067498	-1.53574794295523	0.0120052232718008
cg17890520	-5.67536058641695	-2.61367681545499	0.0109575248389232	0.796984781481545	-2.853559512127	-0.00458995193668469
cg17912513	-6.05701354466157	-2.85135671283637	0.00571658394633996	0.726698868152175	-2.4254906143175	-0.00371389249171834
cg12343497	3.93257155562006	3.01975995622139	0.00352874441518738	0.676170105217339	-2.105723690435	0.010671072396328
cg08593007	3.57038526513676	-2.09418811875274	0.0398650771628339	0.944195561553425	-3.68521701225399	-0.0111717384512886
cg18742120	-6.57281718929757	2.77757395869242	0.00702310378246202	0.745865541419062	-2.56136354836011	0.00433579718624311
cg18131129	5.41965011573195	3.45629120011629	0.000934948373793595	0.573049215441377	-1.21907744487517	0.00762612338095392
cg13113737	2.09535069244317	2.06394849361095	0.0427307041765255	0.950988556445679	-3.72891466744725	0.0184141246197809
cg14286099	4.51954846213332	3.28525013004558	0.00159367521313795	0.604361705091127	-1.57589213287971	0.0130548723675181
cg04866467	2.32141874596429	2.22630605945938	0.0292138944320593	0.907636959086428	-3.48802163230829	0.0153431832889855
cg03317412	3.42959084210929	-2.37655630381167	0.0202137467361066	0.864991633970913	-3.25165380065334	-0.010070111524881
cg04112363	-6.47247979664177	-2.06646227023761	0.0424858872519215	0.950371798954418	-3.72530280069248	-0.00286016791044266
cg25967975	5.54307081605172	2.3165577545936	0.0234598548986968	0.883792887583307	-3.34755808377897	0.00359101111591686
cg13593092	5.0219691865592	2.78025452411985	0.0069711989974246	0.744752566473082	-2.55647348850031	0.00624585284060164
cg18356198	4.52712074006868	2.00379027417692	0.0489636198302988	0.966433753225724	-3.81422662356781	0.00712014740799127
cg27434233	3.77318648442033	2.2294500267033	0.0289942660396349	0.906503802452621	-3.4832061889701	0.00755576903535005
cg23950331	3.59314989888252	3.01940370529213	0.00353241189700308	0.676170105217339	-2.1064139288448	0.01291583991128
cg08550205	3.42796125961399	2.19798221720496	0.0312593415881422	0.914500290802469	-3.53114840230745	0.0118230319475405
cg11499347	3.89392409874657	2.19997293443568	0.0311115822799916	0.91329912322249	-3.52813232678552	0.00908356328530158
cg15728280	4.21483207077599	2.17336199274101	0.0331382213311722	0.922159424897664	-3.56826081608039	0.0116254866577453
cg07154356	4.51706646220566	2.24053622060539	0.0282313599073857	0.903916481102841	-3.46618103704236	0.00803514568846853
cg11086428	1.93369231984016	2.03670745423163	0.0454627923868032	0.958565393138494	-3.76781409417948	0.0335441670113102
cg07792387	2.43996038878707	2.54322533570101	0.0131954053481922	0.818258461748271	-2.97495086426411	0.042075092903315
cg26464361	4.53157862934403	2.45077699049848	0.0167557824922069	0.84991492623087	-3.13027971849685	0.00760703376720107
cg24097409	3.68591022505341	2.4855053132159	0.0153279720108643	0.837971381115429	-3.07246433384138	0.0140538713485538
cg21174382	-5.74984185124085	-2.14348085304539	0.0355506106674098	0.9306835123057	-3.61283170147008	-0.00329428581824628
cg10496632	4.61096340730446	4.12131791981966	0.000101911992520221	0.423882161599833	0.267296241424998	0.0168907044848479
cg20701680	4.54566830891909	2.40148506063352	0.0189871555348665	0.858462619096486	-3.21122247123131	0.00766147538121453
cg00786611	-5.02867537694741	-2.69826003403932	0.00872876444858627	0.77061049686529	-2.70444846962207	-0.0113873791333998
cg00299105	2.03771928320913	-2.07578047757479	0.0415889287785167	0.948990617680516	-3.71188140900597	-0.0187551279388514
cg14526245	3.88128483026689	2.39748692496739	0.0191792914203853	0.859721579979207	-3.21772987146614	0.015175825685302
cg26751261	-4.84542741410524	-1.99596210372685	0.0498294026784911	0.96866368953938	-3.82516829665311	-0.0041473446130154
cg26275827	3.41845643778681	2.12444323921165	0.0371661811887442	0.935840209912576	-3.64095692593947	0.00850037632482281
cg01654627	2.45736899271102	4.00598786805024	0.000151961047256222	0.46348842428057	-0.000570011264785286	0.0377229052902576
cg14781036	3.99592503728606	1.9964672968364	0.0497731359387996	0.96866368953938	-3.82446328821614	0.0108959091023325
cg11401606	4.74253353220852	-3.01105704449862	0.00361935822174173	0.678747728689614	-2.12256921713682	-0.0141983230557414
cg12363249	3.4525007435783	2.89667331042407	0.00502921698843932	0.710976646540711	-2.34074482371488	0.0203107020740603
cg13096539	2.79115119810916	2.8555121192026	0.00565012398814597	0.72509918071256	-2.41776032331054	0.0316337467178268
cg01276562	3.43437302024116	2.31801916484488	0.0233755937027552	0.883161199314463	-3.34524587803708	0.0111206881027611
cg11542259	-4.90428697075465	-2.08674605948096	0.0405544151462216	0.94625262475496	-3.69602133742778	-0.006877575454649
cg15559086	4.30485456190186	3.75091430250224	0.000359728255523187	0.506065733636693	-0.578681248770225	0.0120492306587517
cg06635915	4.93883339061583	2.11410734448935	0.0380697670393393	0.938941243323737	-3.65613777398757	0.00570946197801192
cg11680442	-7.29394654281462	-3.11681261649903	0.00265151572304332	0.644254358150534	-1.91557299908325	-0.00484762958769804
cg18590996	3.27576513448253	2.75517078273595	0.0074709651098901	0.752683071570975	-2.60209502883659	0.0405987763416451
cg21131421	3.2860938342496	2.33718299842208	0.0222952329211684	0.876636240296348	-3.31481512367717	0.0159146183497546
cg07617560	-5.06523915972006	2.01418795663347	0.0478336205155641	0.963718428067171	-3.79963640294714	0.00435279873461716
cg05003685	-5.98118036773653	-2.33917651887948	0.0221854350283678	0.876195537363286	-3.31163782077866	-0.00422766675676705
cg03593189	-0.442454115683926	2.02246597093955	0.0469500596276094	0.961070737708335	-3.78797408040438	0.0161976070454836
cg21229340	3.3683863264754	2.2745102322206	0.0260023538988214	0.895354751294715	-3.41357164303787	0.00857591707847027
cg14314614	-5.20485968179459	-2.0459267004015	0.0445217848827717	0.954749026560624	-3.75469880925178	-0.00506661158037472
cg18723623	2.42066618841544	2.21447428636163	0.0300535877302952	0.91090920070583	-3.50609302613407	0.036644365772588
cg03863616	-6.09035621208715	2.61983574659075	0.0107792725267727	0.794799212683075	-2.84282517537911	0.00399851681229457
cg27536560	3.90326058269277	2.16768486844222	0.033585225065209	0.923945897651399	-3.57676875383125	0.0159042752904397
cg10521786	4.33968662291211	2.20133943694683	0.0310105095157875	0.913225937443431	-3.52606066008989	0.0100915869683563
cg07394566	3.54148907830786	2.26648819371216	0.0265141741756142	0.896806134522652	-3.42605292743738	0.0136052910891208
cg21464565	2.90381060364853	2.39278374134444	0.0194075300522122	0.860905994091819	-3.22537361969464	0.0197324299879614
cg11738723	5.60930733025157	2.28582357334744	0.0252953764393542	0.89181345455447	-3.39590774058788	0.00589755332349273
cg04202597	2.821961936599	-1.99643878871223	0.049776309629919	0.96866368953938	-3.82450307604914	-0.0112419379700703
cg01724831	0.0921340912231926	-2.42455338478372	0.0179117840273865	0.855518776955087	-3.17350596301266	-0.0271025394542352
cg17530503	0.582888150807786	2.1254409112842	0.0370799576412049	0.935567518331916	-3.63948827959044	0.0192895988112116
cg04857551	3.04869215749736	2.01330933247436	0.0479282339127909	0.96381223810854	-3.80087181979078	0.0130938398998727
cg10920905	4.63558814863674	2.5050149113685	0.0145747560601902	0.830043955313012	-3.03970200303877	0.0112847267286552
cg04367093	4.07664845650166	-2.10073751844717	0.0392668481866197	0.942363307894626	-3.67568160351628	-0.00767571715596271
cg18779693	2.9899566536214	2.27085855069031	0.0262342458588778	0.89647211807628	-3.41925771271411	0.0219256474880141
cg07623995	2.62388667577719	2.28192500415502	0.0255370579374657	0.893316926296935	-3.40200286002206	0.0124925423616534
cg26682664	-4.29404754280639	-2.07500690033855	0.0416627638673019	0.949246098344515	-3.71299758379917	-0.0112383385948956
cg14605835	3.654390154487	2.4952098299105	0.0149490362569289	0.833883373627367	-3.05619294482991	0.00832797721317768
cg02923553	4.10597896066292	2.33509503769304	0.0224107495670783	0.877555277781247	-3.31814057846672	0.0143627271231594
cg16553134	-5.4257990615624	-2.57047643991425	0.0122849036288113	0.811339609707207	-2.9283022292184	-0.00510366031512746
cg14650125	3.9023790517456	2.04888812324875	0.0442230964442099	0.953817415023608	-3.75047512698823	0.0152753407606335
cg06760518	-2.31395046992783	-2.08192093352627	0.0410068491779378	0.947544163923322	-3.70300892722732	-0.0135973510504352
cg02078153	4.07872122960529	2.28062549119757	0.0256180700723253	0.893733695863769	-3.40403264687248	0.0154010830773799
cg01118156	4.56475034027298	2.00336518160686	0.0490103010217871	0.966573529132542	-3.81482173678817	0.00792070358916808
cg12873350	0.774592651589063	2.4889044796471	0.0151942716560141	0.836382754360567	-3.06677072824298	0.0580768445110674
cg11253823	3.38580014360036	2.56028309841267	0.0126186061393949	0.815068100575672	-2.94579674488004	0.0107161477538108
cg22800543	3.91538671719523	-2.06520080507865	0.0426085895695867	0.950988556445679	-3.72711577945512	-0.0131508905713822
cg14683235	4.73295331722954	3.88589306796718	0.000228879095542819	0.46557911368221	-0.275314714142051	0.0204986962201387
cg08016336	2.6298813289174	-2.37777643532795	0.0201521058617975	0.864790073602937	-3.24968283790612	-0.0156072179953256
cg02002807	5.56467968644646	2.33424631800956	0.0224578568026093	0.877730815632141	-3.31949162494779	0.0047680585650296
cg11975445	-4.86070866091736	-2.0012124704446	0.049247285530792	0.967093775085164	-3.81783377785738	-0.00430864604756278
cg01400442	4.16990815041619	2.07271878586814	0.0418818198359265	0.949323741047309	-3.71629696914194	0.0061342377626219
cg15038123	-6.385614241119	2.05980953763315	0.0431364521966835	0.951724697673413	-3.7348534564186	0.00240936939834701
cg04036462	-4.19246319845181	-2.20528121759253	0.0307205686983489	0.913225937443431	-3.52007876256912	-0.00480729295349567
cg20907720	-1.61191335927936	-2.10888330828486	0.038533680361	0.940593044474947	-3.6637867149003	-0.017339797115521
cg09943714	4.63622469829733	3.34041225334958	0.00134421795630256	0.598112587843402	-1.46208679812307	0.0108279836388872
cg02373750	-3.86638580217769	-2.16901155129731	0.0334802960146655	0.923422681449567	-3.57478221307808	-0.0141354482578662
cg13231700	-5.34175293361295	-2.0462527749068	0.0444888121236233	0.954721628221312	-3.75423400697774	-0.00521241335374803
cg06905724	4.65805741457133	2.32230722001936	0.0231299021738523	0.88138061240672	-3.33845454301028	0.00590463813116726
cg05399544	4.52270673816852	2.74853842623435	0.00760848609972368	0.755541644749749	-2.61410600367379	0.0127607028064263
cg07390844	0.914714821935199	-2.08537861773311	0.0406821940361098	0.946685041461155	-3.6980030200735	-0.0256362536318525
cg20962974	1.18162086302182	-2.01378451239451	0.0478770449086173	0.963743003530014	-3.80020373588393	-0.0246792443303747
cg11176018	4.09157444240239	2.34294630178351	0.0219791175872038	0.875259905382267	-3.30562344996983	0.0111417200420637
cg14342569	4.16300150072344	2.08740138122573	0.0404933027082372	0.946150030800092	-3.69507126001656	0.00683182208720001
cg19956872	-2.6314236153226	-3.1419702670585	0.00245993904231476	0.642364560179056	-1.86560636347689	-0.0351749548183819
cg13786209	2.6189089191787	2.80460080379196	0.00651563726792987	0.739528878483337	-2.51189888765375	0.0173858868859478
cg09529537	-4.28705104339354	-2.08090761617917	0.0411024172727204	0.948173871081794	-3.70447463022814	-0.00568072033346258
cg12797902	4.73208369792882	-2.54153202839026	0.0132539436556925	0.818258461748271	-2.97783663668228	-0.00772709228166935
cg22400561	4.05188638689474	2.12668605529449	0.036972590500993	0.935099481636117	-3.63765451844329	0.00705855876877981
cg12683120	2.96569251740956	1.99474545125689	0.0499651330579273	0.96866368953938	-3.82686553072315	0.0132813753633515
cg16282552	4.83044407995637	-2.45180720478116	0.0167117655879359	0.849376446389826	-3.12857395585841	-0.00968928529737201
cg21522218	2.5523907441673	-2.00873262727973	0.0484236717846001	0.965354875078886	-3.80729953303297	-0.0181400794007406
cg15502231	5.63186681824074	-2.47726319587877	0.0156565641883999	0.839317207909737	-3.08624425424205	-0.00596828868600841
cg10872490	5.19429645070686	-2.07565144309056	0.0416012367735466	0.948990617680516	-3.71206761420628	-0.00448786423819958
cg15227949	1.81706597825593	2.18200538901797	0.0324676480463476	0.918847550499758	-3.55527168312888	0.0206947089480596
cg09222115	2.38389667946736	-2.15473901049568	0.0346243020052182	0.926847048616856	-3.59609991811093	-0.0153246713395916
cg23847843	2.55886275579349	2.36354637619705	0.0208815288646312	0.866807256731487	-3.27261866161968	0.0215217050330543
cg22183626	-4.50937221542486	-2.95590274413789	0.0042457412819805	0.690323523922969	-2.22852498113345	-0.00954744513395836
cg01329475	4.22707030701505	2.0055451692619	0.0487713108004572	0.965959471234236	-3.81176868601864	0.00822907517190841
cg14620267	4.63678913629194	2.1007713935359	0.0392637743517457	0.942363307894626	-3.67563221832782	0.00919122904253322
cg14436272	2.4792948664438	3.43818593913679	0.000989996785915031	0.576693301030385	-1.25739053318502	0.018717450211691
cg02999294	4.07594154537329	2.00981726549132	0.0483058618740026	0.964811471038301	-3.80577736144261	0.00651480060822318
cg09064094	3.33047248640924	2.46340934381889	0.0162231661295286	0.845363143364066	-3.10932441720784	0.0118060758358379
cg12078092	3.17846962792151	2.17375104419572	0.0331077796225425	0.921922078233616	-3.56767708618294	0.014698925623489
cg13838993	4.68098651548148	2.09799684828121	0.0395162298795052	0.942961073955144	-3.67967488036104	0.00772428248749524
cg03983834	-5.14910619091159	-2.21526670685801	0.0299966951652987	0.910853272135303	-3.50488521903385	-0.00416967414688207
cg22887915	5.62085085933849	-2.26906558366222	0.0263487710930488	0.896692732703696	-3.42204680027225	-0.00428437534866544
cg01172802	2.42322221027794	2.05139889327182	0.0439712155693264	0.953025657719365	-3.74689008473877	0.0328445555468668
cg20654875	2.90222007415854	-2.811697613955	0.00638808685959959	0.737324063295733	-2.49885138011746	-0.0174139657281104
cg02463498	2.24680898970735	2.07895074108055	0.0412875199000779	0.94823564285518	-3.70730341276561	0.017000042418544
cg19497690	4.17134171637152	2.31386384028025	0.0236158850638693	0.884489953086305	-3.3518171976869	0.00671203730900904
cg22219908	4.95832824043414	2.08918224443542	0.040327629906325	0.946101147038522	-3.69248810439633	0.00576892979837351
cg04045881	2.47355253183841	2.14625478846512	0.0353203914105551	0.93025170616822	-3.60871595751986	0.0179330399982587
cg14639583	4.98099947480626	2.13122931503999	0.0365831215202058	0.933567304404255	-3.63095582389925	0.00747356806033861
cg01608161	3.32604078322674	2.8409570030822	0.00588608159891645	0.731735689145673	-2.44480095993346	0.0182480750436034
cg04022560	4.88121641827301	-2.46525418874284	0.0161466671108103	0.84455312651429	-3.10625689607056	-0.00612868416654289
cg19301273	4.68669877428753	2.36202787414335	0.0209607377936689	0.867018198750462	-3.27505957045222	0.0133790970904808
cg14573645	-6.61903692368392	2.75973092839181	0.00737773612499959	0.752147197527629	-2.59382417423269	0.00387273662520217
cg21824359	4.24415102481709	2.02546834769679	0.0466330826498941	0.960480384151728	-3.783734077583	0.00656822250087308
cg06099359	3.40206912959534	2.34287248586132	0.021983141056319	0.875259905382267	-3.30574129278397	0.0107142505310542
cg02502786	3.45582574238982	-2.75585707121612	0.00745686577971959	0.752683071570975	-2.60085094458107	-0.0129567011832273
cg14336316	4.5024077746928	2.20467412079082	0.0307650687047878	0.913225937443431	-3.52100065170531	0.00762893965104983
cg17082856	4.93904611452012	2.99166669177157	0.00382907571554063	0.679873483794753	-2.15997803608705	0.00820010715968411
cg04986814	4.62454167984434	2.27761211717255	0.0258067993387656	0.89461388883753	-3.40873575017037	0.0100949752504915
cg02225331	4.37084718087186	2.01627797060365	0.0476092044792248	0.962923627848386	-3.79669580964976	0.00967528135281026
cg06408679	4.46501713449308	4.17635181734602	8.40486615685548e-05	0.423882161599833	0.39643770594222	0.0123205362042861
cg25187392	3.05404972388681	-2.31733252272958	0.0234151502616805	0.883641445761345	-3.34633241416037	-0.0227853293286209
cg12992240	-3.3629331307235	-2.13742542297105	0.0360577208639309	0.931865897791861	-3.62180066708569	-0.00912877052865063
cg15400868	4.57073512333714	-2.21857805692373	0.0297599756794176	0.909682455870756	-3.49983416577559	-0.0055836058621308
cg08517538	5.16260190204441	2.93350436580704	0.00452768367154572	0.697666499860701	-2.27115455992203	0.00917352057760656
cg05367134	4.32537739205902	2.5535691644448	0.0128428574159502	0.816393618920403	-2.95728999884621	0.00785277993391975
cg03344068	3.3947418919906	2.91689585883066	0.00474782432291018	0.702114354579223	-2.30261401482957	0.0137849763086769
cg03521214	4.37181312654052	2.1024863165933	0.0391084342468309	0.942210368997111	-3.67313121455093	0.00802993239041205
cg06385766	-5.18366359330253	-2.26432865861765	0.0266534663349141	0.896837413613975	-3.42940667327856	-0.00453278401075103
cg11916248	5.05478528572959	-2.41487037319238	0.0183563574220229	0.857338684002202	-3.18937289922999	-0.00736012291401689
cg13922935	4.16008544607583	3.69631082673774	0.000430833913756432	0.512160912212758	-0.699687699466456	0.0104852118821277
cg22728616	3.58635508765715	2.00717793099828	0.0485929677294223	0.965618671523898	-3.809480145442	0.010714782129173
cg05452338	4.38227256134055	3.84497568328233	0.000262746388816718	0.477804934080603	-0.367899986544103	0.0102201571567743
cg13934288	-5.78069676625611	-2.10310344769947	0.0390526642533053	0.94215951974569	-3.67223078107871	-0.00350596579865837
cg15769201	-6.91757002196278	-4.10878652370467	0.000106463937789067	0.423882161599833	0.238007257232774	-0.00521747788462233
cg26181763	5.08376479934334	2.03841284347642	0.0452874436614838	0.958300912200629	-3.76539183791913	0.00541991071226566
cg02433509	4.76665689103381	2.48742065251763	0.0152525059026627	0.83664329585389	-3.06925689794963	0.00857464672165265
cg01770632	2.59047574441159	-2.32495472735678	0.022979354875512	0.880418237258438	-3.33425635082157	-0.016701193185171
cg12841579	-5.80240290467788	2.39400510647326	0.0193480271337221	0.86065714740102	-3.22338978624594	0.00372758996666916
cg19901515	4.37424068650785	4.51212301524957	2.52363811803376e-05	0.354306537469535	1.20115493211566	0.0185027808692569
cg10520799	4.42814657534995	3.43676200573385	0.000994453797595994	0.576693301030385	-1.26039841920846	0.0150080861948593
cg13635968	-4.58961754296032	-2.07833468610586	0.0413459421820932	0.948373891326932	-3.70819348858624	-0.00533815896433644
cg19369151	3.93577589302471	2.55509723480968	0.0127915042335921	0.816393618920403	-2.95467624399029	0.00986464912304974
cg19078280	3.23279918804645	2.27210812515572	0.026154689728806	0.895979616253571	-3.41731283605979	0.0127245782433211
cg09781115	4.25339437849557	2.26162066613534	0.026829046633302	0.898367884897135	-3.43360843776713	0.00543153617648418
cg09143641	4.70999951982262	2.86636649730033	0.00547986762161872	0.721283202714883	-2.3975290923017	0.00808417480375512
cg10937590	4.69749873275622	-2.59808383649916	0.0114208411740071	0.800958101095547	-2.88064898245532	-0.0088879732578897
cg07261734	-5.17245496264198	-2.07598614279652	0.0415693178466141	0.948929159232226	-3.71158460024217	-0.014781504581971
cg13687797	-4.70973435467306	-2.225364287179	0.0292799679045359	0.908074264774549	-3.48946299384245	-0.00693777831335955
cg19181022	4.76315101058764	2.02782938907117	0.0463851087924048	0.960092828466597	-3.78039598292556	0.00582134533408563
cg00201296	2.67500306136305	2.43363470003452	0.0175036175041801	0.854326666321418	-3.1585787163003	0.017160928902878
cg27468302	3.54460819163161	2.90637009132932	0.00489241959855299	0.707773221048566	-2.32248492583536	0.0311269358180544
cg17519681	5.39240344940129	-2.46874897054942	0.0160026385106237	0.843576168043506	-3.10044092775707	-0.00637947048490384
cg03155825	4.43607140888157	2.08290878901986	0.040913867634657	0.947444831327243	-3.701579468322	0.00792280655069644
cg04024133	2.87948483613222	2.85233460790955	0.00570087939411758	0.726258642246404	-2.42367218111397	0.0365907469699593
cg24335751	3.52733498848717	-2.33163486284505	0.0226033546496538	0.878938483796541	-3.32364619333022	-0.00898637018135706
cg08689598	3.59634990639091	2.21183349464639	0.0302438702847695	0.911739503707135	-3.51011552040008	0.0111269839987388
cg05155784	2.6026054897305	2.06860083168461	0.0422785674633107	0.950263606935162	-3.72222709939319	0.0137004278355748
cg26545489	4.76545591088728	2.15888723639782	0.0342883383257582	0.925499578544656	-3.58991625731381	0.00741249030120095
cg22455874	5.05191405944934	2.81883645622203	0.00626209999543579	0.736389580250071	-2.48570199117754	0.00705042262539746
cg09049420	5.2412791224566	2.85680973362247	0.00562951676929556	0.724076206406814	-2.41534468522067	0.00950209705771132
cg15972662	-7.50726146808266	-3.16370736703886	0.00230490789743172	0.636028838105953	-1.82221302826773	-0.00301664655448981
cg05729783	4.35318038739452	-2.02570868938412	0.0466077882104925	0.96042162268679	-3.78339442970529	-0.00546131523124516
cg23145322	3.70399990715373	2.43892119755472	0.0172698661315562	0.852733239132674	-3.14986855203479	0.0108742005688474
cg18114363	5.36698665770382	2.00345649294156	0.0490002705259939	0.966573529132542	-3.81469391361703	0.00455863350880292
cg01797216	3.56825242046103	2.277733443335	0.0257991769493242	0.89461388883753	-3.4085464901726	0.0085539993875996
cg24604506	5.03999381700939	2.13279386078015	0.0364498304701604	0.932781222514334	-3.62864622305834	0.00530316489545979
cg05145947	4.33278600203037	2.43637488448271	0.0173821042751187	0.853827172763918	-3.15406580901635	0.0190228907244874
cg11022062	5.56785028000593	2.27909483116579	0.0257137832020376	0.894322846805099	-3.40642225449512	0.0046491950479326
cg16774669	-4.47117569834349	-2.03653416955406	0.0454806422476104	0.958565393138494	-3.76806012243227	-0.00830299500973367
cg25424742	3.62112837488573	2.88031608116763	0.00526800669857531	0.718181709366556	-2.37144650619256	0.011323177069409
cg25222357	-5.56479619014777	2.76015387164904	0.00736914358844975	0.75198755403917	-2.59305655206504	0.00383446582995688
cg14588259	5.55989442613222	2.29223950137898	0.0249020382414278	0.889451086440347	-3.38585828710989	0.00447051592524073
cg26932889	3.80644944702724	2.32662778327616	0.0228846674546577	0.879875340136516	-3.33160134537739	0.00853664528212128
cg26464596	-4.86973385340752	-4.17518182950413	8.43948656862654e-05	0.423882161599833	0.393683636660551	-0.0102610571965513
cg06946140	4.02087630138196	2.03900817264898	0.0452263689836968	0.95824734027958	-3.76454585044882	0.00678548506235865
cg21295104	-4.34724312823623	-2.21893670687358	0.0297344354989225	0.90967994671403	-3.49928671274325	-0.00751709005186271
cg11130508	4.39845886441199	2.42334420937703	0.0179667690614477	0.855518776955087	-3.1754901468777	0.00918134984772656
cg14911460	-3.36465977003056	-2.48950726337799	0.0151706719957571	0.836272968184108	-3.06576042150953	-0.0103949926767304
cg18073151	-5.48184323769801	-2.34271073682905	0.0219919597657076	0.875259905382267	-3.30599950510553	-0.00874838656066671
cg16113433	-4.11278524366217	-2.04191161734529	0.0449295207574484	0.956903107265652	-3.76041690009477	-0.00875045548051748
cg22613149	3.48150958663817	2.77383251259349	0.00709614359505199	0.747038664337354	-2.56818305316486	0.0136150470347903
cg22492435	3.34658697253775	2.35237530301681	0.0214705229425275	0.870362492943806	-3.29054575516641	0.0216720126071003
cg23197881	-5.92556788967574	-2.5218444098536	0.0139519702491737	0.825120545597035	-3.01127790180071	-0.00369609872400024
cg08714061	2.95286129080614	2.68680952493873	0.00900409639873337	0.773631800631757	-2.72484662607373	0.0205214606804039
cg08031790	-5.573579003053	2.31565123960992	0.0235122574658732	0.88448886155396	-3.34899174874481	0.00352695782581535
cg09363076	3.90337047030756	2.14025634411261	0.0358198672823027	0.931379524952842	-3.61761032881272	0.0114749147293353
cg00132291	5.04108487279546	2.09688864372083	0.039617457946865	0.943199141529624	-3.68128832583055	0.00601168306791366
cg13022222	4.94113654906988	2.27609132807091	0.0259025127172527	0.89481539384181	-3.41110736581347	0.00715256436426726
cg08688512	-2.74012800702429	2.06330813340286	0.0427932632935401	0.951007155025335	-3.72983415542782	0.0108032378042116
cg02995766	3.66017061946552	2.13621253523104	0.0361600476891765	0.932070854031153	-3.62359455488308	0.00857512563091078
cg00508257	5.8218911954393	2.36393984919575	0.0208610478312883	0.866807256731487	-3.27198596767831	0.00433171885112704
cg09723797	-6.32043524222745	-2.31850837590072	0.0233474470474963	0.882746351969135	-3.34447159432296	-0.00307951563856204
cg00294196	3.76237242341363	2.83863310144686	0.00592458433030249	0.731808789742154	-2.44910893184253	0.0119167535879774
cg17484993	4.84826615817735	2.25991154634323	0.0269403866205211	0.899742613891605	-3.43625819642714	0.0057532939776499
cg17299902	-4.89171079766602	2.98628518742343	0.00388924802080399	0.679873483794753	-2.1703299505221	0.0093999334674623
cg23744644	2.37417654847469	2.04353332685635	0.0447644488317396	0.955809067209692	-3.75810849685496	0.0183615765111173
cg15141238	4.16253552825589	2.28542828686658	0.0253197887283911	0.891967016313663	-3.39652613137621	0.00756717007552454
cg21314496	-4.9048863981377	-2.02781458324323	0.046386660268916	0.960092828466597	-3.78041692615388	-0.0031546230315736
cg27469081	3.65181304763871	2.10180944999046	0.039169681958517	0.942210368997111	-3.67411854796939	0.0117770010353084
cg08898515	3.86541150113677	2.07284566718084	0.0418696466419538	0.949323741047309	-3.71611409178626	0.0131450101190353
cg09535226	5.17718761075542	-2.31919380256674	0.023308061718396	0.882664815176682	-3.3433865315574	-0.00482239775002935
cg11417299	4.9412340939129	2.18455137504445	0.0322724022757383	0.917830640581533	-3.55143738675071	0.00746970566931981
cg09137301	3.51914258342409	2.2603602534298	0.0269111163838158	0.89961425231465	-3.43556269718001	0.0100476901415892
cg07955004	4.92465536671526	2.4035738216549	0.0188874624939091	0.858083412155328	-3.20781931130226	0.00478244257029115
cg19075838	-6.36835640510897	-2.51366098224874	0.014251742309476	0.828134100554749	-3.02511800674632	-0.0050210322365893
cg15665680	3.38208954767263	2.42679348090457	0.0178103175159198	0.855518776955087	-3.16982800265943	0.0117644449853908
cg00669719	2.25789228168285	2.7772806826493	0.00702880405744882	0.745865541419062	-2.56189834795998	0.0293090425224146
cg23259435	-6.3008232084274	-2.05071600482661	0.044039600267262	0.953252098825635	-3.74786552971506	-0.00291370408338357
cg14157042	-4.89357183916457	-2.77290193476944	0.00711441801850703	0.747038664337354	-2.56987814504061	-0.00686829758516305
cg09904987	-3.17647763454867	-2.01687976477013	0.0475447544870224	0.962870148942684	-3.79584861491924	-0.0106822859984117
cg05630192	4.93836834946036	2.8962136944783	0.00503578788461181	0.711062888329777	-2.34160922316138	0.00620650062192984
cg10178880	4.75696142832456	2.09343461138473	0.0399344074185357	0.944307588110015	-3.68631243654384	0.00549804021784073
cg05943515	-4.06069535923685	-2.66642933035385	0.00951381604386962	0.781967869232905	-2.76098882145291	-0.0193318299380497
cg05518283	-5.36116018097964	-2.86275312153241	0.00553601286716111	0.722778115120094	-2.40427021524199	-0.00463576184878818
cg00833394	-3.19833210746023	-2.62611872696117	0.0106001470160068	0.793795658716617	-2.83185455337979	-0.0178513436706918
cg19026573	-4.2076377633731	-2.50529044885469	0.0145643612134418	0.830043955313012	-3.0392378446064	-0.00802202278188612
cg08895109	3.55491975429913	2.61776434350452	0.0108389272385284	0.7952626110751	-2.84643757898451	0.01892486702687
cg20256567	3.53884198853935	2.18077967171444	0.0325620135027892	0.919225053232927	-3.557116297495	0.0129452565171568
cg09504737	4.37193635396335	2.09409213934798	0.039873902431663	0.944197764790072	-3.68535656258592	0.014803318927084
cg24178132	4.20593582756231	2.11279319252658	0.0381860094548082	0.939450117407879	-3.65806344174828	0.00894432244097543
cg13542692	-5.64660818135279	-2.20646581187676	0.0306339008399899	0.913225937443431	-3.51827932163262	-0.00329852919103569
cg18696790	1.74417605755154	2.48024271064345	0.0155370549363069	0.838949190754346	-3.0812670227603	0.0383538443077317
cg27445931	3.86827615641816	2.18947652396682	0.0318976191638082	0.915791596432905	-3.54400940742452	0.0154001495017695
cg21319727	4.12077119790218	2.7775439202654	0.00702368743092692	0.745865541419062	-2.56141832646683	0.0151198958959168
cg04078055	3.45945810744959	2.13048591695155	0.0366466036492376	0.933779904676777	-3.63205273506916	0.0154213077563665
cg16489379	4.52729761532184	2.12888025411404	0.0367840456852927	0.934635470174923	-3.63442084595693	0.00645086382321969
cg15387962	5.28599439005088	3.09657177464313	0.00281566815499494	0.651484581196774	-1.95557385283057	0.00967970446107191
cg12198633	3.63203181227327	2.17459908340626	0.0330415086879952	0.921754010948249	-3.56640439071789	0.0104663054493725
cg07313814	3.69747274519494	3.14036746910003	0.00247174789358492	0.642474342115346	-1.86879793188147	0.0130231050396153
cg09448450	2.50909881614465	2.09354015397545	0.0399246901500193	0.944307588110015	-3.68615902236896	0.0148879192399143
cg00467904	3.31527734870068	2.48556869402222	0.0153254693877378	0.837971381115429	-3.07235822739049	0.0159487288521785
cg23729070	4.40948614415063	-2.06694719738563	0.042438799837796	0.95034560223195	-3.72460561150288	-0.0132137278235516
cg15306924	-4.56047196326505	-2.21194939813928	0.0302354967104625	0.911727871483327	-3.50993905836628	-0.00741047403464662
cg08400475	4.19938407458111	-2.30925058103157	0.0238852198188102	0.885787590413036	-3.35910139411176	-0.0142094908740363
cg03275872	4.40342249577091	1.99828743798583	0.0495708656945922	0.967777103816802	-3.82192196337525	0.0107903192304928
cg01283863	3.98500550184123	2.74238813303545	0.00773807893883145	0.757725675542001	-2.62522455954583	0.00885856500825311
cg27583677	4.72720688222317	2.2132077064672	0.0301447197364489	0.911370849437405	-3.50802279914579	0.00553065968734012
cg04097046	4.24002268085847	2.16960379596212	0.0334335471820635	0.923359691838853	-3.57389507169108	0.0151240848076303
cg15183304	3.14405350883571	2.05513990086525	0.0435982124948651	0.951947126285526	-3.74154146025838	0.0137666909049032
cg23428162	3.46071723770536	1.99496855844491	0.0499402194223885	0.96866368953938	-3.82655436237028	0.0100408587476867
cg11890776	5.06649836081194	2.52569453632875	0.0138129105014622	0.822108178381192	-3.00475418068899	0.00616360337619537
cg16493698	-5.8133099757154	-2.8819107213939	0.0052442753526035	0.717472622404727	-2.36845901068938	-0.00598784173375086
cg21460403	2.73755905380063	2.65218208604046	0.00988561053959646	0.78465258910174	-2.78612995338057	0.0208873083970135
cg25630384	4.50912307697643	-2.06990046719263	0.0421530036979833	0.949975894587399	-3.72035662376848	-0.00736314270315253
cg03091512	-5.63270468275221	-2.0699960948856	0.0421437774097703	0.949975894587399	-3.72021895384138	-0.00366772509362388
cg00709728	4.56365003719643	2.48721834194346	0.0152604613094371	0.836664489420679	-3.06959578065954	0.0103627821118224
cg21842063	4.88371014625931	2.03431302888169	0.0457099742742215	0.958838271352121	-3.77121209059052	0.00997964944978003
cg22928386	-2.64166502928624	-2.40020916662696	0.0190482827759176	0.859175882332441	-3.21330007680577	-0.0153269863382007
cg05265730	4.03164817184626	-2.13500430802955	0.0362622326362488	0.932277433873402	-3.62538069497012	-0.0157908621270246
cg25350789	5.09165814776611	2.12783454827218	0.0368737973130599	0.934635470174923	-3.63596229317557	0.00541031936242375
cg04334746	2.99032009844566	-2.17250986730584	0.0332049822176239	0.922425387922042	-3.56953903243072	-0.0348116924335995
cg05066203	4.41570479795383	2.32191994914279	0.0231519970544408	0.881505557100954	-3.33906831642711	0.00675185090329466
cg26859666	4.73703084235618	2.66994051885439	0.00942416646027934	0.781239273942095	-2.75477705562995	0.00742475796439601
cg14256586	4.41545029630867	2.12021190395322	0.037533813979536	0.93751047374212	-3.64717927720959	0.00541744163035984
cg19021732	-6.13135529583484	-3.24301197502065	0.00181345231739933	0.620035287594499	-1.66219310798931	-0.00529537737899498
cg06312132	2.00155751398415	2.2826226759729	0.0254936582765649	0.893056682731899	-3.4009127319512	0.0290214705608421
cg13115910	4.59377912050593	2.01867109468183	0.0473533527810225	0.962766545537326	-3.7933255265017	0.00504809780552107
cg19301303	5.98302840156064	2.54620546007188	0.0130929481082577	0.818038030347029	-2.96986841120579	0.00530638413109952
cg03136486	4.43643780620854	2.05525767008252	0.0435865145861937	0.951947126285526	-3.74137294694041	0.00849161900906681
cg11134262	2.39136911096772	2.14341884546068	0.0355557718163652	0.9306835123057	-3.61292365209613	0.0326646892889617
cg02672656	3.86951713048911	2.88735836466585	0.00516394598833974	0.716212985482445	-2.35824399160504	0.0172570419485378
cg14831325	4.45365168222808	2.15256787437139	0.034801284085501	0.927840552883749	-3.59933238826039	0.0142956587021973
cg07163719	3.20197021346602	-2.0304198754294	0.046114342360516	0.959676231857166	-3.7767296513412	-0.0104295055884318
cg17794289	4.86150868908113	2.03077324557647	0.0460775125018316	0.959647096985023	-3.77622921286373	0.00426694295498919
cg01033209	3.91425984954125	2.509921824757	0.0143906357282871	0.828318142618072	-3.03142999885108	0.00813418616339789
cg14808684	5.09007212194487	2.81866200496401	0.00626515129686089	0.736389580250071	-2.48602361534825	0.00921771309815733
cg00401094	4.67929756855056	2.5726106408157	0.0122160548461374	0.810702020648513	-2.92463250410674	0.00958977635340519
cg15575654	3.85119302239085	3.05767371377983	0.00315805518058865	0.660914792146979	-2.03193935885526	0.0250262387471052
cg01049482	3.44023245549515	2.12823093267354	0.0368397537377735	0.934635470174923	-3.63537806879263	0.00941304634451823
cg12362629	3.70714763895122	2.30343793750957	0.0242284503756725	0.886276837161328	-3.36826241533318	0.00877556322095807
cg20969643	4.172419995675	2.24669293939384	0.0278153568731232	0.902779426002767	-3.45669586482504	0.00849247041659873
cg27291128	3.75544055070948	2.31734208385467	0.0234145990505093	0.883641445761345	-3.34631728653293	0.00828974223329959
cg26624100	1.9751226345614	2.11408655457015	0.0380716036019116	0.938941243323737	-3.65616824600099	0.0400700833191059
cg01060694	3.82031758234214	2.99434117756383	0.00379949388735894	0.679873483794753	-2.15482845478149	0.0106682552647561
cg09217898	1.22644384905223	2.05712572849834	0.0434013238954765	0.95186477463801	-3.73869888001744	0.0434181660535625
cg07210406	5.46804525007355	-2.41199023775924	0.0184904828367492	0.857338684002202	-3.19408254966593	-0.00467378252420958
cg19388779	4.36592752644134	2.21275199656726	0.0301775679245069	0.911577157585165	-3.5087168979494	0.00639682646843465
cg03309791	5.02738161528034	2.94067772423813	0.00443555563332219	0.695937932714364	-2.25752722656449	0.00779037332355526
cg25446153	5.037301075301	2.19822572565991	0.031241234422577	0.914292407175633	-3.53077959245691	0.00558745281040918
cg22217461	5.36088748944079	2.05390868546668	0.0437206702671265	0.952501465275978	-3.743302684097	0.00446118353791447
cg06026136	-5.08759809852252	-2.25419947374625	0.0273154595918903	0.901529637514662	-3.44510197031325	-0.00682541597007256
cg17349627	4.37587309918448	2.31234930645551	0.0237040094278354	0.884489953086305	-3.35420991357351	0.00891642334210896
cg10724529	3.12282551356429	2.62443743905233	0.0106478130495765	0.793957450939486	-2.83479221144049	0.0219167761265049
cg16080697	3.99692887610529	2.4843622066113	0.0153731712778498	0.838154341157897	-3.07437765192743	0.00994906156116926
cg21384293	3.28601310778954	2.04213770307373	0.0449064763441557	0.956802395765377	-3.76009517524408	0.00845808162337791
cg13950162	4.42969042045881	3.36879692935278	0.00123066819059556	0.591921752811838	-1.40304941752057	0.0133954540327251
cg08961906	-5.47784185474309	-2.76844668514164	0.00720250829855183	0.74885795136394	-2.57798771056878	-0.00454391411157408
cg01959106	-5.51268420666583	-2.44242948054964	0.0171162892427237	0.852191893994724	-3.14407987159327	-0.00364935984939323
cg10597215	4.75388980396227	2.56572494744966	0.0124394482748629	0.812044141076063	-2.93646381705361	0.0115194761424837
cg12650926	-4.62881555739262	-2.04660031760005	0.0444536916671199	0.954721628221312	-3.75373853307723	-0.00522681169436077
cg02869653	5.12942735957704	2.288132732503	0.025153181693825	0.891383404781809	-3.39229350657978	0.0069523038736794
cg26128572	4.3613662016204	2.41245174106976	0.018468932255224	0.857338684002202	-3.19332819498636	0.0207555100840937
cg15270813	-2.52605723638126	-2.4670415686604	0.0160728599991456	0.844238295698011	-3.10328318178693	-0.0227028336595858
cg08872013	4.17801843034945	2.14050816918242	0.0357987753270612	0.931379524952842	-3.61723734991776	0.00809141730093055
cg14842190	3.01200304149415	2.54218138232219	0.0132314675661983	0.818258461748271	-2.97673017121966	0.0296946295828802
cg25469009	4.40859699080668	-3.06462163466846	0.00309418502131728	0.659263007604857	-2.01834824213834	-0.0150836312563858
cg25729068	-5.23289796288964	-2.26803768532925	0.0264146266113273	0.896806134522652	-3.42364494912548	-0.00486715491802412
cg05634879	1.55473576952288	1.99443670365091	0.0499996274298935	0.96866368953938	-3.82729609250459	0.0283424926105279
cg11547895	-4.7022184728761	-2.84069739877538	0.00589037130146154	0.731750239490233	-2.44528233436734	-0.00875711157271956
cg07790787	3.95575124152383	2.04799978930541	0.0443125116937324	0.954119178640122	-3.75174264836799	0.00798782546490784
cg03655564	4.62437112174544	-2.07361787026929	0.0417956261981166	0.949316248912102	-3.71500088941702	-0.00607672333826415
cg09066338	-5.61958237605078	-2.14509539924418	0.0354164549026326	0.93033015721064	-3.61043671247572	-0.00359184053653264
cg02706205	-4.73208869377044	-2.02958785100601	0.0462011597852307	0.959873619548784	-3.77790765886027	-0.00524225111553411
cg00090591	3.31341937775556	2.24484995371639	0.0279393156707756	0.903003364841976	-3.45953747052082	0.0125775574777853
cg09998591	0.759380887916048	2.21010246680038	0.0303691726993467	0.912463720089946	-3.51275007752769	0.0178239646824537
cg03729083	2.87826960649263	2.4806669945541	0.0155201036369347	0.838949190754346	-3.08055787704961	0.0146778358149027
cg18049228	-2.32679210496287	-1.9946551936854	0.0499752148435394	0.96866368953938	-3.82699140472969	-0.01344039521523
cg15561128	2.82794682702502	2.05456918912198	0.0436549391470426	0.952133842705445	-3.742357961841	0.0331730030200157
cg08879394	5.04316547419928	2.21856514101884	0.0297608958061714	0.909682455870756	-3.49985387958943	0.00637343826681702
cg21242032	3.79793971161358	2.29500869473485	0.0247339468093456	0.888422560780165	-3.38151366583608	0.0228070738856231
cg00922143	3.40969747180141	3.77011818049617	0.000337498256799056	0.506065733636693	-0.535884461248932	0.0268845835582494
cg01469818	3.93454500750694	3.39836864633501	0.00112202945732411	0.591921752811838	-1.34120368292686	0.0148102396709735
cg05528782	-5.56590219690933	-2.67267644747122	0.00935484551091443	0.779641367986141	-2.74993250348094	-0.00587150320182111
cg17329901	0.817138859505201	2.10994699916267	0.0384388248126729	0.939807398226422	-3.66223057827695	0.0237321460163069
cg24896090	-3.86334520284981	-2.21898309419287	0.0297311335715353	0.90967994671403	-3.49921590049727	-0.007039344828243
cg03197663	3.0679481927177	2.04343422020784	0.0447745217706239	0.955809067209692	-3.75824961409238	0.0183513025056694
cg27102772	1.2629362145286	-2.58581935891305	0.0117976592369118	0.807316590576006	-2.90186758980346	-0.0309178105364759
cg14820788	4.0967672197323	2.0103722536948	0.0482456760141811	0.96469310827765	-3.80499822225095	0.00805491243676393
cg15084433	5.16936249841499	2.03408513696592	0.0457335602357189	0.958854208481343	-3.7715353196947	0.00628299807887478
cg24882369	3.27456331153615	2.1468082151378	0.035274616289411	0.929999996331239	-3.60789429037016	0.0229352532299303
cg02106975	4.09687009922226	2.20209892063664	0.0309544591956484	0.913225937443431	-3.52490879120632	0.00911229361242272
cg05627727	4.65678528120975	2.14073260356799	0.0357799866355505	0.931252966749735	-3.61690490825254	0.00760316044960452
cg02807377	0.74234356203957	2.74420255564881	0.0076996386730786	0.757725675542001	-2.62194637528317	0.0327570417673023
cg08953547	-6.99772410516062	-2.17605881824221	0.032927707765992	0.921670020047559	-3.56421271739305	-0.00334005287198035
cg06918470	4.85098573179891	2.10713660116912	0.0386898853195694	0.941032451403318	-3.66634063301554	0.00491571533646751
cg07721400	3.3342920566842	3.51675298959617	0.000771368256739213	0.560292711695379	-1.09022989727023	0.0364535327323766
cg01261044	-5.71752759807277	-2.42768678879747	0.0177699982838012	0.855518776955087	-3.16836054209074	-0.00397059687725697
cg22985954	-6.09945877057846	-2.58539376051096	0.0118109353979915	0.807427914537769	-2.90260251212032	-0.0036601085175057
cg10974691	4.90798997149407	2.02635451378235	0.046539877711353	0.96042162268679	-3.78248158719747	0.00454178547232875
cg15029794	4.14379312179658	2.65331442231107	0.00985558449853729	0.784371070559998	-2.78413556989876	0.00971978881644331
cg18298997	4.6194242639376	2.78801648684883	0.00682287982025149	0.743125473815891	-2.54229380493529	0.00780183120406908
cg25795414	4.11758508624234	-2.01115413653001	0.0481609936911744	0.964381477976005	-3.80390023492456	-0.00882499994793362
cg09050007	2.74449169426522	-2.87492725726673	0.00534893797322808	0.720062218961147	-2.38153334125511	-0.020563946347578
cg01074795	3.12729742384223	2.32077640882493	0.0232173485023571	0.882096902323742	-3.34088018899057	0.0121995106353315
cg08325898	5.11615570759556	-2.03754307709726	0.0453768004502219	0.958565393138494	-3.76662743122832	-0.00530990635479822
cg12400861	2.45546992782132	-2.13437883110111	0.0363152305960369	0.93266757134075	-3.62630501155464	-0.0174267871579695
cg13328887	3.91390625624104	2.88453970907316	0.00520536618461258	0.716930029928348	-2.36353107877086	0.0108324432198946
cg25269276	5.27718889110295	2.59760568544722	0.0114353251934309	0.801178140269216	-2.88147768399256	0.00585453563638705
cg04874329	3.12123691306474	3.06513507507896	0.00308951317555572	0.659060171023874	-2.01734302793348	0.019988180516583
cg21750040	5.52608211308296	-2.31050859587478	0.0238115048837331	0.885194737919341	-3.35711620784206	-0.00543223317644204
cg23054260	5.69614860987169	2.07759354656786	0.0414163213593204	0.948504402577483	-3.70926398861685	0.00410207529114437
cg24853428	-2.39061465978636	-2.42672340934674	0.0178134836390033	0.855518776955087	-3.16994309274888	-0.0182989585796181
cg16612995	4.0961250618007	2.19654353929653	0.031366508773068	0.914641039899045	-3.53332667954698	0.0101399329390469
cg22008273	-6.28128960748215	-2.74781660255568	0.00762359204517633	0.756010181897133	-2.61541189166416	-0.00275643067577675
cg12684785	5.89028240091202	2.03766287230519	0.04536448409807	0.958565393138494	-3.76645727656898	0.0029137896916458
cg07989042	5.23478750206755	2.01555042957617	0.047687221672358	0.963124655150445	-3.79771973802475	0.0100955908896252
cg15283275	4.64443566957937	-2.20547807918199	0.0307061509320096	0.913225937443431	-3.51977977866619	-0.00670692764417957
cg14482595	-4.44749069255264	-2.50221598064691	0.014680726955639	0.831517883236525	-3.04441467400298	-0.0080219041755093
cg12970830	5.36951622964322	2.51068431910674	0.014362213793292	0.8282014622574	-3.03014345001135	0.00610834267300775
cg00289496	3.96959226226	-2.4314458810714	0.017601226401193	0.854754762030628	-3.16218063809708	-0.0135984932189555
cg02270747	4.64919460364514	2.36723915941227	0.020690014844958	0.866807256731487	-3.26667740457779	0.00697580777183837
cg07710247	4.9212925318271	-2.02746647544439	0.046423150730291	0.960259786898632	-3.78090929583519	-0.00840970808551122
cg25304876	5.14154061726184	2.71863421384611	0.00825779023768469	0.763506085235165	-2.66799098670053	0.00765793097870682
cg18984900	3.67824259937768	-2.15121270497993	0.0349121514752075	0.928528782761224	-3.60134862536876	-0.037771015036676
cg21082902	3.19813939679928	-4.03026095472994	0.000139775299906438	0.462102133465681	0.0554875630683069	-0.0253603533826831
cg22067839	2.45386601619985	2.44122775838608	0.017168756884601	0.852267293162864	-3.14606346708074	0.0165550220782902
cg11206088	5.20549435388918	3.22846507784428	0.00189551560584547	0.620035287594499	-1.69174403660754	0.00705796817852189
cg24354730	5.29232994441245	-2.04679653562333	0.0444338736766111	0.954587740969561	-3.75345876321725	-0.0050035498050035
cg04105529	2.94782830774005	2.1070887084992	0.0386941760075154	0.941032451403318	-3.66641063318834	0.0287749299187186
cg21932360	3.46359874790054	2.13111897642125	0.0365925377820186	0.933567304404255	-3.63111865301552	0.0124131214503157
cg18278790	4.22703393234676	2.32785704992404	0.0228153173087264	0.87986573264961	-3.32964960357858	0.0121864542359609
cg12054772	4.70024600122838	2.41487738848345	0.0183560317907896	0.857338684002202	-3.18936142218153	0.00900297211257906
cg00185103	4.74626715329546	2.33101467651906	0.0226380312075698	0.879531128101979	-3.32463229107225	0.00760207350541753
cg16470532	3.978920094788	-2.74084874113685	0.00777083006933408	0.757725675542001	-2.62800455796315	-0.0106065666473772
cg04875704	3.91702311172138	2.57717209307006	0.0120700730511132	0.80985533590964	-2.91678120490204	0.0110313786534859
cg17827154	4.85126693180924	2.44623370224508	0.0169511416228289	0.850971650855129	-3.13779537464332	0.0091714581123935
cg14577430	-4.53988793659788	-2.34923088934517	0.0216389554119017	0.871944439711603	-3.29557938960856	-0.00554231398992779
cg05780177	-5.24576434954718	-2.46008039273483	0.016362029245299	0.847397264260763	-3.1148550123781	-0.00606900435825531
cg25608617	3.68560135405048	3.62473286670099	0.000544514922292052	0.537481585042555	-0.856752663522506	0.0149145929198692
cg24901028	4.68721288392884	2.14089448807753	0.0357664396871315	0.931197916001468	-3.61666509984578	0.00770351010121739
cg15472754	3.55174729639864	3.42478805392421	0.00103269093770586	0.577578506785333	-1.2856609812405	0.0224011890662239
cg01905949	5.12089818900276	-2.44976797456415	0.016798994427166	0.850088363891844	-3.13194982756302	-0.00526032229323736
cg04792443	5.29035518287132	-2.20660132206825	0.0306240002621318	0.913225937443431	-3.51807342542966	-0.00525997212522145
cg17498997	3.05041776108066	2.484204219014	0.0153794276395703	0.838154341157897	-3.07464203476999	0.021134396020039
cg24559147	3.72110553525621	3.03110029147951	0.00341383232854453	0.671738995069557	-2.08372180753828	0.0222921087794893
cg03430856	4.98282769262592	2.39027708363536	0.019530162137214	0.86123586647853	-3.22944256286651	0.00558452432302992
cg26539873	4.79198149204793	2.11392165247125	0.0380861736299012	0.939095426981775	-3.6564099358292	0.00503660244997373
cg00865299	3.86048228004324	2.28558724480114	0.0253099692266926	0.891967016313663	-3.39627746630658	0.0118835305732873
cg18106045	4.64244354746162	2.21114244897883	0.0302938378909785	0.911755710430725	-3.51116747127663	0.0209583408320846
cg25460059	-5.11942409355539	-2.40881444058723	0.0186393919558324	0.858066577393336	-3.19927043154604	-0.00611840253427573
cg01779732	4.0475669311136	-2.13217152714304	0.0365027992994983	0.933068440323443	-3.62956509078787	-0.00817362499297347
cg13428453	5.29237186990584	-2.85513381471223	0.00565614485712151	0.725561993111216	-2.41846442335959	-0.00929500411923123
cg01945353	-5.84733509180091	-2.06350459941584	0.0427740614086585	0.951007155025335	-3.72955207740222	-0.00818964471891351
cg07365794	4.8096329368194	-2.24644792511922	0.0278318085116394	0.902841583262234	-3.45707375122525	-0.00597557114561453
cg21315700	-2.66790434345772	2.05520548105183	0.0435916981407239	0.951947126285526	-3.74144762406682	0.0169679259847477
cg07284879	5.6410488730398	2.68230186149343	0.00911464105726091	0.774441661865452	-2.73285856623762	0.00541564333398115
cg01050106	4.19969628932577	2.13447806208248	0.0363068180508784	0.932658325541739	-3.62615838537057	0.0112417946691593
cg25724712	4.45354395045855	2.41026503651833	0.0185712428839651	0.857772931518399	-3.19690146601688	0.00771361826598282
cg23699648	3.99151717172335	2.34547965292732	0.0218414287772511	0.874025384407808	-3.30157727017627	0.0106191179350522
cg21247770	3.65394156006497	-2.6202366467494	0.0107677614231491	0.794548351677554	-2.8421257747269	-0.00939280443171175
cg07766916	4.71627873068987	-2.77667119873552	0.00704066389917724	0.746197863818185	-2.56300962949487	-0.00915673391042449
cg15527230	2.3646897641836	-2.35531671860311	0.0213140207765387	0.868877596668388	-3.28583212839706	-0.0160976424777641
cg11589354	4.50451431777414	-2.04866987691674	0.0442450496021812	0.953885652095056	-3.75078657588611	-0.00520585784404726
cg05945984	4.33170348339089	3.02611187529969	0.003463944737757	0.673996637791756	-2.09340719291183	0.0133180272508182
cg05257097	4.25016406854936	2.1020164502247	0.0391509422766557	0.942210368997111	-3.67381662901111	0.00768098058819022
cg25720954	3.71708595829507	3.05349726331578	0.00319703653082235	0.662341773435482	-2.04009873911256	0.0130291676380865
cg08657412	2.43148664954135	2.08179807485527	0.0410184259837192	0.947557379823914	-3.70318666732891	0.0140131149019493
cg21291641	-5.24232855892796	-3.3211275764583	0.00142692002797076	0.600808307067498	-1.50201311634509	-0.00575503219992145
cg19090369	-4.17439725381761	-2.09257931068579	0.0400132302826795	0.944500947003752	-3.68755543855612	-0.0122523332225731
cg12442015	-5.61286489277032	-2.0576002953335	0.0433543858328674	0.951786576894511	-3.73801922163715	-0.0022865997273022
cg20200388	2.71790871905108	2.58510823803073	0.0118198495999238	0.807427914537769	-2.90309549897718	0.0145389536010737
cg24059871	3.09394526955733	2.83050549882315	0.00606107415085774	0.733595062409032	-2.46415521110033	0.0185633353715252
cg25515317	3.95044852983165	2.08649854710015	0.0405775178389423	0.94625262475496	-3.69638011178872	0.0140547425651865
cg15538411	4.56009834682767	2.09224561709428	0.0400440193816061	0.944657194224235	-3.68804027581197	0.00679645599566681
cg09684856	-5.34874499184581	-2.27267300259685	0.0261187958772696	0.895971688399392	-3.41643335352865	-0.00539682196999446
cg12356118	3.20868805972863	-2.78697623634859	0.00684258792504253	0.743125473815891	-2.54419585937818	-0.0155999752702022
cg02604861	5.71165321701657	2.50126217468864	0.0147169973758033	0.831517883236525	-3.04601968393528	0.00590453347334396
cg07383125	2.08640375431547	2.71750305044753	0.00828331703436286	0.763818577565868	-2.67002052533926	0.0182703930694824
cg08730726	-3.80618443021132	-2.06749143064831	0.042386007383293	0.950272219672119	-3.72382299045538	-0.0120905240150679
cg25687807	5.11544369971981	2.00898650346394	0.048396074497014	0.965278078076778	-3.80694330890411	0.00548250877458212
cg13411684	3.78166790869916	2.80629855357014	0.00648491258520793	0.738840520382641	-2.50877979168262	0.0128633850936931
cg05198354	3.36923984771163	2.37783976485415	0.0201489110416805	0.864790073602937	-3.24958051499494	0.0285566829105592
cg03996933	4.29602183496453	2.03991295409302	0.0451336834852097	0.957755742914749	-3.76325971290084	0.00712831272759673
cg25760783	4.6532914346248	2.46939414453246	0.0159761758030192	0.843576168043506	-3.09936652130177	0.00799228344734182
cg11708417	1.73895863702504	3.04393479721441	0.00328798169701048	0.667833631838866	-2.05875125019346	0.0676724836702592
cg23486982	4.48648037090962	2.33166789804043	0.0226015088720109	0.878938483796541	-3.32359366128426	0.00552958490269095
cg00585846	-5.59921357666497	-2.24872856410423	0.0276790044246645	0.902175575425622	-3.45355499326565	-0.00465048992000045
cg05625543	4.84725491990106	3.83016731923782	0.000276147015169597	0.477804934080603	-0.401275559048182	0.0102551715867912
cg08720519	-7.17920743735451	2.74511406071949	0.00768039361110322	0.757390144004553	-2.62029891080539	0.00209798657781889
cg24732571	3.91592784042194	2.71944504025505	0.00823953670000953	0.763368648833601	-2.66653580558254	0.0104941983897873
cg18655898	4.44385359057678	-2.05228047296617	0.0438830692921948	0.952996357936967	-3.74563041615431	-0.0120205056158288
cg13590558	4.72515959910335	2.0901816724706	0.0402349110822602	0.945834933900513	-3.69103760554906	0.0101809753708144
cg06832364	5.12237580922749	2.34081017743046	0.0220958157785864	0.875917874674892	-3.30903242517898	0.00691282389774672
cg08805208	1.91549011485846	2.02397953223927	0.0467900341690551	0.960649901087021	-3.78583728137496	0.0114887593932651
cg17441396	2.21054910384206	-2.14418807335692	0.0354917919535317	0.93055470046988	-3.61178281061314	-0.0126754567602169
cg07393607	5.24638447161289	2.21719095724893	0.0298589352724562	0.910238220606134	-3.50195077881388	0.00726228896227932
cg20527870	3.64131176112185	-2.07513094396416	0.0416509167356351	0.949212792442163	-3.7128186283039	-0.00917714082834586
cg27414885	-5.78124920099652	-2.10447084092592	0.0389293390100803	0.941865541744916	-3.67023486854951	-0.0044205668383763
cg10140613	2.63560005207919	2.42093971844584	0.0180765578450268	0.855518776955087	-3.17943341103761	0.0247442325852796
cg05746872	4.2509837135067	2.71268068268589	0.00839295372640526	0.765129486085852	-2.6786656767781	0.00916927035008486
cg26148177	4.15933941758958	3.39661287570817	0.00112821825880844	0.591921752811838	-1.34488526810232	0.0161311874056412
cg18213552	5.05360337382513	2.9031368825997	0.00493764535224029	0.709118609133009	-2.32857825674419	0.00521763052421564
cg16434098	3.4945211594232	2.24391024054968	0.0280027076194683	0.903287397879578	-3.46098562234184	0.0275035503369843
cg00635481	-6.20757325163494	-2.99530968026068	0.00378883393502822	0.679563070353872	-2.15296285002363	-0.00342348443311085
cg24135645	3.43727652822586	2.36262007724598	0.0209298152153364	0.866937844507904	-3.27410778785464	0.0237765997210551
cg02398282	3.70349689236682	2.08068546396319	0.0411233946575074	0.948230597593269	-3.70479587890874	0.00806382302504427
cg25832922	5.41833484648281	2.28560563292465	0.025308833532059	0.891967016313663	-3.39624870001678	0.00708379805068626
cg21682210	4.97550141986051	2.50385030941907	0.014618765330481	0.830655055102584	-3.04166339527632	0.00986611835064788
cg00923182	4.24212565785535	2.18398327807727	0.0323158790245894	0.918374559969079	-3.5522932746174	0.00825756331026362
cg00402828	5.45657479732542	-2.40657823588597	0.0187448868471932	0.858066577393336	-3.20292012499492	-0.00556789737660723
cg11276172	3.33495928791117	-2.25956638458185	0.0269629214490044	0.899937102174504	-3.43679312199157	-0.0117892483206188
cg17338161	4.41020479026818	-2.89495490967804	0.00505382470461238	0.711524713431579	-2.34397610952134	-0.00856788653177532
cg16086579	5.16489131032418	1.99894198639527	0.0494982988399386	0.967709108717916	-3.82100757868146	0.00660981510297753
cg04003309	4.80625967743638	2.33065907481441	0.0226579353060871	0.879564630252805	-3.32519760204493	0.00552823301589322
cg20829648	4.25594810346322	2.20106775195664	0.0310305816184761	0.913225937443431	-3.52647262981932	0.0075000661542074
cg21937921	4.38923217648087	2.18175832586451	0.0324866496522399	0.918918667337541	-3.55564356487963	0.00934539694190795
cg00597457	5.02722804465823	3.11002821295645	0.00270551474124098	0.647297222110281	-1.92900061756136	0.00751068248487219
cg06038111	4.11446924532141	4.25651234901509	6.3330671389512e-05	0.406146625256167	0.585997386842	0.0137393391819416
cg06211062	4.85688163825861	-2.58402723551084	0.0118536544624765	0.807486407090777	-2.90496158869708	-0.00684733040375907
cg20955387	4.46415745115749	2.7324767637463	0.00795117859670819	0.758437833670439	-2.64310300897786	0.00676939756583539
cg18822457	2.74853263376386	2.09174005526194	0.0400907054579338	0.944996910171713	-3.68877470231044	0.0225717287271281
cg22487019	4.13123002097743	2.13831908126933	0.0359824876805924	0.931730700790064	-3.62047837681964	0.007999162218291
cg02545222	-3.94414071018083	-2.49347170754304	0.0150162793645051	0.834414210742661	-3.05911091446491	-0.00966553334797184
cg13784216	3.11370081844013	-2.15162211151217	0.0348786252003868	0.92844720061187	-3.6007396181799	-0.0112989411850359
cg24686224	-5.49639010388443	-2.53851671398111	0.0133587651521155	0.819168413147293	-2.98297167148674	-0.00561700762907668
cg06236573	3.21003047145346	2.50032524849844	0.014752704435553	0.831606937248252	-3.04759581865007	0.0126365464598749
cg11205597	3.65896170038333	2.15720143689248	0.0344245260126268	0.92597040666964	-3.59243044504978	0.00913197376714237
cg10611451	4.91962536746881	-2.64091742200868	0.0101888795227216	0.788325252753031	-2.80593483698684	-0.00825184043702287
cg25975435	3.19661241841571	2.21464838197967	0.0300410802600278	0.910853272135303	-3.50582770050161	0.0154741156182864
cg15434749	2.78502532475706	2.06006703710476	0.0431111124614584	0.951682192363533	-3.7344842799504	0.0154293188037899
cg25160116	3.4443074858493	3.30703579947876	0.00149035692602231	0.600808307067498	-1.53109335495365	0.0141603519957288
cg15404483	-4.68816062436151	-2.00468126350939	0.0488659002481697	0.966267517093693	-3.81297891969052	-0.00712105940871557
cg00792723	4.53156675270527	2.24285915103466	0.0280737629027843	0.903552332780135	-3.46260481592848	0.00757059372948043
cg18867627	1.98418605748102	2.2437111827503	0.0280161520685301	0.903287397879578	-3.46129231730055	0.0358528261283537
cg10633526	4.67491637968164	2.23305008173852	0.0287445607960993	0.90520219302152	-3.477685246025	0.00605776028514649
cg10500277	2.6748560349014	2.47323113109223	0.0158196067823549	0.84158369438028	-3.09297218690687	0.0267254260079109
cg23886515	3.54036010778438	2.21514409825025	0.0300054917758011	0.910853272135303	-3.50507212258205	0.00961671050685564
cg18190433	3.09748331230433	2.39013093397154	0.0195373334373506	0.86123586647853	-3.22967969472449	0.0209564930740912
cg10730165	5.12152721153697	-2.28628784045005	0.025266730585853	0.891743822837523	-3.39518132332447	-0.0073202776273219
cg15023598	4.64063889184207	-3.17670894644843	0.00221659846468458	0.635475603327801	-1.79616130020954	-0.00817034631894309
cg17966020	-4.85842580284913	-2.09886583500788	0.0394370099283421	0.94271392373882	-3.67840920787004	-0.00408320997155514
cg24008219	5.22351078485309	2.33111597945998	0.0226323638182503	0.879531128101979	-3.32447123378504	0.00758247199229267
cg03082953	2.83896040480198	2.52617681493886	0.0137955798442128	0.822029686150549	-3.00393644765622	0.03324306179295
cg05562526	-4.66012296716335	-2.34405136195443	0.0219189624835454	0.874953185916046	-3.30385892438905	-0.00624799874665646
cg03107917	2.8348553451149	-2.12307612840404	0.0372846165213136	0.935899767928802	-3.64296846594307	-0.0146005993541508
cg23117699	-6.18865768443369	-3.76305695583607	0.000345515114461877	0.506065733636693	-0.551635067184955	-0.00556778022840419
cg11417667	4.27357113156221	-2.3640875786258	0.0208533628467603	0.866807256731487	-3.27174840068484	-0.00696935115538655
cg00677455	-5.68291087886227	-2.39207712167887	0.0194420299403666	0.861020740253837	-3.22652099161951	-0.00458051782656113
cg09104769	4.06354304456146	2.14617171268088	0.0353272672569683	0.930254645753663	-3.60883928390949	0.00848911435088273
cg17382888	3.6266541106321	2.12157492005405	0.0374150468692245	0.936741579443503	-3.64517605245173	0.00833479512058433
cg09083210	3.67688534435689	2.00929145834509	0.0483629426051878	0.965038198359824	-3.80651536288721	0.00743729979746166
cg13003415	0.505272901472464	-2.09569793234981	0.0397264730069814	0.943500357973988	-3.68302108656066	-0.0241743335832282
cg14761438	4.28610551877192	2.2757187067549	0.0259260120253689	0.894875789205826	-3.41168825612442	0.00984529319698024
cg11676509	3.6256107009922	-2.36583591060901	0.0207626046820297	0.866807256731487	-3.26893595433299	-0.0126716038455754
cg00294065	4.26172823062479	-3.22683802359949	0.00190490786371111	0.620035287594499	-1.69504377759206	-0.0114914538972604
cg20267408	3.0410271416989	-2.03898455026422	0.0452287910465078	0.95824734027958	-3.76457942287388	-0.0139005894438929
cg15961984	4.42230299996062	2.10203759839625	0.0391490281756715	0.942210368997111	-3.67378578205041	0.00559019319130083
cg07612768	4.16631592463491	-2.13886477418039	0.0359366154424502	0.931605445034859	-3.61967071978963	-0.00800469974531837
cg03109553	3.79563474447272	2.67028393428116	0.00941543963995676	0.780983720458026	-2.75416917234998	0.0294830593720107
cg22165208	-3.60959405980685	-2.30326714540143	0.0242386011895674	0.886276837161328	-3.36853130599917	-0.0108920985173618
cg01460619	-5.32616471854601	-2.2601182881064	0.0269268968747208	0.899644381423252	-3.43593775937078	-0.00466392814627786
cg26748435	-4.48049139429993	-2.64750368402671	0.0100105517402661	0.786638720636476	-2.79436310237925	-0.00641611320643491
cg21036986	3.97029263314136	2.24194845479411	0.0281354556826753	0.903916481102841	-3.46400722636693	0.0150788969166983
cg23419347	-3.84023866998118	-2.46122808676316	0.0163140345691061	0.846569331386777	-3.11294894921288	-0.0169258309889168
cg10530281	-5.19428240825972	2.07237019733812	0.041915279723839	0.949323741047309	-3.71679934976271	0.00606938917954014
cg10678801	4.14298422236383	2.47714988794553	0.0156611252657402	0.839317207909737	-3.08643343956109	0.00980625633494669
cg06074896	-1.20531389293246	-2.09888318756895	0.0394354294100539	0.94271392373882	-3.67838392946467	-0.0249689779706969
cg00885904	3.51089104924703	2.56512349492814	0.0124591357114559	0.812408560967481	-2.93749608569833	0.0123462109688991
cg03706456	2.71601989241495	2.0220192547826	0.04699737973356	0.961535412260703	-3.78860447784464	0.0140490437909433
cg19158326	2.55956548774487	-2.13978506801243	0.0358593687493371	0.931468455108665	-3.61830823784004	-0.0150502729867648
cg02028146	5.30797398635844	2.23862737596749	0.028361445995301	0.903916481102841	-3.46911745972665	0.00725086132349384
cg06976485	-0.816193322969121	-2.26436123810489	0.0266513601383493	0.896837413613975	-3.4293560971364	-0.0213241653366935
cg18284089	-5.42955908624368	-2.45710414645546	0.0164870818609287	0.848218281025449	-3.11979459100232	-0.00628951360035526
cg14657728	-4.80262032479819	-2.72479724183253	0.00811996880339885	0.762073923879775	-2.65692205092854	-0.00677541171846786
cg22955786	5.35256503703522	2.12018655093234	0.037536026229046	0.93751047374212	-3.64721652822228	0.00715110631659954
cg22453020	-5.21179787766213	2.09738718277535	0.0395718915053399	0.942976375598712	-3.68056258773412	0.00384178006614269
cg24954296	4.18737790399451	2.30606960128092	0.0240725159349281	0.885967690295355	-3.36411712490383	0.00814494566005175
cg01170624	3.55980309018313	2.65482427318463	0.00981567706650853	0.784132509529636	-2.78147525550172	0.0102949034324763
cg25894806	-4.99559705879283	2.03594725449316	0.0455411445413905	0.958565393138494	-3.76889328652506	0.00438459353578073
cg24715988	-4.8624838610019	-2.43276871688633	0.0175421773345293	0.854527751493149	-3.16000408905512	-0.0125144591733249
cg09736934	3.18388320628655	2.23860122430886	0.02836323186495	0.903916481102841	-3.46915767504749	0.0119121617481635
cg15193614	3.90216655367774	2.36611680087225	0.0207480561457573	0.866807256731487	-3.26848394423611	0.0153689590896127
cg13313508	5.68243712560385	-3.43657030690258	0.000995055275567749	0.576693301030385	-1.26080329999766	-0.0061841028788916
cg15661240	4.08926655403222	2.26620460086996	0.0265324294818499	0.896806134522652	-3.42649349611622	0.00861281072577913
cg10390536	-4.22425476033574	-2.56030830521243	0.0126177709236925	0.815068100575672	-2.94575355016406	-0.00766974073934436
cg26413781	4.24866126120703	2.21159411057733	0.0302611712914955	0.911755710430725	-3.51047995610936	0.00721309785515101
cg25587003	3.28975313530927	2.13575422999362	0.0361987789711876	0.932137748500342	-3.62427217470308	0.0223024009325516
cg12765562	3.93137438141545	3.05541442439211	0.0031790872180932	0.661686171313478	-2.03635421661894	0.0116669776818829
cg20358683	-5.21864978969889	-2.22542222957257	0.0292758989558072	0.908074264774549	-3.48937432893913	-0.00786951921476636
cg17377161	5.60022952012277	2.12566106957181	0.0370609539678411	0.935495384238622	-3.63916411192965	0.00481198825063633
cg19909996	2.95784846548965	2.14916166759471	0.0350805342467021	0.929256344758964	-3.60439814911977	0.0228012525647266
cg01560163	5.51859353634344	2.02843513152028	0.0463216723614496	0.960092828466597	-3.77953903189538	0.00409347303663621
cg15256538	3.71686572445546	2.50477118394713	0.0145839564179896	0.830208170747564	-3.04011254201554	0.00916810102923804
cg04431629	-4.34482472971468	3.41281738945376	0.00107230375805754	0.582392125190205	-1.31086110936791	0.0188274709745191
cg15049744	3.1582794162514	3.45592939087048	0.000936019505872994	0.573049215441377	-1.21984431038383	0.0254705500792649
cg00211403	-3.28736915911643	-2.21530705262467	0.0299938010350336	0.910853272135303	-3.5048237143961	-0.0145243628498248
cg02717503	4.09508927945406	2.20376402064786	0.0308318846640098	0.913225937443431	-3.52238226088573	0.0247582246228851
cg10368200	4.73904005108712	-2.19642056239259	0.0313756842481601	0.914721377223662	-3.53351282144525	-0.00522741580159169
cg11138238	4.31459029564439	2.23345904382071	0.0287163145554647	0.90520219302152	-3.47705760527624	0.012507790212973
cg24524915	-7.12478764854813	-3.37051004237848	0.00122411302694014	0.591921752811838	-1.3994760586325	-0.0028829611583419
cg08946332	3.06381651936231	2.36603947904915	0.0207520600756822	0.866807256731487	-3.26860837526423	0.0136558854686605
cg19707060	-6.25997307974477	-2.19706472969977	0.0313276481397407	0.914610525973945	-3.53253769188524	-0.00343017722999803
cg25164051	2.77598123638301	2.34787951490136	0.0217117028676036	0.872833936416426	-3.29774101141654	0.0143696447971385
cg05264148	-3.42514470044135	-2.19709005940131	0.0313257605998951	0.914610525973945	-3.53249934332908	-0.0101069907019988
cg19929624	-5.5008026734226	-2.09594122601934	0.0397041772470015	0.943500357973988	-3.68266710592215	-0.00355104670915555
cg13947987	4.71435649983834	2.33230647152249	0.0225658560965069	0.878468281102384	-3.32257809246167	0.00678222642176696
cg10483686	-4.69305480803802	-2.04206033477669	0.0449143611756215	0.956852004684502	-3.76020527542932	-0.00443103992459137
cg04321303	3.36374497287115	2.1836516120609	0.0323412852857168	0.918487229140998	-3.55279287234151	0.0142994892487874
cg06145347	-2.99025893600825	-2.21802677828024	0.0297992709043722	0.909802486745498	-3.50067550880929	-0.0102908870218653
cg15686425	4.51676392971287	2.2403695331111	0.0282426985487658	0.903916481102841	-3.46643753925218	0.00917359408151874
cg10021614	5.1080519011928	2.32809005262417	0.0228021933052122	0.87986573264961	-3.32927956360173	0.00590544106879309
cg09283157	6.07733057708572	4.00441800275236	0.000152783374217179	0.46348842428057	-0.00418956195016573	0.00606070260174307
cg18535130	3.57854136319661	2.14535920720501	0.0353945765803408	0.930275950918508	-3.61004523997057	0.00810727250557686
cg22660420	3.84276062502387	2.32879022208155	0.0227627961875962	0.87986573264961	-3.32816741726913	0.00988089408423876
cg02047049	4.66594170869388	2.37408231804662	0.0203392481918528	0.865726039173208	-3.2556476867757	0.0074287689260979
cg20000539	3.88823703152946	2.7543026097062	0.00748883611947438	0.753105997548749	-2.6036684955655	0.0207029874373826
cg22847870	4.05162871125336	2.19398799428763	0.0315576655188119	0.914895565114594	-3.53719304624749	0.0113380047441788
cg13680613	4.07683949813043	2.14572907147862	0.0353639225519517	0.930254645753663	-3.60949631901067	0.012165958662247
cg15111412	-5.71449197156173	-2.1832805717804	0.032369728407198	0.918526271869145	-3.55335170529509	-0.00480597670798798
cg12396970	3.17615063521566	2.0648937254821	0.0426385053921595	0.950988556445679	-3.72755697144115	0.019836684046324
cg18800918	3.38541631736464	2.07770090612576	0.0414061199991873	0.948469653162998	-3.70910893890165	0.00967365983913659
cg01226653	-5.95500247875152	-2.42143781758945	0.0180537655316745	0.855518776955087	-3.17861680737804	-0.00363201873449758
cg02168159	4.3555802625988	2.93126075144396	0.00455686010853306	0.699445773056834	-2.27541187525621	0.0102806281691151
cg07493853	3.99071317348637	2.55072252023477	0.0129390204702532	0.816410311129302	-2.96215590408494	0.00880027752532508
cg01739200	3.57914947921086	2.2056450971801	0.0306939235073267	0.913225937443431	-3.51952610231017	0.0108259147203731
cg10257110	4.55993108434371	2.08920040886029	0.040325943108438	0.946101147038522	-3.69246174710542	0.0050137706838268
cg01170550	5.36799662264213	2.02400553653063	0.0467872888949925	0.960649901087021	-3.78580055731616	0.00573595144588501
cg14428220	4.88944215165777	2.76730685512985	0.00722520536945904	0.748882581883272	-2.58006089494983	0.00811281386108176
cg03961580	4.59335752345924	-2.29588600623597	0.0246809033669825	0.887687826625819	-3.38013634212637	-0.00864855482525151
cg15847691	4.24845419154084	-2.30387992039675	0.0242021991522878	0.886115332644547	-3.36756649300824	-0.0081571012375965
cg19137671	4.70611812068203	2.67179571915698	0.00937710987879105	0.779988484214138	-2.75149243635329	0.00647811828548228
cg07968795	3.31077337892416	2.17407507785945	0.0330824439582061	0.921787570100738	-3.5671908415865	0.0135400457537
cg08888322	4.57628233236552	3.00711517603587	0.00366110771851327	0.678747728689614	-2.13018789238772	0.00706862338547376
cg21649629	5.15219775288326	2.25797008735032	0.0270673564133889	0.900802239346595	-3.43926615637194	0.0105559189901097
cg12186363	3.82669895817742	2.72663323104123	0.00807931974269619	0.760561579709506	-2.65362091712939	0.0254654749472344
cg25533423	3.38478129146899	2.15163683556367	0.0348774199720533	0.92844720061187	-3.60071771379685	0.0135333628798551
cg08292104	4.00553449441208	-2.7134079485191	0.00837633485922947	0.765129486085852	-2.67736263680723	-0.00830852295030682
cg13882921	4.24817979097802	2.65044523044727	0.00993182835856577	0.785860804211604	-2.78918780859084	0.00904621295341623
cg04721741	4.20588928620808	2.05868199437102	0.043247561750476	0.951786576894511	-3.73646954841653	0.00937859723869483
cg26410840	5.4062079057872	2.6867410690834	0.00900576600600036	0.773631800631757	-2.72496837634723	0.00662514210458032
cg05926110	4.74557988936518	2.01069113695368	0.0482111237413995	0.964618225479518	-3.80455046326688	0.00784809505001915
cg12333210	4.74511186861655	2.00736015916794	0.048573098079333	0.965618671523898	-3.80922462800599	0.00605643282139923
cg12615951	-7.32552204978688	2.29930776960512	0.0244749796074846	0.886562963110959	-3.37476025823767	0.00259398564585581
cg01958550	-4.85798023787282	-2.59893719906043	0.0113950326795325	0.800958101095547	-2.87916969400884	-0.00966567881057538
cg03586682	3.89498638263857	2.16018828936467	0.0341835542458187	0.925499578544656	-3.58797474814441	0.00854573552126481
cg18389729	4.38735489956922	2.17510952315979	0.0330016757660175	0.921714792767104	-3.56563814713343	0.0118705907732337
cg07833019	-4.09533544993343	-2.62232126548726	0.0107080852052614	0.794356681088188	-2.83848766901052	-0.00734512790871233
cg05387963	3.67929057347448	2.07483610442209	0.0416790809752487	0.949287346443992	-3.71324397305447	0.00888734561541815
cg07216194	-4.43827189899943	-2.10167623109272	0.0391817463482639	0.942210368997111	-3.67431284024944	-0.0142238761091196
cg02294420	3.73485446726429	2.14516886087201	0.0354103613432305	0.93033015721064	-3.61032770465081	0.0100657418888817
cg11835840	4.22762334825671	2.70466684112119	0.00857808443134681	0.768213786849522	-2.69300654210092	0.00999970614392809
cg04673328	3.6952327480017	2.17693686884858	0.0328594201620464	0.921088663917526	-3.56289380163182	0.0121096500097173
cg20798252	-4.36973119922205	-2.17763255784305	0.0328054031275877	0.920649799035217	-3.56184849362535	-0.00682184513653573
cg08253842	3.62079925394563	2.10464812149448	0.0389133748416703	0.94177371403422	-3.66997602074153	0.0107485776433995
cg16859629	4.8726841296364	2.09589689446072	0.0397082390424445	0.943500357973988	-3.68273160881857	0.00797745843137732
cg06669598	0.516544424352194	3.01869298393712	0.00353973911582996	0.676813385361383	-2.10779078467214	0.0509051634624804
cg05492805	5.01494833931284	2.02268802934523	0.0469265524869389	0.96097456517034	-3.78766067121741	0.00513818439439784
cg18848222	2.60946605977521	2.17574293718829	0.0329523047502477	0.921670020047559	-3.56468709172662	0.0120378491299454
cg16350126	2.50948183667843	2.05946919103786	0.043169964391214	0.951786576894511	-3.73534135012521	0.0214397484834299
cg19779486	5.0458348532682	2.01760637919578	0.0474670365583535	0.962841696627871	-3.79482541067825	0.00489113552936271
cg24467190	3.46181682784299	-3.05860111634281	0.00314945942269826	0.660830493406657	-2.0301264710069	-0.0135042073344458
cg22026323	4.5903111559445	2.45239757067073	0.0166865883992659	0.849338023011617	-3.12759620807545	0.011387060590641
cg09879526	3.11353542243566	2.11980785540435	0.0375690838705897	0.937572999369158	-3.64777289798396	0.0115144791989459
cg22828884	3.73036747953626	-2.50086237140901	0.0147322246934223	0.831517883236525	-3.04669230609727	-0.0157751847938804
cg26372254	5.15632873068592	-2.20183805902298	0.0309737009046333	0.913225937443431	-3.52530446367501	-0.00745653970780791
cg20844262	2.54401207159898	2.91123544367603	0.00482508451338032	0.705613346475677	-2.31330639713783	0.0203746375840566
cg25402049	4.86466767077532	2.39526484946723	0.0192868251540736	0.86038443503724	-3.22134276087644	0.00729355881170013
cg09050837	3.90345962107446	-2.1317393531431	0.0365396224329152	0.933426246947082	-3.63020305694663	-0.0118408427084939
cg05446475	4.26486957775161	2.07240145271556	0.0419122786781575	0.949323741047309	-3.71675430791738	0.0120587176622751
cg02434541	3.52546333818648	2.24852261781987	0.0276927725223566	0.902175575425622	-3.45387286567006	0.0131240671083741
cg09970591	4.0459897448314	2.20490650346686	0.0307480284528564	0.913225937443431	-3.52064779879581	0.00943008503836629
cg07200964	5.28343928662252	-2.48805699332189	0.0152275075466842	0.836437290618178	-3.06819084537988	-0.00488797026521759
cg07848660	5.2295756199338	2.67644472376476	0.00926012836221299	0.777770962787065	-2.74325376028485	0.00559624730053265
cg02120744	2.53007950365824	2.51307745197717	0.0142733380594906	0.8282014622574	-3.02610353975902	0.0242731699876936
cg15341750	5.21704600464425	3.55727838830061	0.000677338872072899	0.545453136908188	-1.00310328400383	0.00869076177884032
cg16454028	3.65333670142485	-2.22843698355253	0.0290648752307943	0.906738453420934	-3.48475842880286	-0.0099146052190443
cg24459199	1.38524198059692	-2.5109127896263	0.0143537074198654	0.8282014622574	-3.0297578940346	-0.0326549106015221
cg11014391	3.38693962533144	2.07147419788311	0.0420013898810996	0.94964946222227	-3.71809032018132	0.0136624560959837
cg18693051	4.35858155087171	2.55673450899283	0.0127366871326375	0.816201274907761	-2.9518743399626	0.0111965732998137
cg03561491	3.46771326886051	2.07793436657545	0.0413839439703061	0.948393544465641	-3.70877174948831	0.0118797054771562
cg13427834	-6.02462948192774	2.32313303322747	0.0230828496888674	0.88094918080187	-3.33714545818008	0.00360279493011987
cg03048054	4.27990215467295	2.92292686431187	0.00466676547911724	0.701105505435189	-2.29120510506368	0.00909504142252315
cg27562454	-1.57615871445119	3.1587902168242	0.0023391558569842	0.636382918719336	-1.83204682628546	0.0454227391673361
cg14343414	4.16525440295432	3.02457393739549	0.00347953186793479	0.675143477579685	-2.09639095466204	0.0111448270016025
cg09968582	5.10298806706487	2.63701827451984	0.0102958082883834	0.78925412346231	-2.81277501097737	0.00831109559212684
cg11726795	5.29345710612799	2.07049863597787	0.0420953202521989	0.949915682274889	-3.71949538389645	0.00445224986502557
cg14108356	-5.51038980597396	-2.56748418497617	0.0123820243241683	0.811399887801737	-2.93344336655189	-0.00594517848917428
cg08314240	3.88561789016849	2.24973137681779	0.0276120496601479	0.901958237812484	-3.45200683496526	0.00729887428382858
cg02655980	4.95538060018338	3.68244890805344	0.000450913595933792	0.51563746913574	-0.730244684781616	0.0126598811069754
cg16630836	-5.91784232393688	-2.33384713460316	0.0224800434175643	0.877766847498315	-3.32012693217851	-0.00279955847349975
cg19834701	3.80465616902565	3.69450449991904	0.000433401305694941	0.512160912212758	-0.70367329354796	0.0189755034053291
cg01525194	-5.59125150539337	-2.4364756638726	0.0173776496630976	0.853725170048179	-3.15389975434276	-0.00552295071397307
cg03148700	3.56118488138818	2.87919054688827	0.0052848164426822	0.719111126948941	-2.37355442537742	0.0133468011631573
cg05765267	2.85327081100011	2.07570758484925	0.0415958812870728	0.948990617680516	-3.71198659918916	0.0133132700160921
cg18670934	5.61236983635776	-2.04227253924698	0.0448927376417399	0.956564714316379	-3.75990328594023	-0.00531517213645027
cg14307518	-3.69544377078564	-2.64524621933821	0.010071351869358	0.786638720636476	-2.79833184740617	-0.0116018207621603
cg20446788	4.31381136975311	2.60913687040514	0.01109062877244	0.797932542266007	-2.86145963661981	0.0124520959672476
cg09454509	-4.59961352237848	-2.45221326171151	0.0166944449231851	0.849338023011617	-3.12790147568355	-0.00929910421261888
cg05470328	4.99263545924422	2.15037047480567	0.034981210047592	0.928599799115336	-3.60260116664406	0.0058673134089966
cg14147740	-5.54663225206174	-2.99546453976861	0.00378713203001121	0.679563070353872	-2.15266450804916	-0.00498974278362986
cg08865522	1.89558797435103	2.0709110029538	0.0420555940465352	0.949915682274889	-3.71890153673816	0.01822360484304
cg03541587	2.58164261342889	2.30743031553117	0.0239922384356606	0.885789380283004	-3.3619722606292	0.020257699613895
cg17611752	5.07838557403785	-2.58328661292223	0.0118768655698068	0.807782866428584	-2.90623974445926	-0.00639834137156148
cg09965499	5.22740338125473	2.26020401093335	0.026921305271469	0.899644381423252	-3.43580488713846	0.00649869414886395
cg26352490	3.4073771486551	-2.85646273924282	0.00563502054038167	0.724356561662702	-2.41599072843227	-0.0129938284100929
cg19248958	4.20428760255971	-2.27388777744796	0.0260417530793214	0.895403256429612	-3.4145414063001	-0.009152070889482
cg18015632	4.86255523761783	3.15256499423096	0.00238319738801865	0.6391504842565	-1.84448173480241	0.0116587703850856
cg09080909	4.03169582546634	2.96320347762144	0.00415741578508761	0.68878754142334	-2.21457976803404	0.00840822322147472
cg22949274	5.54491961112471	2.08894653374454	0.040349524184953	0.946107742589853	-3.69283011215006	0.00488186486750375
cg04453169	3.61342852220938	2.9185795999495	0.00472506424665805	0.701928597932918	-2.29943057649653	0.0281454674803155
cg06760466	4.31142691240086	2.31302767109702	0.0236645022680927	0.884489953086305	-3.35313836695342	0.00999604621255512
cg10970946	4.33853701819235	3.07396357643253	0.00301020248626649	0.656815968706138	-2.00004026941793	0.00693655621003519
cg19574297	4.2289075525363	2.52269192459245	0.0139212516115092	0.824783362862333	-3.00984253037485	0.00999788076274899
cg16256678	3.88816341943107	-2.33423786895504	0.0224583261995964	0.877730815632141	-3.31950507268106	-0.00811097530595473
cg20085125	4.61313922823404	2.14118574053867	0.0357420781184455	0.93105171702522	-3.61623361307722	0.00756860606953602
cg07326055	4.75385096986621	2.86219424658406	0.00554474395985125	0.722790218087619	-2.40531229866137	0.00777750520037146
cg04323313	4.99335617479882	-2.15431233054903	0.0346590210694441	0.927091596324918	-3.59673539202294	-0.00655386318757345
cg26460216	1.57206758855125	-2.08240363642216	0.0409613921167022	0.947544163923322	-3.70231051264099	-0.0280778502518008
cg03530573	4.92547583264778	3.08362243735571	0.00292560763521128	0.655972706262073	-1.98107055931712	0.00775705491085465
cg11181200	5.04300776294528	2.20206136175291	0.0309572289729542	0.913225937443431	-3.52496576258367	0.00796917909107298
cg13720622	4.97193727702692	2.29534412845751	0.0247136541333074	0.888132479047367	-3.38098710711686	0.00770367060228072
cg17321346	-5.30624290504023	-2.14763166854879	0.0352066023965293	0.929788822941642	-3.60667138675061	-0.007831614064448
cg05900547	3.65290381704524	2.42382176428692	0.0179450351078195	0.855518776955087	-3.1747066029778	0.0222516060099428
cg03125975	3.50879465761594	2.14619854192602	0.0353250465813867	0.930254645753663	-3.60879945620965	0.0145246753454151
cg17504468	4.02729665367725	-2.25330402512141	0.0273746730630594	0.901756312124353	-3.44648667868188	-0.00908199017573075
cg15281241	4.21170063049492	2.79527362012827	0.00668683266428962	0.741823430949798	-2.5290097606745	0.0107944725373139
cg26729605	4.6878256045886	3.460880265491	0.000921462763159851	0.573049215441377	-1.20934644407226	0.0177880924344892
cg26404416	5.53106663148053	2.08388189209808	0.0408224531390142	0.947261587596566	-3.70017079212922	0.00396636850629706
cg25990982	4.96648317082639	4.37829669451642	4.09871856598338e-05	0.404398114032062	0.877134747787696	0.00990413830253645
cg18125814	3.81239030202997	2.40730942618213	0.0187103337554861	0.858066577393336	-3.20172705480354	0.01485457467185
cg07514922	3.97117976970786	2.20554617832364	0.0307011648629596	0.913225937443431	-3.51967634778432	0.00739397891921867
cg17028430	3.67803550119367	2.30023623984042	0.0244193666709612	0.886562963110959	-3.37330036373088	0.0116997584859491
cg19512055	4.26361865915894	2.21173043330566	0.0302513177733271	0.911739503707135	-3.51027242389769	0.0094615145545951
cg20758803	-5.2125223865168	-2.48485968500444	0.0153534859120575	0.838154341157897	-3.07354506434968	-0.00481349588390288
cg00050375	3.66823776335518	2.67708518731658	0.00924411723562489	0.777591983022889	-2.7421179147581	0.0119064330789281
cg26548094	-2.13390114633082	-2.41916879791688	0.0181578012630312	0.856320196200744	-3.18233563672553	-0.0201899920267204
cg12994911	4.4615826612615	2.60024863317951	0.0113554736625657	0.800823284027115	-2.87689561309388	0.00883693603768931
cg12800200	3.83083106881206	2.47693118390035	0.0156699323161102	0.839317207909737	-3.08679858074249	0.0157770582025561
cg22303873	-4.97241697866511	-2.69478761515709	0.00881143722160862	0.771491500337377	-2.7106412642205	-0.00529906416238563
cg09732535	3.29798119553524	2.54343318204005	0.0131882361303101	0.818258461748271	-2.974596544043	0.0187008557549961
cg11869695	5.25797666643365	-2.02401756963002	0.0467860186070709	0.960649901087021	-3.78578356366643	-0.00747919611797043
cg12106277	4.07643789200503	2.28624322909675	0.0252694819153928	0.891743822837523	-3.39525112991774	0.011104760258925
cg19698890	4.72984328591849	4.08492874522394	0.000115677522197136	0.434848834609815	0.182367623270729	0.0109340624387073
cg02461985	4.91830276745197	2.15811160771583	0.0343509391397896	0.925656966044247	-3.59107322883947	0.00722334290783777
cg05568737	4.77601106741394	2.23465400068643	0.0286339209795059	0.904868954328228	-3.47522313868474	0.00816239443998656
cg17256817	5.48266547953704	2.47105539886799	0.0159082179361821	0.843099218784526	-3.09659901148209	0.0040703919592906
cg02850821	-4.77792884267596	-2.77125946847026	0.00714677764413451	0.748170833745985	-2.57286893969163	-0.00636211070621359
cg11762031	-4.61422178459073	-2.1895126963913	0.0318948807526475	0.915791596432905	-3.54395480134254	-0.0112418104558091
cg03091413	3.99243107093381	2.00925820077182	0.0483665549360332	0.965046292577205	-3.80656203626675	0.00779605445885889
cg00253971	3.63099721130113	3.0439460281219	0.00328787348593572	0.667833631838866	-2.05872936721589	0.0135332689025703
cg15466854	4.89224753433855	2.50199991052335	0.0146889364052653	0.831517883236525	-3.04477830677513	0.0118070907073197
cg11648062	-4.74407525256728	2.12272625912635	0.0373149790302265	0.935991146003038	-3.64348308068703	0.00876117515800762
cg25832746	5.01639580947817	2.62554621750562	0.0106163563680196	0.793957450939486	-2.83285504278002	0.0117328303136343
cg12493276	3.50502980224593	2.38224455246142	0.0199278049979015	0.863883699059374	-3.24245819318598	0.0138500255598399
cg15092716	4.75898542176949	2.51606432794864	0.01416310743323	0.827401564378015	-3.02105705892884	0.0067476347221388
cg00613753	-5.10636789859136	-2.28690080322453	0.0252289539564684	0.891743822837523	-3.39422206288837	-0.00614773293375668
cg17293307	5.29007053121228	-2.904056684075	0.0049247401225342	0.708929522183004	-2.32684529133058	-0.00463025879938039
cg00853233	5.49128239977656	3.38926684915578	0.00115446302545346	0.591921752811838	-1.36027566785974	0.0063239249809165
cg13714015	3.72084316007175	2.07348867088708	0.0418080028708575	0.949316248912102	-3.71518716693961	0.00916519600930399
cg01204058	2.36446984639417	2.33403168988468	0.0224697834165973	0.877766847498315	-3.31983322030346	0.0167333490703806
cg06907229	4.56897707212755	2.45157060625139	0.0167218653062745	0.849376446389826	-3.12896575111898	0.0173364848229742
cg17885507	4.47930565038474	2.19465450426691	0.031507711925148	0.914824051173249	-3.53618502443581	0.00622449800345393
cg27417749	2.16220812953013	-2.08030934713085	0.0411589317315029	0.94823564285518	-3.70533970531039	-0.0176496541577209
cg09400721	3.64279648881794	2.24802144304214	0.0277263026952811	0.902175575425622	-3.45464631435214	0.00981519074805803
cg02683324	4.26150875488919	2.6067165912164	0.0111621854726427	0.798278974035393	-2.86566691276816	0.010967178316774
cg27440715	-3.79289542771117	2.07700917213641	0.0414718870504646	0.948744558155938	-3.71010782810552	0.0101957303779191
cg05948575	3.97208836994459	2.04115469210047	0.0450067466150957	0.957451271704415	-3.76149379879118	0.00798938531626525
cg18687299	4.6914701820213	4.08610985088755	0.000115203860924499	0.434848834609815	0.185118339600232	0.00999121586021012
cg08827913	4.17897865225937	2.36607012999519	0.0207504728057611	0.866807256731487	-3.26855905027332	0.014826237545268
cg11297732	4.23257203484554	-2.08548337020839	0.0406723932573159	0.946673585206445	-3.69785125295668	-0.00835412970747529
cg18811970	3.94775822823939	-3.14997873291928	0.00240172137904589	0.639369403868978	-1.8496428990009	-0.0118595744817277
cg16324386	4.054412709872	2.25501322417647	0.0272617465301347	0.901323314272258	-3.44384320396594	0.0154023959685279
cg20496045	4.95115387831578	2.02858600892068	0.0463058833238852	0.960092828466597	-3.77932554965368	0.00512647574929725
cg22803637	4.85468315348092	2.04787456349145	0.0443251288225339	0.954119178640122	-3.7519212892691	0.00708021648699209
cg26525127	-5.52687407912933	-3.16775310211727	0.00227708170508039	0.636028838105953	-1.81411419644036	-0.00624055923188914
cg18038415	3.09504211731437	2.75098310198928	0.00755752858849326	0.754965430066823	-2.60968130441543	0.0176017270522713
cg17411642	5.28777066619146	3.95552732597248	0.000180644394966652	0.46348842428057	-0.116545645138442	0.00906317812626489
cg27151174	-4.09153519601035	-2.92433616405505	0.00464800937720896	0.701105505435189	-2.28853667063231	-0.00837691090115827
cg06979157	5.19709615467346	2.42141790328554	0.0180546762884635	0.855518776955087	-3.17864945827242	0.00508265719379364
cg24830931	4.02971333281687	2.03835396597607	0.0452934877475046	0.958300912200629	-3.765475493781	0.00864760347452653
cg03045606	1.80488977805427	-2.17123893301583	0.0333047736795355	0.922997147576305	-3.57144469435201	-0.0186893354018851
cg07316676	-5.92492451014799	-2.02964345208725	0.0461953537209123	0.959873619548784	-3.77782894994835	-0.0027516587034727
cg06489830	-4.08266951506296	-2.4458990258011	0.0169656129708624	0.851156332009898	-3.13834856687809	-0.00850670178258633
cg18752161	3.54280357032911	2.0230284850536	0.0468905314302563	0.960964107676681	-3.78718010080086	0.0205918441940743
cg12752071	2.965596561557	2.86088248538347	0.00556528699172126	0.723430649867152	-2.40775763627833	0.0213017046362014
cg14073058	-5.07297944799989	-2.56440432449059	0.0124827134237054	0.812622353140217	-2.93873014483737	-0.0055705556515661
cg00949014	-5.80423538669731	2.6173354931496	0.0108513151678274	0.795561147427472	-2.84718519289367	0.00994348189160711
cg07520443	2.44143956169019	2.19346793443029	0.0315966911468106	0.915148028716632	-3.53797940081961	0.0272465992886773
cg08844390	4.96419548319664	3.63456954471764	0.000527352159248245	0.536239616578446	-0.835274500364613	0.00878163449693292
cg23779644	5.89444745059655	4.33754432744869	4.74432224702458e-05	0.406146625256167	0.779302775610074	0.00776740077629701
cg23398162	5.78045090101136	-2.20707651109727	0.0305893044151913	0.913225937443431	-3.5173513327841	-0.0042224879374646
cg23765961	2.354670683645	3.31215180812474	0.00146702538335336	0.600808307067498	-1.52054509504289	0.0201001990238541
cg03816966	4.35327186433038	-2.06758262252468	0.0423771670177498	0.950272219672119	-3.7236918370522	-0.00629911183174536
cg18338518	4.62806860982429	2.56162271147543	0.0125742878834182	0.814192011947285	-2.94350070544996	0.0112058720985446
cg11230523	1.91513132701607	2.00564921281554	0.048759929623761	0.965959471234236	-3.81162290251713	0.0177397225978051
cg07197374	4.37767149451901	2.15694551598818	0.0344452418594154	0.926175760933653	-3.59281197896802	0.00853416666595508
cg01290890	4.71074277208555	2.55964122137563	0.0126398912915778	0.815068100575672	-2.94689656219433	0.00638352954319821
cg15308664	-5.79547784635353	-2.07635341247734	0.0415343172313818	0.948820407133561	-3.71105450729891	-0.0038247519558745
cg22599254	3.93743914944911	2.76317521669827	0.00730802802674643	0.750933088839063	-2.58757039208496	0.00944673249030814
cg22233093	-4.47407468917553	-2.00923356967408	0.0483692304360101	0.96505456631323	-3.80659660289911	-0.00567619444461705
cg22856114	4.90687299479284	2.5984049753064	0.0114111226656107	0.800958101095547	-2.88009233836986	0.0065242201780672
cg23164563	4.31623635015881	-2.24502666697751	0.0279274089275348	0.902974441447637	-3.45926508912101	-0.00583207912330475
cg16558076	0.0164339442565338	2.38385305855948	0.0198476040878381	0.863264892259514	-3.23985466201921	0.0508536610734445
cg10322254	-4.35228161229649	-2.05232633315172	0.0438784880550585	0.952996357936967	-3.7455648749372	-0.00807356713840304
cg12047194	-5.84120138015522	2.05627459295494	0.0434856171685847	0.951928259577114	-3.73991751142601	0.00269435153291745
cg05075921	4.92703523246647	3.98337421299175	0.000164228060188835	0.46348842428057	-0.0526383266886343	0.0115945901879352
cg05898193	-5.51903596704441	-2.49960031886097	0.0147803856220525	0.831876793032642	-3.04881500395179	-0.00803763897319116
cg08496964	3.87981597942497	1.99886644170681	0.0495066694923628	0.967709108717916	-3.82111312555625	0.00978391103378917
cg23736895	4.51192549587792	2.13431453722112	0.0363206821703026	0.932682751741808	-3.62640001072935	0.0106657129290493
cg09222023	-3.24127844842061	-2.1420308610249	0.0356714705401125	0.93078285331425	-3.61498129771721	-0.0146282942219315
cg14145602	5.15617264974683	2.28668802108397	0.0252420619650007	0.891743822837523	-3.39455508178226	0.00668447708642905
cg09446895	5.00228894693209	2.21691042734902	0.0298789841599085	0.910458889762703	-3.50237871297931	0.0115258701312312
cg14608553	2.69189946337525	2.0311166774251	0.046041742707888	0.959647096985023	-3.77574277724467	0.0180749398354879
cg23633937	3.09385540801127	2.5546463426098	0.0128066378301163	0.816393618920403	-2.95544761946707	0.0124640254166511
cg27299484	5.28542969725043	-2.21583115696849	0.0299562276344575	0.910853272135303	-3.50402466479159	-0.00463843583378443
cg00959003	4.30672955301362	2.03149898115938	0.0460019523523937	0.959582730352939	-3.77520120057707	0.00703006994925925
cg03958427	4.6622382289321	2.02987928766012	0.0461707339005721	0.9596881770335	-3.77749508044068	0.00692946388734639
cg02268186	4.42078248381864	2.78850609176914	0.00681362203482609	0.743009054387196	-2.54139840011773	0.00916850777560785
cg11057714	3.87829148700606	2.03579435889235	0.0455569171952188	0.958565393138494	-3.76911029795101	0.00982187732189177
cg16159717	-5.43297654521312	-2.58393237463253	0.0118566251057351	0.807545979518285	-2.90512531413422	-0.0051461819845449
cg21315209	3.71038086355362	-2.19120530387356	0.0317669729338351	0.91551585227652	-3.54139878824586	-0.0142083757074388
cg21850903	4.18619468928294	3.14726351370676	0.00242131382196736	0.640624792242076	-1.85505831077488	0.00974725577260904
cg27159237	5.42528302572633	2.9762939065361	0.00400329620728885	0.683466689019338	-2.18951417077069	0.00770899747170162
cg16081481	4.99416833262094	2.11030652541034	0.0384068096252067	0.939807398226422	-3.6617044555214	0.00702198185729808
cg12467191	-4.69828987400502	-3.0873814630145	0.00289328824443957	0.655972706262073	-1.97367680495168	-0.00735381869347395
cg09452692	-5.16605756384494	-2.35805395011644	0.0211692949892029	0.86796368796653	-3.28144140767757	-0.00412489830858661
cg01735053	3.13869391589082	2.61807408589179	0.0108299878933901	0.7952626110751	-2.84589754693583	0.0208140893788938
cg10684792	4.96940074027908	2.43753149710311	0.0173310415662569	0.853352488132259	-3.15215972249201	0.00883325477155272
cg25481479	-5.57531253548844	-2.0107636171595	0.0482032731845395	0.964616792429901	-3.80444868187041	-0.00298440363144247
cg23981905	-5.65337179470458	-2.30828026815689	0.0239422145394148	0.885789380283004	-3.36063197252994	-0.00338200159183395
cg21774863	-5.9815366919391	-2.5719632596367	0.0122369022102033	0.81092281034188	-2.92574591670896	-0.00397997551481269
cg19066141	-5.33554040569049	-2.30810288863489	0.0239526465617026	0.885789380283004	-3.36091171524798	-0.00437894491307059
cg13593597	-5.67761781737921	-2.21238229656783	0.0302042394819888	0.911577157585165	-3.50927990621783	-0.00440381592502974
cg09863845	5.1557162928526	2.77939134231027	0.00698787456563902	0.744951240543372	-2.55804854406557	0.00656897402561851
cg03569748	-4.34751230870608	-2.76754421311037	0.00722047353759947	0.748882581883272	-2.57962922803045	-0.00743750959946705
cg14727798	4.69072552048014	2.28430795927288	0.0253890916493396	0.89242922401588	-3.39827830668188	0.00759805398507907
cg12535315	3.52692169891546	3.28099751013465	0.00161461339072431	0.605420342140593	-1.58461435394661	0.0130384111382125
cg14456800	4.07929766095191	-2.06872224377725	0.042266823611125	0.950263606935162	-3.72205240180737	-0.0115308799028382
cg13787025	5.67766891255668	2.58494801339932	0.0118248545888068	0.807427914537769	-2.90337212639115	0.00686657107279587
cg14362653	4.09869230812006	2.31465705848002	0.0235698469941727	0.88448886155396	-3.35056353072165	0.0168444405977638
cg03266061	3.66817643788379	2.18780827549251	0.0320241368010316	0.916305763994365	-3.54652698377153	0.00916704455920625
cg02389501	4.17517430106659	2.29417798594869	0.0247842655343355	0.888772331121167	-3.38281742757466	0.0184781390506522
cg03460012	4.26117365808277	2.32390626880051	0.023038869920089	0.880658780325589	-3.33591937489225	0.00736094389763431
cg02691407	3.22889192035848	2.12512390234128	0.0371073361791431	0.935735259313151	-3.63995500317896	0.0213032584522094
cg10895886	4.36699007784611	2.71803260053125	0.00827135779164402	0.763543467426647	-2.66907048355639	0.0116682465845971
cg04036920	5.08251568888651	2.15851843862296	0.0343180914814224	0.925656966044247	-3.59046642049765	0.00627829509544109
cg09134574	-6.20295903001412	-2.02306297977342	0.0468868831296937	0.960964107676681	-3.78713140588407	-0.00233863061444473
cg17225006	5.06766657965132	2.48149120436263	0.0154872217136227	0.838949190754346	-3.07918002235521	0.0075249434038509
cg02994216	-4.5030133319597	-2.01373389936678	0.0478824949891366	0.963743003530014	-3.80027490222823	-0.0067541426706632
cg10948186	3.24488725566378	-2.49621627466012	0.0149102237098184	0.83346890011726	-3.05450258411489	-0.0247347682004994
cg01330316	4.58427950380291	2.36311183339145	0.0209041684610194	0.866807256731487	-3.27331729539187	0.00803395129030715
cg11013583	-4.32236525279886	-2.12346297825499	0.0372510697578961	0.935860305029327	-3.64239937379043	-0.00849110620571405
cg07503684	-6.04829069302638	-3.12161947000694	0.00261386741000958	0.644254358150534	-1.90604717059215	-0.00361266105838246
cg13464018	3.99496492366223	2.15414258869313	0.0346728414538221	0.927169859330932	-3.59698816686257	0.0129873891493494
cg07695980	4.79074694580269	2.19990111914606	0.0311169020450126	0.91330839218573	-3.52824117161734	0.0105368611135802
cg22982173	-6.87576688000387	-2.80673158311306	0.00647709725658608	0.738840520382641	-2.50798400852064	-0.0027144855351373
cg07167680	4.05152746146132	2.09557439332672	0.0397377984437438	0.943500357973988	-3.68320081655651	0.012324132958124
cg23871860	5.31102615368694	2.87463948268108	0.00535329196520472	0.720062218961147	-2.38207161232298	0.00637342747003411
cg14719393	3.65655745297473	3.77479695351983	0.000332284522471238	0.506065733636693	-0.525438958367135	0.0196078458282722
cg10027305	6.08213549472314	3.8862323199046	0.000228616613869271	0.46557911368221	-0.274544860206386	0.00612599397585056
cg26951416	3.70355877455751	3.06168382047796	0.00312104325643922	0.659616103208499	-2.02409764393402	0.0209517289023375
cg05423144	-5.09490366686342	-2.22169756055777	0.0295384732788296	0.908891083778447	-3.49507000463132	-0.0057871531371354
cg05993818	-5.83847255273363	-3.00920765802537	0.00363889024412044	0.678747728689614	-2.12614450948284	-0.012295257881967
cg25431597	-4.99016585972609	-2.34349045845191	0.0219494775407568	0.875259905382267	-3.30475464227672	-0.00431662476990336
cg19095057	4.50893019109087	2.47513040823268	0.0157426175756506	0.840545443312141	-3.08980412392708	0.00625908108980344
cg09068975	5.49440718522213	-2.23348434100303	0.0287145681288231	0.90520219302152	-3.4770187781448	-0.00644621008276092
cg25891078	3.52494626165884	2.61577484661553	0.010896505159851	0.79592648311455	-2.84990506638219	0.0128825462867929
cg16969971	-4.58231571812364	2.10414441990353	0.0389587481866587	0.941894335132914	-3.67071142831427	0.00571178187649431
cg25157604	3.7870649108871	2.28036444116479	0.0256343713949382	0.893733695863769	-3.40444028162879	0.00751785372069869
cg09476523	-5.96223343771196	-2.39580950908936	0.0192604175598713	0.860188841736941	-3.22045744464523	-0.00378307117990078
cg04677295	-4.69744121035486	2.07227340360021	0.0419245747408318	0.949323741047309	-3.71693883467853	0.0367536779065607
cg13098874	3.0634071048146	-2.59545923768668	0.01150055019567	0.802798436282849	-2.88519631624427	-0.0147909596593355
cg06437030	5.06680454477465	3.54609713969383	0.000702134028598317	0.552084110046482	-1.02720266672307	0.00858331160507442
cg02008651	-2.8235128876647	-3.3586742684864	0.001270083053809	0.592293794498969	-1.42414037834678	-0.0414137485009842
cg13712459	4.84967144015796	2.6358536271802	0.0103279444436531	0.789306492635315	-2.81481661493528	0.00867720953213613
cg00513824	1.31674880627119	2.23312510469116	0.028739377272502	0.90520219302152	-3.47757011423079	0.0414273492278193
cg24859749	3.21267486040882	2.75028783388778	0.00757198905649143	0.754965430066823	-2.61093999339104	0.0211511331922204
cg11213278	4.99325287305924	2.14460230379645	0.0354573802771616	0.930500854483542	-3.61116832270712	0.00581623375452278
cg10081998	-4.68598195325376	-2.07345684367626	0.0418110522493625	0.949323741047309	-3.71523305336393	-0.00586927571044867
cg14321831	5.15713135104253	2.06241408272222	0.0428807386542733	0.951123298882828	-3.73111750781096	0.00458242470612957
cg19815963	3.18588957334132	2.13146199751427	0.0365632713857919	0.933496647289904	-3.63061242592903	0.0278383255995979
cg21162003	3.07354963955363	2.33519403832852	0.0224052603663648	0.877429337840584	-3.31798295680758	0.0144759949049174
cg03483426	-4.7969330735269	-2.74842268700121	0.00761090638295501	0.755541644749749	-2.61431541074577	-0.00629847774381847
cg17311626	4.07034394959985	2.93656458200028	0.00448816659665769	0.696522781983204	-2.26534394700235	0.00954238617584258
cg21221642	4.55488342582441	-2.42741911757123	0.017782070977825	0.855518776955087	-3.16880029815087	-0.00777750836138769
cg07931652	2.56686824861214	2.38535451549964	0.0197730005899664	0.862871840477358	-3.23742311896391	0.0165771829942978
cg19766484	0.5041635869645	2.6663000168691	0.00951713252970839	0.781967869232905	-2.76121747522239	0.0418085437662685
cg21425658	-5.39291209518803	2.02268312739588	0.0469270712989329	0.96097456517034	-3.78766759005865	0.00537109467600513
cg02796204	3.74337171427264	2.76790885689873	0.00721320974344285	0.74885795136394	-2.57896602111384	0.0141729857575476
cg16722118	2.30623092336245	2.61283189008202	0.0109821863495301	0.797325290442559	-2.85503060157465	0.0212889726541511
cg18186664	3.33728844334485	-2.33023804193238	0.0226815218687906	0.879710815943951	-3.32586683994238	-0.0143248992753692
cg25398183	-5.6760409015845	-2.13070724514322	0.0366276934183766	0.933678570296923	-3.63172619100033	-0.0030883817529947
cg08335923	3.75946367277264	2.39809918039617	0.0191497565335233	0.859461626301078	-3.21673392600534	0.00835892951092021
cg06132200	2.92556932581295	-2.16944956780437	0.0334457156851878	0.923359691838853	-3.57412611434477	-0.0147711548616805
cg10819493	3.19456500758632	2.51011911248227	0.0143832769840292	0.828318142618072	-3.0310971468777	0.0122697865859485
cg04181153	3.38021869916656	2.43084392272694	0.017628155634349	0.854915907749077	-3.16317076588191	0.0111368076510593
cg02208249	3.99548023771556	2.25507733742333	0.0272575185790409	0.901323314272258	-3.44374401311503	0.0154175732509479
cg02542951	5.12935090915762	2.74180841220161	0.00775039785398057	0.757725675542001	-2.62627161910556	0.00595366591615742
cg22464276	4.36917086785961	3.13314415724472	0.00252562704277642	0.642734694424557	-1.88316754195293	0.0120524320811517
cg06165213	4.92856368567854	2.728102964721	0.00804691382423716	0.75982383299185	-2.650977107413	0.00852854518462332
cg00989045	4.2231280565611	2.03695012104173	0.0454378056868543	0.958565393138494	-3.7674695275321	0.00785995642853377
cg27499259	-4.28185375459374	-2.03514028791443	0.0456244440108223	0.958565393138494	-3.77003849171646	-0.00622099982273261
cg05779006	-2.91020925263531	-2.17458373526767	0.0330427070534373	0.921754010948249	-3.56642742814823	-0.0125264204622256
cg03867251	3.65688892438683	2.37439768333482	0.020323211681064	0.865726039173208	-3.2551387632241	0.00868548318412288
cg06347928	-5.02763655387473	-2.7164894405539	0.00830625225987321	0.764217600620966	-2.67183860673386	-0.00527187953515851
cg05041658	-4.52666557490018	-2.0725972239156	0.0418934855521167	0.949323741047309	-3.71647217060922	-0.00601417819975768
cg14714734	2.95434466885013	2.17924011533153	0.0326808807086083	0.91947298162693	-3.55943198590714	0.0113433438087441
cg22570288	3.78370419095331	2.45336467816186	0.0166454179079394	0.849292101707605	-3.12599410532084	0.0108584426709168
cg17486075	5.23439701948061	2.14281780872252	0.0356058324496959	0.93078285331425	-3.61381480915159	0.00666796023048122
cg22464169	-4.19373485725975	-2.56978276308704	0.0123073569649753	0.811399887801737	-2.92949448449976	-0.00834654956934092
cg13755118	3.50462086564807	2.23632326244704	0.0285191717585142	0.904260248100129	-3.47265916772556	0.0197188471742777
cg07557404	4.62745194587453	3.29819978210535	0.00153147790360525	0.600808307067498	-1.54928654496504	0.0124549744075191
cg17858662	4.05008527661012	2.22695640073742	0.0291683438977507	0.907324543628641	-3.48702600344737	0.0104957284617576
cg13732325	4.42799950526255	2.54056031351147	0.0132876420282016	0.818258461748271	-2.97949197450246	0.0116240062534483
cg25078751	-4.97623729260913	-1.99513114640794	0.0499220704692245	0.96866368953938	-3.82632758146321	-0.00574030368714298
cg03486444	4.62708832218756	2.02981333358011	0.0461776179741505	0.9596881770335	-3.77758845417204	0.00640164028894108
cg16925454	3.61277741218316	-2.47199450166909	0.0158699165077992	0.842412616277236	-3.09503389059899	-0.0138675189137326
cg26023902	3.42194775393849	2.48792716876622	0.0152326046506	0.836437290618178	-3.06840835613186	0.0251903529823239
cg00308344	-4.79200069290476	-2.78656630820206	0.00685036857490412	0.743125473815891	-2.54494525075121	-0.00838324217777318
cg24508208	5.24836727401027	2.13474270242556	0.0362843908246389	0.93246867248107	-3.62576731802406	0.00867757270616643
cg23868577	5.29097222300109	2.12643267423535	0.0369944172762508	0.935238303974478	-3.63802775396756	0.00621894496068554
cg21435849	-5.12496858195246	-3.23282893706645	0.00187053905559757	0.620035287594499	-1.68288846050535	-0.00491450133208055
cg12320125	4.32037527220483	-2.10364223356093	0.0390040307297325	0.941941646308442	-3.67144447491118	-0.00581547219027023
cg03492603	3.31115457695093	2.38363350439651	0.0198585341761919	0.863289914398121	-3.24021011655167	0.0115964490872524
cg04195941	2.73459762690483	-2.01954038200502	0.0472607091240098	0.962591724495519	-3.79210044089439	-0.0122733422897853
cg12203374	4.49517728364772	-2.51032736893387	0.0143755127893573	0.828318142618072	-3.03074576673419	-0.00647793654343753
cg00550274	6.70419715168227	2.59117006757747	0.0116318982676837	0.80432829454849	-2.89261998307095	0.0033267671763284
cg06440588	5.3863668418764	2.71998546425024	0.00822739102230608	0.763368648833601	-2.66556573063659	0.00614279464431045
cg24806709	4.47143844939398	2.82911293485513	0.00608474828754955	0.733595062409032	-2.46673001643575	0.0109374214049807
cg11305214	4.81476392212903	2.15496238062375	0.0346061384207747	0.926834706430513	-3.59576720055018	0.00693387904875054
cg23757461	-1.39834069618597	-2.21194627198234	0.030235722536377	0.911727871483327	-3.50994381801348	-0.0188501795134164
cg08551400	3.71625955833851	2.24330025387965	0.0280439243582284	0.903552332780135	-3.46192537770441	0.0109625597239577
cg05141159	-4.67041562257075	-2.78036755032516	0.0069690181809314	0.744752566473082	-2.55626722158694	-0.0060934068565466
cg19547370	1.4718840018804	2.06938823227195	0.0422024545367362	0.950099517704602	-3.72109396780384	0.0341354490788333
cg16222616	4.89926828651477	-2.0036214585129	0.0489821536182721	0.966451704535173	-3.81446297202349	-0.00793422277665756
cg24092587	4.20519320022345	-2.05124531697725	0.0439865867687616	0.953025657719365	-3.74710947894292	-0.0100264065566358
cg15772900	3.95752527372166	2.3399961985441	0.0221404287525251	0.87614293008122	-3.3103307624056	0.00834178344190828
cg11386093	5.55652578674164	2.02577540723576	0.0466007686714574	0.96042162268679	-3.78330013872885	0.00525871852658699
cg14621350	4.07053519338473	2.5409856059976	0.0132728836820035	0.818258461748271	-2.97876754041515	0.0160358386991879
cg14608074	0.646080958497074	-2.04911964408059	0.0441998182846367	0.953817415023608	-3.75014470364133	-0.0200108652494361
cg26323242	2.05229906888884	2.25777142375379	0.0270803785564677	0.900802239346595	-3.43957383120319	0.0150529608666901
cg09496748	3.75827328923707	3.12253213656473	0.00260677583239187	0.644254358150534	-1.90423738566268	0.0144104140719326
cg18670347	-6.19246143084546	2.36338003760493	0.0208901924933328	0.866807256731487	-3.27288610387729	0.00463443054878542
cg14465237	2.72689884405785	-2.11841531621646	0.037690861137793	0.93802582685195	-3.64981805736918	-0.0131562380880352
cg17545418	-2.93373130814102	-1.99662962008981	0.0497550684680027	0.96866368953938	-3.8242367297502	-0.0186417347620853
cg21778139	5.56317442806087	2.34376908043315	0.0219343148419841	0.875141464622652	-3.30430972714945	0.00723450363475531
cg26814835	5.26772228706084	2.39216161978197	0.0194379015390196	0.861020740253837	-3.22638380243292	0.0063478909497594
cg13433263	4.01111109114224	-2.0809207120388	0.0411011809462501	0.948173871081794	-3.7044556917261	-0.00635305504443184
cg21936347	3.99854712002558	-2.18283723845112	0.0324037420557442	0.918563481824522	-3.55401931629718	-0.00803892310221532
cg13011362	-6.22083023020615	-2.17900766914849	0.0326988605278131	0.919611368737393	-3.55978149540288	-0.00250195802034349
cg07067521	-5.39401711645884	-2.65326642823441	0.00985685546605153	0.78438792489742	-2.78422011508695	-0.00763064683183722
cg10294836	-5.23192636012367	-2.30489069957291	0.0241422593670543	0.885967690295355	-3.36597456322568	-0.00564185221374472
cg09768944	-4.55920136238424	-2.33745390462391	0.0222802838332025	0.876622849642901	-3.31438347896669	-0.00491444144506255
cg20067780	0.874127050961867	2.46461475343058	0.0161731454217037	0.844644230488965	-3.10732032596554	0.0334973011216134
cg20109233	4.71098889979185	2.02879831446257	0.0462836737852333	0.960092828466597	-3.77902512727633	0.00644406351359872
cg16345906	3.91040328518613	2.68404406940925	0.0090717697431407	0.774076504716906	-2.72976317239874	0.00818122484593109
cg20285660	4.1800760465132	2.10856856795578	0.0385617865326858	0.940736860599338	-3.66424703967245	0.00831435514733958
cg16939546	-4.13071074012425	-2.56938123356549	0.0123203708691166	0.811399887801737	-2.93018449770966	-0.00877170766960499
cg12614949	4.78301170385288	2.05839560064365	0.0432758226639335	0.951786576894511	-3.73687991208924	0.00642412923958646
cg12240515	5.10837348821075	2.33112183679182	0.022632036168556	0.879531128101979	-3.32446192128466	0.00534058725620257
cg15221848	2.79269946971344	-2.17536681969106	0.0329816131717935	0.921670020047559	-3.56525185080287	-0.0201329660043781
cg22782782	3.78452654698358	2.57039510197119	0.0122875345029969	0.811339609707207	-2.92844204158298	0.0105832412004808
cg15498121	5.52719330741506	2.33866360203616	0.0222136391546331	0.876221786351704	-3.31245552635567	0.00826346937297484
cg02270776	2.90682883464529	3.25867733885459	0.00172881508498543	0.615467367455559	-1.6302716272423	0.0189060685103922
cg10080250	-2.60586767134883	-2.24370736897904	0.0280164097077532	0.903287397879578	-3.46129819308431	-0.0209817282618711
cg06890502	-5.84549054661229	-3.86052703994741	0.000249344611233752	0.476491129081681	-0.33277408090613	-0.00633523723712929
cg01145604	5.50119971578829	2.38693159167197	0.0196949091943787	0.862156670433026	-3.23486778164369	0.00513440635612783
cg09653933	5.13979647419036	3.23786429237957	0.00184210300314962	0.620035287594499	-1.67266033193927	0.00963949613709703
cg11073255	-3.53139772672726	2.6117232735209	0.0110146208366145	0.797511127323688	-2.8569602430779	0.0178280046790901
cg08579741	4.07688398079655	3.05102406642979	0.00322033104948346	0.662818954796297	-2.044926865589	0.0100227726272437
cg09030830	-4.76442535318364	-2.90382063138851	0.00492804907257571	0.708929522183004	-2.3272900677633	-0.00971595967761757
cg13072253	3.69391740424898	2.27823699512123	0.0257675622565004	0.89460893098763	-3.40776089717982	0.0221012349016405
cg14812743	3.4037054740656	2.20873167085676	0.0304687223135295	0.912666393306484	-3.51483515538085	0.0169432729804817
cg12780286	-5.99678954573363	-2.64434444647551	0.0100957329992459	0.786638720636476	-2.79991648664372	-0.00400994998248647
cg20647744	4.84788948007752	2.82730286558148	0.00611564733765247	0.733595062409032	-2.470075379706	0.00660176180902727
cg00879444	4.90538124795597	1.99470790883568	0.049969326340967	0.96866368953938	-3.82691788831265	0.0085714960143487
cg22754765	-3.5514019800668	-2.11244354363172	0.0382169892828584	0.939571540619945	-3.65857562225781	-0.0157317667568474
cg08187627	3.87430711309748	3.85642086284264	0.000252818171629077	0.476839380421029	-0.342056226274703	0.0182433292016474
cg17504397	-4.60017547241046	2.09844756158153	0.0394751240289925	0.942744990063146	-3.67901847547243	0.0089012733328145
cg17927118	3.00729921920492	-2.20225265931311	0.0309431240124471	0.913225937443431	-3.52467558348212	-0.00967541985867748
cg16134786	4.90415716707337	2.70435863491997	0.00858527832135522	0.76840958836586	-2.69355743904787	0.0113653723823646
cg14675976	3.03415993320752	2.06885581343038	0.0422539070487806	0.950263606935162	-3.72186020082725	0.0133098353403968
cg15292977	2.97540950318284	2.10890808735225	0.0385314683566545	0.940585949647533	-3.66375047169872	0.0165702647439858
cg27141267	-4.65929434751	-2.91547903913283	0.00476705475310432	0.703377551608071	-2.3052917591126	-0.00648913331104087
cg26933359	-4.82612617252392	-2.07604469802187	0.0415637358544152	0.948929159232226	-3.71150009083055	-0.00867989865262797
cg18882448	-5.44686428552605	-2.1168283508042	0.0378300590415547	0.938113900246818	-3.65214737444925	-0.00403888248795994
cg25772076	3.10642196006947	2.04437262803022	0.0446792227235737	0.955640246506796	-3.75691318691685	0.0123117791906652
cg00093080	5.9183474551919	2.1357272420635	0.0362010608414193	0.932137748500342	-3.62431207344521	0.00434759392781281
cg02636596	-4.90162525017611	-1.99976979840963	0.0494066533998586	0.967637354835943	-3.81985077991924	-0.0047938354178068
cg22660356	-5.13753564398944	-2.45040746803803	0.0167715960134161	0.8500026670495	-3.13089141062041	-0.0127408990343316
cg25886345	5.59671844564188	-2.53174942027201	0.0135967464872443	0.820736620169018	-2.99447885045703	-0.00517517195157424
cg19749617	4.63344177128804	2.14358980640086	0.0355415436082733	0.9306835123057	-3.61267012984678	0.00553191245185292
cg18497811	4.41270283443281	3.39354766721481	0.00113909993558925	0.591921752811838	-1.35130965139073	0.0130359607670555
cg14364066	3.78919542091763	3.61551037128192	0.00056108776433524	0.542447344718003	-0.876858530106409	0.0151518911806815
cg06645408	6.09583304656624	3.07286262437991	0.00301998829716806	0.656815968706138	-2.00219988452384	0.00499687214038524
cg02296824	3.89007930882952	2.20440257546451	0.0307849911850517	0.913225937443431	-3.52141293037119	0.00751616520969756
cg18751047	4.08370126722654	2.49864653601392	0.0148168767119796	0.832966498353445	-3.05041864831413	0.0154631363429605
cg00046537	-4.87319372217353	-2.23827831223125	0.0283852913524272	0.903916481102841	-3.46965420847519	-0.00741932237141289
cg14076329	2.67118854980227	2.06262126691949	0.0428604536848043	0.951123298882828	-3.73082015048416	0.019963117695314
cg14576964	4.1774105841151	-2.5544747258101	0.0128124021704224	0.816393618920403	-2.95574118936912	-0.00941230481852184
cg22772296	3.99524092790369	2.1280867221089	0.0368521361330114	0.934635470174923	-3.63559062899328	0.00851455850609606
cg12864326	-4.75276010196086	2.29285052210865	0.0248648623350936	0.889148993881971	-3.3849000198844	0.0191238189160068
cg20127188	-5.71089348004758	-3.00921888140406	0.00363877141534378	0.678747728689614	-2.12612281676714	-0.00394658231778998
cg14618246	4.06747931021085	3.07345389957953	0.00301472906973139	0.656815968706138	-2.00104011254087	0.0097244862064344
cg07739758	3.31114867220104	2.69153480790349	0.0088895289597395	0.772956477092341	-2.7164369040847	0.0145907799926928
cg17785206	3.4857162139258	3.23914146096021	0.00183495524785263	0.620035287594499	-1.67006438551439	0.0181027357378015
cg10453365	-3.28488561504311	-2.01828357234871	0.0473947029348526	0.96278006909307	-3.7938715150812	-0.0102785179278171
cg08067617	-3.55951406927436	-2.34050357686827	0.0221126107151561	0.875917874674892	-3.30952151167952	-0.0074321487906636
cg07965906	5.02208596358887	-2.36615179785129	0.0207462441351277	0.866807256731487	-3.26842762386316	-0.00644036618619015
cg03114560	4.76855872926588	2.57712939424743	0.0120714322023995	0.80985533590964	-2.91685474952172	0.00564523432715469
cg18366748	-2.55459048387658	-2.55968875463527	0.0126383139385963	0.815068100575672	-2.94681512422685	-0.0192152564497314
cg20675430	4.63140186417688	2.81143921444073	0.00639269050528343	0.737324063295733	-2.49932687659452	0.00737294458063609
cg04607624	3.0640296132336	2.02604135397935	0.0465727968331111	0.96042162268679	-3.78292425511638	0.0176970103540924
cg06137328	4.62597940832643	2.55092801023114	0.0129320570438674	0.816410311129302	-2.96180479241435	0.00660887890489625
cg09266206	-3.38683720334644	-2.19404214607657	0.0315536043620868	0.914893632564068	-3.53711115727651	-0.00969907853475596
cg05501757	3.61870997788417	2.15665756756497	0.0344685632212182	0.926289633508711	-3.59324121486127	0.0208493495224432
cg23852531	3.63819010991767	2.79872982332421	0.00662291991296391	0.740553547836931	-2.52267423067413	0.0139725206045134
cg18941342	5.07737399858648	2.71164229489015	0.00841673430504392	0.765319981996666	-2.68052569504959	0.0065480422710481
cg07328194	1.58432459870382	-2.03971951609489	0.0451534854471094	0.957848867225086	-3.76353472414334	-0.0187381327203249
cg08683939	3.87732609654604	2.13239559825556	0.0364837201685792	0.932905046947888	-3.62923427872562	0.00654415277727682
cg10654618	-5.16548737196404	-2.35458351831294	0.0213529364837197	0.869118542154406	-3.28700753190847	-0.00528064949368244
cg20469575	2.61052195494282	2.30973674242976	0.0238567086551099	0.885599500199131	-3.35833432144277	0.0254171133860679
cg01233449	4.78618371902564	3.41786935293133	0.00105541401899865	0.582208410699122	-1.30023271824393	0.0100229038416244
cg03198116	3.93962738627138	2.02861751697021	0.0463025866497553	0.960092828466597	-3.77928096598037	0.00776609575490517
cg16396309	4.23890800010502	2.25833989021256	0.0270431310152352	0.900545839337675	-3.43869337464587	0.0155290011539466
cg04229372	5.21341870602458	3.5854612577069	0.000618477976579482	0.545453136908188	-0.942157010635669	0.00717671371631967
cg11174801	-3.87614732367495	-2.01871017075129	0.0473491849315212	0.962766545537326	-3.79327046638008	-0.0190388448334799
cg20501518	-3.85094762428656	-3.22947045402055	0.00188973375158101	0.620035287594499	-1.68970453356468	-0.0207100838013027
cg23755506	5.00025660169937	2.25138619484379	0.0275018744558173	0.901897513024336	-3.44945085061738	0.00552181762470227
cg07776213	4.33257544427232	2.26207759219902	0.0267993491911754	0.89818236041114	-3.43289975534462	0.00739625229130081
cg03935731	3.77283648369072	2.343074680648	0.0219721216258756	0.875259905382267	-3.30541849339773	0.0100902025242176
cg26438215	4.76193031780979	-2.12799644646112	0.0368598893408511	0.934635470174923	-3.63572368523804	-0.00683518777603531
cg02848160	5.16071522200887	-1.99470992372429	0.0499691012812798	0.96866368953938	-3.82691507832073	-0.00499184480145376
cg11015913	-5.73384214913383	-2.68380587957738	0.00907762011819995	0.774076504716906	-2.73018645634312	-0.00416946784627432
cg01415995	5.35266481585175	2.4518903215783	0.0167082188669701	0.849376446389826	-3.12843631146241	0.00820630800871835
cg14256268	3.13099511957785	2.14373432966197	0.035529519543978	0.9306835123057	-3.61245579939407	0.0118672285938598
cg17475583	5.15829900851967	2.65945814614309	0.00969411415298157	0.783391054585204	-2.77330326771292	0.00692810278130052
cg04874261	-4.97112139151703	-3.47902133269117	0.000869933853750742	0.568826772296369	-1.1708002468244	-0.00572085688597396
cg05254176	2.36874122137036	2.09801286124757	0.0395147688330047	0.942961073955144	-3.67965156162486	0.0146595055566464
cg22016554	-5.32020172890498	-2.13796033790678	0.036012672274063	0.931730700790064	-3.62100924297003	-0.00447362922163216
cg20097111	5.00575096195606	2.34856733110612	0.0216746490840165	0.872377862615107	-3.29664092578825	0.00860542512211049
cg13902108	3.56318984421698	2.56814418907134	0.0123605428155846	0.811399887801737	-2.9323097831175	0.00976934781030458
cg16605751	5.47141913680319	2.02630274538675	0.0465453181853339	0.96042162268679	-3.78255476861346	0.00469963960362829
cg08899531	4.25619671027273	2.28800728284282	0.0251608885119456	0.891547205683379	-3.39248993414495	0.00642723187599448
cg15035133	-3.99218434226903	-3.17121888163289	0.00225349468165467	0.636028838105953	-1.80717075764876	-0.0160193132558018
cg20842592	-5.4450747595874	-2.29064418644786	0.0249993327298534	0.889742223273022	-3.3883592387136	-0.00413485208185327
cg03753329	4.14059042465675	2.21460404693039	0.0300442649685064	0.910853272135303	-3.5058952697619	0.00891782517509987
cg15770933	4.40844203131311	2.82745299421217	0.00611307906594314	0.733595062409032	-2.46979797255275	0.00919800075154209
cg10213756	4.67585105615604	2.09749491561368	0.0395620507027524	0.942976375598712	-3.68040573858596	0.00924066035604953
cg17437741	4.25996162613748	-2.2421396303563	0.0281224950964817	0.903685914848476	-3.46371286813432	-0.00746575297670127
cg15293061	5.45604536632315	2.44536775854625	0.0169886076133734	0.851630721196988	-3.13922658312663	0.0056611609702969
cg22131726	3.96305468107514	-2.3245920850463	0.0229999245740807	0.880418237258438	-3.3348316292597	-0.0143856741327043
cg12484783	4.70579469192047	2.1043256988039	0.0389424133323773	0.941893071987677	-3.67044677715516	0.00584248718360225
cg06611915	5.1986115198598	2.14190116880439	0.0356822980811579	0.93078285331425	-3.61517350515166	0.00802758366039003
cg07625156	-5.82431550416526	-2.30452128820543	0.0241641504124979	0.885967690295355	-3.36655643520654	-0.0037147570903653
cg10544696	4.68083746405877	2.14309043680438	0.0355831175220356	0.93078285331425	-3.61341060966352	0.00526387061356282
cg00029678	4.34575646099779	2.22486941219666	0.0293147402786921	0.90814025819215	-3.49022018572101	0.00575464161366968
cg27373246	3.86920121216742	2.6510318925443	0.00991619530460768	0.785538337421636	-2.78815512084506	0.00947115166622681
cg14458626	4.5976198588827	2.08265272194955	0.0409379523174355	0.947503800913035	-3.70195006110944	0.0101161155522405
cg00287713	3.80413756464095	2.85372418523693	0.00567863177023892	0.726056994943711	-2.42108742299028	0.0121872124552671
cg06168875	4.1016560682245	3.44352641501275	0.000973448434426967	0.576250347731222	-1.24610247545481	0.0142170008625366
cg20095390	5.68065290231633	2.13471344738659	0.036286869480795	0.93246867248107	-3.62581055112664	0.00586999433079982
cg18573586	3.08812892140303	-2.46929423265253	0.0159802712541727	0.843576168043506	-3.09953291889238	-0.0221164456895915
cg00645664	5.29317475351087	2.06923177187721	0.0422175691176169	0.950100435017236	-3.7213191559568	0.00548620568003466
cg12511356	2.77694317056093	2.23285667105483	0.0287579278171715	0.905289563006405	-3.47798204329365	0.0168114747654674
cg00364843	4.3195311006385	2.29789886487219	0.0245595834484159	0.886912139171569	-3.37697464707071	0.0153341100099433
cg21965501	4.62769698739481	-2.31951796493091	0.0232894555409191	0.882560128257257	-3.34287327585028	-0.00693030095331981
cg21195763	3.95738561352722	2.22682762986807	0.0291773581742615	0.907383741137933	-3.4872231622059	0.0113980647814383
cg05959525	-4.45755883140688	-2.99437222508901	0.00379915172723007	0.679873483794753	-2.15476865526821	-0.00778706207995536
cg09829560	3.19051550102873	2.47974357571958	0.0155570180409629	0.838949190754346	-3.08210115077995	0.0210724431571847
cg15044322	5.14683996843192	3.30234663726167	0.00151204813974485	0.600808307067498	-1.5407522040969	0.00814773621766174
cg10958402	-5.46023743044359	-2.78812805635805	0.00682076917239021	0.743125473815891	-2.54208977341013	-0.00528143861560104
cg15791007	5.08464488899456	2.15809476108031	0.0343522999340685	0.925656966044247	-3.59109835435189	0.00602972934282553
cg03826981	-3.72599392873783	-2.40562037646275	0.0187902376680352	0.858083412155328	-3.20448260571906	-0.00949279006291556
cg16055652	4.15908433142662	2.26859000945691	0.0263792222053966	0.896806134522652	-3.42278628463382	0.0110872755627798
cg18848920	2.96932002913115	2.14577372280553	0.035360223454866	0.930254645753663	-3.60943004592993	0.0136352163987959
cg18710575	4.38852942833763	3.67241179422901	0.000466006330546964	0.516342601857706	-0.752328809018297	0.0218938219874875
cg19262433	3.98431743845425	2.08458477702459	0.0407565332994455	0.946956342422614	-3.69915293868788	0.0178971678906902
cg26817086	2.05557261158096	-2.54241048876623	0.0132235457224277	0.818258461748271	-2.97633973282114	-0.0160778747824124
cg16076486	3.9709966285891	2.21369053457233	0.0301099510792682	0.911086231431459	-3.50728726622491	0.0101903564375804
cg07084930	1.63536294015545	2.52252513789757	0.013927292062364	0.824783362862333	-3.01012503435071	0.0200593597035726
cg13963807	2.74476769072751	2.67979574202539	0.0091766343451029	0.776039159247989	-2.73730852302825	0.0227619748691261
cg24782783	5.54086374361964	2.15996127233406	0.0342018175632788	0.925499578544656	-3.58831358739665	0.00534715055343904
cg04811932	4.92228883266597	2.77976414016949	0.00698066810378018	0.744752566473082	-2.55736834119398	0.00664234587580204
cg22825487	4.36659769618903	-2.60012772689932	0.0113591155458241	0.800823284027115	-2.8771053067725	-0.0112981970690488
cg10675010	2.28636295105048	-2.35801978841829	0.0211710958205639	0.86796368796653	-3.28149623108416	-0.016593813895319
cg26226254	3.48471682820193	2.04738084173719	0.0443749039443522	0.954374656679589	-3.75262551697001	0.012517934285676
cg17045009	-6.41922030988856	-2.61804664513522	0.0108307795792235	0.7952626110751	-2.84594539154904	-0.00289270413475863
cg11230248	5.65105932634526	2.02610548963353	0.0465660533119363	0.96042162268679	-3.78283360076844	0.0050821294314406
cg23293467	2.85816993547053	-2.11924593437385	0.0376181825317985	0.937720214384359	-3.64859830292913	-0.0196469460134846
cg10663897	4.83831079924625	2.19901264866792	0.0311827820689715	0.914010686993458	-3.52958751150642	0.00689049785865903
cg00015024	-3.62389502633216	-2.30568787667425	0.0240950790746617	0.885967690295355	-3.3647186427653	-0.0102193178157232
cg16069233	4.80397778947317	2.37284437255582	0.0204023075071327	0.866204052657519	-3.25764490308037	0.00961542902620038
cg02820445	4.34631919938914	3.08095182953505	0.00294877315046552	0.655972706262073	-1.98631967797302	0.0158057480443818
cg00057661	-5.35811125776044	-3.05565798891463	0.00317681358719567	0.661584830040756	-2.03587837874303	-0.00879133350540507
cg23519022	4.03632122276191	2.18972880628866	0.0318785245744916	0.915791596432905	-3.54362854497985	0.00992572209273745
cg00324719	4.31888293799332	2.64431522338758	0.0100965239978417	0.786638720636476	-2.79996783194094	0.00742291897234815
cg02488288	-4.70093243793174	-2.83149764023839	0.00604425908732213	0.733595062409032	-2.46232020459863	-0.0056949626326472
cg07880548	-6.13634063048262	-2.92921367126991	0.00458363243517894	0.699934695341521	-2.27929421750843	-0.00451171505889423
cg17216684	-6.66522261478678	-2.66076871016328	0.0096599829392671	0.782453526020223	-2.77099006643972	-0.00500471051780044
cg18294931	-6.90574524314288	-2.76535018087379	0.00726432093663812	0.749875578236581	-2.58361831180521	-0.00303056102762325
cg16464735	4.13396593590925	2.35093051429266	0.0215477686159963	0.871379118036102	-3.29285927918348	0.0156597373516678
cg07116212	5.17082602769181	2.1573988358064	0.0344085547324031	0.925842297452255	-3.59213613130874	0.00485714473304832
cg05380212	-4.93329150178255	-2.04881372379365	0.0442305791481567	0.953817415023608	-3.75058130208158	-0.00419504156182703
cg23496331	4.31662092434581	3.52974634706986	0.000739948831280107	0.557304108284119	-1.06236128316663	0.0121353249785914
cg24860215	3.65182742548215	3.01015825344643	0.00362883847471883	0.678747728689614	-2.12430698195638	0.0107709279286459
cg13087557	3.21118111044759	2.08663663310585	0.0405646275490695	0.94625262475496	-3.69617995770821	0.0220446019943464
cg14748746	2.28433365704584	2.99658923717817	0.00377479288807038	0.679563070353872	-2.1504974135424	0.0209445696228877
cg08497367	4.11566812194432	2.39794089223781	0.0191573883779172	0.859461626301078	-3.21699143030467	0.0110552928066011
cg09680665	3.25077345348788	2.59855140342602	0.0114066938535043	0.800958101095547	-2.8798385103401	0.0146646694180856
cg09666237	-5.37978942041772	2.29957233290816	0.0244591215483345	0.886562963110959	-3.37434431733485	0.00415842808320897
cg07939207	4.75183074531136	-2.20223304522487	0.030944569960493	0.913225937443431	-3.52470533704376	-0.00786497872130265
cg14122696	-4.26982606708623	-2.51229528636549	0.0143023313159199	0.8282014622574	-3.02742426795009	-0.0069667435697356
cg19100464	3.91152175202933	-2.05766433506694	0.0433480552001134	0.951786576894511	-3.73792749585902	-0.00800848959709299
cg23400921	4.78296767758114	2.92792137625557	0.00460060830117639	0.699934695341521	-2.28174408442192	0.0111745926805538
cg19769547	4.66697274066008	2.31252456684077	0.0236937968729948	0.884489953086305	-3.35393309645741	0.00635824011646535
cg24550456	2.28797479968367	2.29833139791589	0.0245335826197274	0.886912139171569	-3.37629494936202	0.0262943067937449
cg13826852	2.92348878287983	3.09916643534892	0.00279410817791149	0.650481735104908	-1.95045620116482	0.0256982096020434
cg26804238	4.79673873513176	-2.74443114003937	0.00769480831393638	0.757725675542001	-2.62153326790229	-0.0146114849925763
cg24237010	3.61765245061994	2.53903200159319	0.0133407993331209	0.819168413147293	-2.98209448322184	0.0124246265007741
cg06063569	4.35022799763924	2.94890455379272	0.00433203539305454	0.693622501372233	-2.24186920541151	0.0154105688846795
cg21474297	6.08267132511089	2.34787334240174	0.0217120356450566	0.872833936416426	-3.29775088245705	0.00637176540053797
cg05937818	3.18662174874533	-2.40540595880158	0.0188004029069791	0.858083412155328	-3.20483229978576	-0.0163542646168189
cg05892653	4.32609238792422	2.22022094150531	0.0296431404035925	0.908984896817729	-3.49732581790971	0.0109482765483763
cg18527673	3.97326843277236	2.69949700612104	0.00869948555934408	0.76961192568909	-2.70224096227161	0.0119324456861019
cg24464158	3.67348658840873	2.48635893332515	0.0152942972253151	0.837428643164624	-3.07103509965788	0.0142048062581943
cg14082192	3.70410261286922	-2.55758586618302	0.0127082670946875	0.816201274907761	-2.95041683887266	-0.0144431530701327
cg24035519	2.6606616422219	2.04363280559496	0.0447543400381249	0.955809067209692	-3.75796684390422	0.0196517721374755
cg11632150	4.32536550568539	3.07299576464281	0.00301880330662838	0.656815968706138	-2.00193874663841	0.0130561737483025
cg10458446	-3.72577194858762	-2.01924416919169	0.0472922602824045	0.962756299211552	-3.79251794421491	-0.00885574796575073
cg01394795	3.9475789803598	2.1316214640054	0.0365496727187639	0.933426246947082	-3.63037706344365	0.021339945668864
cg12146909	2.73601903780163	2.24962768966906	0.0276189659165496	0.901958237812484	-3.4521669353412	0.0302643987116191
cg08688357	4.52709490874268	4.24040491566361	6.70513884734521e-05	0.408329730991218	0.547771733879355	0.0136875942296727
cg18608206	3.58120492649301	2.00142716923323	0.0492236060729916	0.967025723669926	-3.81753349990394	0.0126856755091831
cg17804770	-0.0243704202929728	2.16226808578591	0.0340166324007196	0.925189831923309	-3.58486910879008	0.039775633460201
cg11959215	-0.852902566318104	-2.43181130818594	0.0175848966114931	0.854735162843772	-3.16157947156097	-0.0271887283612512
cg13709529	2.74565487497297	-2.09064088623284	0.0401923709127214	0.945690613665465	-3.69037093748681	-0.0128706017194041
cg00462560	4.1951518963904	2.12225322010834	0.0373560646913857	0.936416843306313	-3.64417874889802	0.0060866850607284
cg16738492	5.56107633603807	2.82195615604024	0.00620776398250671	0.735369575735345	-2.47994792662769	0.00713963123046601
cg17150794	4.88571086988948	-1.99821734616896	0.0495786418613014	0.967777103816802	-3.82201986424775	-0.0068293332066286
cg19123749	5.14581900104529	2.42148511507286	0.0180516026027676	0.855518776955087	-3.17853925898138	0.00672240856748851
cg23835971	4.36838249066846	2.11920063958149	0.0376221426575012	0.93773055618806	-3.64866482831295	0.0101200223357947
cg11423281	3.71359371140466	2.17258409950087	0.033199161727408	0.922425387922042	-3.56942769840607	0.00980123457190396
cg03807878	3.52640564544662	2.11717893986996	0.0377992693507147	0.938113900246818	-3.65163291381663	0.00952357938234516
cg15373379	3.77913589628197	2.51049709141747	0.0143691880067314	0.8282014622574	-3.03045938591558	0.010619596098723
cg22438522	4.44318746147341	2.43650928039844	0.0173761639857403	0.853725170048179	-3.15384436301264	0.00686160003973491
cg06417644	2.52374386050656	2.89307049916142	0.00508093748210254	0.712706336931821	-2.3475179609127	0.023389577835879
cg24480817	3.55442652267387	2.71101112658491	0.00843121903257653	0.765319981996666	-2.68165601572011	0.0146834065362846
cg26900146	2.48426614583921	2.07045855598999	0.042099183167718	0.949915682274889	-3.71955309746191	0.0117858950563935
cg03628403	-5.51377355908528	-2.50784928050047	0.0144681459229833	0.828988858415187	-3.03492542302555	-0.00423775048528591
cg08937573	-3.90927506038257	-2.49026313729235	0.0151411252799816	0.835879607565221	-3.06449325126581	-0.0093024709230178
cg07367602	3.48830873959549	3.25864290955987	0.00172899696421416	0.615467367455559	-1.6303418957257	0.0298766653320941
cg18622111	4.50956380569737	2.55697605605152	0.0127286179668734	0.816201274907761	-2.95146085629784	0.00965626437994771
cg25711078	-4.91008604090235	-3.14914344541403	0.00240773279396634	0.639544955537074	-1.85130918985483	-0.0091990165881836
cg03730279	4.16515397654187	2.43799683602359	0.0173105354878398	0.85318144434353	-3.15139264417966	0.00709426543429881
cg21573796	3.86496856637074	-2.15699672118891	0.0344410961181572	0.926163868007013	-3.59273564389488	-0.0128146971845607
cg22504696	3.73752634178844	2.3298658636074	0.0227023897095893	0.879780598135564	-3.32645834061569	0.0101482316115614
cg06895953	3.44964902146536	2.32239934812687	0.0231246487638205	0.88138061240672	-3.33830851975139	0.00961425690678197
cg10205146	3.16703986401596	2.06873127728516	0.0422659499378534	0.950263606935162	-3.7220394033123	0.0232926079510977
cg14580649	3.18179128347533	2.25515495447504	0.0272524008923004	0.901323314272258	-3.4436239271428	0.011154897452783
cg12233786	-5.86187714252109	-2.74283773913822	0.00772853727011719	0.757725675542001	-2.62441239144656	-0.00416201875063207
cg17543433	4.67626310978265	2.01502112187533	0.0477440504593863	0.963194727465388	-3.79846447649344	0.00645811008891395
cg06074728	3.43587282247691	3.31750361429063	0.00144298667701408	0.600808307067498	-1.50949931559239	0.0176108665182336
cg03184322	4.74350140027639	2.41181523647362	0.018498660657707	0.857338684002202	-3.19436856935472	0.0142375314716153
cg03172075	2.08464096604044	2.0243441971471	0.0467515491208653	0.96056366004124	-3.78532225336818	0.0151402306188602
cg10703473	4.80200970617626	2.23858384056109	0.0283644190378141	0.903916481102841	-3.46918440709395	0.00739584568049967
cg17560338	-5.31352652175447	-2.91881101822909	0.00472194393266188	0.701730609016975	-2.29899293184517	-0.0055839619604411
cg05609716	-5.1015039954863	-2.00458551212062	0.0488763937904217	0.966321680174184	-3.81311302882581	-0.0080643389519107
cg12977334	4.1608741513156	2.02639119746804	0.0465360228593734	0.96042162268679	-3.78242972902481	0.00979255260182543
cg19578297	-6.1374288560432	-2.61759503801317	0.0108438163245606	0.7952626110751	-2.84673274018231	-0.00332070488221296
cg08240807	2.00530189022885	2.48377563902253	0.0153964110807533	0.838154341157897	-3.07535917073245	0.0172561651719367
cg11002923	3.62088352380259	2.30937472309896	0.0238779365802905	0.885737011140416	-3.35890553349577	0.00970622822630784
cg27629114	5.2179911288498	3.32857367491089	0.00139443526988242	0.600808307067498	-1.4866147080856	0.0090734356532447
cg16336446	4.99580882312335	2.89420546838847	0.00506459157761393	0.711966475009705	-2.34538492539433	0.00671331540325082
cg21188154	-3.3354327723552	-2.1201830448649	0.0375363321697932	0.93751047374212	-3.64722167963249	-0.0101081359354117
cg23791568	3.8859008915776	2.21097759930841	0.0303057684139981	0.911755710430725	-3.51141837478094	0.00874957770098117
cg17338816	1.4148300269048	-2.03470421280749	0.0456695126074489	0.958565393138494	-3.7706571848248	-0.0239545865172777
cg22880714	-6.7198236292751	-2.79491152764958	0.00669356121783793	0.741823430949798	-2.52967317221872	-0.00274038312567782
cg09677763	-4.64742869437329	-2.5920399162442	0.0116051513395398	0.80432829454849	-2.89111522498025	-0.0112735081056661
cg17614906	4.0142347813654	2.17722657112276	0.0328369166750797	0.921062408138239	-3.56245854329602	0.0139079129979445
cg17331494	-3.35691207619753	2.06914005054046	0.0422264318707312	0.95014610494426	-3.72145116061846	0.0105734534049372
cg15696661	4.37710960829344	2.16616311250127	0.0337059363955501	0.924371149226027	-3.57904613501267	0.0063065125890841
cg12682983	-5.23530767302557	2.09176992155925	0.0400879461463692	0.944996910171713	-3.68873131992215	0.00475328963818219
cg25416878	3.11679622043192	2.09159139138627	0.0401044427844036	0.945028965948886	-3.68899063667585	0.02404488843535
cg20375554	-4.71683408099886	-3.18379929950952	0.002169783896243	0.631399211324371	-1.78192368970848	-0.00702527315213652
cg18146221	5.72707306565807	2.05494298423623	0.043617778094668	0.952020982099162	-3.74182320537474	0.00457886470498425
cg23153655	-3.93993787809313	-2.69780738482291	0.00873950102773918	0.771183638422379	-2.70525607809967	-0.0146546851397847
cg08745971	3.1947910729621	2.47612338879157	0.0157025002182088	0.839828876330912	-3.08814702731534	0.0192972591710625
cg24098927	-4.5258226394597	-3.46710684215054	0.000903459219751601	0.570300561948392	-1.19613029751742	-0.00962126993180637
cg10763953	4.95420735336196	2.98636317562618	0.003888369779908	0.679873483794753	-2.1701800260778	0.0133922158491375
cg26657980	-5.41996884435897	-2.07694124317768	0.0414783503093289	0.948744558155938	-3.71020590472286	-0.0043387774703167
cg22812697	-5.49994675440909	-2.03944713186052	0.045181381703675	0.957943608129723	-3.76392193552219	-0.00343973420454106
cg12156155	3.6606607680487	2.01240030299419	0.0480262905007557	0.963981081885645	-3.80214950061008	0.0110386711152133
cg07549090	5.76028496934698	2.87006663265459	0.00542291872116435	0.72028606103615	-2.39061967395659	0.00544774273966464
cg02230474	2.4773140706238	2.43368005125549	0.0175016002331505	0.854326666321418	-3.15850405885467	0.0201329737745081
cg13699412	4.85619577320826	2.03090255866136	0.0460640412242601	0.959647096985023	-3.77604606256997	0.00639691587243252
cg01498833	4.30991454870864	2.70715073080795	0.00852030820419689	0.767140581305096	-2.68856502749255	0.00917039384640195
cg15377731	5.41867798326418	-2.34632614563729	0.0217955926916196	0.873901439636476	-3.30022448811948	-0.00677924010709696
cg23183796	2.6544023804848	3.11781687728105	0.00264360854669036	0.644254358150534	-1.91358366968901	0.030415999352791
cg10987016	4.15592529804522	2.34500041835673	0.0218674164497675	0.874309415112204	-3.30234295992504	0.00928300126721981
cg19900986	4.86687467732162	3.18916327515169	0.00213498470359462	0.628479462954909	-1.77113847038758	0.0123678114190583
cg20667964	3.78694837498338	3.06765416225497	0.00306668678896202	0.658995212950834	-2.01240945916245	0.020233291139573
cg08646025	-5.96676348022715	-2.30882259359889	0.0239103443243062	0.885789380283004	-3.35977656951085	-0.00366951246215649
cg00310622	-2.04700224525771	-2.33072064644736	0.0226544878446897	0.879564630252805	-3.3250997247651	-0.0197782951827371
cg13500909	4.2383456989292	2.30294901134646	0.0242575191270773	0.886276837161328	-3.36903212439493	0.00879239783166541
cg06881579	3.50874166138133	-2.56525754928012	0.0124547452506811	0.812408560967481	-2.93726602553077	-0.0119380855992119
cg25840547	3.94279036014001	2.37456684058147	0.0203146145787382	0.865726039173208	-3.25486576164928	0.0107789764786766
cg08198486	3.50973815848087	2.32284883962403	0.0230990326401828	0.881254691656928	-3.3375960067924	0.0133264525308314
cg16454587	4.15372063657016	-3.24013194144377	0.00182942989035602	0.620035287594499	-1.66805068729482	-0.018305394543063
cg27201297	-5.90149466414577	-2.24983425301239	0.0276051890049545	0.901958237812484	-3.45184798072112	-0.00403559201933725
cg01054832	3.6852505202572	2.08070403659984	0.0411216405261279	0.948230597593269	-3.70476902260941	0.00845414800852773
cg08190044	-5.6309495956714	-2.03327488289765	0.0458175033411596	0.958854208481343	-3.77268428695978	-0.0060200662977936
cg09874157	4.26956004191222	-2.0484976506419	0.0442623802852354	0.953975385477055	-3.75103233171161	-0.0127363868803884
cg27548245	5.31630631184458	2.43689407581941	0.0173591661122423	0.853627374239791	-3.15321027622223	0.0057052426059282
cg04050841	3.91907415580979	2.88919609800078	0.00513710452208192	0.715606408609178	-2.35479484572218	0.0172007104791201
cg16095417	4.99973232070399	2.15519454636137	0.0345872684237391	0.926834706430513	-3.59542135086142	0.00486401120339863
cg00817033	6.03205582062499	-2.15719411955669	0.0344251181727492	0.92597040666964	-3.59244135446394	-0.00472665452158072
cg17400829	4.87726728166931	2.50421489531019	0.0146049751044231	0.830383379925583	-3.04104944669322	0.010171298684181
cg21625737	4.35286885247399	2.6740211767757	0.00932094434739304	0.779641367986141	-2.74754998230732	0.0103016355112799
cg17446576	3.17067970771021	2.38630080412434	0.019726110553644	0.86244615006342	-3.23589001078585	0.0302401450815044
cg00421815	2.81754957692095	2.5917289807901	0.0116147058685189	0.80432829454849	-2.8916531596976	0.0330181337438722
cg25797912	-6.1179140678809	2.44783334549483	0.0168821260708378	0.850175933906413	-3.1351504627223	0.00496255903720435
cg25080497	2.96909069872795	2.42083385305816	0.0180814054113246	0.855518776955087	-3.17960695361111	0.0180393488383896
cg15440157	5.15598843105125	2.11506631264069	0.0379851362685565	0.938651260839309	-3.65473192788944	0.00816036837123379
cg24094848	3.76081824925039	2.10207345932043	0.0391457826229163	0.942210368997111	-3.67373347430127	0.00870540425783761
cg18670258	-6.4133266576217	-2.01189587518492	0.0480807771441383	0.964231291911802	-3.80285828171713	-0.00269300813476269
cg16526445	-4.82945612825637	-3.2044228228847	0.00203882451777068	0.623392062049592	-1.74038970597905	-0.00877311208830226
cg25884854	-5.33219730223143	-2.51008681343825	0.0143844814918621	0.828318142618072	-3.03115164129347	-0.00450943178082988
cg13990129	3.92440359851205	2.18571324726015	0.0321836430045177	0.917181576303682	-3.54968634396704	0.0181205392820509
cg18774611	3.99795364315459	2.10844134458989	0.0385731525725811	0.940745012911628	-3.66443309419821	0.0198141755256399
cg15242630	3.73396228247665	2.24802891714509	0.0277258023916644	0.902175575425622	-3.45463478083219	0.00892828788688882
cg13637552	3.87438901632867	4.97960980809051	4.40571815556464e-06	0.262879019854125	2.36183360256551	0.0150252726484943
cg04218200	3.41668689871562	2.74728386110123	0.00763475858491724	0.75622689394118	-2.616375536242	0.0162210714477832
cg21717408	4.20529513338025	2.54305147043437	0.0132014051645809	0.818258461748271	-2.97524723877115	0.0176068307381937
cg22769890	4.53390666425409	2.25754924548216	0.027094948599101	0.900802239346595	-3.43991789722677	0.00980791690185168
cg10143295	4.51502997072742	2.05034199180355	0.0440770929233358	0.953422465118169	-3.74839965601561	0.00771967109875371
cg07635318	-5.74092910153114	-2.00271276995457	0.0490820192888292	0.966576614107941	-3.81573487622973	-0.00363363957747224
cg26612165	-4.84839880997232	-2.49946922088807	0.0147853965419468	0.831891428349173	-3.04903545443143	-0.00505975629800007
cg05396987	-4.89793775567914	-2.17325815588383	0.0331463502827628	0.922159424897664	-3.56841659730483	-0.00636613035166803
cg21569844	-4.23272966244633	2.07191507275524	0.0419590004457634	0.949339210476643	-3.71745516008777	0.00657801335767157
cg21986665	3.81514048838654	2.04861644836882	0.0442504253522715	0.953885652095056	-3.7508628168827	0.00967424912708903
cg01361248	5.77062025338141	-2.09934863635514	0.0393930555650636	0.94271392373882	-3.67770581905023	-0.00411150579844133
cg10133091	3.88680947422515	-2.07028792668135	0.0421156318761654	0.949975894587399	-3.71979878611538	-0.0140818293720422
cg24779921	2.29182095622241	2.70732914161854	0.00851617201188321	0.76695466566267	-2.68824588711808	0.0213083682522454
cg15869071	3.75236822253978	2.69153455938125	0.00888953495018355	0.772956477092341	-2.71643734668224	0.00926192173154894
cg26071899	3.17443981770356	-2.37788466283678	0.0201466463214786	0.864790073602937	-3.24950797099885	-0.0129248833970274
cg18534116	4.32933931601723	2.50612048797906	0.0145330877386823	0.829833260911452	-3.03783935324109	0.00659045620613563
cg19374779	5.46412293059398	2.85466103033296	0.00566367772211693	0.725657203538078	-2.41934427324868	0.00632792236821034
cg09736091	4.70218898016751	2.84517379342706	0.00581680491537888	0.729698309648491	-2.43697740006318	0.0117070637173899
cg04809692	-5.5161418624995	-2.7219969063291	0.008182328837864	0.762271047345158	-2.66195386144414	-0.00441570013775503
cg09203484	5.47044713553956	2.21205006279192	0.0302282257340101	0.911724556012409	-3.50978579107664	0.00560450355429365
cg27170158	-4.85208646657031	-2.39350378909162	0.0193724307696523	0.860905063031309	-3.22420416262417	-0.00490776203494301
cg12645526	5.13253502387106	3.54757685003549	0.000698803898281864	0.552058559870004	-1.02401602552036	0.00757688086468311
cg27445522	-4.82034207015127	-2.31616713125072	0.0234824228051401	0.884043940755381	-3.34817591587246	-0.00584298875318904
cg11223184	5.95481759370872	2.49017912703001	0.0151444066383099	0.835879607565221	-3.06463410370159	0.00582192358867706
cg06378534	4.02696631356736	2.27152147672633	0.0261920130623225	0.896051270182087	-3.41822602388807	0.0173326859021224
cg22714182	-3.11629463139045	-2.51907412656865	0.0140528075655266	0.82631436110926	-3.01596707118284	-0.0243489111279405
cg02679238	-5.42409834315417	-3.44758096760608	0.000961059814980151	0.573963522663855	-1.23752512812196	-0.00531479172776989
cg19722949	4.18391343643708	-2.11010785526372	0.0384244979932096	0.939807398226422	-3.66199519441242	-0.00657556749980637
cg16757963	4.45525525684021	3.10311030694504	0.00276163187334119	0.64899761780776	-1.94267173590049	0.00783465135467332
cg07184247	4.4394473775513	2.73927339697234	0.0078044773996585	0.757725675542001	-2.63084826786258	0.0101814051954058
cg02071259	-4.87594361056148	-2.92838959617636	0.00459445095609035	0.699934695341521	-2.28085654689683	-0.00699012289169627
cg04478698	4.73225046098662	-3.15509606474669	0.00236519811818435	0.638523144083306	-1.83942792143595	-0.0120081551900268
cg14363096	3.22300576825218	2.19259580130878	0.0316622314864094	0.915220660402866	-3.53929775655058	0.0132096611122816
cg10154953	4.41419321037506	2.33130696053436	0.0226216828144409	0.879416429929521	-3.32416758546529	0.0132564442944262
cg23653444	4.13522959129551	2.45668579014295	0.0165047284645467	0.848218281025449	-3.12048854119254	0.00947513960021229
cg06437922	2.2661042564578	2.20492793288775	0.0307464574844833	0.913225937443431	-3.52061525851841	0.0175205493295119
cg12217939	4.08283639867422	2.0028906529673	0.0490624560605504	0.966576614107941	-3.81548593002213	0.0110215929841749
cg09918563	4.03175507528494	2.37563894268071	0.0202602023035683	0.865117530779687	-3.25313513815439	0.0125027140720546
cg13462779	5.45893977341678	-2.42750009459874	0.0177784179212484	0.855518776955087	-3.16866726539573	-0.00474615278565049
cg16599590	3.28235884373642	2.46686314192884	0.0160802142224387	0.844238295698011	-3.10358011242397	0.0297246837221331
cg02542953	3.38359361149671	3.06315019768906	0.00310761024583038	0.659411109760759	-2.02122837390292	0.017946943407366
cg26492720	-3.48246404973054	2.16918556804352	0.033466554080379	0.923422681449567	-3.57452156917118	0.0224715718364027
cg20696720	2.48487915373882	2.68366151309682	0.00908116769571836	0.774076504716906	-2.73044299415535	0.019332763608566
cg04678963	4.83738820136417	2.50595655756097	0.0145392593659646	0.829833260911452	-3.03811558038605	0.0101443593403671
cg26843176	4.6459189151865	-2.50540018109138	0.014560223346398	0.830043955313012	-3.03905298324032	-0.0076366090154858
cg13189008	5.40228591207241	2.39857002616427	0.0191270708072133	0.859461626301078	-3.21596786976079	0.00666377240224669
cg15888663	6.02971480399242	-2.23836411840241	0.0283794280981067	0.903916481102841	-3.46952227237607	-0.0036261351264828
cg13796727	4.18443266619379	-2.00132789805757	0.0492345536295299	0.967062783805329	-3.8176723441283	-0.0067130613025006
cg07463394	4.31902685735963	2.18759654305942	0.0320402256729303	0.916350688663147	-3.54684639719654	0.00754662964537267
cg26370012	1.74167957169694	2.13806746246084	0.0360036565273264	0.931730700790064	-3.62085072860677	0.0167457455461015
cg03237699	3.47276158895187	-2.13580358760123	0.0361946060349298	0.932137748500342	-3.62419920370585	-0.0164320909559577
cg23195573	5.93833615510849	2.05660411928907	0.0434529653714064	0.95186477463801	-3.73944575624684	0.00569900423526726
cg15257281	2.83474014378963	2.49853677291327	0.0148210813733942	0.832984284925996	-3.05060316763141	0.0135138817597455
cg08056390	-4.43946097636941	-2.16076993497586	0.0341368002226714	0.925488368422005	-3.58710646358297	-0.00477197909107762
cg15770654	4.98916888375744	2.12495164559561	0.0371222205369583	0.935787884790991	-3.64020858738192	0.00492945443670734
cg25772986	4.08050962209017	2.01929789004371	0.0472865368538076	0.962701607677233	-3.79244223015062	0.00820899148996701
cg25054202	3.77133458519134	-2.14663676928621	0.0352887914156688	0.930123230039415	-3.60814885343041	-0.0141445343163937
cg19457829	3.68553533896037	2.47647184806507	0.0156884439219153	0.839580034922835	-3.08756538959739	0.0212793999106963
cg03409699	2.73124083339243	2.39391521711486	0.019352400839116	0.860716122988486	-3.22353581917622	0.0152658792296999
cg08911288	1.624730534827	2.76206889870666	0.00733035244304239	0.751221715532925	-2.58957976605226	0.0162000751271831
cg08188993	-4.84808339583616	-2.60609828552238	0.0111805330191984	0.798571854908183	-2.86674125591878	-0.0130666919818767
cg20476321	3.94789873157383	2.41456358534096	0.0183706027544814	0.857338684002202	-3.18987477935589	0.00952000022293464
cg14729745	5.32052932763079	2.46019790589917	0.0163571092217272	0.847397264260763	-3.11465988183622	0.00392207413832202
cg17778288	1.99664431000006	1.99927704000287	0.0494611881813131	0.967708489726862	-3.82053941877286	0.0182815055051202
cg18443412	-4.15495185782626	-2.14353667271159	0.0355459651230356	0.9306835123057	-3.61274892494804	-0.0122925564634307
cg09991486	4.83343955141165	2.64732550361776	0.0100153384942912	0.786638720636476	-2.79467644759062	0.00585123883437633
cg12488433	0.747865360790917	2.12014481925235	0.0375396678915834	0.93751047374212	-3.64727784346091	0.0292544807049008
cg15084558	-6.69653986424197	-2.23591328441902	0.0285473171260453	0.904260248100129	-3.47328903751119	-0.00228924304706405
cg19298498	4.58358757435836	-2.05272281292226	0.0438388986113697	0.952967393874094	-3.74499819247851	-0.00557747775839179
cg16031373	2.8478491502779	1.99583914793541	0.0498431053293781	0.96866368953938	-3.82533986094746	0.0119424329143565
cg15990743	3.52251458151619	2.29020985625432	0.0250258796628738	0.889767402952638	-3.38903988379749	0.0169607516972846
cg15802898	-4.95270101320412	-2.0034248675276	0.0490037443596554	0.966573529132542	-3.81473818536737	-0.00772419387055617
cg23629264	3.96636382383706	2.17308754339328	0.0331597106036821	0.922240207570436	-3.56867254509983	0.0101470068518912
cg03583318	1.64179269717469	2.1915337346853	0.0317422060192474	0.915360959480384	-3.54090263219715	0.0429253523241457
cg10056163	4.84865374212267	2.13705498199815	0.0360889468089969	0.931924290043879	-3.62234864864358	0.00772721170248492
cg23289706	4.93639260249616	2.58200998741555	0.011916971660888	0.807940785261733	-2.90844225758302	0.00884465409344815
cg11813544	3.39594909698357	3.05456237939012	0.00318705282857684	0.662341773435482	-2.03801859933493	0.0160865550709111
cg00544788	3.78128235077529	2.87156275084212	0.00540004725950498	0.720062218961147	-2.38782406222534	0.012178901910598
cg08402568	2.70773062825346	2.47979365402647	0.0155550140986876	0.838949190754346	-3.08201746856247	0.0125549226131983
cg17500103	-4.22649450626515	-2.38546221575626	0.0197676588700447	0.862842114318598	-3.23724865560281	-0.00642868926872216
cg09028005	4.7177211341385	2.02868200343437	0.046295840087125	0.960092828466597	-3.77918971622318	0.00580574656751198
cg13440139	-3.61791902247551	-2.25742633644	0.0271030117170645	0.900846467500513	-3.44010822255501	-0.0116388532473278
cg02220942	3.45102776890073	2.70932110250397	0.00847011570794814	0.765459313504721	-2.68468159590018	0.0142344958896898
cg07895210	5.06658289142153	2.55844040299726	0.0126797985807673	0.815573336233797	-2.9489535130002	0.00749399313481547
cg17286989	2.87104122832162	-2.00441881511695	0.0488946669821347	0.966424488366371	-3.81334649102326	-0.0112527626104656
cg06863994	-5.70258955473625	-2.08440936998584	0.0407729751576282	0.947095469416486	-3.6994069744255	-0.00424722636910179
cg20753551	5.80019916615968	2.48176891200717	0.0154761566558415	0.838949190754346	-3.07871568888042	0.0047486688959183
cg11668512	4.97435576195886	2.22244093787402	0.0294859034769208	0.908891083778447	-3.49393388366346	0.00882677433450418
cg17619191	4.84818310353991	2.28145364513436	0.0255664164360108	0.893665421158627	-3.40273921386922	0.00518739834608539
cg00607154	3.24228115411203	3.08533453204076	0.00291084585867747	0.655972706262073	-1.97770375563807	0.0147592754959432
cg23255368	3.51480189117103	4.13940037564312	9.56729067254071e-05	0.423882161599833	0.309636406389489	0.0190716515118432
cg26698922	3.27429825160346	2.07209175060636	0.0419420235273542	0.949323741047309	-3.71720059128789	0.0115957962598794
cg23974120	2.47399395993393	2.45667333214575	0.0165052542125495	0.848218281025449	-3.12050920450024	0.0238851452951975
cg03734002	3.82092158529963	2.59557739033892	0.0114969510889694	0.802798436282849	-2.88499168363784	0.0116471130301922
cg13017772	2.25151751092782	-2.43766681515699	0.0173250762662875	0.853289682578152	-3.15193667232911	-0.0228875423372177
cg17311254	3.8917657275891	2.19602882127056	0.0314049282712549	0.914824051173249	-3.53410571566259	0.00753081156288005
cg07905141	5.40929258902645	-2.39497409183938	0.019300935644631	0.86038443503724	-3.22181530598451	-0.00571111418869663
cg03558474	5.72386421313933	2.37132190673604	0.0204800987218971	0.866592502332456	-3.26009998784847	0.00479531090753627
cg24798286	4.17511916688885	2.46865771340566	0.016006384725172	0.843576168043506	-3.10059287999999	0.012496159919
cg26005146	-4.17682042946586	-2.89065110976537	0.005115944405071	0.714295411211187	-2.35206287895486	-0.0268141175908254
cg18803384	2.06117937924287	1.99894392776329	0.0494980837446127	0.967709108717916	-3.82100486626372	0.0147618920931126
cg15031507	4.2460622032559	2.16279114257478	0.0339747646959289	0.925189831923309	-3.58408766307004	0.0119230629688446
cg00783184	5.20635849092931	2.03350591779785	0.0457935543996829	0.958854208481343	-3.77235671180835	0.00717654646127441
cg05126855	4.66044227433049	2.48517497236505	0.0153410216360714	0.838088316842008	-3.07301732608287	0.00758510890573183
cg00650309	4.83056687994514	2.29059315256747	0.0250024507076961	0.889742223273022	-3.38843922014279	0.00901303891703298
cg13241659	2.52346018323709	2.42469722796349	0.0179052530547173	0.855518776955087	-3.17326987218556	0.0208364459907625
cg03040401	4.84888151137741	3.4446789136344	0.000969911713215445	0.575536906286157	-1.24366502344361	0.0102928165259863
cg26235611	4.31310833242982	2.24882865781827	0.0276723150516007	0.902175575425622	-3.45340049267315	0.0126201268746502
cg08021564	-5.35843785999841	-2.14281335608497	0.035606203541048	0.93078285331425	-3.61382141029	-0.00588804142089489
cg10794502	3.69989036563979	2.12864016569894	0.0368046353472472	0.934635470174923	-3.63477481053045	0.0135882421825811
cg13300939	3.53049503743788	2.37374590979396	0.0203563671781671	0.865730909293641	-3.25619050825102	0.0127969311867019
cg14075496	-5.22509859369732	-2.69698863657664	0.00875895189074222	0.771183638422379	-2.70671661258063	-0.00579130170669863
cg09318567	4.72982165296666	2.27966128713055	0.0256783255928802	0.893998337921397	-3.40553807926306	0.00533158249502041
cg24859029	3.58598494574614	2.28077380873446	0.0256088124344906	0.893733695863769	-3.40380102900195	0.0145033660261437
cg15300814	-5.45839285650181	-3.10185524930047	0.00277192840069695	0.64899761780776	-1.94514972525727	-0.00742555393391666
cg03164657	5.42640175012619	2.14892084677305	0.0351003511483634	0.929431301022714	-3.60475604563657	0.00362905603732144
cg09879107	2.31365151449568	2.01683906302031	0.0475491111344511	0.962870148942684	-3.79590592095033	0.0191284303841142
cg09836867	1.84982786531916	2.74680834490161	0.00764473830011877	0.756356210772152	-2.61723555095868	0.0476077427643091
cg03647657	3.77001772716217	2.45440504456202	0.0166012304758376	0.849044220286764	-3.12427007979312	0.00901134391414482
cg26496920	3.87491386797978	-2.81467515705132	0.00633525836463985	0.736983597085181	-2.49336989195071	-0.0123399919862701
cg05416141	4.39004529384851	3.05807660133685	0.00315431828214113	0.660914792146979	-2.0311518407611	0.0151539440183648
cg09581663	3.01149584668756	1.99540847321192	0.0498911267774161	0.96866368953938	-3.82594072373882	0.0137342009374098
cg16897579	5.14528109343003	2.49330301719831	0.0150228199903484	0.834414210742661	-3.05939402708518	0.00975033520310897
cg11823921	3.42425537520533	2.69634499708836	0.00877427045526845	0.771183638422379	-2.7078645408378	0.014919240558097
cg16360659	3.46602698612632	3.11267579324937	0.00268432090998711	0.646099590332804	-1.923762947227	0.0196200239813589
cg13522448	3.12558458065171	2.02635732314838	0.0465395824834854	0.96042162268679	-3.78247761574423	0.0135593513257788
cg00915178	-2.51514336288026	-3.06194549359959	0.00311864219633424	0.659616103208499	-2.02358569651947	-0.0293336950257883
cg17936528	5.13163187560848	3.83394941296591	0.000272663559980595	0.477804934080603	-0.392758072985153	0.00973448789959463
cg08519008	3.00856052307099	2.34983850951835	0.0216063165730647	0.871791938745625	-3.2946071271109	0.0286347422667806
cg07323447	2.93949982438997	2.16421556909355	0.0338609755590408	0.925122125410634	-3.58195876759311	0.0117031135350338
cg17081625	2.90826266863954	2.74359754842442	0.00771243685644298	0.757725675542001	-2.62303964518383	0.0129821130239428
cg15214459	1.54822452648989	2.06550344811891	0.0425791236996866	0.950846102956807	-3.72668090681295	0.0363019331718543
cg07884070	5.36538109187408	-2.59433435525414	0.0115348669849332	0.803636275536632	-2.88714417665765	-0.00451818926985281
cg26070751	3.34250114628632	-2.06750860568541	0.0423843422710266	0.950272219672119	-3.72379828945965	-0.0110506982043048
cg03596076	-6.16173767995848	-2.70708336771126	0.00852187039563732	0.767154893840586	-2.68868552212395	-0.00331098649278209
cg12879105	-3.44114388887275	-2.10560941619943	0.0388269088453985	0.941415144249278	-3.66857210976142	-0.0107193958230114
cg03914925	5.32970260996648	2.07927000612536	0.041257271176808	0.94823564285518	-3.70684205041744	0.00469505028223283
cg21952614	5.57400903651321	2.31292646282016	0.0236703928129954	0.884489953086305	-3.35329825215816	0.00389755951691295
cg10041416	-4.40295534850718	-2.41369806589	0.0184108454254823	0.857338684002202	-3.19129042294641	-0.00789139805903256
cg19754208	4.863551585852	2.13803056531645	0.0360067616187265	0.931730700790064	-3.62090532681225	0.00672179378564808
cg22268113	-5.76223008314126	-2.57996143020207	0.0119815849131727	0.808434546624332	-2.91197478538436	-0.00429542151481397
cg05139829	3.2768443246275	2.1297459422215	0.0367098886231064	0.934056810605043	-3.63314427381117	0.0180157680838913
cg00690498	4.4389338134787	-2.34454751812786	0.0218920013333568	0.874802961196366	-3.30306645729222	-0.00961438368633882
cg14439210	-4.64783269961021	-2.05563633758499	0.0435489202396477	0.951947126285526	-3.74083106418427	-0.00885994122692605
cg21350612	5.36585594154279	3.6085217165092	0.000573964783873836	0.544275691218017	-0.892074208640242	0.0105355049870555
cg02889648	1.93831338424936	2.06654446885153	0.0424779024234038	0.950371798954418	-3.72518463197671	0.0322480403535051
cg19659642	4.03788021534865	3.46182203246521	0.000918718110026665	0.573049215441377	-1.20734845617149	0.00927938939276496
cg22248011	-4.74036364877872	-2.51714940203431	0.0141232531723103	0.827401564378015	-3.01922260050679	-0.00784946815872677
cg23232459	3.4489028306842	3.25057226585196	0.00177213106645057	0.616839661986635	-1.64680013507589	0.0207701698046958
cg22795489	3.75949763412692	-2.64558327327784	0.0100622527394476	0.786638720636476	-2.79773945333084	-0.019235482115881
cg22226568	3.17321576214672	2.39205480692319	0.0194431203234624	0.861020740253837	-3.22655722069331	0.0115145233475245
cg18985133	4.09289564797867	2.54214152109305	0.0132328462907952	0.818258461748271	-2.97679809907351	0.0139768841482532
cg27420834	5.38866371663476	-3.03407168504576	0.00338430365225709	0.671738995069557	-2.07794730276286	-0.0067775825163563
cg19825939	5.44101970920954	2.25451134081578	0.0272948632306995	0.901401165706034	-3.44461959684492	0.00619691157251889
cg05179501	3.93029598700211	2.34136044090472	0.0220657019194905	0.87575967028686	-3.30815451884771	0.00987238984099792
cg11863961	5.10332888461427	2.24543983232899	0.027899587740341	0.902974441447637	-3.45862817703938	0.00666478409327409
cg14865394	4.32931315421899	2.3404882370332	0.0221134512970349	0.875917874674892	-3.30954598027725	0.0122653123779828
cg21872428	3.81625844814421	3.1361582577596	0.00250301261687723	0.642474342115346	-1.87717422406925	0.022351324423852
cg26768308	4.4075326841384	2.11859456685497	0.0376751664935062	0.938018420424254	-3.64955486385678	0.0112554229277381
cg05985961	4.87729247139094	2.44625128824022	0.0169503815137141	0.850971650855129	-3.13776630478862	0.0115587624828382
cg16884624	-4.98570257254861	-3.15366608331175	0.00237535150039114	0.638733225968649	-1.84228351822853	-0.00799161144020672
cg15440854	-6.09088585469794	-2.71127974975029	0.0084250515987378	0.765319981996666	-2.68117497927722	-0.0054729354038609
cg16841674	3.24440827130357	2.15617324992586	0.0345078198919641	0.926602423012236	-3.59396306357987	0.0117467161940665
cg18224348	4.64371820410512	2.45069835682254	0.0167591464590645	0.849924106720913	-3.13040989158272	0.0067315382939942
cg10112138	3.56777024546906	2.57346275005286	0.0121886637053462	0.810420293101392	-2.92316665269995	0.0118327571424299
cg09173587	-6.26938979973066	-3.49888385008557	0.00081664910379909	0.563480820805334	-1.12845344081609	-0.00604519383585557
cg01069941	-2.60732298257236	-2.61818627400751	0.0108267517309501	0.7952626110751	-2.84570193616728	-0.0233386944313099
cg00934775	-5.49356740686434	-2.21613113961401	0.0299347402751713	0.910771895962082	-3.50356724032717	-0.00326075042772272
cg18990667	4.07809104468947	-2.54748512188584	0.0130491740574174	0.817671369039791	-2.96768458106546	-0.00838457809458526
cg18457685	-4.73136426969478	-2.25468520324249	0.0272833869318084	0.901348780622695	-3.44435065502262	-0.00504455084509164
cg05269024	5.61459590783458	2.07729464745711	0.0414447343593438	0.948744558155938	-3.70969562564527	0.00387900954781717
cg14622967	3.068351422129	-2.81443376797037	0.00633952615851048	0.736983597085181	-2.49381443538919	-0.0159842439708782
cg10130088	2.03609109515163	2.36207750360802	0.0209581447726884	0.867018198750462	-3.27497981393326	0.0189253262569472
cg13403843	3.84519660052193	2.75383711927857	0.00749843417954937	0.753651984665518	-2.60451199195221	0.0202688243851952
cg20921268	4.61088523883768	2.50447663430929	0.0145950822205227	0.830240557774722	-3.04060864476789	0.00856656343693318
cg06536645	4.16337420513351	2.34872007536898	0.0216664281339723	0.872254236883362	-3.29639659272636	0.00692033462721942
cg14083117	-5.97063739600592	-2.03059808047473	0.0460957658487363	0.959647096985023	-3.776477288882	-0.00241581799721483
cg12453552	2.65052008129192	2.01480255306647	0.0477675339188509	0.963369536103873	-3.79877195474805	0.0182300223594613
cg27464104	-4.05585916724487	-3.56408680820744	0.000662650419298316	0.545453136908188	-0.98840638964916	-0.0191981499042433
cg00347228	4.64542774632655	2.09153475995989	0.0401096768996429	0.945122230093687	-3.68907289042297	0.00867493678472364
cg03605263	3.90467991381136	-2.5465341464148	0.0130816919232648	0.818014983518688	-2.96930756757485	-0.0092916354990159
cg26837493	2.21541785015762	2.18180302296432	0.0324832112813483	0.918918667337541	-3.5555762890043	0.021585239170187
cg10234007	4.5273664747371	2.37777837068307	0.0201520082211641	0.864790073602937	-3.24967971094285	0.00921958536011691
cg25922934	1.08960845406984	-2.198352075159	0.0312318427607997	0.914157765888382	-3.53058821423378	-0.0222178871683097
cg25912023	4.51862751606432	2.44926982708017	0.0168203648245123	0.850088363891844	-3.13277415186225	0.00996000273647568
cg01424889	5.21181362019356	3.64120935387956	0.000516059620590935	0.533631186093581	-0.820757256388039	0.00739278590644232
cg25875462	3.38339181934672	2.19371858554862	0.0315778768498366	0.915148028716632	-3.53760042418762	0.00843352709940903
cg09319520	5.38075200263432	2.44847194970452	0.0168546443483136	0.850088363891844	-3.13409418417837	0.00813483422840078
cg01219907	3.98414801151584	2.21718485525407	0.0298593712435924	0.910238220606134	-3.50196008757802	0.00756065535802541
cg18947527	3.38514492480274	2.0737904018151	0.0417791034548719	0.949316248912102	-3.71475212086761	0.0105633950170843
cg25188594	-3.75831623779541	-2.2265653325578	0.0291957272033239	0.907566392640555	-3.48762473157355	-0.0129536276653732
[truncated: 36,211 more rows]

## Sheet: Methylation CD4+ MS 3rd-2nd
CpG	AveExpr	t	P.Value	adj.P.Val	B	delta_beta
cg07881041	3.77991422506154	2.97654639221108	0.00400037634098348	0.835641065567183	-2.44628356649688	0.011645266385179
cg09838562	-6.16220203475523	2.34550494640127	0.0218400579394365	0.969838085601913	-3.40577043919262	0.0041131259162783
cg10136773	5.63802792457187	-3.72617518409036	0.000390432340943656	0.588856768736549	-1.1118549714771	-0.00698966174705218
cg20725941	-6.03957754602107	2.0275720098825	0.0464120854577328	0.99998347635927	-3.82034411056787	0.00619215338451932
cg06964503	4.03014005102274	2.57307748719524	0.0122010411279732	0.929478609509628	-3.07955180500687	0.0119015412715366
cg13643060	5.08347674439253	2.82461196324633	0.00616184964908502	0.870669536264468	-2.69256364793387	0.008247141930805
cg06786335	2.22227235359442	-2.53360597884972	0.0135310800789559	0.938974192071822	-3.13781109781394	-0.0355420600847388
cg05876918	-5.17797626558128	2.68433940638201	0.00906452050543181	0.902517372946499	-2.91167228991495	0.00814181483725498
cg19789047	4.69293529050407	2.96000491993564	0.0041959007888737	0.841577163084751	-2.47353362692642	0.00792351858352547
cg25573839	2.20233979568991	2.4317609873422	0.0175871444862307	0.95388796155727	-3.28490829501372	0.0269083655657356
cg06130805	3.81950452560878	-2.20551738655504	0.0307032728461332	0.993385167408262	-3.59442607610868	-0.0125805977653544
cg16649792	4.84642967253548	-4.01487632534091	0.000147384751623182	0.507656151553724	-0.553638878419462	-0.00974318569046895
cg23865187	-4.20792101894623	2.82997212418489	0.00607013169830684	0.870669536264468	-2.68403076603752	0.00770905626976245
cg01723252	2.38658739751939	2.0611464292655	0.0430050325655881	0.99998347635927	-3.77893818881336	0.0165265615088274
cg14514991	1.90317010756166	2.49095561648424	0.0151141020763653	0.944838816230613	-3.19998243911313	0.0263124174036871
cg04288036	-4.89615482682333	-2.20914129881599	0.0304389444559722	0.993385167408262	-3.58966166766333	-0.00559923787755311
cg09920145	-7.64676463098355	3.36754323295582	0.00123548638117335	0.709257295000532	-1.77316948899765	0.0025297588610887
cg20655644	4.36555221567106	2.35117448201727	0.0215347075563589	0.968274977635188	-3.39793291018044	0.00683567327923862
cg17309077	-1.25392107526833	2.9115310640048	0.00482102094262984	0.852546473562173	-2.55278013001295	0.0299545871174404
cg17210999	2.16757790008933	2.61339313589916	0.0109657992094846	0.918261046456842	-3.01933948550988	0.0345464613914699
cg03326689	-4.51015594679637	2.19642673710633	0.0313752234882394	0.995660880162405	-3.60634937733189	0.0151685876058375
cg14045140	-6.00033251208805	2.91519496005397	0.00477091920111225	0.851924469664655	-2.54682221426887	0.00498390192183898
cg04960591	-6.02871339781326	3.14428757584068	0.00244295912679963	0.779374090659645	-2.16415823418055	0.00462432059562667
cg25578048	4.42208367492873	-2.33085118121095	0.0226471806039951	0.973431858195563	-3.42595752319659	-0.0122230559502698
cg18422603	-6.70075944693945	2.1877316316582	0.0320299599044043	0.997177241229113	-3.61771594113532	0.00432625820037288
cg14890446	-5.33284631097917	2.08949675169465	0.0402984325375599	0.99998347635927	-3.7435287804774	0.00357473813054906
cg23490289	-5.13855270325292	2.38148380163767	0.0199658369706109	0.962182610950095	-3.35577774928671	0.00401525570814692
cg08314751	3.52605987880154	2.07970570296628	0.0412160220786098	0.99998347635927	-3.75580373051618	0.00886852669140537
cg09215989	4.34089120574888	-3.19833522609739	0.00207668927887572	0.776964359513988	-2.07107818770917	-0.01046596578338
cg03044837	4.27892596830621	2.8339870242966	0.0060022571722814	0.870669536264468	-2.67763182520745	0.00946001100036931
cg20681321	2.51512517869565	2.01462141863698	0.0477870028696538	0.99998347635927	-3.83616146795912	0.0242392045693088
cg19912197	4.04981142255263	-3.18554605020741	0.0021583938232768	0.776964359513988	-2.09319665690707	-0.0126731148866505
cg07716603	2.86189825131445	-2.35447965550622	0.0213584542662403	0.967225953878359	-3.3933568850133	-0.0157554229492929
cg15912031	4.43481559249931	1.99621213037894	0.0498015487298019	0.99998347635927	-3.85849747452954	0.00626422462289355
cg10434947	-5.79508579040683	2.5038835418409	0.0146175078500755	0.944517968956545	-3.1812236039139	0.00661385519284946
cg21462724	4.56081338053524	2.07026947728021	0.042117410735828	0.99998347635927	-3.76758796824041	0.00600501874573967
cg21256968	4.94438169645476	2.02968759056332	0.0461907450698065	0.99998347635927	-3.81775205031825	0.00414231752869543
cg15066599	6.04483881275548	-3.6441182946051	0.000511185147546269	0.611000698833009	-1.26650786986189	-0.00581128336151238
cg15821214	3.86283183353259	2.15100348159216	0.0349292956148465	0.99998347635927	-3.66531706318965	0.00725622779093704
cg01315447	4.33746657854202	2.51788780126528	0.0140961899475143	0.939938921124765	-3.16081825150368	0.00911802652789051
cg05187154	2.86705484751534	2.66465203979211	0.00955949030507024	0.904074968093701	-2.94176570404576	0.0281480864990404
cg06149204	4.2755617976742	2.11995466608016	0.0375562652569018	0.99998347635927	-3.70503529583896	0.00753029515789105
cg21594327	3.64294748256499	-2.02949894168352	0.0462104453198774	0.99998347635927	-3.81798328053002	-0.00866338352761997
cg14548597	-5.03581031963559	2.2087125132171	0.0304701156013996	0.993385167408262	-3.59022573324217	0.00430149056436331
cg04834613	4.84458464581915	2.16418157756694	0.0338636870625934	0.99998347635927	-3.64831445747614	0.010818735523017
cg06947381	3.76371175110202	2.48166555509269	0.0154802740058727	0.946697026646765	-3.21341607982316	0.0141184050266104
cg03302009	2.99336962098539	-2.13171275961002	0.0365418893749243	0.99998347635927	-3.69005068345339	-0.017603319354887
cg16171587	4.16560265547707	3.74767342351321	0.000363615144228583	0.586012465161531	-1.07102978975794	0.0190224738100883
cg07263853	3.61477738016245	-2.3037348798699	0.0242108109416616	0.978962820830569	-3.46304491228704	-0.0110639612232283
cg16045838	5.37418024404285	-2.00305971946906	0.0490438686515108	0.99998347635927	-3.85020967856275	-0.00431762611123998
cg22816059	5.08648744407399	3.00681439654169	0.0036643116601879	0.834733794397777	-2.39615051920563	0.00714784555723513
cg06406532	4.46063861816808	-2.43040636913976	0.0176477531949515	0.95388796155727	-3.28683302539931	-0.010670744695191
cg00096458	3.96512885422047	-2.22205104644716	0.0295134653728491	0.991099152031602	-3.5726368925532	-0.0103582065004637
cg23654404	3.61166032579164	-2.05204274743957	0.0439068236718625	0.99998347635927	-3.79022216568123	-0.0165234382606609
cg06510642	-5.92147693663276	2.68355403196035	0.00908380969532843	0.902628953414629	-2.91287594005495	0.00505081831390406
cg15354877	4.1220993199024	-2.3925474426803	0.0194190609758021	0.961333680796984	-3.34028321899345	-0.0141454423512068
cg05474370	4.66437358055163	3.00628717847566	0.00366993393799057	0.834733794397777	-2.39702672582844	0.0150868289918626
cg26432608	2.25474460195208	2.05857370566215	0.0432582456481872	0.99998347635927	-3.7821313415995	0.0326319845798603
cg03152082	4.7437876108453	2.52302424797779	0.0139092230234393	0.939535465607909	-3.15331201657665	0.00806884173035871
cg15886213	5.03036225819445	-2.1522267826295	0.0348291600875049	0.99998347635927	-3.66374236579037	-0.00456146777025401
cg18194292	-4.24517228236568	2.52329926858984	0.0138992756224585	0.939523726245537	-3.15290977792867	0.00623880132742329
cg16278085	-4.39536347931949	2.33370030187021	0.0224882092760896	0.97198406259874	-3.42204050287892	0.00981919055192232
cg26309566	2.77647451224598	-2.10686376450788	0.0387143341888158	0.99998347635927	-3.72163702293889	-0.0126632804178499
cg18128976	3.34556160624289	2.54039241643958	0.0132934724101054	0.938205354920263	-3.12784356453841	0.0131141270268693
cg23371050	-5.19812411303953	2.97406119081616	0.00402920255397535	0.836341088275958	-2.45038432255095	0.00452948852196489
cg06224178	4.55760519004566	-2.20712725968054	0.0305856010548066	0.993385167408262	-3.59231034647057	-0.00645097900208058
cg24002653	4.31121682017364	-2.45377342317894	0.0166280447343364	0.949820625628541	-3.25351371910579	-0.0111947535830345
cg09538573	5.07333416328513	2.37092368025074	0.02050048986778	0.962982001785662	-3.37051389343618	0.00706625713414344
cg13117590	3.06318137567491	-2.81724263965419	0.00629002806360794	0.870669536264468	-2.70427597753092	-0.022652993897426
cg05795390	4.65769376002462	2.42610577328738	0.0178414127894926	0.95388796155727	-3.2929380057544	0.00878222601411238
cg14475802	3.53932498995592	-2.14233680022898	0.0356459401079993	0.99998347635927	-3.67645197516827	-0.00939968622426868
cg02113971	-5.37057940850594	2.31399400355567	0.023608324976903	0.978244867854492	-3.44905441047513	0.00729413658561874
cg07166190	3.88931577048164	2.77721818915106	0.00703001926392132	0.874629399517952	-2.76750260317756	0.00917549233778825
cg20554636	-5.59140892563645	2.54111191546795	0.0132685033880764	0.937999452107969	-3.12678560499412	0.0052580995094286
cg05757376	3.45196341229654	-2.10505317558464	0.0388769209152733	0.99998347635927	-3.72392642148927	-0.0172285787453137
cg16542345	4.08134426371113	-2.25873135387819	0.027017507472569	0.986880200379535	-3.52382231848534	-0.00765475953540029
cg18572609	2.80496652004189	-3.00402769101101	0.00369412007697237	0.834733794397777	-2.40078067671674	-0.0237597747903828
cg21893448	2.89278347935495	2.04180019021335	0.0449408820231408	0.99998347635927	-3.8028673203266	0.013131783808581
cg25122603	2.45186331299377	-2.42789014255711	0.017760831385533	0.95388796155727	-3.29040600756968	-0.0143410605299907
cg12312176	5.73981488961008	-3.39852972380479	0.00112146329409774	0.699505571243481	-1.71758524607476	-0.00519633149112564
cg15344596	5.00328671346318	2.64116370754834	0.0101821595078917	0.911373907922043	-2.97745263143068	0.00617105949192875
cg26839961	4.32067718467565	-2.6138480023303	0.010952534399116	0.91817691850798	-3.01865609047538	-0.00768065665526918
cg26945349	-5.49991532453594	2.08851387714633	0.0403897388224018	0.99998347635927	-3.74476318709172	0.00400993009562388
cg05711609	5.04977112891695	2.25191935554907	0.027466460046246	0.987558599277715	-3.53293708573667	0.00609015268027746
cg17324160	5.69965831018356	2.83111791042003	0.00605068976735595	0.870669536264468	-2.68220527631632	0.00553811462715625
cg07428430	5.1754178748038	-2.21453910443091	0.0300489305018788	0.991966866437825	-3.58255319108411	-0.00503689434852927
cg14219854	-3.5332579640194	2.3285144631018	0.0227783053699972	0.974334745743167	-3.42916721847538	0.025979116148069
cg12345609	4.12707177509422	2.44254121800752	0.0171114180521345	0.951944763194012	-3.26956102702575	0.00735089506197906
cg05347757	4.42771475300182	2.45251163263037	0.0166817279500857	0.949870214346171	-3.25531929643334	0.0112959275457371
cg06726213	5.42944750207456	-2.41061235458101	0.0185549589442359	0.955642244836982	-3.3148613246013	-0.00681049261040056
cg17783593	-6.0186177104683	2.01234123951612	0.0480326676039576	0.99998347635927	-3.83893747637233	0.00346476105582348
cg05390151	-4.20309553590716	2.21626114142592	0.0299254326218002	0.991966866437825	-3.58028241202059	0.0100093541217424
cg04707967	4.61979377471027	-2.08530601137112	0.0406889883822229	0.99998347635927	-3.74878860067226	-0.00398756284242596
cg11574580	5.19395747611653	-2.01865275566396	0.0473553089274124	0.99998347635927	-3.83124697262075	-0.00671961216086836
cg10115320	4.99719427668132	2.28046410747937	0.0256281466302505	0.982897714433323	-3.49459343240774	0.00562079245087743
cg08167129	-5.02784468715064	2.29127530508074	0.0249608021728435	0.980988800652953	-3.47996873898637	0.00664726014877552
cg15852891	-4.97715378976312	2.49559513024304	0.014934166802452	0.944517968956545	-3.19325901318829	0.00623276321693498
cg14876896	3.99390095659108	2.45848451340251	0.0164289768909903	0.949437182983943	-3.24676590040127	0.00874365746548633
cg04453648	3.8370579490293	-2.52124396487942	0.0139737706841997	0.939783325723041	-3.15591499928014	-0.0106515541810834
cg20351160	3.65748086962975	2.59764414282278	0.0114341596376619	0.92325685657756	-3.04294542838799	0.013929205627458
cg15115803	6.32431396618711	2.25598919170458	0.0271974488421619	0.987312823604305	-3.5274941524932	0.00448542769155358
cg04788442	2.32426815238469	2.43266865408887	0.017546637752537	0.95388796155727	-3.28361815105873	0.0287713140773934
cg23765633	2.01471120481447	2.61290586172748	0.0109800252697005	0.918261046456842	-3.0200714705696	0.0227701843359471
cg03201748	5.16194764709748	2.04857667522301	0.0442544275202864	0.99998347635927	-3.79450726129401	0.00498527523492875
cg02941397	-1.33642377009403	-2.0330498998902	0.0458408353042534	0.99998347635927	-3.8136277536988	-0.020775245629125
cg18942715	-6.26310173253198	2.34930649069494	0.0216348920340031	0.96872700975785	-3.40051687979189	0.00298593703965139
cg19265221	4.9756160455843	-2.36937834090107	0.0205797901817268	0.963019806459392	-3.37266597154892	-0.00859561741545545
cg15418589	2.17214578454496	2.51849529362149	0.0140739596785612	0.939938921124765	-3.15993109713413	0.0181696927700993
cg03752060	5.23237066887848	2.16892518093044	0.0334871184298823	0.99998347635927	-3.6421731275087	0.00714394485496828
cg10810521	4.0061543802194	-2.55822539125666	0.0126869561673108	0.934292939233949	-3.10155409962182	-0.00851330245610593
cg00128560	4.54370946567555	-2.12920644693472	0.0367560878826693	0.99998347635927	-3.69325054246936	-0.00695703386596636
cg12989557	4.78505743197971	-2.71518086147902	0.00833594765270028	0.890205252664928	-2.86419914702306	-0.00801313409387416
cg10835686	3.60076562542016	-3.03337049303077	0.00339125036434821	0.825160072719391	-2.35188042104361	-0.0184204620440415
cg21086902	4.58176554842996	2.4159994567961	0.0183040147851894	0.95388796155727	-3.30725108311621	0.00726030709248293
cg16251902	2.12665116159463	-2.07944965840603	0.0412402584778241	0.99998347635927	-3.75612408134799	-0.0140459007017987
cg00686826	3.64988252782679	2.23873073454377	0.0283543887137084	0.987984107767814	-3.55052027267701	0.00915812707371533
cg19827557	-4.95158534193395	2.02740782052031	0.0464293016724439	0.99998347635927	-3.82054518346092	0.0050235022627813
cg25647277	4.40242941055941	2.12104173934674	0.0374614668838572	0.99998347635927	-3.7036528208207	0.0065999371349903
cg16353833	2.87368671058538	2.09763938144649	0.0395488578734372	0.99998347635927	-3.73328360112788	0.0205311695235469
cg08107112	4.5628706061791	3.74707073858661	0.000364342372278958	0.586012465161531	-1.0721759969617	0.0138482675075263
cg03461704	4.11536477524654	-3.66967340891175	0.000470206872272939	0.609829491550734	-1.21854610995662	-0.0316214819952408
cg11697978	1.93539945053709	2.3910188398126	0.0194938017001716	0.961524773503736	-3.3424274034331	0.0236329152643528
cg10474337	3.32975684009227	2.83844458270235	0.00592771788020466	0.870669536264468	-2.67051977323851	0.0188586206485463
cg25919980	4.28473939771492	-2.86427154692146	0.00551235503010374	0.866026934108233	-2.62915592981429	-0.0200272421881296
cg08487985	-6.64424874327367	2.42840706009457	0.0177375485304979	0.95388796155727	-3.28967223440912	0.00410223223424353
cg22314684	3.29361134411197	2.43760793092358	0.0173276718661527	0.95301499685022	-3.27659091000679	0.0164899142359005
cg06538544	5.63927325369094	-2.05511268500305	0.0436009162068572	0.99998347635927	-3.78642170163494	-0.00363130410610302
cg18815539	-5.40385213703463	2.66864792022129	0.00945707989173781	0.903622154152642	-2.93567108786247	0.00646294151059846
cg22629373	4.39702390057193	2.54960906458644	0.0129768110235159	0.935759750822187	-3.11427392306963	0.00745069009369503
cg09715768	3.24778689321024	2.25637234118653	0.0271722431479597	0.98723152890891	-3.52698132248229	0.0132234949003569
cg23895495	0.255028828765729	2.13448902217749	0.0363058889865118	0.99998347635927	-3.68650251451259	0.0357510961333164
cg06181587	4.5967834735941	-2.70157337528174	0.00865053978856508	0.895754984822449	-2.88519411358438	-0.00587727277092409
cg10810799	-3.8346377576555	2.38662644058842	0.0197099977267713	0.962161471111678	-3.34858261418394	0.0103962245669707
cg12371954	4.77106000998677	2.07052367840396	0.0420929068147596	0.99998347635927	-3.76727110544598	0.00504016162428322
cg25544761	4.22366493151168	-2.37558561092786	0.0202629059710234	0.962182610950095	-3.36401481026335	-0.00918525043373952
cg27565109	3.12195750244647	2.60872752518078	0.0111027019362084	0.919838945076886	-3.02634395018181	0.0133531990321865
cg12159166	4.93868835180502	-2.97845276369958	0.00397839380826983	0.835641065567183	-2.44313632077871	-0.00798053495116824
cg21653826	-5.16098294048593	2.51869984655136	0.0140664814872472	0.93984818380411	-3.1596323401344	0.00712219802803712
cg15877502	4.93710228056448	2.66402502137262	0.00957565153342378	0.904074968093701	-2.94272142977765	0.0105676581754184
cg14287089	-4.35072677752316	2.41335831556932	0.0184266637810285	0.954515316964292	-3.31098383996785	0.00801118777166265
cg17597419	-5.12090055791649	3.57138080673301	0.000647250223415181	0.633693450246033	-1.40199437253737	0.0085615765621076
cg00438775	-4.60081092321136	2.29042364855123	0.0250128092329948	0.981466291651878	-3.48112283546939	0.00519344833879856
cg13967936	2.58975275545447	2.3903736005142	0.0195254275160675	0.961601010698863	-3.34333216023333	0.0209756157605072
cg15844609	-5.20549072139545	2.32979641445137	0.0227062855729847	0.973674476502258	-3.42740666129106	0.00465424663029926
cg06763909	-5.09007865893806	2.42325423297865	0.0179708666041565	0.95388796155727	-3.29698126578514	0.00634383890951808
cg13521991	3.19754939479097	2.38553714290983	0.0197639433905341	0.962161471111678	-3.35010769318167	0.013739385035896
cg16176825	4.01470673456654	2.16701771279244	0.0336380997532734	0.99998347635927	-3.6446439784769	0.00758479920402311
cg26665746	4.32363456787358	2.24993259790349	0.0275986319395042	0.987984107767814	-3.53559123545422	0.0079924259844758
cg02753269	5.13109173653085	-2.39707478946019	0.0191991955216906	0.960870625260461	-3.33392630374279	-0.00515405574176786
cg21204803	2.23629996746741	2.26622952801903	0.0265308244385605	0.986290565769658	-3.51376353101754	0.022976374217533
cg16521851	4.86693778572514	-2.20531674301212	0.0307179664455539	0.993385167408262	-3.59468967723628	-0.00886642775122548
cg10997326	2.94699622651722	2.65334139017103	0.00985487040765267	0.90788348798254	-2.95898001231003	0.0172551709338915
cg02519627	1.53497626176489	-2.24390120616704	0.0280033176824583	0.987984107767814	-3.54363699385338	-0.0264302436395984
cg15869923	4.70719189119418	-2.05331983456856	0.0437793427139312	0.99998347635927	-3.78864176389249	-0.00589204189907166
cg02532528	4.43744869762901	-3.03265114724583	0.00339839070369701	0.825160072719391	-2.35308308602215	-0.0113102801173984
cg16579337	3.65913284931796	-3.29810841771065	0.001531908617142	0.738029945080953	-1.89658319625299	-0.0147610048913578
cg15885383	4.41780747371671	2.88506946943732	0.00519755802379945	0.854825673238764	-2.59565324419001	0.00959491568211146
cg10343196	2.82522987086659	3.03416395754589	0.00338339049416561	0.825160072719391	-2.35055361355129	0.0227604732710908
cg05897918	-5.0480398679722	2.20312683701731	0.0308787398776923	0.994317443860543	-3.59756544654328	0.0084970956025396
cg20218520	-3.99843013670099	2.07126659636966	0.0420213632614564	0.99998347635927	-3.7663448672778	0.00588447470884222
cg17782713	4.40269542200279	2.19519560218233	0.031467208682714	0.995870514078786	-3.60796101902421	0.0107620867438656
cg18051552	5.8752950460231	-4.74973409927285	1.04921516609058e-05	0.33808142274662	0.947139744282594	-0.0107182078935408
cg22163130	-6.53238354087192	2.51732141756629	0.0141169444139604	0.94022852650322	-3.1616452239307	0.00316077379278433
cg00948881	4.28169120421948	2.60936244141274	0.0110839809086632	0.919838945076886	-3.02539130861439	0.00916303332943424
cg14729804	-5.63709918695182	2.3948242414925	0.0193082114917004	0.961080842591875	-3.33708752122539	0.00536516348821893
cg13909342	-5.52400112902498	3.8334179296244	0.000273150524101624	0.552971746280466	-0.906972727734662	0.0065010638816256
cg22958480	-5.52538589239361	2.45967036939683	0.016379206443902	0.949296965993459	-3.24506577416956	0.00572457954700204
cg25369025	3.54632723021211	-2.27189754934038	0.0261680814291858	0.985146918740604	-3.50614192017609	-0.0158959047881935
cg18766103	5.5456893618514	-2.7389158393409	0.00781213291343482	0.884621290810147	-2.82739273420193	-0.00522976157677002
cg02032682	4.11588161963874	-2.39459323327209	0.0193194326818239	0.961171952394361	-3.33741187236538	-0.0159076679563865
cg03877381	3.65215656539207	3.17563844948661	0.00222374810839475	0.776964359513988	-2.11029201118717	0.0166727464698572
cg05589564	4.94539153315529	-2.4160608758309	0.0183011713214082	0.95388796155727	-3.30716424054941	-0.00647115551423294
cg06899083	-6.1053080914561	2.50951124964146	0.0144059608722642	0.942292106720439	-3.17303414190975	0.00286923271727219
cg05092308	-2.68189058785154	2.69272481558082	0.00886088690486189	0.900725335649749	-2.89880467873209	0.0173467076941546
cg16772600	2.79282055791987	2.13478083041682	0.0362811606218792	0.99998347635927	-3.68612934921244	0.012086285953706
cg14093103	4.54985286713445	-2.2539492090432	0.0273319975079883	0.987554944356434	-3.53022339273254	-0.00720407300023929
cg19246944	-4.87124168025956	2.32020892041488	0.0232498402306047	0.975421367970941	-3.44055471262556	0.00942299798237343
cg16177887	-7.13685006523434	2.04611845181719	0.0445023923677021	0.99998347635927	-3.79754264560549	0.00247146805023129
cg17046934	3.74256164002642	-2.45772445101479	0.0164609480758849	0.949551782509579	-3.24785524220765	-0.0138189531871531
cg22422650	-6.17667687668169	2.41677199892888	0.0182682778234592	0.95388796155727	-3.3061586314797	0.00352473924935525
cg01897537	4.1112427752333	-2.12211864619265	0.0373677602520937	0.99998347635927	-3.70228269173858	-0.00658485629661687
cg15335415	2.18538975420067	2.16920396076829	0.0334651019127253	0.99998347635927	-3.64181185762851	0.0168377737640629
cg26330451	0.20713748812108	2.47491622027834	0.0157512830373236	0.947319346767457	-3.22315129227917	0.0330366132555628
cg19663886	3.97808490038189	2.29395235976226	0.0247979480748879	0.98055549624796	-3.47633875135599	0.00918183104174364
cg27310031	5.46615698114238	3.34415462464439	0.00132870123995587	0.717622661853275	-1.8149179862678	0.0104236610093054
cg11280549	4.53173099396909	-2.07243519133678	0.0419090394074964	0.99998347635927	-3.76488734734873	-0.010777913299578
cg07655965	-5.83646412171904	3.62087963710609	0.000551381733114845	0.623326994449538	-1.30996058044951	0.0105886687322666
cg00628275	5.42241325353963	-2.50783843556647	0.0144685524951543	0.942889165389426	-3.1754699121731	-0.00677730387241426
cg18840084	4.33435066872861	2.96295122572601	0.00416043895391507	0.841577163084751	-2.46868762834187	0.00851921421616553
cg04550605	3.91978721376331	2.1045778339389	0.0389197035773749	0.99998347635927	-3.7245271941062	0.00705559186172056
cg09166873	3.95554998704915	-2.50363944096052	0.0146267466447188	0.944517968956545	-3.1815784986323	-0.0217333272241369
cg10948748	-5.61074934460199	2.08115088587664	0.0410794564299749	0.99998347635927	-3.753994964488	0.00477421302095134
cg20626336	2.09350440256424	2.0968026289199	0.0396253242943928	0.99998347635927	-3.73433795568556	0.0230972660825539
cg06714776	-4.02028053655395	1.99990241438843	0.0493919852672226	0.99998347635927	-3.85403404252041	0.0136111123393672
cg09720124	3.12662602658907	2.01551933174848	0.0476905588643167	0.99998347635927	-3.83506756865769	0.0178820771404307
cg27520729	3.13468127087494	-2.65869707654539	0.00971398516129238	0.906512906568757	-2.95083571366242	-0.012592514180182
cg17552056	-3.50896681155784	-2.02109407239156	0.0470955135455392	0.99998347635927	-3.8282667720414	-0.0247666272640849
cg27491969	4.27694179356224	2.04214480328931	0.0449057527999727	0.99998347635927	-3.80244274118098	0.00619591757564442
cg06118088	5.6394507961006	-2.58776644658934	0.0117370938192101	0.925165254026536	-3.0576957885744	-0.00525879069323865
cg07799639	5.27162155530236	-2.00611237524515	0.048709292576981	0.99998347635927	-3.84650718941811	-0.00649625876079019
cg03899890	4.50813446474164	2.04981172319117	0.044130296476078	0.99998347635927	-3.79298107670621	0.00851397428742429
cg00414502	4.83274215034656	-2.2117148987123	0.0302524404842411	0.992724165503042	-3.58627421923978	-0.00740986136733202
cg16131534	-5.52209525237029	2.0434215762456	0.0447758070101205	0.99998347635927	-3.80086916993753	0.0044491001677248
cg06779884	4.00474293701109	-2.08797620738445	0.0404397626138368	0.99998347635927	-3.74543824820745	-0.00690566551547822
cg06449863	-5.79217251245183	2.25689895758884	0.0271376330096048	0.986880200379535	-3.52627635216942	0.00395121203045014
cg23481195	4.16041128193658	2.04380977730107	0.0447363614546522	0.99998347635927	-3.80039056285568	0.00754628378193911
cg11433207	3.91687950477697	-2.08972888020583	0.0402768945695569	0.99998347635927	-3.74323717572062	-0.0158370475329731
cg02755111	-5.64750671485417	2.18779723549805	0.03202497552015	0.997177241229113	-3.61763032047886	0.00504044731996292
cg19724701	4.66743150750726	4.06727545792164	0.000122984533882981	0.489141046495008	-0.450146552443818	0.0201093269538973
cg03597723	2.42860152892706	2.89101826840407	0.00511061757600438	0.854320991954885	-2.58603901517806	0.0287776834476728
cg26173171	3.48357162843331	2.66843848455291	0.00946242259873511	0.903622154152642	-2.93599069343864	0.0144439896306193
cg21851135	1.94418377066458	3.66523751481432	0.000477087952922092	0.611000698833009	-1.22688462829507	0.0385439499058166
cg17037029	1.7539175616238	2.2760818946407	0.0259031074029508	0.983528888873346	-3.50050545059288	0.03130382900082
cg26739647	3.20156229969497	2.03781290845747	0.0453490626820956	0.99998347635927	-3.80777542480564	0.0104195248143207
cg11529128	-3.67180759680795	-2.25260557938247	0.0274209377951326	0.987557105448159	-3.5320199020309	-0.0107685273038952
cg25210047	4.1800171444203	2.10829971466659	0.038585809104267	0.99998347635927	-3.71982016550095	0.0100071839101177
cg21682207	3.64638670373542	-2.32674224940442	0.0228782018596878	0.974656396960498	-3.43159979262237	-0.0107509920418672
cg04171138	3.04385971687803	-2.61628212913992	0.0108817976097262	0.917081111722389	-3.01499751296595	-0.0185534256908875
cg14112338	3.39935458186065	-3.43497260300593	0.00100008166052743	0.685203311309076	-1.65181963084433	-0.036967502596239
cg23261154	5.08303376912932	2.48933257613096	0.0151775078024934	0.945376973030413	-3.2023322022905	0.00590340565803638
cg26526440	-4.57077843520928	2.04145747602283	0.0449758411521015	0.99998347635927	-3.80328949983554	0.00481929463561295
cg26080782	-4.61498602664653	2.38635048241528	0.0197236516614866	0.962161471111678	-3.34896902362929	0.0152214806248747
cg16661974	3.76659355196912	-2.52834397210183	0.0137179450028718	0.938974192071822	-3.14552552396683	-0.0120997998944857
cg01501474	-5.44179318454799	3.75478499447705	0.000355138003230967	0.586012465161531	-1.05749735379422	0.0065767336810658
cg07823315	4.70737967671625	-2.29857135248862	0.0245191687566395	0.979174547707467	-3.47006751694794	-0.00976946793925948
cg17906685	1.07103647800065	-2.47229044496111	0.0158578635992963	0.947319346767457	-3.2269331225109	-0.022226515205125
cg13601101	4.67407586675513	-2.24213413581954	0.0281228675206015	0.987984107767814	-3.54599089423322	-0.00851124159091243
cg02995130	-4.93474333514386	2.26700138761317	0.0264811672716496	0.985956831842868	-3.5127265449209	0.00464189234168182
cg11118688	4.83493620687812	-2.09301568294044	0.039972998227208	0.99998347635927	-3.73910530807454	-0.00861694116640055
cg21622152	-5.97888066423787	2.51042508670834	0.0143718709874779	0.941597227631061	-3.17170298142438	0.00312736135698507
cg26424079	4.2590538835595	-2.28265933546004	0.0254913796250036	0.982897714433323	-3.49162839951855	-0.00655364162812766
cg19705917	4.15884226928165	2.61494108679263	0.0109207174147265	0.917974928820722	-3.01701346434652	0.00848645827518435
cg02238504	3.83661457542844	2.5080715804326	0.0144598142559543	0.942889165389426	-3.1751305072266	0.0108759059029488
cg09719580	-4.17539001780352	2.11754773355765	0.0377669043833607	0.99998347635927	-3.70809418410657	0.0116390290881884
cg11185518	3.99679641939415	2.18424749561269	0.0322956519502434	0.99773557742346	-3.62226010237041	0.010924220874677
cg22377182	5.27555223231671	-2.13836590592845	0.0359785494895298	0.99998347635927	-3.68154127874682	-0.00371069724995543
cg12699780	3.87663767353548	2.08472209774845	0.0407436654854474	0.99998347635927	-3.74952076998799	0.00792375686132241
cg24938457	4.8203548613626	3.37932762192038	0.0011908907635557	0.707568445127976	-1.7520669442946	0.00954309602536718
cg07068664	-1.51350389466669	2.08554556037568	0.0406665756309938	0.99998347635927	-3.74848818035699	0.0299038393412246
cg13316424	2.89054644197338	-3.27392174290698	0.001650025714795	0.745430032902794	-1.93919562143616	-0.022678413062851
cg26412995	4.03450284938521	2.10272104138366	0.0390872140857386	0.99998347635927	-3.7268728603568	0.0113929794492029
cg00822898	4.80005970674534	-2.38420431726371	0.0198301284959199	0.962161471111678	-3.35197297381238	-0.00881778254256826
cg02662823	4.62725636448732	2.81820816018236	0.00627309583512978	0.870669536264468	-2.70274269224103	0.00894398121086293
cg13242379	3.80370974290734	-2.80657145761024	0.00647998619692601	0.870753392218111	-2.7211970635234	-0.0111571860733494
cg19192878	2.82095414891517	-2.07137730312978	0.0420107111218791	0.99998347635927	-3.7662068189041	-0.0114997678136732
cg06028975	3.1545789261035	2.53906082951767	0.0133397948744799	0.938531853358998	-3.12980093838114	0.0139476029118545
cg18443692	3.88009848292084	2.23352259694218	0.0287119272536041	0.989851024174423	-3.55744058282962	0.0160206364532702
cg19488812	2.57154905496943	2.44359379410032	0.0170655919728596	0.951326787155015	-3.26805967438666	0.029641249353523
cg02524989	5.43855605061696	2.31578092688225	0.0235047543281189	0.977576190033703	-3.44661244153775	0.00446992310564609
cg11920519	3.60111712808059	-4.08380340101234	0.000116130565994895	0.483110116284135	-0.417373357798853	-0.0147773373685014
cg00423693	4.04301645125958	-1.99746415649665	0.0496622686430957	0.99998347635927	-3.85698392509603	-0.00619195828513786
cg01215521	5.39719748295378	2.92025985642963	0.0047024518748463	0.850944621374941	-2.53857747041762	0.00764087107741585
cg18223503	2.84526063362036	2.35355340853782	0.0214077178883146	0.967367945438642	-3.39463979516018	0.0173971413991036
cg03410576	-6.80787553163154	2.53876929570822	0.0133499560075439	0.938531853358998	-3.13022937504008	0.00256309380872998
cg13934918	-4.61674860123463	2.11653199038996	0.0378561032184084	0.99998347635927	-3.70938418680271	0.0231171073314878
cg12373600	-4.620723994583	2.14250603472486	0.0356318244375988	0.99998347635927	-3.67623490106629	0.0111839810910198
cg14547461	2.98904040633543	-2.98937975402274	0.00385454035168951	0.834733794397777	-2.42507011559621	-0.0223771075658488
cg06631297	3.57836069734777	-2.45054189169721	0.0167658418748899	0.949916769949587	-3.25813647292772	-0.0286659828497183
cg09614956	2.92522600345417	-2.05945651078579	0.0431712133851445	0.99998347635927	-3.7810360213257	-0.0172153445812537
cg01174811	3.01965084605383	-2.4078344343465	0.018685559111891	0.957091449123608	-3.31878039230178	-0.016570974837141
cg05998901	6.03148965406736	-2.89130153863974	0.00510651132054196	0.854320991954885	-2.58558085588207	-0.0066925231048276
cg25326509	-4.57022098218952	2.8074558790919	0.00646404448489913	0.870753392218111	-2.71979641084165	0.0113596979754728
cg11662383	2.97746818245484	2.75074747908063	0.00756242633383407	0.881373053238536	-2.80895741640977	0.0175473234187378
cg14574315	-1.4898362862883	2.0028350711783	0.0490685681195813	0.99998347635927	-3.85048195915644	0.029224396410615
cg20347252	4.89074836694752	2.50066976355352	0.0147395656151169	0.944517968956545	-3.18589392458336	0.00635728641322519
cg13550604	3.89305544832345	2.21590221571715	0.029951136566793	0.991966866437825	-3.58075583195537	0.012271596468757
cg26120636	3.11865004047	3.13417294408282	0.00251788680995551	0.785105731741546	-2.18146213110849	0.0206995098500686
cg17454029	4.66208664817803	-2.58120440492436	0.0119423426823095	0.927324653001691	-3.06747128611958	-0.00641743710258624
cg22832489	3.20735200144287	-2.07854730345186	0.0413257709847135	0.99998347635927	-3.75725280081452	-0.0123823709931309
cg06620541	4.27593987345627	-2.14862257550841	0.0351249091202928	0.99998347635927	-3.66837975975829	-0.0098633527552493
cg26296653	2.79855142788964	2.11189307328075	0.0382658066637435	0.99998347635927	-3.71526907884749	0.0134452726320479
cg15805553	-6.86859473920428	3.35588368286245	0.00128115635448882	0.714820629742592	-1.79400404882582	0.00525112489631223
cg25462189	5.6838147547324	-2.45013636253294	0.0167832063420661	0.949916769949587	-3.25871625175191	-0.00731480748225222
cg08173467	-3.91737163625133	2.71554955890806	0.00832757105545292	0.890205252664928	-2.86362920158176	0.0129319293701511
cg00387357	2.68708792049905	2.1188927425393	0.0376490717136334	0.99998347635927	-3.70638521575958	0.0125590903356256
cg21389456	3.14435054525542	-2.3453611605669	0.0218478517608359	0.969838085601913	-3.4059690110736	-0.019282298966745
cg10254317	5.19066825746012	2.36955745750297	0.0205705846930381	0.962982001785662	-3.37241658652105	0.00536081479536554
cg12602065	5.32398276964146	-2.45430274574069	0.016605570739498	0.949820625628541	-3.25275606109729	-0.009960044514845
cg06990298	-5.59154365008277	2.71674199823314	0.00830053214676662	0.890205252664928	-2.86178549646097	0.00443637737098907
cg07962479	2.03202752867655	2.01727733176886	0.0475022176035059	0.99998347635927	-3.83292465323479	0.0241539310429906
cg26710404	3.85942621459512	4.18748331854186	8.0822639511605e-05	0.46760443230936	-0.210422426571673	0.0134062470327727
cg12971891	4.41665307663073	2.13130965135085	0.0365762669722865	0.99998347635927	-3.69056555136263	0.0104470922082723
cg11128579	5.10884559907506	2.38103630201588	0.0199882388955931	0.962182610950095	-3.35640326930961	0.00615088860964441
cg05084750	-4.08981762983985	2.37970768021114	0.0200548820812824	0.962182610950095	-3.35825988182745	0.0106117704577142
cg13378201	4.97152615106174	-2.77543617528215	0.00706475230415628	0.874965553445154	-2.77030241634141	-0.00748758171295316
cg04191978	4.07474239689532	-2.30245409046662	0.0242869757369598	0.97912670276121	-3.46478802293775	-0.00869437968435471
cg17232055	2.26820432466175	2.33059197087823	0.022661693057374	0.973617263085189	-3.4263136995754	0.0178968372506249
cg05577686	4.73050889224558	-2.63320552124734	0.0104013533511834	0.912599543833979	-2.98949014857717	-0.00785579239229672
cg11338140	5.87738846109232	-3.35700017525348	0.00127671513035063	0.714820629742592	-1.79201089790343	-0.00774341507624254
cg09290505	3.61078574278195	-2.00132761119857	0.0492345852671658	0.99998347635927	-3.85230837387311	-0.00760102217620029
cg00353608	4.17561807314485	2.77962371999533	0.00698338173016724	0.873583895699047	-2.7637210817026	0.0122046607103671
cg14831732	4.09876537668952	2.6922546205426	0.00887219385687417	0.900725335649749	-2.89952699188177	0.0134735006957076
cg14115785	5.15312051127629	-2.17902048068331	0.032697869324432	0.998432870338366	-3.62906619239856	-0.00450271773253563
cg27344604	3.34552093189617	2.60397070327929	0.011243875934303	0.920378770937225	-3.03347560824285	0.00984154854885033
cg27551423	-5.3489038017969	2.23991942275538	0.0282733365903547	0.987984107767814	-3.54893895863845	0.0075286397679286
cg15693490	3.94078032561155	2.37030991803501	0.0205319529179163	0.962982001785662	-3.37136876768223	0.0102862731704199
cg09264112	-4.73414819799876	2.13738380921935	0.0360612274792631	0.99998347635927	-3.68279877327185	0.00748039384633749
cg10449608	4.51263625402817	-2.07246741556864	0.0419059457365962	0.99998347635927	-3.76484714615241	-0.0060957847403369
cg11522201	-6.15064202155983	2.6259349955134	0.0106053465182309	0.914205623062285	-3.00046364129789	0.00343573031185129
cg01138671	5.02103332900883	3.56067061373363	0.000669982277267344	0.633693450246033	-1.42181328897464	0.00918459513176884
cg25606614	3.98222971177145	2.24042109712233	0.0282391905639784	0.987984107767814	-3.54827137468221	0.00973474973976007
cg03619472	-3.14850215097159	2.39540963695851	0.0192798020409008	0.961080842591875	-3.33626547552648	0.0161874145173466
cg17808839	3.60723398293096	2.32623078856813	0.0229071041816785	0.974656396960498	-3.43230155700246	0.0131320200988435
cg15202954	-2.64525380329479	2.1347445647554	0.0362842330422707	0.99998347635927	-3.68617572816584	0.0163814818544811
cg15568408	2.60681601105992	2.6865955008208	0.00900931728861713	0.901553845786098	-2.90821318725653	0.0191613682968218
cg08478447	-5.88879864376951	2.08996584774295	0.0402549179005653	0.99998347635927	-3.74293946404062	0.00331848609665927
cg01192140	4.39826694004029	2.86166259786365	0.00555306148590506	0.86725708181481	-2.63334646459734	0.0204420157180507
cg19282586	1.30191275805134	2.48239716591867	0.0154511505592319	0.946697026646765	-3.21235956869863	0.0192724138659041
cg20626251	3.82319889899223	2.67979398944498	0.009176677832458	0.903622154152642	-2.91863488522548	0.0115769494477449
cg20610619	-4.77832559245874	2.10673310003161	0.0387260477690678	0.99998347635927	-3.72180229672413	0.00532195805663076
cg05484691	3.10872621213152	-2.3137483616842	0.0236225940378837	0.978342374175193	-3.44938998048824	-0.019341414191488
cg05915316	-3.5989545181412	-2.2137103931102	0.0301085218115564	0.991966866437825	-3.58364546239115	-0.0103586666673422
cg19844829	4.69978734184603	2.01057600642102	0.0482235961436049	0.99998347635927	-3.84108472705982	0.00847735781118775
cg14045720	2.02127259980255	2.15756481473987	0.0343951306057928	0.99998347635927	-3.65686227970727	0.0275541503621527
cg05924080	2.25890041687184	-2.04122199103775	0.0449998757635057	0.99998347635927	-3.8035795520923	-0.0158876722780439
cg14692768	-4.60344845027254	1.99669430557375	0.0497478701835521	0.99998347635927	-3.85791467832522	0.00668973532398191
cg14766073	3.8554903796732	2.09663081678391	0.0396410411553608	0.99998347635927	-3.73455440487469	0.00733832117741062
cg18264519	3.17952950779363	-2.0911052405867	0.0401493941631014	0.99998347635927	-3.74150760431813	-0.0110067850869704
cg00933813	4.56679639367919	-2.12940350759906	0.036739206884638	0.99998347635927	-3.69299906481856	-0.00595486150457225
cg12108520	4.68428370686734	-2.1305582611712	0.0366404216409455	0.99998347635927	-3.69152504403222	-0.00568829708026641
cg10329694	2.21764533191981	2.09440144320184	0.0398454681256299	0.99998347635927	-3.73736162506447	0.0173715667287232
cg26040060	3.98014604517724	2.29318915478788	0.0248442802956863	0.98055549624796	-3.47737397830753	0.00804877646415691
cg01285652	2.19847199994022	2.05738577134329	0.0433755983650038	0.99998347635927	-3.7836046186649	0.0194084478496866
cg03010092	5.56839294350773	2.49065988644181	0.0151256372885635	0.944894208753694	-3.2004106720176	0.00534597564707395
cg03976144	4.75541224953477	2.30763423135113	0.0239802285516348	0.978962820830569	-3.45773321640618	0.00951775793083365
cg00356628	3.22851045470281	2.23351413663395	0.028712511265262	0.989851024174423	-3.55745181374379	0.0132427055568842
cg17971171	-5.42711363296882	2.21369586757256	0.0301095672443021	0.991966866437825	-3.58366460458074	0.00453538632296736
cg05940703	-3.96904060516311	2.06319170446112	0.0428046461542365	0.99998347635927	-3.77639728272635	0.00697573473522622
cg21997358	2.04664350524349	2.39873886769499	0.0191189417343231	0.960411618828887	-3.33158735587855	0.0214330719435004
cg15496665	3.72241085376521	2.00512361927334	0.0488174468730922	0.99998347635927	-3.84770695214679	0.00926752652785123
cg20483578	1.32100217784588	2.09887739458842	0.0394359570443113	0.99998347635927	-3.73172298943443	0.0252227448578484
cg08432846	-6.20621510625412	2.74728267282346	0.00763478350857107	0.883326272416536	-2.81436207961575	0.00507469080399471
cg01471036	3.81420810861938	-2.41992410906588	0.0181231104636559	0.95388796155727	-3.30169838078439	-0.00859848708339839
cg10466699	5.01670226767981	-3.21816266434831	0.00195572809376564	0.774977514371657	-2.03667427393252	-0.00805332065964182
cg07290273	-7.24323718565207	3.46811930515609	0.000900563440135787	0.67093969488877	-1.59163854120779	0.00325965249711615
cg07278527	5.46529327330388	2.21240457074532	0.0302026319529406	0.992467462294964	-3.58536590245399	0.00428085338090889
cg00925871	-6.24567356638472	2.11870053132106	0.037665891236513	0.99998347635927	-3.70662949480558	0.00357311565078126
cg09673731	4.8773137855309	-2.39284209581479	0.0194046834065429	0.961333680796984	-3.3398697816918	-0.00950965276496951
cg06952006	4.88054071430691	2.12179365995426	0.0373960173101786	0.99998347635927	-3.70269622698058	0.00446742828918212
cg01834742	5.82473365995984	-3.61471688028425	0.000562535870575802	0.627246441131847	-1.32145793561659	-0.0082023606187599
cg04577052	-6.5472191168744	2.96251794304241	0.00416563648177501	0.841577163084751	-2.46940048834631	0.00269714822386118
cg26510160	-6.10483501334836	2.48124131359829	0.0154971845064608	0.946697026646765	-3.2140286113761	0.00491732696240532
cg07149022	-4.20050897566413	2.01482859631354	0.0477647352612205	0.99998347635927	-3.83590910667704	0.00689071826981971
cg11412703	4.9675789475235	-2.01125198798344	0.0481504048127123	0.99998347635927	-3.8402626443177	-0.00571517654933429
cg25069476	3.15221638282297	2.01982895753535	0.0472299888436241	0.99998347635927	-3.82981152376077	0.0109719221328779
cg22632063	4.82405844382001	2.84362106874042	0.00584222646865371	0.870669536264468	-2.66225064581959	0.00550688523509135
cg06980903	1.52286945454535	2.08562159466548	0.0406594639246906	0.99998347635927	-3.74839281908996	0.030039184043786
cg27206379	4.55863079097959	-2.09031610226398	0.0402224538780063	0.99998347635927	-3.74249937357533	-0.00814860835958597
cg03858714	5.52159781285414	-2.17570915171627	0.0329549365038324	0.999092549409664	-3.63337090230606	-0.00480070105993902
cg02161478	-3.78336160539737	2.03558476859088	0.0455785460942004	0.99998347635927	-3.8105145935562	0.0120323653301695
cg21224147	3.82927489865129	2.85377066734599	0.00567788895970297	0.867512007908463	-2.64600607663394	0.016569999155381
cg08631940	3.09640837641089	1.99683812123206	0.0497318693873326	0.99998347635927	-3.85774082777812	0.0191007209346934
cg02845870	4.21274045448098	-2.3566513154424	0.0212433469662236	0.967225766451869	-3.39034741991539	-0.0062116548407366
cg04116643	4.34507836679722	-2.37539180927927	0.020272733504751	0.962182610950095	-3.36428518662169	-0.0108388560931574
cg12851880	3.98410694368967	2.21156309610288	0.0302634134363433	0.992895239549483	-3.58647411618507	0.00786080450082827
cg04706627	-2.99313976261271	2.24720332027964	0.0277811145262898	0.987984107767814	-3.53923421961344	0.0159840710199169
cg12648074	-3.42836594518421	2.22808868775465	0.0290891863756834	0.989851024174423	-3.5646468389991	0.00991398380515923
cg24171875	-4.83589347269934	3.017824651702	0.00354871040141756	0.832173712853255	-2.37782814108309	0.00718319206160695
cg03529858	2.12353304056993	2.9393439979988	0.00445255238016171	0.843452127173702	-2.50742214272237	0.0371881415854793
cg00989217	-5.06315137785848	2.42121538603511	0.0180639405065258	0.95388796155727	-3.2998698954608	0.00580841846456398
cg14079670	4.33752401619055	-3.64014056616807	0.00051786166448444	0.61360558617165	-1.27395657789015	-0.00974395553050056
cg22873932	2.8675622148228	2.61412186376171	0.0109445550806084	0.91817691850798	-3.01824459552363	0.0179196360588163
cg09459907	3.38280867846046	2.44330767527193	0.0170780378500809	0.951559332326618	-3.26846783307703	0.0145963056519317
cg21344741	-5.14838883873836	-2.74268569238428	0.00773176284377095	0.883895743804946	-2.8215251002697	-0.00669013917849693
cg08712717	-4.98702021676376	3.30122681646115	0.00151727198820859	0.737282680716436	-1.89107484130184	0.0076008533811016
cg05105207	3.86839005509396	2.0333347646642	0.0458112949980617	0.99998347635927	-3.81327806529856	0.00950492115248924
cg09621032	-1.86896987458096	2.64818269557919	0.00999232940642916	0.911230693381508	-2.96681313078097	0.0199934023138386
cg08392484	5.18974007398674	2.26188497299717	0.0268118647421792	0.986880200379535	-3.51959504624074	0.00567189802964174
cg05281831	-4.82620484131213	2.01040072051046	0.0482425906576161	0.99998347635927	-3.84129785947335	0.0205719534250301
cg09548167	-5.54286903640659	2.44026817704945	0.0172107560023657	0.952700208208328	-3.27280147181686	0.00474251092612521
cg01189615	3.5766374368706	2.23194622591764	0.0288209240731841	0.989851024174423	-3.55953258785776	0.0123457617059959
cg08772854	1.08272701693327	2.0836184426037	0.0408471844360344	0.99998347635927	-3.75090417286035	0.0229033465474211
cg10859027	4.98136699174771	2.29443628270697	0.0247686099683335	0.980541139090272	-3.47568220410809	0.00828514306563233
cg04595664	4.87635804213388	-2.23991634773407	0.0282735460009946	0.987984107767814	-3.54894305022894	-0.00750540527685051
cg16353953	5.2649776459785	-2.02706911299717	0.0464648344866755	0.99998347635927	-3.82095993467977	-0.0050405627498249
cg08536094	1.92861500393376	2.12628640753955	0.0370070220976562	0.99998347635927	-3.69697465796707	0.0191367130244956
cg04580750	3.97379432366061	2.24075022905567	0.0282168082108442	0.987984107767814	-3.54783332866115	0.0101319425721148
cg15124950	2.05510377510828	2.21459756150182	0.0300447308595213	0.991966866437825	-3.58247612989991	0.0144132468126658
cg22395807	-4.10281399350744	2.269793068591	0.0263022501160306	0.985558966825387	-3.5089735536032	0.0102145761070102
cg09652501	5.09959021709898	-2.15567052518734	0.0345486098245616	0.99998347635927	-3.65930541076975	-0.00786356503885066
cg19516385	3.96673527127076	2.05787397641742	0.0433273367341814	0.99998347635927	-3.78299923319792	0.00896129708857496
cg25181236	4.44638535699297	-2.04618155496799	0.0444960121098301	0.99998347635927	-3.79746476513112	-0.0124896528506528
cg03216739	4.22226931286286	2.25946327451315	0.026969656495221	0.986880200379535	-3.52284164213467	0.00727834939564942
cg00092736	3.75848781373523	2.15059671544011	0.0349626477784104	0.99998347635927	-3.66584050934113	0.00987094452330728
cg25567199	3.21384133570804	2.28047426549029	0.0256275122759813	0.982897714433323	-3.49457971758909	0.0293879382554868
cg05834161	4.22407353242944	-2.76500092317883	0.00727132327365724	0.877604773772505	-2.78667154592564	-0.00833232149939367
cg02216879	5.39013302386424	-2.26250300651115	0.0267717258916898	0.986880200379535	-3.51876604051314	-0.00517528009715873
cg07098680	2.74552631465872	2.49728383379606	0.014869153484675	0.944517968956545	-3.19080939369475	0.0187887407373678
cg21523719	3.81835638026477	-2.48620403421231	0.0153004029542156	0.94614503553467	-3.20685820634581	-0.0081256882576114
cg03565996	4.64692551125444	2.47812400089444	0.0156219524604612	0.947319346767457	-3.21852697516034	0.00862364843606866
cg01988536	1.16899370386384	2.79201096284426	0.00674768549730611	0.873353580345607	-2.74421063444972	0.0515320082471369
cg24147947	3.86792662444311	-2.12704474469798	0.0369417113976571	0.99998347635927	-3.69600791094309	-0.0114513650389622
cg07749951	5.51247700706471	-3.11825649742019	0.00264015407364503	0.792208824775516	-2.20861718914229	-0.00596176265988857
cg25371672	4.02657211238324	-3.18975197168358	0.00213119748572814	0.776964359513988	-2.08592898333379	-0.0111104927934321
cg10434047	4.8141013315284	-2.58847086983949	0.0117152517675124	0.925165254026536	-3.05664528594	-0.00717144981039852
cg00251738	-4.39900807866569	-2.16334892052346	0.0339301673473638	0.99998347635927	-3.64939131259242	-0.00669038245898416
cg00837330	3.21391475234354	-2.62836467095708	0.0105367749081119	0.913781509327357	-2.99679904209751	-0.0173415237028814
cg13935535	4.96591208934049	-2.002876059822	0.0490640607345795	0.99998347635927	-3.85043228160728	-0.00744880860373887
cg03568287	-5.21670699839451	2.23949380647294	0.0283023342781157	0.987984107767814	-3.54950523550417	0.00364219069194615
cg10392840	-4.87696401323019	4.3005950114318	5.41400499629414e-05	0.402956254655479	0.0179093032254674	0.010938455652126
cg07568344	-4.35357426483101	2.2925946154832	0.0248804263033717	0.980896455761608	-3.47818023076744	0.00583289167227074
cg18521518	3.85727323540666	2.05520998136306	0.0435912511367863	0.99998347635927	-3.7863011740865	0.00746821801252728
cg18031708	1.73110895272856	2.1372424326508	0.0360731429048654	0.99998347635927	-3.68297975483312	0.017849835556036
cg21397287	5.31972537898168	-2.38731780717714	0.0196758271158301	0.962161471111678	-3.34761437497946	-0.00416132277909387
cg05423425	4.95340793228669	2.47199238922282	0.0158700025711552	0.947319346767457	-3.22736220616494	0.0049958826428198
cg02473953	-7.48017204491211	2.20115185572402	0.0310243668103633	0.994857801973645	-3.60015696372435	0.00259498391397189
cg07947531	3.72599916928718	3.38690151983561	0.0011630354545139	0.704468417037605	-1.73848048861954	0.0129588102674386
cg06226279	3.42626678189938	2.94375556085079	0.00439656124482417	0.843452127173702	-2.50020004096729	0.0187166999704032
cg05767254	5.54257050074965	-2.41611563106583	0.0182986366988381	0.95388796155727	-3.30708681869981	-0.00439413625250562
cg12029786	4.33304847613821	2.82128906954156	0.00621934609554242	0.870669536264468	-2.69784756130914	0.0083623102873277
cg08812593	2.70570747203343	2.4579547764112	0.0164512538022593	0.949551782509579	-3.24752516146574	0.0176377356624501
cg16325280	-5.36901192925944	2.0894008718795	0.040307331625945	0.99998347635927	-3.74364921880145	0.00390375643692257
cg18449050	3.99796640237451	2.97909451816562	0.0039710189231584	0.835641065567183	-2.4420765303762	0.0128865727704285
cg24520877	3.06575428768184	2.87537304918405	0.00534219964845147	0.859509521537544	-2.61129424210177	0.0151250077887178
cg10176345	3.48947539745493	2.03859370572692	0.0452688815404137	0.99998347635927	-3.80681494962754	0.0154317157761503
cg13982763	-4.26571019680327	2.23188416484916	0.028825222667888	0.989851024174423	-3.55961492451348	0.00820247182534263
cg24048919	4.93970557893913	-2.43177288407137	0.0175866130260344	0.95388796155727	-3.28489138762731	-0.00523291551934602
cg00334550	4.25931690257721	-2.42567268779149	0.0178610200365721	0.95388796155727	-3.29355232792848	-0.0126842067382026
cg04224442	4.58344699987242	2.08763954179807	0.0404711126631959	0.99998347635927	-3.74586086805361	0.00534340552388757
cg26291543	4.50712261597171	-2.14009441847714	0.035833435304561	0.99998347635927	-3.6793268927013	-0.00922135572994631
cg18110469	3.1940552249558	2.4838971399816	0.0153915946215973	0.946697026646765	-3.21019271580433	0.0238349866158459
cg26177041	1.66875138323524	2.00592131229301	0.0487301758150087	0.99998347635927	-3.84673906565155	0.0203554986837057
cg13094549	3.76302308299128	2.32712522230047	0.0228565814995569	0.974656396960498	-3.43107424268246	0.0127015845401049
cg12692286	3.69777234346503	-2.11458363383206	0.0380277131439788	0.99998347635927	-3.71185716982587	-0.00958480380937909
cg25009088	2.96266373019547	-2.09487209559212	0.0398022347645134	0.99998347635927	-3.73676918953422	-0.0126066959826683
cg07423421	-4.95888530668145	2.29549335518987	0.024704631125	0.980400791649326	-3.47424766512102	0.005238589196404
cg14197567	1.18379136623794	2.1608700801124	0.0341287559606729	0.99998347635927	-3.65259510473195	0.028271764223637
cg16128167	0.671705649534268	-2.18920811942756	0.0319179449970588	0.997177241229113	-3.61578844031667	-0.0329820990760024
cg23008973	3.34903298544986	2.36496425375505	0.0208078094544537	0.964948644693759	-3.37880698596923	0.0151634515036337
cg10769844	2.56176538204414	3.20006271487626	0.00206587790025611	0.776964359513988	-2.06808615861818	0.0216450473681814
cg07323711	5.59528930205377	-2.95999448864071	0.00419602683634253	0.841577163084751	-2.47355077809187	-0.00728793151074214
cg02003611	-6.12397942684973	2.53758885297298	0.0133911706822782	0.938531853358998	-3.13196376171967	0.00219562601716563
cg11758407	4.50823504262924	-2.18711433647908	0.0320768934261094	0.997442362673365	-3.61852147961277	-0.0128506158159249
cg19324704	3.10414996001841	-2.95094823008875	0.00430666855030738	0.84242917741057	-2.488408895	-0.0181886677428101
cg11319265	5.88496125124151	2.62332636546565	0.0106794197498724	0.914309117842139	-3.00439531108797	0.00570472282282564
cg09949845	-5.47782049023636	-2.1084657730025	0.0385709699309861	0.99998347635927	-3.71960999091646	-0.00440588080517613
cg12337005	-4.83272221935148	2.41060288091935	0.0185554029456539	0.955642244836982	-3.31487469602927	0.00813162599035556
cg16175146	4.85980712372885	2.46288843575774	0.0162448251164369	0.949135844336743	-3.24044890243407	0.00597795306198134
cg05598969	-6.91478328484212	2.77308360816813	0.00711084698119338	0.875811385493043	-2.77399665563722	0.0037764029397974
cg19717762	4.62728880506509	-2.17646184288536	0.0328963484079701	0.99907259349914	-3.63239288275566	-0.00792022519917923
cg04310104	-4.24355376709326	2.25824510915816	0.0270493382001297	0.986880200379535	-3.52447367886936	0.0100490125581559
cg05248798	2.67186870113677	2.2079696426053	0.0305241858786948	0.993385167408262	-3.59120276342388	0.0188114754486159
cg05287196	5.0826437913727	2.17903290408776	0.0326969081750399	0.998432870338366	-3.62905003185863	0.00440256545515116
cg12641739	-0.0016636655432055	2.31965076792364	0.0232818367573288	0.975800032504009	-3.44131880720967	0.039737421841919
cg13080316	2.09215089657652	2.4751801539548	0.0157406056121572	0.947319346767457	-3.22277098313153	0.0223312251244853
cg09596429	-4.09397784949739	2.23324224560737	0.0287312853574597	0.989851024174423	-3.55781272590462	0.00638801175565902
cg02662046	0.174903764702438	2.13824130557168	0.035989029840537	0.99998347635927	-3.68170084593278	0.0583922987039406
cg18560443	4.45653944703408	-2.25430763887061	0.0273083145871245	0.987554944356434	-3.52974400427136	-0.00865433352261058
cg18250161	4.32052077801558	-2.48855422652476	0.0152079996221435	0.945376973030413	-3.20345863930602	-0.0105435224153669
cg04862097	-4.23872071663626	2.09137625317995	0.0401243299114709	0.99998347635927	-3.74116693004345	0.00562737386499983
cg23203812	4.38476177768655	3.53450932066618	0.000728738501175748	0.645929281016019	-1.47008040594912	0.010614497899081
cg21396278	2.81213054495204	2.26560214852794	0.0265712470734631	0.986290565769658	-3.51460619810526	0.0234323972542946
cg20887450	5.83245476813087	-2.17059331598889	0.0333555666882405	0.99998347635927	-3.64001082406806	-0.00283641242497756
cg14930636	-3.26087295332673	3.21897749616624	0.00195090124986176	0.774977514371657	-2.03525747955745	0.0316753630375989
cg05108160	-5.44612433566149	2.52950705185135	0.0136764423091412	0.938974192071822	-3.14382143959539	0.00521490974281687
cg17350006	-5.0319148243822	2.26926127472095	0.0263362499678024	0.985558966825387	-3.5096887588897	0.00445140188197424
cg14851970	3.25247933782386	3.09149568089456	0.00285829668852463	0.805269666404382	-2.25406711782179	0.0254826436056215
cg03000596	-4.52058790880216	-2.51695024696899	0.0141305604613382	0.94046927448818	-3.16218708937642	-0.0107577092493696
cg06591395	-5.25911458993439	2.32567794527569	0.0229383814321141	0.974656396960498	-3.43305996204773	0.0043673900002102
cg00154986	2.61407981374929	2.17346236056395	0.0331303656122518	0.999718774063539	-3.63628863831746	0.015259628281402
cg01714149	4.35528305850086	2.56328833245832	0.0125193806849855	0.93207864759355	-3.0940646464551	0.0106506070388434
cg01005349	-5.85709824219939	2.88068565182264	0.00526249796473009	0.85664131361026	-2.60272925694924	0.00465697397039154
cg13784557	-5.24210866065986	3.3042416138791	0.00150324679752423	0.733986760628927	-1.88574639309364	0.00765373785400092
cg12358527	4.56512869839732	-3.11649042354988	0.00265405722524733	0.792895158771991	-2.21162465532118	-0.00803235011257641
cg05980081	-4.71921193731532	2.19600720366151	0.0314065427512072	0.995771324012472	-3.60689865949568	0.0051739224995584
cg12150964	3.61473669386785	2.40919204051894	0.0186216308081749	0.95657740470145	-3.31686553806283	0.0191155270321343
cg14492049	3.77716051368524	2.06886146316861	0.0422533607783535	0.99998347635927	-3.76934247066084	0.0133017474965696
cg07179903	0.930865192678728	2.46676381636417	0.016084309438073	0.948553644720149	-3.23488274696665	0.0459057665026491
cg16238000	-6.47203056772096	3.93233401826695	0.000195509486919062	0.525267778458438	-0.715363717869715	0.00521099944395227
cg01402552	2.76041112509343	2.45143047145443	0.0167278498431097	0.949916769949587	-3.25686582153605	0.024375751524836
cg17361290	-2.92004830805651	1.9965662705243	0.0497621189544806	0.99998347635927	-3.85806944361278	0.0152264225675827
cg05396610	4.40873454284535	2.59988518953006	0.0113664243383002	0.922356813124793	-3.03959294541871	0.0106762912085936
cg13315838	4.27858115749773	-2.07115039272917	0.0420325468190697	0.99998347635927	-3.76648976343338	-0.00684990923820417
cg25598086	-5.17683663218102	2.16169134624322	0.034062849322283	0.99998347635927	-3.65153399144279	0.00792511503007361
cg19692648	-5.77066974523765	2.14182718401402	0.035688476090144	0.99998347635927	-3.67710556480189	0.00323168370517183
cg18297220	4.62203944203183	2.26315254934922	0.0267295977703908	0.986880200379535	-3.51789457099094	0.00748142258283313
cg08752947	4.94393541448229	2.47072420665636	0.0159217454445476	0.947461636645006	-3.22918744226758	0.00512130674406486
cg16364255	3.45338934339016	-2.23804133912109	0.0284014895904013	0.988359567598495	-3.5514370625705	-0.00822644280920459
cg21287883	3.76498589747465	-2.47163323458436	0.0158846410177776	0.947319346767457	-3.22787919478438	-0.0126357981220953
cg20668096	5.59946139611837	-2.79410798212516	0.00670851524762221	0.873188033518193	-2.74090152365404	-0.00719832027756162
cg11664229	4.7551772180005	-2.01350775215016	0.047906853339689	0.99998347635927	-3.83751763721669	-0.00474017640056568
cg06503456	5.19904804865391	-2.24415457657833	0.0279862128256155	0.987984107767814	-3.54329935711718	-0.00430348193920627
cg09832764	5.6908293733165	-2.34399631400472	0.0219219556096902	0.970060236918935	-3.4078534138463	-0.00433843411523305
cg27037226	4.35993160959608	2.07458243618893	0.0417033255473212	0.99998347635927	-3.76220741145078	0.00661052905618298
cg16571565	4.73177462777819	-2.36773490894732	0.0206644238790165	0.964106521575747	-3.37495343032239	-0.00573250971440009
cg02645338	5.13448776187338	-2.98598121458913	0.00389267287718047	0.834733794397777	-2.43069398410201	-0.00791716884680382
cg11910237	4.44464779864047	-3.27365737505777	0.00165136284715332	0.745430032902794	-1.939660297305	-0.010863438199419
cg09265360	3.82017318100601	2.02374978417067	0.0468142946976866	0.99998347635927	-3.82502137956209	0.00815432548164041
cg08232895	2.74515606709369	-2.13398920941114	0.0363482781268708	0.99998347635927	-3.6871415779974	-0.0122344911866109
cg09499436	4.34523244170356	-2.17273597869801	0.0331872557736478	0.999718774063539	-3.63723140192595	-0.00860426888530963
cg23858197	3.12147893802897	2.37735077167334	0.0201735912743695	0.962182610950095	-3.36155139392889	0.0153673778341457
cg15137437	5.24009964050207	2.35514446480512	0.0213231577310115	0.967225766451869	-3.39243583400406	0.00625000516424301
cg00495035	5.32170412479183	2.32323637039715	0.0230769678124638	0.974656396960498	-3.43640764744453	0.00633860658561913
cg01214321	-5.76505150479165	2.37391224688743	0.020347901089715	0.962238419697125	-3.36634877413858	0.00574437333588487
cg09270632	4.98203657080706	2.18090805588853	0.0325521182309184	0.998150251534866	-3.62660993564327	0.00456124656714885
cg07795614	-1.30199048495334	2.49493934136764	0.0149594828695118	0.944517968956545	-3.19420994889391	0.0249274985804007
cg26986249	-1.2649193013244	2.08653512750239	0.0405741027233425	0.99998347635927	-3.74724684926889	0.0294021228247723
cg07727295	3.14267904895924	3.12527163231521	0.0025855972299864	0.787012997568005	-2.19665991483526	0.015617147852414
cg07133174	3.76889194649724	2.18171643650193	0.0324898723241023	0.998123767115693	-3.62555747220697	0.0113264425874825
cg10970614	4.71594104229187	2.87530341791644	0.00534325163691511	0.859509521537544	-2.61140642743607	0.0103715987366649
cg05573077	4.74998474354496	2.83480112655988	0.00598857969486959	0.870669536264468	-2.67633351864349	0.00710689807908793
cg01602252	4.48368903784514	2.54974405133427	0.0129722242829189	0.935759750822187	-3.11407490266546	0.00837119373354245
cg00533295	4.81025407397813	2.11860816730845	0.037673975910749	0.99998347635927	-3.70674687259547	0.00593553728697904
cg05210969	4.88224816096669	-2.1994230539721	0.0311523353652291	0.995161073710511	-3.60242388176208	-0.00557223831271136
cg04771980	2.39733490639737	2.06929359514765	0.0422115962304973	0.99998347635927	-3.76880410525836	0.0164234762257441
cg23861453	1.11411856150855	-2.24097238496269	0.0282017095051162	0.987984107767814	-3.54753762874825	-0.0151215596582635
cg10129658	3.98818372858086	-2.10481870374153	0.0388980192222212	0.99998347635927	-3.72422277887606	-0.00899646014231292
cg01838287	-4.43801229091913	3.0582711317799	0.00315251543029049	0.81329549592875	-2.31013049495839	0.00739352522573598
cg02841523	-6.1062282716404	2.28846992738749	0.0251324769591298	0.982072514040241	-3.48376905044771	0.00270277378085575
cg17748353	3.72568661290105	-2.43470494522391	0.0174560673319371	0.95388796155727	-3.28072242130155	-0.00933234339981837
cg22990239	4.68107402192508	2.17129568357238	0.0333003121436448	0.99998347635927	-3.63909997576164	0.00693453539829081
cg03324696	3.97420784232662	3.16643309603178	0.00228612585138644	0.777316378097305	-2.1261445928947	0.010851279076818
cg20795594	3.76093336309845	-2.73917482891496	0.00780658711253319	0.884621290810147	-2.82698981587154	-0.0274786259185358
cg24662224	4.33114776040967	-2.03399777512222	0.0457426046367441	0.99998347635927	-3.81246401991914	-0.00616137465965427
cg20220196	2.4270544250344	2.07824513991964	0.0413544400574628	0.99998347635927	-3.75763067295665	0.0184766463761107
cg19634324	4.66937750404515	3.55893896649567	0.000673728105703508	0.633693450246033	-1.42501445895322	0.00841881873455452
cg09397175	3.78774711383866	2.06864387885122	0.0422744033086637	0.99998347635927	-3.76961350910791	0.0134402558321366
cg00217859	-1.8061103821903	2.42244096325829	0.0180079410171151	0.95388796155727	-3.29813373237152	0.0331109396802904
cg00040504	0.00637261505536128	2.10585859528629	0.0388045230543345	0.99998347635927	-3.72290821217506	0.0306598697370394
cg04905116	4.23767137771252	2.19019126814356	0.0318435480375175	0.997062860050019	-3.61450438113748	0.00692858663553542
cg10280038	5.63143625992833	2.42952532891106	0.0176872732410836	0.95388796155727	-3.288084412706	0.00537841008667672
cg05837075	-5.79213087449985	2.7600850774245	0.00737054059063775	0.879475975163754	-2.79436717064971	0.00379082424388576
cg26123078	-5.8390409822683	2.61359416169184	0.0109599351001903	0.91817691850798	-3.0190374737933	0.00441207779307017
cg22539670	4.18635041938074	-2.05745234702486	0.0433690142791346	0.99998347635927	-3.78352207043259	-0.00722053472644246
cg26613140	-5.25570667341715	3.04403384161616	0.00328702750713718	0.821308570248508	-2.33402984770903	0.00671627206929154
cg21667204	5.27810262481499	2.31994162902761	0.0232651580486007	0.975578922472445	-3.44092064522794	0.0065955224598454
cg14925343	3.24854877195439	-2.25458479273542	0.0272900143025633	0.987554944356434	-3.52937327726715	-0.0139781178914423
cg03260563	4.39520557328437	2.12196218559902	0.0373813619441636	0.99998347635927	-3.70248178974785	0.0125590073973588
cg12440131	4.9914885478886	-2.16491056921045	0.0338055769706842	0.99998347635927	-3.64737138860286	-0.00491450211265676
cg09476325	5.1642012337045	-2.07634788249594	0.0415348440467524	0.99998347635927	-3.76000224224424	-0.00672413150123574
cg25525068	4.00066504295721	-3.01480747178527	0.00358004729599936	0.83472533888899	-2.3828536315369	-0.0106989311183947
cg16047144	-6.4770744914934	2.56378000019095	0.0125032143614133	0.931940052031421	-3.09333673495506	0.00273874814075161
cg17490432	4.02213667962349	-2.83636262288181	0.00596242572467008	0.870669536264468	-2.67384254326891	-0.0122501887922398
cg22520692	3.45802469842566	2.07669252376721	0.0415020227324621	0.99998347635927	-3.75957157649489	0.00999765474174752
cg21404224	-5.41573231786797	2.01667526547968	0.0475666472162706	0.99998347635927	-3.83365872111268	0.00342771266699031
cg05508270	5.29493265216494	-2.47221369732446	0.0158609885170719	0.947319346767457	-3.22704361293439	-0.00584852011834025
cg04250599	5.08560834881917	-3.403732818863	0.00110331962540816	0.696870067036084	-1.70822151870565	-0.00984170694401976
cg16544598	4.32514837114716	-2.40082460025899	0.0190187758489792	0.960132930974776	-3.32865393771342	-0.018460617781373
cg23328945	1.59160741160508	2.27916276477618	0.0257095285804391	0.982897714433323	-3.49635002837614	0.0238254321049906
cg15326535	4.43124059634497	2.67798434671732	0.00922168148081276	0.903622154152642	-2.92140442518887	0.00865602132481114
cg15822387	-8.07787262393667	2.4593080196052	0.0163943999119334	0.949296965993459	-3.24558533217227	0.00173606915513742
cg04388746	4.28524683691375	2.07099491154726	0.0420475145117435	0.99998347635927	-3.76668362467231	0.00673436699720642
cg18330932	4.39490104266893	-2.20546432161702	0.0307071583168286	0.993385167408262	-3.59449579358818	-0.0125625639873099
cg01321158	-5.52573913252994	3.53763575663561	0.000721467796576634	0.644556060068501	-1.46432296982875	0.00733349279600377
cg07576557	5.29000597763672	2.00012744107151	0.0493671044882838	0.99998347635927	-3.85376164346844	0.00465759110771513
cg09426628	4.53591146672861	2.16342950261905	0.0339237286035206	0.99998347635927	-3.64928711272484	0.00639242967819453
cg10621809	1.29637957053133	-2.01443399926343	0.0478071545188713	0.99998347635927	-3.83638974282696	-0.0279553775800329
cg09218462	3.40071851451314	-2.13284766907461	0.0364452538161222	0.99998347635927	-3.68860069075462	-0.0275133406247908
cg00398764	-2.23601091247803	2.50607300677111	0.0145348750611594	0.944180262177904	-3.17803917594941	0.0152315269452789
cg18368265	4.35841137058589	2.05067715334699	0.0440434936243878	0.99998347635927	-3.79191117649388	0.00864977277529322
cg10836450	4.03960522585388	2.2157747184631	0.0299602717631113	0.991966866437825	-3.5809239846044	0.0104722586503603
cg08475517	-6.74387569647726	2.14678136151316	0.0352768362165639	0.99998347635927	-3.67074628802185	0.00224325552900652
cg24881113	-5.2347213854106	2.0909873553889	0.0401603008570945	0.99998347635927	-3.7416557794314	0.00488000725911428
cg27608402	2.07890087657429	2.12295972248174	0.0372947161255662	0.99998347635927	-3.70121220206137	0.0339622936677156
cg11734773	3.80651163410497	-2.32686503671915	0.0228712680463285	0.974656396960498	-3.43143130036012	-0.0187837789064134
cg03905604	4.81163612540767	-2.42115690743216	0.0180666164205843	0.95388796155727	-3.29995271945193	-0.00730594303700471
cg10465672	-5.08665194711597	3.50625638963245	0.000797669782389249	0.657760744942581	-1.52197522265848	0.00916013932483239
cg14694441	5.14759645889728	-3.09997711721584	0.00278740356632475	0.800871762794336	-2.23969063979035	-0.0086239552011298
cg12164246	5.04994427700141	2.32813372108998	0.0227997344008057	0.974334745743167	-3.42968995756429	0.00973054956082453
cg03628365	3.14606231668912	-2.34367178075437	0.0219396088640228	0.970060236918935	-3.40830135804525	-0.0255805321242258
cg13177972	4.62274973072524	2.44842938580843	0.0168564747965738	0.950246306968415	-3.2611558666268	0.00828821477341934
cg26551819	3.97238303889858	2.36424834688196	0.0208450024378216	0.965218616257368	-3.37980211807808	0.0138344832364223
cg00245115	4.19350509075133	2.58989689056488	0.0116711478499322	0.925165254026536	-3.05451800427349	0.0106085964500878
cg02642267	3.43732237254721	-2.3160707961062	0.0234879914377031	0.977483789878466	-3.44621616985067	-0.0135197256222582
cg15788038	-1.3073505449103	2.17508627326241	0.0330034891930672	0.999319902826123	-3.63418003656165	0.0331605077475887
cg20129941	4.07011044384711	-2.34374659174811	0.0219355383380905	0.970060236918935	-3.40819810291711	-0.010467283943925
cg23697400	-5.85865435585619	2.49253649915558	0.0150525724700726	0.944621191255895	-3.19769256748476	0.00608460294435116
cg13792823	-4.54132331349367	2.6179719907305	0.0108329336791715	0.916277651712743	-3.01245608095754	0.0128646239927597
cg11736500	-4.53717388501757	2.41372830596277	0.018409438073581	0.954229386029914	-3.31046112201241	0.0103848897861373
cg13853877	5.56822076687295	-2.15126875987857	0.0349075594830234	0.99998347635927	-3.66497564612884	-0.00510749113353426
cg21084264	-5.74318135381101	2.09292516310117	0.0399813409693444	0.99998347635927	-3.73921917426639	0.00286767357901765
cg20759723	3.6900836886778	-2.11686749573128	0.0378266201465424	0.99998347635927	-3.70895814925345	-0.00752991248017965
cg00575672	3.47404373496851	3.03284038180739	0.00339651097776056	0.825160072719391	-2.35276672594246	0.0163372716401313
cg21730858	5.32224732304757	2.0435464426791	0.0447631159203416	0.99998347635927	-3.80071523243029	0.00419966814595529
cg18645002	3.80733202603778	-2.16851481222216	0.0335195501494223	0.99998347635927	-3.64270485308358	-0.0162939382774031
cg00738741	5.0917969307508	2.50313847923442	0.0146457236468201	0.944517968956545	-3.18230675573729	0.00753444347920562
cg04199911	-5.50207071751342	2.08939633061959	0.0403077531653618	0.99998347635927	-3.74365492313768	0.00416098346893897
cg19892963	3.35669185578424	2.72045228506213	0.00821691270385568	0.890205252664928	-2.85604497595728	0.0113207605264033
cg22329488	-5.14502086401451	3.72105567072425	0.000397091319896021	0.588856768736549	-1.12155836896428	0.00828511565494612
cg08491653	4.49620883727919	2.7789378738812	0.00699664964963534	0.873583895699047	-2.76479948162821	0.0085912426648046
cg06777477	1.85696681828927	2.53464330814164	0.0134945145452046	0.938974192071822	-3.13628885398525	0.0301923337810807
cg18847112	4.36731051949675	3.44068745629611	0.000982212569120037	0.683494779718682	-1.64146832082631	0.0126157380498029
cg03407594	3.81128035136384	2.76782934142602	0.00721479313990158	0.875862595480627	-2.78223921371857	0.0129845427331406
cg18481613	-2.76058055406429	2.22390400201182	0.0293826792640759	0.990360419331058	-3.57018662867185	0.0128065016165689
cg24276320	4.57436000318073	3.10803311847265	0.00272158850692	0.798083283781135	-2.22601103910736	0.0127206406007084
cg23798064	5.02576110120186	2.80942131454397	0.00642874642738675	0.870669536264468	-2.71668262499114	0.00646948147008819
cg13499324	1.19468349816442	2.08045634378127	0.041145039717829	0.99998347635927	-3.75486437320607	0.0356820531627182
cg27651615	2.43024146220802	2.2589798985646	0.0270012499101434	0.986880200379535	-3.52348933062888	0.0145285399663565
cg15815084	2.58327868810439	2.27169084949485	0.0261812325220865	0.985278556964118	-3.50642013449552	0.0264538099245367
cg18107960	-3.74074881305565	2.07574455433806	0.0415923550114155	0.99998347635927	-3.76075601990233	0.0198231471658581
cg08326996	-5.08360792246204	2.50556092017753	0.0145541639853957	0.944312478332915	-3.17878416399491	0.00516441836004282
cg23511851	2.78348071609999	2.62014898053336	0.0107702776417291	0.915187554361176	-3.00918021859955	0.0271955849140589
cg08986460	5.79868159854334	3.15090236657402	0.00239509049144458	0.778188173737739	-2.15282199092872	0.00761853067966556
cg06254453	-6.22134049950988	3.73427495128661	0.000380114148102794	0.586012465161531	-1.09648825447747	0.0068331981263919
cg04277449	-4.95233968731419	-2.90909904884605	0.00485454543860903	0.852546473562173	-2.55673196444106	-0.0188091634640622
cg07779484	1.57406861852094	1.99443395617795	0.0499999344787928	0.99998347635927	-3.86064568329232	0.022354759827103
cg00564723	2.85408793097033	2.00406779089571	0.0489331651317637	0.99998347635927	-3.84898754503511	0.0134218019838945
cg24979407	5.71196692672404	-2.57826189237924	0.0120354303808906	0.927538814509236	-3.07184862774963	-0.00390932046578996
cg27239157	-5.4822558152406	2.48356827719723	0.0154046343085028	0.946697026646765	-3.2106678759394	0.00552247525620271
cg22075791	-5.81371493826774	2.35620221761879	0.0212671057103526	0.967225766451869	-3.39096995690866	0.00634679785044279
cg06879560	4.12541702226355	2.25899738658004	0.0270001063260522	0.986880200379535	-3.5234658999299	0.00674730288001535
cg12274610	5.27260341774896	-2.42329940904216	0.0179688091729191	0.95388796155727	-3.29691723885384	-0.00562123790502156
cg23373626	-3.88072780769239	2.08915055497654	0.0403305728219692	0.99998347635927	-3.74396362963357	0.0225555715272683
cg05993054	3.57558452754896	-2.13186970868918	0.0365285121610356	0.99998347635927	-3.68985019913069	-0.00962222502346799
cg15680301	2.8346446449053	2.12576054662955	0.0370523700633426	0.99998347635927	-3.69764486975669	0.0187897737370939
cg03512208	4.0951266813995	3.39923694980238	0.00111898069137107	0.699505571243481	-1.71631299912078	0.0180426744688514
cg02323322	4.59742790493592	-2.58688764405879	0.0117643945734631	0.925165254026536	-3.05900603764869	-0.00762484231596749
cg02635869	-5.35420976797736	2.12812222484758	0.0368490874147153	0.99998347635927	-3.69463381834257	0.00489720178940738
cg23831458	3.22836571995377	2.44789633562845	0.0168794135658024	0.950346953616155	-3.26191743033665	0.0226711758534375
cg17616012	-4.75201650373369	2.35324657310858	0.021424059592525	0.967367945438642	-3.39506469259528	0.00558514522226996
cg10990509	3.20208355955139	2.02366123002462	0.0468236485675831	0.99998347635927	-3.82512965477869	0.0137477041806036
cg07355000	-0.161297732969214	-2.00564268136425	0.0487606440229393	0.99998347635927	-3.84707718170984	-0.0638900199162603
cg12407690	3.23082970328796	2.1141093027642	0.0380695940510841	0.99998347635927	-3.71245893421422	0.0236174352817443
cg04576203	-5.5338137864762	2.57677034256421	0.0120828667016922	0.927951058973955	-3.07406603632546	0.00495369671523568
cg24979784	3.22901990474717	2.1898972407416	0.0318657817842793	0.997118321209959	-3.61488845074954	0.0162067012023548
cg09180351	3.82770529011244	2.52561176365016	0.0138158869070428	0.938974192071822	-3.14952624139593	0.0126887699550291
cg04736673	2.26270927469254	2.820288924771	0.00623674808028187	0.870669536264468	-2.69943707153015	0.033730199084931
cg08297626	3.86426224280002	2.52257768611767	0.0139253886883195	0.939783325723041	-3.1539650754361	0.0088859377906586
cg14832651	-5.3368721285884	2.26116835432285	0.0268584727609486	0.986880200379535	-3.52055605965516	0.00642897271029542
cg02312317	4.59111580411663	-2.76540455746234	0.00726323128582888	0.877136635844998	-2.78603922415449	-0.0104858975694695
cg21307747	2.8879747684999	2.02392969992493	0.0467952953553327	0.99998347635927	-3.82480138406018	0.0125752008876141
cg09219734	4.47823222113562	-2.47754352347676	0.0156452850607156	0.947319346767457	-3.21936413335329	-0.00747831965891588
cg11839355	-5.27861840577831	2.02557982679992	0.0466213487136865	0.99998347635927	-3.82278288515933	0.00927307522305102
cg07555223	5.28446520110218	-2.09250890665173	0.0400197245842563	0.99998347635927	-3.73974273600494	-0.00518610514461648
cg15596824	4.12825323075784	-2.37698447182978	0.0201920966353994	0.962182610950095	-3.36206271285158	-0.0083137445426813
cg13113737	2.09535069244317	-2.11194626445869	0.03826108714626	0.99998347635927	-3.71520166210886	-0.0148363823769584
cg03512808	4.02905406613328	2.28936731021731	0.0250774484802312	0.981824100401017	-3.4825538182601	0.0103892506427663
cg19086093	5.3563893107695	2.01203147642515	0.0480661247297013	0.99998347635927	-3.8393143918286	0.00413433879833447
cg10535590	-1.99816473768196	2.07620912212557	0.041548064988014	0.99998347635927	-3.7601756210407	0.0186094570046336
cg21386457	-6.20551082273985	3.19979034822725	0.00206757898039984	0.776964359513988	-2.06855796986077	0.00585844065338218
cg02870813	4.38596192420478	2.68344060093192	0.00908659870975442	0.902628953414629	-2.91304976070717	0.0169706807883897
cg00580022	-3.89385902427105	2.27830324361792	0.0257634054992051	0.982897714433323	-3.49750979326698	0.00670466879635159
cg27434233	3.77318648442033	-2.56905396264103	0.0123309871996819	0.93098689732791	-3.08552195997298	-0.0085100941021059
cg13015159	3.89966133380036	-2.15223261598297	0.0348286831882631	0.99998347635927	-3.66373485501127	-0.0129826014313404
cg17566721	3.5631837252096	2.23635428402506	0.0285170430926614	0.989288491515764	-3.5536796135916	0.00909748937287647
cg01765461	-5.06289896117151	2.11441216763733	0.0380428480744265	0.99998347635927	-3.71207471497697	0.00409060790079582
cg03373742	4.67679739170053	2.84759962485118	0.00577729248547398	0.869722942955954	-2.6558878309135	0.00763701609370315
cg24097409	3.68591022505341	-2.66885501579462	0.00945179958309476	0.903622154152642	-2.93535503496248	-0.0157826507771869
cg04291025	-4.76601208887674	-2.06282704950172	0.0428403141476703	0.99998347635927	-3.77685046003478	-0.00617061983452376
cg12276203	2.44951116572122	2.00912807315006	0.0483806912055729	0.99998347635927	-3.84284481394125	0.011116759870244
cg00786611	-5.02867537694741	3.3066713424265	0.00149203228644735	0.732706767980641	-1.88144980244503	0.0187914028670269
cg20911045	-5.48364309669771	2.09428718010345	0.0398559702856694	0.99998347635927	-3.73750543734859	0.00385959434097181
cg04185197	5.05280093000513	2.05751246199256	0.0433630698747413	0.99998347635927	-3.7834475310044	0.00635968713756874
cg26751261	-4.84542741410524	2.16747217382545	0.0336020740529857	0.99998347635927	-3.64405545273186	0.00449016765401667
cg23273935	-4.87438885179669	2.33376696423277	0.0224845016331534	0.97198406259874	-3.42194880837595	0.00985075468346876
cg11401606	4.74253353220852	3.18960997889468	0.00213211038122582	0.776964359513988	-2.08617444286021	0.0124961042021327
cg21490808	2.14434902152294	2.07154227863815	0.041994841606137	0.99998347635927	-3.76600108732674	0.0317716826586268
cg04133380	-5.99401964680429	2.34091569240133	0.0220900385113899	0.971287103311228	-3.41210350923066	0.00514700985817386
cg20328399	1.74097877346708	2.05699629161172	0.0434141337410588	0.99998347635927	-3.78408749553239	0.0212481184927872
cg15559086	4.30485456190186	-2.20683328334987	0.0306070593376516	0.993385167408262	-3.59269679109914	-0.00628119785726389
cg06635915	4.93883339061583	-2.80774509051551	0.00645883926829338	0.870753392218111	-2.71933831955931	-0.00909462639126091
cg11680442	-7.29394654281462	2.1332994614573	0.0364068464304438	0.99998347635927	-3.68802328908167	0.00248332808836237
cg23829380	2.46608917771576	2.27032804630674	0.0262680858067374	0.985558966825387	-3.50825392912053	0.0147884810647476
cg06036509	5.28946395514832	2.1595776409258	0.034232699728368	0.99998347635927	-3.65426431850654	0.00455549696286583
cg16968994	3.49923053178952	2.01102731748878	0.0481747202359625	0.99998347635927	-3.84053589934831	0.0114050831486154
cg21131421	3.2860938342496	-2.05941674153888	0.0431751308241192	0.99998347635927	-3.78108537263032	-0.0123547259858416
cg00200164	4.84903421286502	3.93516580939017	0.000193633507090536	0.525267778458438	-0.709842490384389	0.00911208708115474
cg05003685	-5.98118036773653	2.13026029893096	0.0366658891461819	0.99998347635927	-3.69190545084793	0.00341117568299554
cg00095200	4.83750432502323	-2.51810570335972	0.0140882125101773	0.939938921124765	-3.16050005612468	-0.00718683943527176
cg15267844	4.99372726426876	-2.34796017181235	0.0217073548350869	0.969027437601009	-3.40237820845567	-0.00591776307042358
cg18388972	-3.878932959047	2.1023616380087	0.0391197098069277	0.99998347635927	-3.72732669060321	0.00833422464889068
cg24949747	4.82304377365793	-2.09320315399383	0.0399557247940691	0.99998347635927	-3.73886947243983	-0.00576320731811497
cg01841209	-5.78657292351518	2.52774632855785	0.0137393151457859	0.938974192071822	-3.14640092581582	0.00457260355795256
cg27081772	4.80631571159252	2.30673137189775	0.0240334440573453	0.978962820830569	-3.45896373558736	0.0070643918180272
cg18215754	-4.05842593584266	2.00781079792438	0.0485239916142638	0.99998347635927	-3.84444513766508	0.0283004420329729
cg04931573	2.90426513779879	2.13110789329697	0.0365934837288042	0.99998347635927	-3.6908232153234	0.0167432159952948
cg18322739	4.56517652561878	2.14068445141326	0.0357840170049759	0.99998347635927	-3.67857066472606	0.00751736079110377
cg25065191	5.35836949297832	2.68184243556279	0.0091259771036314	0.903476988911252	-2.91549819423671	0.00532345350312036
cg22014770	3.88743895252134	-2.67896016220237	0.00919738918461397	0.903622154152642	-2.91991117616064	-0.00967395817202066
cg22436086	-4.25572400957337	2.26182970869698	0.0268154565256673	0.986880200379535	-3.51966916661984	0.00828144777396708
cg02855996	2.94407333944735	2.560188959961	0.0126217258156511	0.933373069375277	-3.09865079607545	0.0153409442205871
cg14098795	-4.66670631008699	2.54786845226097	0.0130360870370461	0.935759750822187	-3.1168395063901	0.0067451243376711
cg21811143	-4.48550119427014	3.11034565719114	0.00270296539101972	0.796215762231678	-2.22207984699882	0.0086667621167441
cg15544439	-5.37274647841782	2.36011385704775	0.0210609587447527	0.967142414988125	-3.38554448518797	0.00907569255477609
cg15331500	3.36528385039105	-2.11136996196266	0.0383122479370739	0.99998347635927	-3.71593201654551	-0.0110344449418479
cg10355169	4.29308545150916	2.28728439624982	0.0252053386959934	0.982314675766629	-3.48537390100748	0.00936584945910035
cg25543106	4.65041223737737	-2.03965285193928	0.0451603114915132	0.99998347635927	-3.80551157377222	-0.0057931328528078
cg08332077	3.19069946563114	2.00110798738372	0.0492588126588614	0.99998347635927	-3.85257436886161	0.01650233149785
cg25523538	-4.80009520915851	2.25133496942498	0.0275052791459814	0.987775326428745	-3.53371797711068	0.00753786051761789
cg23411240	3.96169929648568	2.1405845461038	0.0357923804116927	0.99998347635927	-3.6786987226336	0.00882507631913543
cg00550082	5.50196358217566	-2.08663693890638	0.0405645990066112	0.99998347635927	-3.7471191071338	-0.00522843890950853
cg06323216	4.08756423006784	-2.12253863011992	0.0373312707872332	0.99998347635927	-3.70174819652127	-0.00755236528058778
cg19956872	-2.6314236153226	2.59557432805152	0.0114970443579383	0.924045929385712	-3.04603981157721	0.0245751635442533
cg25161170	3.84990555311359	-2.02666867659565	0.0465068732581377	0.99998347635927	-3.82145019779546	-0.0124831355706818
cg09515778	-6.18805986411038	2.7526592900649	0.00752277047156447	0.8799332906983	-2.80597309992885	0.00304528622745359
cg03922648	1.82340821604798	2.54847649367113	0.0130153526310867	0.935759750822187	-3.11594343360182	0.0207089669693248
cg04106964	5.6584615116551	-2.24655231606653	0.0278247980679101	0.987984107767814	-3.54010263428999	-0.00413753752086221
cg15825584	1.65949271370876	2.04045778525203	0.0450779501177601	0.99998347635927	-3.80452064685643	0.0194708558466544
cg10948061	-5.74516642916166	3.15204659802768	0.0023868996406205	0.778188173737739	-2.15085945443868	0.00644407695429993
cg22227345	-3.23124552252162	2.21336844485076	0.0301331409856772	0.991966866437825	-3.58409606472943	0.0127425831394969
cg15502231	5.63186681824074	2.4941692313808	0.014989261486032	0.944617543692248	-3.19532641013114	0.00595382853739646
cg22725539	2.6270632813042	3.69501552725629	0.000432673489699028	0.603320273409939	-1.17080264684031	0.0304052244842696
cg19484160	-6.97336231710354	2.14166907051121	0.0357016822881347	0.99998347635927	-3.67730832121498	0.00234548650490687
cg23112521	4.63715621362773	-2.42178171649661	0.01803804421005	0.95388796155727	-3.29906771290629	-0.00656859047582836
cg12834510	5.9578738100277	2.33335118454486	0.0225076354329053	0.972167898349349	-3.42252068168104	0.00409984091177606
cg24856456	-4.71300484900633	-2.41631645742988	0.0182893431231767	0.95388796155727	-3.30680284590914	-0.00900751190071012
cg22183626	-4.50937221542486	2.61704578449854	0.0108596910721402	0.91659060210344	-3.01384918276738	0.00802987657710336
cg14436272	2.4792948664438	-2.25961296834456	0.02695987913081	0.986880200379535	-3.52264104046592	-0.0107824319828393
cg19540702	-5.74696002138757	2.23287766310544	0.0287564767477436	0.989851024174423	-3.55829662172393	0.00564118430692658
cg15583072	3.52092699568071	2.00161514831688	0.0492028815859752	0.99998347635927	-3.85196008883999	0.0167639454857246
cg09064094	3.33047248640924	-2.62094360984949	0.0107474894861588	0.914971464610673	-3.00798397524443	-0.0130543695177376
cg00522726	5.31610846401636	2.4158073058398	0.0183129131828626	0.95388796155727	-3.30752276097544	0.00552363120245258
cg08264568	1.76691603006532	1.9973406116267	0.0496759973822943	0.99998347635927	-3.85713331200136	0.0297554644506098
cg09064087	4.48345299802824	-2.10390835719002	0.0389800284652186	0.99998347635927	-3.72537313672204	-0.00610158545469175
cg03983834	-5.14910619091159	2.11107177407361	0.038338742640513	0.99998347635927	-3.71630984790112	0.00356197949592566
cg24647403	-5.23703006362843	2.22969363635661	0.0289773089384378	0.989851024174423	-3.56251990758214	0.00395344088149365
cg12591212	4.36107376670991	-2.50933242262419	0.0144126403722391	0.942292106720439	-3.17329459032651	-0.0091864770123915
cg10049968	-6.37143250118488	3.3410816694262	0.00134142992502208	0.717962424417269	-1.82038987239602	0.00419687377570682
cg25243385	3.70449793807141	2.38931333014951	0.0195774951365716	0.962161471111678	-3.34481845471728	0.0114373980450618
cg16078907	4.64156835109131	-2.21822975706293	0.029784797248978	0.991966866437825	-3.57768470676253	-0.00922270246938506
cg04022560	4.88121641827301	2.93443267162605	0.00451566241805279	0.843988460133617	-2.51545352854789	0.00751429882585564
cg02502786	3.45582574238982	2.11746765396699	0.0377739300411131	0.99998347635927	-3.70819590465304	0.0122488773507817
cg13128440	4.55472621377718	2.24526122459085	0.0279116115979199	0.987984107767814	-3.54182429386141	0.00961293556489828
cg03733940	3.38833581191418	2.05718552879613	0.0433954068033565	0.99998347635927	-3.7838528889567	0.0112641083535153
cg05080800	1.75620996387756	2.27665743358349	0.0258668473579935	0.983520664434859	-3.49972952012001	0.0247102024999837
cg17333695	1.04899225679664	2.05602951969503	0.0435099144844831	0.99998347635927	-3.78528576566999	0.0391296965924098
cg18015639	3.96301838752264	-2.01259866770735	0.0480048783157968	0.99998347635927	-3.83862420376454	-0.0132505988916354
cg06408679	4.46501713449308	-3.64909595979472	0.000502945663484306	0.611000698833009	-1.25718032519222	-0.0105294680831899
cg04570228	3.72755032160996	-2.78510941405947	0.00687808693952711	0.873516003147226	-2.75508862822912	-0.012949890297294
cg14888908	0.455007458682303	2.07438690797877	0.0417220216560535	0.99998347635927	-3.7624515431647	0.0224139739950199
cg03344332	4.78901768865134	2.14101592226483	0.0357562806682018	0.99998347635927	-3.6781457521736	0.0105484128207564
cg05387546	1.80184733264164	2.01094977731124	0.0481831146257141	0.99998347635927	-3.84063020140504	0.0246054038106515
cg25187392	3.05404972388681	2.24771883667113	0.0277465653259337	0.987984107767814	-3.5385463949569	0.0241370224840047
cg10785537	1.48748454860842	2.24596717779592	0.0278641135005205	0.987984107767814	-3.54088301123687	0.0213613346048851
cg08517538	5.16260190204441	-2.28111400235314	0.0255875895005167	0.982897714433323	-3.49371587840843	-0.0091778546727046
cg03982087	-5.47603959251656	2.23689980620783	0.0284796328104611	0.988911777248995	-3.5529546186758	0.00418616922593394
cg04199227	2.10689810280619	2.24788296452778	0.0277355736479173	0.987984107767814	-3.53832738135359	0.0195699352113369
cg13922935	4.16008544607583	-3.53833239271012	0.000719857133412756	0.644556060068501	-1.46303969108377	-0.0101390131638147
cg01720991	-6.2196538827733	2.44635735074623	0.0169457978842488	0.950523875738366	-3.26411543461315	0.00549170697390619
cg23706422	-5.97850735779695	2.13872199357921	0.0359486129949107	0.99998347635927	-3.68108521892005	0.00284481153154239
cg05452338	4.38227256134055	-2.07620016528016	0.0415489185118112	0.99998347635927	-3.76018681213663	-0.00526623788954583
cg03969651	3.12749454185045	-2.05237024601658	0.0438741017335675	0.99998347635927	-3.78981696369921	-0.0170328240184778
cg09344483	5.68824017424796	-2.04763877498897	0.044348894102092	0.99998347635927	-3.79566573251545	-0.0045749257499671
cg15769201	-6.91757002196278	2.22525487577319	0.0292876525704382	0.990360419331058	-3.56839924072172	0.00292043324359689
cg08898775	1.27119063492453	-2.08166560740125	0.0410309113810993	0.99998347635927	-3.75335049289372	-0.0216040402913212
cg00329122	4.71768977614766	-2.62259742435551	0.0107002021987982	0.914595583878623	-3.00549342891325	-0.0104940579569369
cg15169286	2.88508733105913	3.21845279377135	0.00195400816297371	0.774977514371657	-2.03616983582203	0.0275175507489115
cg16626731	3.78915076457708	2.04157675203016	0.0449636715486238	0.99998347635927	-3.80314257404062	0.00833993001157829
cg01933946	-4.95266087978583	2.51358244963541	0.0142546469908407	0.940926167990645	-3.16710085931587	0.00744439367351249
cg22698544	5.30874415826579	2.44388768521417	0.0170528164730098	0.951084300701938	-3.26764038925259	0.00604426185044216
cg20963563	3.07737665700384	-2.00991326041141	0.0482954470709569	0.99998347635927	-3.84189048544257	-0.0110581163589079
cg06507324	4.47265921136313	3.17867130355966	0.00220354810085502	0.776964359513988	-2.10506256057426	0.00946971253448758
cg06707286	3.98713370822295	-2.75451318887984	0.00748449783439422	0.879714566255706	-2.80307773752784	-0.0102607765806925
cg01560119	4.0460283131146	2.01371152202396	0.047884904782013	0.99998347635927	-3.83726954375174	0.00960125433864212
cg13490389	5.27284501713208	-2.98831445184999	0.00386645586920195	0.834733794397777	-2.42683343960076	-0.0056670940884862
cg05082083	2.05899572955489	-2.10001529816237	0.0393324323328997	0.99998347635927	-3.73028789331274	-0.0166855101517484
cg24335751	3.52733498848717	2.36867120129243	0.0206161686448061	0.963152274259451	-3.37365037933977	0.0104864990069552
cg11188994	4.63907451988352	-2.98535825222927	0.00389970052777776	0.834733794397777	-2.43172437916828	-0.011039417181666
cg26545489	4.76545591088728	-2.15566618862194	0.0345489618664866	0.99998347635927	-3.65931100174733	-0.00684503976933504
cg22455874	5.05191405944934	-3.3516161854174	0.0012982663567228	0.714820629742592	-1.80161858588891	-0.0104226071777216
cg14420589	-7.15887160172085	2.22814294720826	0.0290853978753525	0.989851024174423	-3.56457495302767	0.0025235207308286
cg06134879	3.07879027709204	-2.23946168306011	0.0283045239422011	0.987984107767814	-3.5495479717164	-0.0227726546291454
cg14055314	4.54593351292367	-2.11452986736552	0.0380324584244827	0.99998347635927	-3.7119253868063	-0.00978596076938754
cg13931502	1.44893958117656	2.1361803102223	0.036162769838161	0.99998347635927	-3.68433909989873	0.0447994659818369
cg25586160	4.77052987352125	1.99862828702114	0.0495330659199419	0.99998347635927	-3.85557590522231	0.00592656033232697
cg23951816	2.69571015751336	1.99638605964997	0.0497821801943609	0.99998347635927	-3.85828726328467	0.0176265215378202
cg15586601	4.70930870721424	2.3042931059724	0.0241776811043302	0.978962820830569	-3.46228494100068	0.00571491780327682
cg14268028	1.29034249162892	2.05450205500865	0.043661616215381	0.99998347635927	-3.78717802012254	0.0229372607663003
cg21746107	3.34126251834418	-3.10240381726019	0.00276742353581969	0.800871762794336	-2.23557243299223	-0.0246925166153827
cg01083434	-4.58033254531174	2.32251266911866	0.0231181883260927	0.974656396960498	-3.4373993840128	0.00536874293107176
cg09604840	4.47717438014722	2.07869775347888	0.0413115028005657	0.99998347635927	-3.75706463754481	0.00552388920179891
cg12884406	-3.90582862563496	2.13350932061352	0.0363890180514993	0.99998347635927	-3.68775504933137	0.0151618599976536
cg15174310	-5.43745636229194	2.43731438023799	0.0173406166925846	0.95301499685022	-3.27700886516153	0.00637859802526827
cg01704412	5.35114101000055	-2.19853982258798	0.0312178919111666	0.995481631747936	-3.6035814670413	-0.0037294390239675
cg06669978	4.10547277996618	-2.56563599563704	0.0124423581736748	0.931461556324186	-3.0905879828348	-0.00774708604550445
cg07023120	-4.84994530397598	2.01882805135636	0.047336613707521	0.99998347635927	-3.83103308498586	0.0115890061276089
cg26464596	-4.86973385340752	2.78340087120563	0.00691072419145767	0.873516003147226	-2.75777856573712	0.00647827849299636
cg05763365	4.78628868720694	2.3374268430112	0.0222817767409568	0.971804654375045	-3.41691140073954	0.0064229686150471
cg19355009	-6.36230794509563	2.53925212050382	0.0133331314040506	0.938531853358998	-3.12951979756072	0.0045908163437099
cg18310958	3.32744008144801	2.59388814538165	0.0115485052026679	0.92450380967431	-3.04855928061045	0.0192855769187347
cg13642249	6.00146468086702	-2.82561636620113	0.00614456680582562	0.870669536264468	-2.69096561414104	-0.00533538653258869
cg16113433	-4.11278524366217	3.16310197056628	0.00230909901882512	0.778188173737739	-2.13187374445268	0.0145423647159564
cg25830252	4.3689716806019	2.2985472366383	0.024520617035988	0.979174547707467	-3.47010028563594	0.0100744134263275
cg03300596	3.7249228772082	2.12823979675162	0.0368389927568583	0.99998347635927	-3.69448384574331	0.0123756860980618
cg09964698	-1.88422994607625	2.14340833580886	0.0355566466430714	0.99998347635927	-3.67507729480871	0.0322253911405516
cg17736160	3.73155467635994	2.54401154178089	0.0131683053501516	0.936562692400189	-3.12251963162869	0.00963612822896964
cg03230592	3.78629681392914	3.27427990903476	0.00164821578809773	0.745430032902794	-1.93856603980793	0.0231466798114852
cg10699192	1.15277678237694	2.44911393009352	0.0168270577708812	0.949916769949587	-3.26017767430465	0.039380186112293
cg19902519	-5.1214759037095	2.30919968867599	0.0238882061696989	0.978962820830569	-3.45559871414108	0.00519951413558884
cg13283330	3.19599802274321	2.14342345710566	0.0355553879475152	0.99998347635927	-3.67505789150482	0.00996590742215131
cg21314496	-4.9048863981377	2.72226736047163	0.00817628711212652	0.889925332285943	-2.85323460755491	0.00444660809462619
cg07196488	-4.8801297111664	2.6992328505266	0.00870573053227046	0.89729243662268	-2.88879744702708	0.00868656932493898
cg12895014	3.77221706481005	2.70763570729033	0.00850906902021275	0.893563255963783	-2.87585017260762	0.0120233454056958
cg19075838	-6.36835640510897	2.01984549054307	0.0472282293435766	0.99998347635927	-3.82979134164747	0.00375056167086146
cg02722106	-5.66473933735009	2.65854720612842	0.00971790254326575	0.906512906568757	-2.95106378591235	0.00437904517832406
cg05630192	4.93836834946036	-2.36759719289315	0.0206715300566408	0.964130522491435	-3.37514505705307	-0.00495358051852945
cg10671676	2.76445555603416	-2.08502158675613	0.0407156136852591	0.99998347635927	-3.74914526221841	-0.0124010797322059
cg05518283	-5.36116018097964	3.08826910583964	0.00288570519477168	0.807395302325886	-2.25952943483851	0.00556877456364796
cg10922143	3.10143303892964	2.23034202183166	0.028932218817475	0.989851024174423	-3.56166029021312	0.0123944431697808
cg19026573	-4.2076377633731	2.29523664714201	0.0247201548074342	0.980400791649326	-3.47459608926707	0.00626514252440172
cg15871280	-6.26513125345955	2.41774193333968	0.0182234980646269	0.95388796155727	-3.30478665768118	0.00281710215913947
cg02956148	-4.26338565216383	2.81862779774303	0.00626574977064629	0.870669536264468	-2.70207617328662	0.0119421721988236
cg22713339	5.55065581154299	-2.41437809196484	0.0183792207151324	0.95388796155727	-3.30954295924072	-0.00743289071484565
cg24178132	4.20593582756231	-2.69355399406514	0.00884097938021643	0.900725335649749	-2.89753066779634	-0.0105902684849988
cg17983017	5.10570703734534	2.0030427751589	0.0490457312605566	0.99998347635927	-3.85023021649127	0.00769963199364176
cg07823827	3.08764990234978	2.19620463016506	0.0313918009381412	0.995660880162405	-3.60664018583979	0.013360214472975
cg13542692	-5.64660818135279	2.50391823497176	0.0146161952018728	0.944517968956545	-3.18117316190277	0.00424978345843428
cg27445931	3.86827615641816	-2.59862201862752	0.0114045586086716	0.92325685657756	-3.04148284914953	-0.0159492353159125
cg24655900	4.83939126360567	2.71187392378157	0.00841142434148592	0.891039912379448	-2.86930857626294	0.00608167268284798
cg16255513	4.17228687067138	2.01169776817373	0.04810219052138	0.99998347635927	-3.83972038821986	0.00796688615373686
cg00156769	4.93871262936704	1.9962183054588	0.0498008609705092	0.99998347635927	-3.85849001158372	0.00567754135455301
cg07010150	-4.95551227606247	-2.6598510238468	0.00968387087413858	0.90643555704119	-2.94907931922713	-0.00386278133380624
cg25305530	4.46147564623834	3.15865741852765	0.00234008736484604	0.778188173737739	-2.13951172721543	0.0123189617006882
cg19463316	4.12606674494698	2.08597730046845	0.040626208036603	0.99998347635927	-3.7479466584936	0.0127051646167186
cg02698507	4.88430218177114	-2.05121744788691	0.0439893766369986	0.99998347635927	-3.79124303632795	-0.00451162987270826
cg20690039	4.17647001364181	-2.22801328635685	0.0290944517678883	0.989851024174423	-3.56474673262712	-0.00710606019350857
cg16502980	-7.18877473809161	2.14759846512801	0.0352093426499267	0.99998347635927	-3.66969626563637	0.0036258676572632
cg09499735	4.79984358936745	-2.14624022503322	0.0353215966825333	0.99998347635927	-3.67144149500693	-0.00902594440613858
cg20368444	2.95653113762728	2.31299548692932	0.0236663753167312	0.978394497387201	-3.45041829993564	0.0236825385818071
cg12354105	4.15897593571936	2.22689820510105	0.0291724174317297	0.989982318937837	-3.56622369674187	0.00875392581408052
cg05719180	4.11174398347829	-2.13325484467832	0.036410637785143	0.99998347635927	-3.6880803149439	-0.0106805413180384
cg21842063	4.88371014625931	-1.99671856978324	0.0497451702609794	0.99998347635927	-3.85788534745474	-0.00867734260706887
cg07439889	3.83378130205072	2.83549917011248	0.00597687493140137	0.870669536264468	-2.67522008667538	0.00941200230828776
cg20113068	4.31871593640525	-2.30346252512986	0.024226989351423	0.978962820830569	-3.46341564324008	-0.00611685022569908
cg25350789	5.09165814776611	-2.11594334682396	0.037907879468464	0.99998347635927	-3.71013153270018	-0.00457834175573368
cg10694630	4.78059778513905	-2.15331783766699	0.0347400611514748	0.99998347635927	-3.66233727562006	-0.0068235135636413
cg07011681	5.69024787434697	2.33160690321396	0.0226049169445163	0.973028021691613	-3.42491891747441	0.00502541472960827
cg18278528	4.46997160591896	2.63618932253675	0.0103186722489582	0.911653074082551	-2.98498006062225	0.00758299545530972
cg10367743	-5.27890794013165	3.34872377739612	0.00130998533702693	0.715946067538839	-1.80677614777336	0.00936076168306932
cg26859666	4.73703084235618	-3.32040420946805	0.00143011352164597	0.730217413753756	-1.85712839431151	-0.009648660061228
cg09828257	-5.70283737444045	2.10452657961248	0.0389243191122411	0.99998347635927	-3.72459196640735	0.00370083140348626
cg24789335	4.11121038862526	2.87846983195999	0.00529560622447712	0.85716454009933	-2.60630296441219	0.0125461143012841
cg19021732	-6.13135529583484	2.64638402281513	0.0100406656317967	0.911373907922043	-2.96954160600025	0.0048145538789384
cg14259179	-4.71406576680715	2.08944974651525	0.0403027951122397	0.99998347635927	-3.74358782607088	0.00911127879054839
cg22563043	-4.76179330487322	2.01134079988504	0.0481407958682958	0.99998347635927	-3.84015461986452	0.00474074861507756
cg25968886	3.23282277474439	2.31538086652399	0.0235279068966615	0.97766574225018	-3.4471592867387	0.0159999204178026
cg17540504	2.36942496756336	2.47020193222254	0.015943098678316	0.94801209798858	-3.22993891533638	0.019770560929331
cg17284634	4.89172212183918	-2.61569754141084	0.0108987480394723	0.917338784495719	-3.015876403215	-0.0131788228507517
cg25265234	4.1171657729866	-2.32341565958824	0.0230667659568013	0.974656396960498	-3.43616191703397	-0.0217947980341118
cg01320748	2.37401490213658	-2.02552669900768	0.0466269404596691	0.99998347635927	-3.82284789487042	-0.0143360740054819
cg00458461	1.6929934498933	2.28344227327724	0.0254427573460882	0.982897714433323	-3.49057034843879	0.0297695646244958
cg02672656	3.86951713048911	-3.68872442973557	0.000441715094669302	0.603320273409939	-1.1826715371272	-0.0202344356390093
cg17794289	4.86150868908113	-2.22130359914026	0.0295663666236018	0.991099152031602	-3.5736248091902	-0.00557618199536181
cg27124831	3.15065942999314	-2.29945254676949	0.024466300463425	0.979174547707467	-3.46886995724074	-0.0122468306829666
cg16241426	4.09752470155571	2.19954603641087	0.0311432167533603	0.995161073710511	-3.60226266754387	0.00878237663071346
cg15106165	3.63937422619964	-2.44583648604686	0.0169683184061208	0.950523875738366	-3.26485909714255	-0.0128685043548139
cg15926557	5.4859144752427	-2.04502727902817	0.0446128438509682	0.99998347635927	-3.79888902509963	-0.0057653951236446
cg02314394	4.67818704038673	-2.0653502748089	0.0425940347275204	0.99998347635927	-3.77371332283632	-0.005345572209973
cg15601371	3.39249083006806	2.63797996016373	0.0102693410152322	0.911373907922043	-2.98227162659302	0.0114631884056166
cg10817234	3.36790092245019	-2.53895910022618	0.0133433397585295	0.938531853358998	-3.12995044354063	-0.0182454994073505
cg19188359	2.43993108613865	1.99452722995111	0.0499895113996494	0.99998347635927	-3.86053303999903	0.016592011111358
cg03309791	5.02738161528034	-3.10707702620395	0.00272932294823579	0.798349984137196	-2.22763577777397	-0.00756187901940109
cg01468868	-4.78277743103965	2.06141371730366	0.042978799021374	0.99998347635927	-3.77860624964602	0.00479058236356744
cg06026136	-5.08759809852252	2.5483972861908	0.0130180519424769	0.935759750822187	-3.1160601712284	0.0067121740635705
cg25998678	-7.06922961177691	2.12601147898859	0.0370307247188074	0.99998347635927	-3.69732507272242	0.00210289342417987
cg10724529	3.12282551356429	-2.16451957323668	0.0338367335837642	0.99998347635927	-3.64787723798009	-0.0163364400983513
cg22035358	3.20524496773105	2.41102372865275	0.0185356882619742	0.955604996537503	-3.31428065812645	0.0163222296571922
cg02827175	3.26441014634606	2.12495249898852	0.0371221467842026	0.99998347635927	-3.69867446025807	0.0135137049588883
cg16829755	0.722887486184711	2.00432887009605	0.0489045291160356	0.99998347635927	-3.84867094079407	0.03126218450972
cg13950162	4.42969042045881	-2.01837572018671	0.0473848675892714	0.99998347635927	-3.83158496623454	-0.00726641556436269
cg14971998	-5.81761535723149	3.02514965178555	0.0034736893347035	0.828978369781479	-2.36561319992512	0.00643070257410468
cg14076411	-6.2841496244211	3.30996247554247	0.00147696743209247	0.732576147081881	-1.87562681027137	0.00590693764362301
cg21650953	-4.85842128722503	2.04968897239269	0.0441426203475914	0.99998347635927	-3.79313279821142	0.00731567538783841
cg05692121	5.61729013716471	-2.31031187257474	0.023823018815973	0.978962820830569	-3.4540815420288	-0.00890166651599866
cg10597215	4.75388980396227	-2.44710637963152	0.0169134592436882	0.950470182867793	-3.26304579411248	-0.00919067531454199
cg22259448	3.54994074475295	2.0901116888213	0.0402413975791678	0.99998347635927	-3.74275622405117	0.0115538294266283
cg18562282	5.4814118514978	-2.42365578799265	0.0179525861695669	0.95388796155727	-3.29641211873154	-0.00605785433356132
cg13320202	3.41983309347961	2.2337141608359	0.0286987064718892	0.989851024174423	-3.55718627573594	0.0101475204447565
cg08246920	5.01826227967872	-2.09967091739946	0.0393637386631422	0.99998347635927	-3.73072228665108	-0.00919259166959741
cg17771100	4.24797436642796	2.27074598485095	0.0262414230187999	0.985558966825387	-3.50769164392745	0.0114249387578789
cg13924834	5.17961321909269	-2.24321670708804	0.0280495737635382	0.987984107767814	-3.544548989184	-0.00661631543932539
cg21941957	4.60785060981335	2.00088825864462	0.0492830618500455	0.99998347635927	-3.85284046604337	0.00562487657399036
cg03255246	5.06720428856943	-2.19655165067792	0.0313659036544745	0.995660880162405	-3.60618581516963	-0.00450927478328178
cg01665433	2.19954916300609	2.12064271357354	0.037496239789683	0.99998347635927	-3.70416034673317	0.0246631134604393
cg26837408	4.60169818747424	2.78221966726449	0.0069333710266397	0.873516003147226	-2.75963755895065	0.00648712218317393
cg04246057	4.00615608274638	2.9525054870931	0.00428743174380964	0.84242917741057	-2.48585340940011	0.0116908586515034
cg03754180	-5.33033069741206	3.43630972117289	0.000995873446063446	0.685203311309076	-1.6493986313886	0.00686562795731533
cg22045349	4.46570353121862	-2.35536139194211	0.0213116517125133	0.967225766451869	-3.39213525033368	-0.0080428742499089
cg11547895	-4.7022184728761	2.07517059236074	0.0416471306196626	0.99998347635927	-3.76147293742999	0.00594504383653732
cg08283408	4.55211354568308	2.17891019465692	0.0327064027992718	0.998490128486307	-3.62920965068335	0.00595643259302869
cg09563657	4.11462280212341	2.37207876717959	0.0204413935602226	0.962982001785662	-3.36890456142149	0.0139818751954001
cg22048292	1.48450083214375	2.30246958653828	0.0242860529645423	0.97912670276121	-3.46476693798611	0.0380791844879911
cg00687810	-4.39745881545005	2.13250889442759	0.0364740765689835	0.99998347635927	-3.68903358619635	0.00890245623545093
cg09066338	-5.61958237605078	3.35470582249581	0.00128585747704375	0.714820629742592	-1.79610631163999	0.00631925769168311
cg11323027	-5.60221192568513	3.93752176657456	0.000192085930756664	0.525267778458438	-0.705247521590108	0.00946350042328887
cg23647086	-5.37226917044677	2.23900828430618	0.0283354453752151	0.987984107767814	-3.55015110907169	0.00319024159976936
cg24265280	-3.93248689463547	2.19690693072775	0.0313394093801093	0.995660880162405	-3.60572056867409	0.0113041423467789
cg16756442	4.12826015926706	2.15746765798725	0.0344029879430536	0.99998347635927	-3.65698762943397	0.00765211250278086
cg10723418	5.11293781320658	-2.06319208910844	0.0428046085442747	0.99998347635927	-3.77639680466777	-0.00465592372000001
cg14670379	1.61416607326208	2.13344096226306	0.036394824533385	0.99998347635927	-3.6878424266634	0.0233644399373693
cg21242032	3.79793971161358	-2.28851956746081	0.0251294301889455	0.982072514040241	-3.48370183813052	-0.0187155442036825
cg26820032	3.15978498681277	-2.027388580941	0.0464313194142431	0.99998347635927	-3.82056874411922	-0.0146193313526047
cg00922143	3.40969747180141	-2.14478736134852	0.035442016251983	0.99998347635927	-3.6733072927527	-0.0148927603486522
cg01469818	3.93454500750694	-2.59681518432869	0.0114593073649954	0.923619175855689	-3.04418494981775	-0.0104147265534595
cg05528782	-5.56590219690933	2.19807833675873	0.0312521930882007	0.995481631747936	-3.60418614981809	0.0048594582063633
cg24896090	-3.86334520284981	2.46458765787811	0.0161742682790403	0.949135844336743	-3.23800917394581	0.00861940052901985
cg07493232	5.36285241057447	-2.91945431767999	0.00471328005068047	0.851739621301007	-2.53988941310858	-0.00742982801034586
cg15084433	5.16936249841499	-2.07586254577424	0.0415811023160062	0.99998347635927	-3.76060861991245	-0.00695821220812198
cg25732104	3.1077971681126	2.53501604017395	0.0134813976531113	0.938974192071822	-3.13574176603032	0.0158962811290403
cg20356145	2.3349748751274	2.16827084014866	0.0335388444351073	0.99998347635927	-3.64302093468682	0.0315829082649471
cg23222740	-4.91950028767929	2.17697617279484	0.0328563663203831	0.998766079241245	-3.63172442042784	0.00621146635061778
cg08953547	-6.99772410516062	2.94067882109435	0.00443554167994969	0.843452127173702	-2.50523771941394	0.00441011881210214
cg11915963	1.91372858580394	2.02947665905812	0.0462127727299731	0.99998347635927	-3.81801059152814	0.0211703273462456
cg00005734	3.81736350328691	2.1507358503016	0.0349512365059549	0.99998347635927	-3.66566147318888	0.0071410014645984
cg17378509	5.94340293568386	-2.28926585775263	0.0250836643077557	0.981843286806723	-3.48269122409525	-0.00484774815999367
cg07721400	3.3342920566842	-3.10746218138249	0.00272620471801919	0.798349984137196	-2.2269813029196	-0.025365600185117
cg00533586	-4.64923957808906	2.17274513189551	0.0331865383651129	0.999718774063539	-3.63721952370507	0.00499029564908581
cg22985954	-6.09945877057846	2.45206034476978	0.0167009658199006	0.949916769949587	-3.25596489688641	0.00335175703703188
cg18109126	4.25925743785665	2.457902933916	0.0164534353784887	0.949551782509579	-3.24759945937248	0.0131929121369424
cg02645985	3.16497430214302	2.48661245203126	0.0152843088905697	0.94614503553467	-3.20626760664278	0.0146987808900502
cg10974691	4.90798997149407	-2.28066084379069	0.0256158631767933	0.982897714433323	-3.49432780045734	-0.005630816068799
cg12589526	-4.59902455257458	2.33980092944625	0.0221511430562232	0.971356235737062	-3.41364035898147	0.00514706780174388
cg09050007	2.74449169426522	2.9350723030423	0.00450739659585207	0.843988460133617	-2.51440808306426	0.0283386584654619
cg24266542	-6.07233155110004	-2.42053322659203	0.018095177410048	0.95388796155727	-3.30083594857641	-0.00517347037769516
cg13887543	2.44875431667688	2.05086893965101	0.0440242773536586	0.99998347635927	-3.7916740263343	0.0154674636122225
cg01242498	3.85994538883228	2.93857596127368	0.00446236742273757	0.843452127173702	-2.50867871350255	0.012138053751073
cg00599850	4.5130778832415	2.06442048064373	0.0426846446267415	0.99998347635927	-3.77486971610284	0.007370919537942
cg24660890	3.66160898753351	2.4951516675902	0.0149512820057375	0.944517968956545	-3.19390208353517	0.0083898335334478
cg06304140	4.38020224376192	2.80000268939586	0.00659952353969743	0.871749442548456	-2.73159002027399	0.0111524989874917
cg09233851	3.68410862358903	-2.19490340917538	0.0314890747737453	0.995916570056885	-3.60834341086646	-0.0128612378895794
cg21750040	5.52608211308296	2.36532779616798	0.020788945232825	0.964909482465461	-3.37830155917768	0.00551117129184109
cg24853428	-2.39061465978636	2.85236696051719	0.00570036050574384	0.867512007908463	-2.64825518590554	0.0202126146771602
cg24056020	-5.74384252153691	2.10195748178247	0.0391562798833135	0.99998347635927	-3.7278369541348	0.00388484942053074
cg22008273	-6.28128960748215	3.4211598839422	0.00104454863613712	0.68783059763935	-1.67679602449071	0.00338721955726281
cg12684785	5.89028240091202	-2.42494987235257	0.0178937872929088	0.95388796155727	-3.29457743340648	-0.00358175234143687
cg14482595	-4.44749069255264	3.27451505227984	0.00164702854971925	0.745430032902794	-1.93815268321642	0.0115822900381425
cg25231948	-3.46138994119808	-2.22446539120606	0.0293431557043086	0.990360419331058	-3.56944394307401	-0.0170383135581455
cg12953766	4.29062599538205	2.19062070732988	0.0318110991426955	0.996767965295813	-3.61394335522613	0.00743585505618261
cg00289496	3.96959226226	2.07086050033967	0.0420604575758869	0.99998347635927	-3.76685120500415	0.0116606960861916
cg12720965	2.45294045662518	2.22755883316388	0.0291262046598542	0.989851024174423	-3.5653487448219	0.0169497699037459
cg08131626	5.07595938601703	-2.64638250960653	0.01004070638606	0.911373907922043	-2.9695439008593	-0.00999028673619773
cg21082902	3.19813939679928	2.08953114954928	0.0402952403143323	0.99998347635927	-3.74348557087869	0.0138967520307203
cg20017751	4.97596702356605	-2.01671894621618	0.0475619702357418	0.99998347635927	-3.83360546974285	-0.00471542361832655
cg15779950	-4.60946543556068	2.83377269997935	0.00600586274544477	0.870669536264468	-2.6779735790092	0.0079410832962382
cg11206088	5.20549435388918	-2.41857974295292	0.0181848972682868	0.95388796155727	-3.30360122540708	-0.00530390766789834
cg21736592	-5.08044485405804	3.1081189033427	0.00272089553916138	0.798083283781135	-2.22586524407298	0.00959080234101498
cg27517719	4.38643736972668	3.10085777163068	0.00278013726695474	0.800871762794336	-2.23819638189153	0.0262707997860483
cg21932360	3.46359874790054	-2.39014363889782	0.0195367099363199	0.961686316656078	-3.34365456643736	-0.00954461550210384
cg13301931	4.13243415981341	2.07474416574321	0.0416878666894486	0.99998347635927	-3.76200546527906	0.00770826468617991
cg16470532	3.978920094788	2.02098936442345	0.0471066309706396	0.99998347635927	-3.82839465549009	0.00941991306770518
cg08537737	2.17675734229791	-2.4949535756698	0.0149589329588906	0.944517968956545	-3.19418931030476	-0.0149089508931094
cg04849008	3.94871729194701	2.30682032712754	0.0240281962992499	0.978962820830569	-3.45884251455395	0.0146002733454662
cg14577430	-4.53988793659788	2.76407385603308	0.00728994024390357	0.87839940490552	-2.78812360796667	0.00659606534385917
cg01905949	5.12089818900276	2.02667467253119	0.0465062435493849	0.99998347635927	-3.82144285744523	0.00541197460663201
cg12611832	3.79186209257372	3.62736470887093	0.000539871589623441	0.621014192868877	-1.29785008280325	0.0162151179586614
cg10475276	2.04270716635418	2.18045682329088	0.0325869088310892	0.998313164109407	-3.62719727360301	0.0190602148817202
cg25460059	-5.11942409355539	2.47353357932863	0.015807324124304	0.947319346767457	-3.22514306082616	0.00658298244524402
cg13428453	5.29237186990584	2.15202309508723	0.0348458159053368	0.99998347635927	-3.66400461465822	0.00805993642837799
cg07210187	2.60327173836204	-3.39073709815012	0.00114916464450369	0.702523401063054	-1.73159297082297	-0.052202908230227
cg01945353	-5.84733509180091	2.73797270143084	0.00783235901735874	0.884621290810147	-2.82885976789813	0.0114985843303513
cg05350030	3.12155918093077	2.15531788186693	0.0345772475965678	0.99998347635927	-3.6597600306393	0.0129397850313527
cg00972815	-6.7396077136921	4.08476949126464	0.000115741531477864	0.483110116284135	-0.415455811150698	0.00529732118719584
cg24515666	1.8833213422522	2.0135752933181	0.0478995773565735	0.99998347635927	-3.83743540700166	0.0293094494179593
cg23699648	3.99151717172335	-2.11121894721316	0.0383256639690772	0.99998347635927	-3.71612337163422	-0.00925011804890996
cg16996183	2.33974095950768	2.75212033493744	0.00753393046171168	0.880427216550656	-2.80681455643075	0.0341272197477861
cg11589354	4.50451431777414	2.33541108951024	0.0223932298995842	0.971804654375045	-3.41968663918501	0.00610480721431605
cg14254480	2.52014251319978	2.04738507415688	0.0443744770434719	0.99998347635927	-3.79597902047634	0.0202485621274066
cg06193988	-4.65742466823332	2.65861448466812	0.00971614380794086	0.906512906568757	-2.95096140286599	0.00978858633596905
cg14977361	5.54771035781112	3.04389011620691	0.00328841223643025	0.821308570248508	-2.33427072759115	0.00659944868555551
cg16470539	-4.16359383473654	2.24205000487347	0.0281285705260123	0.987984107767814	-3.5461029266593	0.0211107092332334
cg21291641	-5.24232855892796	2.64027248269393	0.0102064961032159	0.911373907922043	-2.97880204999908	0.00482528069487277
cg19090369	-4.17439725381761	2.11686459058561	0.0378268753552346	0.99998347635927	-3.70896183856087	0.0125901030238295
cg12442015	-5.61286489277032	3.13614137873969	0.00250313872961841	0.783399358605568	-2.17809744978504	0.00387327674263772
cg24975491	2.92765380108443	2.5412958575176	0.0132621267849971	0.937999452107969	-3.12651509760903	0.0202068163884621
cg14540321	3.43199335706552	2.19042640811285	0.0318257770152797	0.996802680286372	-3.61419720191787	0.00960926734629164
cg02223905	1.51733447291168	2.07716323793791	0.0414572313296941	0.99998347635927	-3.75898327219702	0.0276588727982229
cg20200388	2.71790871905108	-2.96738949336269	0.00410754382914263	0.839530202862301	-2.46138140173078	-0.0173818829186239
cg00938648	5.11755800614842	-2.67129284912995	0.00938984382427707	0.903622154152642	-2.93163323260497	-0.00710172095478689
cg08259810	-5.97815439454286	2.24654087151096	0.0278255665587648	0.987984107767814	-3.54011789905355	0.00431740781104933
cg08062858	3.55109672360289	2.67043463825222	0.00941161229873979	0.903622154152642	-2.93294373861609	0.0150624549721426
cg10159300	3.44190161541411	-3.10210087992796	0.00276991042570016	0.800871762794336	-2.23608664679657	-0.0134815883703315
cg15021505	3.89129336482128	2.16051107508549	0.0341576010820898	0.99998347635927	-3.65305885066263	0.0112973083699155
cg16270291	5.14810060468695	-2.65524798898943	0.00980450413613519	0.907479708414347	-2.95608208829582	-0.00621401637148
cg04894553	5.60879193352816	3.5714037926077	0.000647202233898349	0.633693450246033	-1.40195180129403	0.00734387143890203
cg19225848	1.04265946830383	2.17336106607678	0.0331382938681164	0.999718774063539	-3.63642012302896	0.0245010455338922
cg18398702	1.07207793528781	2.3572773611763	0.0212102665046838	0.967225766451869	-3.38947944069587	0.0208740215755426
cg15538411	4.56009834682767	-2.38641518225184	0.0197204496681419	0.962161471111678	-3.34887843109508	-0.0065367527731871
cg15159338	-5.78388765969388	2.60787346546129	0.0111279298437732	0.919887668480196	-3.02762512281492	0.00546155986882961
cg15156614	-5.64133622210764	2.34066975575167	0.0221035063768109	0.971287103311228	-3.41244261616444	0.00392115727441573
cg27134163	2.85341160460051	-2.20882420042876	0.030461993653027	0.993385167408262	-3.59007881786443	-0.028671434844784
cg15128987	-6.15474239390261	2.73528633736644	0.00789023245777952	0.885087872056846	-2.83303632746944	0.00500678484331764
cg12356118	3.20868805972863	2.01810694441816	0.0474135601155452	0.99998347635927	-3.83191284503791	0.0117888219357672
cg20786367	-5.62393153642976	2.05534372393093	0.0435779686485265	0.99998347635927	-3.7861354903071	0.00497132652864211
cg02604861	5.71165321701657	-2.08640434869439	0.0405863132687224	0.99998347635927	-3.74741092894758	-0.00426394114103956
cg07383125	2.08640375431547	-2.5926572642344	0.0115862023723306	0.924933773892072	-3.05039766080378	-0.0149058698909275
cg04252152	4.90806054810774	-2.37243275073466	0.0204233135376899	0.962982001785662	-3.36841124680668	-0.0084057387434382
cg19041001	2.87857131901846	1.99443394169583	0.049999936097273	0.99998347635927	-3.8606457007815	0.0158490902588883
cg20898725	-5.49666514506867	2.17838119042545	0.0327473620389511	0.998526336493964	-3.62989768749507	0.00491689392628771
cg01444726	4.34468085359437	2.83659021397467	0.00595862252346783	0.870669536264468	-2.67347939689497	0.0108872925611815
cg12320396	-7.13212223931785	2.04381350012612	0.0447359833191085	0.99998347635927	-3.80038597266997	0.00220034625196994
cg14334389	3.08872361041814	-2.55041256526774	0.0129495303042817	0.935759750822187	-3.11308914685731	-0.0168836109767329
cg13443953	-6.82311346117954	3.48909567798878	0.000842508969908577	0.666583015687752	-1.55337729914287	0.00848258765622456
cg22556090	4.53540493864107	2.12709888562669	0.0369370524248989	0.99998347635927	-3.69593887975347	0.00820895991551118
cg08163756	4.2406421215318	-2.38024990091152	0.0200276606003742	0.962182610950095	-3.35750228348786	-0.0105979209874184
cg11863690	3.76169468082011	2.74511889940749	0.0076802915670723	0.883788995464415	-2.81773476755869	0.0102638863021727
cg25939213	-5.26654186905533	2.11541148129127	0.037954714502995	0.99998347635927	-3.71080664350412	0.00481100711560021
cg26759551	-4.19731966896199	2.0146449468299	0.0477844735937123	0.99998347635927	-3.8361328095871	0.00881786250719167
cg21780428	4.7998274607788	-2.21099273298029	0.0303046729859397	0.993091683333685	-3.587225081973	-0.00544273520604743
cg10414453	2.53630427236037	2.10262141470912	0.0390962195581502	0.99998347635927	-3.72699866868195	0.0219864347650121
cg10289699	3.8133129282279	2.35659742700453	0.0212461965935198	0.967225766451869	-3.39042212477785	0.0146273184064192
cg18655898	4.44385359057678	2.21238390715024	0.030204123243618	0.992467462294964	-3.58539312034706	0.0144250473071822
cg13590558	4.72515959910335	-2.30872952892966	0.0239158106758098	0.978962820830569	-3.45623989985138	-0.0134082495818594
cg17921924	-3.61018388763123	2.13615341170269	0.0361650421783022	0.99998347635927	-3.68437351835634	0.0178305082772623
cg22593687	3.01193578544723	2.4943676255107	0.0149815848846136	0.944517968956545	-3.19503881526884	0.0341764259146368
cg16489926	4.59667496407791	2.89374732548905	0.00507118393005027	0.854320991954885	-2.58162374143116	0.011137881632862
cg26989405	2.98153186564518	-2.10392997599209	0.0389780791817537	0.99998347635927	-3.72534582298832	-0.0116129201907696
cg17441396	2.21054910384206	2.33112544842571	0.0226318341416813	0.973120248347581	-3.42558062282324	0.0178072044516875
cg20652954	1.15450965004245	2.34527905028984	0.0218523036060251	0.969838085601913	-3.40608240307928	0.0246974702703732
cg20527870	3.64131176112185	2.48310345859843	0.0154230816984609	0.946697026646765	-3.21133938956876	0.0105604156802265
cg12422716	4.36095071770488	-2.42758311266959	0.0177746734859428	0.95388796155727	-3.2908417835193	-0.00844333316693913
cg20600274	3.87915330355212	-2.56795751206829	0.012366615270102	0.9313892317838	-3.08714765140933	-0.0104417034614298
cg16989484	1.65517868373482	2.08135286128994	0.041060401554387	0.99998347635927	-3.75374209144336	0.0296107301422895
cg27414885	-5.78124920099652	2.99077903818854	0.00383894098136334	0.834733794397777	-2.42275331777213	0.00604562142350138
cg18213552	5.05360337382513	-2.64948902728531	0.00995735681333628	0.910335425131291	-2.96483063609736	-0.00439385368344181
cg11014794	-4.43379106462474	2.04632166133234	0.0444818489994813	0.99998347635927	-3.79729184178192	0.00693296443042979
cg05070537	2.09623728078742	-2.06068843478185	0.0430500155338706	0.99998347635927	-3.77950687776252	-0.0158035196548008
cg13453992	4.55716762268595	2.05877617052019	0.0432382720670958	0.99998347635927	-3.7818801729651	0.00575273409012322
cg21682210	4.97550141986051	-2.06301164343464	0.0428222552558638	0.99998347635927	-3.77662106317048	-0.0076331144258277
cg00402828	5.45657479732542	2.25297604552518	0.0273963897100754	0.987557105448159	-3.53152465483318	0.00534537409951752
cg03721641	1.59199209908859	2.0859226729279	0.0406313137803625	0.99998347635927	-3.74801518178687	0.0182624963689716
cg06814005	-5.79335794526222	2.0502060481241	0.0440907273144121	0.99998347635927	-3.79249363427378	0.00390926614617309
cg06181697	-1.12936310432782	2.04346206509249	0.0447716914925999	0.99998347635927	-3.80081925545571	0.0289709524284141
cg08254424	3.3148340651728	2.2262077527361	0.0292207853676312	0.990275995129509	-3.56713792167851	0.0117045707666664
cg08108993	-5.29121453104334	2.98392619405024	0.00391590025785838	0.834733794397777	-2.43409247823722	0.00474356318839755
cg17587990	4.10916664015557	-2.18511163323136	0.0322295755822628	0.99773557742346	-3.62113361369791	-0.00687702477928398
cg25416363	-6.13829222164379	2.94716846411621	0.0043536929795607	0.84291138389533	-2.49460766390647	0.00369457824610857
cg06038111	4.11446924532141	-2.43339075232195	0.0175144721333369	0.95388796155727	-3.28259150126317	-0.00751448463085969
cg06566598	4.67348709768442	-3.05479654215016	0.00318486183499059	0.814137315024491	-2.31597003482653	-0.00886685080646821
cg17735332	4.0708338863397	2.35032823496972	0.0215800424169468	0.96872700975785	-3.39910371671851	0.00815602965940343
cg25160116	3.4443074858493	-2.83542868497071	0.00597805586674301	0.870669536264468	-2.67533252467942	-0.0117042649146877
cg16452467	3.49973735476607	-2.14871565333848	0.0351172440096411	0.99998347635927	-3.6682600812815	-0.0186545480295942
cg13611088	-1.03464299131999	2.05178941072798	0.0439321501821538	0.99998347635927	-3.79053557244379	0.0252548049340781
cg15197582	-1.95073036291924	-2.23307178658425	0.028743061069444	0.989851024174423	-3.55803897740925	-0.0178245002637335
cg19320422	3.51231781238278	-2.19616092735035	0.0313950636993382	0.995660880162405	-3.60669740385019	-0.0155581403268639
cg21567125	-4.82754070970143	2.84341499242309	0.0058456080748668	0.870669536264468	-2.66258004607589	0.00795452676454783
cg00819081	4.22354098237588	3.55634174052983	0.000679383618731483	0.633693450246033	-1.42981408962024	0.0118557556194721
cg04124987	-5.25118992602204	2.23192570808783	0.0288223451567225	0.989851024174423	-3.5595598091478	0.0102181799015047
cg15023598	4.64063889184207	2.78225940167843	0.00693260810631452	0.873516003147226	-2.75957503374233	0.00774304181310648
cg23117699	-6.18865768443369	2.27922233078381	0.0257057985261272	0.982897714433323	-3.49626964192683	0.00306203710268788
cg03525023	3.95442957547775	2.40704087708732	0.0187230176793853	0.957420811248731	-3.31989928128414	0.00920352550428294
cg02765998	-2.83733276610136	2.49439984788677	0.0149803384159099	0.944517968956545	-3.19499210359452	0.0266735571099092
cg03662817	4.6933539663677	-2.09009334656223	0.0402430977976217	0.99998347635927	-3.74277927051662	-0.00593312896640674
cg17382888	3.6266541106321	-2.15452512511188	0.0346417021225761	0.99998347635927	-3.66078180967727	-0.00840574703884678
cg09083210	3.67688534435689	-2.23380064837472	0.0286927392893462	0.989851024174423	-3.5570714549666	-0.0088471165135231
cg21623671	-6.1051980127018	2.26728017479351	0.0264632518224284	0.985956831842868	-3.51235192646026	0.00360834777737383
cg14315992	-5.51864447756188	2.19222104752793	0.0316904305942914	0.996450906821658	-3.61185184822787	0.00334741117341954
cg04906575	5.23503398712322	-1.99831071101898	0.0495682839554525	0.99998347635927	-3.85596008383883	-0.00391686229870003
cg13003415	0.505272901472464	2.39012655130052	0.0195375485233862	0.961686316656078	-3.34367852226885	0.0353678611017056
cg06109677	3.6865673978407	2.13236738955684	0.0364861215955912	0.99998347635927	-3.68921438800692	0.0116863967893702
cg01718739	-3.60274336817501	-2.29526932800332	0.0247181780468029	0.980400791649326	-3.47455173400661	-0.0121073616767647
cg20868032	-5.16145178823355	2.38197295749954	0.0199413753371865	0.962161471111678	-3.35509389493076	0.00516976237616723
cg26094195	2.58402124920099	2.7954903981523	0.00668280737725572	0.872995256855248	-2.7387190794464	0.0295896244840959
cg26382680	3.66113035596559	2.71686296522242	0.00829779367214286	0.890205252664928	-2.86159842850023	0.0131251861681472
cg20267408	3.0410271416989	2.46625677556883	0.0161052294409674	0.948638778393442	-3.23561139086209	0.017265206695783
cg15466245	3.48620352530686	2.39169835142893	0.0194605454831865	0.961333680796984	-3.34147438067533	0.0114490033343703
cg03661387	3.43622243578988	2.0287475908914	0.0462889792060397	0.99998347635927	-3.81890404344199	0.0141131741856168
cg01460619	-5.32616471854601	2.46394027836463	0.0162011169275261	0.949135844336743	-3.2389388307344	0.00554987476144054
cg22704203	4.7006148884253	2.27348076010351	0.0260675443310166	0.984314301928563	-3.50401026549782	0.00483912244128692
cg26881363	5.95318374295842	-2.49454242689623	0.0149748241054283	0.944517968956545	-3.19478540607541	-0.00499555009827202
cg06777522	-2.95094899142612	2.54037602347315	0.0132940417948665	0.938205354920263	-3.12786766626311	0.0261833339285386
cg04277574	4.54705981620398	2.55717026600022	0.0127221335054381	0.934909970515445	-3.10311348871626	0.00657463543177839
cg02893212	4.62791043175243	-2.63452734515955	0.0103646516149465	0.912562535103062	-2.98749265316917	-0.00758348884632853
cg26922625	4.95682682147671	-2.65947539761594	0.00969366415805754	0.906512906568757	-2.9496511130539	-0.0117613469405833
cg05517400	4.60082819576926	2.81231736881193	0.00637705772288718	0.870669536264468	-2.71209162603745	0.00849799046333022
cg13240898	-5.89048224334702	2.29973945392672	0.0244491089171694	0.979174547707467	-3.46847996503092	0.0118248807274098
cg03055671	-4.96437414432312	-2.65573711242739	0.00979162087212644	0.907239000219837	-2.95533839702715	-0.0130477230924054
cg24954296	4.18737790399451	-2.12463767544434	0.037149363421649	0.99998347635927	-3.69907551078251	-0.00835837861343058
cg01170624	3.55980309018313	-2.34378452695936	0.0219334745094128	0.970060236918935	-3.4081457432266	-0.00898118882822052
cg12044415	3.04439418979678	2.72589506231607	0.00809564048367408	0.889858573310895	-2.84761353052316	0.0154845573587186
cg03437311	4.30325420169856	3.0632510823709	0.00310668805605461	0.81329549592875	-2.30175319097559	0.0106792087218086
cg18002632	2.70364645155964	2.2042410152424	0.0307968497502367	0.993546250169569	-3.5961026089084	0.0198462667401319
cg00304631	4.06652161654509	2.20750999321822	0.0305576838738132	0.993385167408262	-3.59180716328239	0.00640027274851052
cg25631457	3.09634099487551	-2.31493672368067	0.0235536343154757	0.977729316120748	-3.44776629953939	-0.0105172777673597
cg22762745	5.66233457447366	2.68715359031291	0.00899570907506144	0.901128676698298	-2.90735717714648	0.00376683637543951
cg25842786	1.88575434738068	2.99529363998082	0.00378901025817198	0.834733794397777	-2.41527341089156	0.0412528756663592
cg10390536	-4.22425476033574	2.61565951638055	0.0108998514251082	0.917338784495719	-3.01593356628151	0.00714793104763885
cg02413974	5.16821833753412	3.82665768200105	0.00027941760004931	0.552971746280466	-0.91997731629338	0.00841263909780632
cg12765562	3.93137438141545	-2.47029270238943	0.0159393856868288	0.94801209798858	-3.22980831983212	-0.00952631395760206
cg16677657	4.2760369593941	2.39701537647381	0.019202066394752	0.960884429540267	-3.33400978801181	0.00759562662772417
cg05942843	1.71934170650636	2.28080802249715	0.0256066773101567	0.982897714433323	-3.49412906868979	0.0291879572949031
cg27565936	4.09946413968853	2.00737910575623	0.0485710325963491	0.99998347635927	-3.84496939506245	0.00928311457337483
cg24012440	-5.77138538411249	2.2210412567894	0.0295849538785961	0.991099152031602	-3.57397148796471	0.00304378678507409
cg04101285	5.27268400030743	2.45747884877888	0.0164712909901577	0.949765221195317	-3.24820718965072	0.00681719780581258
cg01987766	2.0751171527055	2.25951990520816	0.0269659572514295	0.986880200379535	-3.52276575375955	0.0209767852983929
cg26447976	3.04134442448913	2.01262978931185	0.0480015196840757	0.99998347635927	-3.83858632857918	0.0175973781669145
cg12875848	4.87994202980329	2.43219941315895	0.0175675682749653	0.95388796155727	-3.28428517033865	0.00614686156132715
cg12182452	-6.23899469863952	3.52316788732867	0.000755701421679987	0.65291022574327	-1.49094131857253	0.00553480583184894
cg21461470	-6.75855703364331	-2.01603160495112	0.0476356109909518	0.99998347635927	-3.83444329675477	-0.00401921811363802
cg04431629	-4.34482472971468	-2.84082372910275	0.00588828345926975	0.870669536264468	-2.66672056546453	-0.016235700747517
cg11670670	1.60069349625992	2.27790306881605	0.0257885234600078	0.982897714433323	-3.49804963421698	0.0298105099561481
cg12177391	-5.63917422925558	2.31103583350124	0.0237806707352398	0.978962820830569	-3.45309364339685	0.00269222399354561
cg10877013	-4.96558531692825	2.54816474399756	0.0130259796693761	0.935759750822187	-3.11640288067128	0.00804894100441784
cg02717503	4.09508927945406	-2.09737277852446	0.0395732074153175	0.99998347635927	-3.73361957384983	-0.0207444965264919
cg14509623	-5.55793714775151	2.579984688888	0.0119808495372605	0.927460920148168	-3.06928622152003	0.00412561277086887
cg19577532	4.29457584140266	2.3650670910385	0.0208024716808876	0.964909482465461	-3.37866401933246	0.0055599404542257
cg06441862	3.22071705660328	2.29734159016034	0.024593118814752	0.979879505140373	-3.47173816777733	0.0177979218014853
cg24524915	-7.12478764854813	2.18066745842594	0.0325706645511629	0.998150251534866	-3.62692311704359	0.00165112095239921
cg06215240	5.14522072631739	-2.06196551723826	0.0429246851645989	0.99998347635927	-3.77792086657824	-0.00543945445643201
cg19929624	-5.5008026734226	2.5074003814814	0.0144849835705483	0.943188565298225	-3.17610755152732	0.00404322550638102
cg25792351	4.1200537868396	2.86053908676136	0.00557067641078895	0.86725708181481	-2.63515022993042	0.00819456488688008
cg27315287	3.01527285994225	2.08694308432358	0.0405360330804253	0.99998347635927	-3.74673495685965	0.036060577680649
cg07966123	-5.38481408368998	2.42913625447984	0.0177047508156767	0.95388796155727	-3.28863692183881	0.00629605979522659
cg11888747	-4.71527107816352	2.02016603143964	0.0471941273972849	0.99998347635927	-3.82940002440078	0.00556089109142362
cg21157446	4.64999521525747	2.07598903916403	0.0415690417244879	0.99998347635927	-3.76045059108843	0.00699098871863357
cg10367066	3.78813954802628	-2.02457565086885	0.0467271366834709	0.99998347635927	-3.82401139817847	-0.00910569985951937
cg25220359	-1.56751605183455	-2.43977723253873	0.0172322793218309	0.952700208208328	-3.27350105106007	-0.0451018317883518
cg03827297	4.73391025647584	-2.25914598601042	0.0269903907691163	0.986880200379535	-3.52326679828468	-0.00803364052747135
cg14731698	3.529816896534	2.13644386932009	0.0361405114003938	0.99998347635927	-3.68400183929867	0.012344519818942
cg25801499	3.8816144362294	-2.12932026603872	0.0367463368637027	0.99998347635927	-3.69310529534556	-0.0129811835611739
cg04487714	-5.57304968323715	3.04355277969085	0.00329166445334963	0.821308570248508	-2.33483606422074	0.00864419877948468
cg20634699	2.91731929029884	2.21533067457257	0.0299921066713153	0.991966866437825	-3.58150956002597	0.0178052390736984
cg10021614	5.1080519011928	-3.08264703968979	0.00293404874147741	0.807616357362099	-2.26903801174884	-0.00898054029245454
cg16317441	-5.69599154649869	3.15452660681298	0.00236923660140468	0.778188173737739	-2.14660424817399	0.006342030068198
cg16462315	5.02522178603525	2.19249079528439	0.0316701306601198	0.996394634583084	-3.61149918719067	0.00717901747741478
cg19180542	-6.25526160091153	2.05560017046925	0.043552509724619	0.99998347635927	-3.78581777219626	0.00221297187031184
cg23272178	6.12603802382601	-2.43781746032327	0.0173184374564982	0.95301499685022	-3.27629255953563	-0.00405309565540579
cg11408900	3.98045387477649	3.37205946552404	0.00121821259645026	0.708794431063528	-1.76508750247731	0.0117655611072153
cg09283157	6.07733057708572	-2.65960511088618	0.00969028126973917	0.906512906568757	-2.94945366495288	-0.00389130213704736
cg22024560	2.02280001010251	2.18556352392004	0.032195068859849	0.99773557742346	-3.62054438323276	0.0254937242627482
cg13949836	3.0157763524868	2.51364443822522	0.0142523541779956	0.940926167990645	-3.16701046101817	0.0214300707853513
cg07247925	3.29549897605732	2.35132536861281	0.0215266332135033	0.968274977635188	-3.39772411896927	0.0150863675293265
cg21116846	5.02767956162763	-3.2649953970945	0.00169574130261451	0.748456551634784	-1.95487222739626	-0.0106619572104484
cg15111412	-5.71449197156173	3.97567373696588	0.000168618368579236	0.516919085484682	-0.630650672892372	0.0116961988284881
cg01226653	-5.95500247875152	2.88239336531404	0.00523711214341751	0.855814061695192	-2.59997370452551	0.00432199839330535
cg23152055	-5.41073473985508	3.10897036913164	0.00271402634496348	0.79767890086886	-2.22441799695089	0.00634554826960122
cg27234350	4.38783925413635	2.30390324267523	0.0242008146438845	0.978962820830569	-3.46281571811758	0.0142189254002297
cg10887945	4.3475558103997	2.5264966186758	0.0137840985307646	0.938974192071822	-3.14823093075444	0.00861005711948459
cg14728276	-6.14824981871599	2.01862576270963	0.0473581882793085	0.99998347635927	-3.83127990676417	0.00270079294813877
cg27310485	4.61053014284439	2.39266238558871	0.0194134512178379	0.961333680796984	-3.34012194369519	0.00639554169882428
cg14288639	3.49150011215251	-2.3719155997551	0.0204497322807842	0.962982001785662	-3.36913193327057	-0.0137055838206754
cg24540756	2.27799432717452	2.21399060629785	0.0300883605292154	0.991966866437825	-3.58327616887017	0.0198469417755613
cg18646599	-5.22319945194722	2.41950613947168	0.0181423001187145	0.95388796155727	-3.30229007314689	0.00502819853307103
cg25665331	4.80620852368858	2.42821064326746	0.0177463922619669	0.95388796155727	-3.28995106587721	0.00628283062101664
cg20367521	5.24884411606983	-2.06292708269505	0.0428305270477233	0.99998347635927	-3.77672614985814	-0.0061095478802381
cg15752109	-5.022237555664	2.4056985294566	0.0187865337661282	0.958083779800736	-3.32179128298329	0.00648562195432572
cg26693307	4.0393570845771	-2.52507443187773	0.0138352227794146	0.938974192071822	-3.15031265347173	-0.0103266853691488
cg06156212	1.43303614753877	1.99578952251721	0.0498486366847616	0.99998347635927	-3.8590081741264	0.0294232936856692
cg19041525	0.94438517339581	2.18531114253186	0.0322143369086048	0.99773557742346	-3.6208734814097	0.0246893625066288
cg03608224	2.77737436758276	2.38661551879253	0.0197105379581175	0.962161471111678	-3.34859790806318	0.0189281989250807
cg20809470	-4.83830927361088	2.54106443873097	0.0132701496836355	0.937999452107969	-3.12685542241327	0.00794635951015936
cg00621029	-4.36502942216793	-2.2999976760331	0.0244336453297153	0.979174547707467	-3.46812893076454	-0.00489196418799789
cg00789545	-3.3656732292074	2.08693353635117	0.0405369237228039	0.99998347635927	-3.74674693833915	0.0193806815238728
cg09617591	4.29414323069199	2.273234235369	0.0260831766982875	0.984581130396474	-3.50434226866123	0.0114636072979555
cg01313057	-1.78991254452253	-2.16373977215527	0.0338989471280122	0.99998347635927	-3.64888587641015	-0.0200338154627454
cg16428240	-5.53254700811674	2.63287153846568	0.0104106453845507	0.912599543833979	-2.98999473278612	0.00529004017855207
cg12615951	-7.32552204978688	-2.00458329229456	0.0488766370874954	0.99998347635927	-3.84836237555167	-0.00179572841845295
cg06257169	3.67697096924944	-2.80965338706544	0.00642459025546708	0.870669536264468	-2.71631485522198	-0.0134200175466355
cg23927335	2.62032686451561	2.15858697383633	0.0343125606254372	0.99998347635927	-3.65554322662262	0.0159227991201676
cg26533406	3.40606867027561	2.16452500656187	0.0338363004560909	0.99998347635927	-3.64787020915706	0.0107656618442407
cg27059053	3.93369666843731	-2.40110627848836	0.0190052844265977	0.960132930974776	-3.32825762497252	-0.00942645150908117
cg14530387	1.89514240221549	2.32843285771854	0.0227828968019065	0.974334745743167	-3.42927926422185	0.0266856714071054
cg18798710	5.34814730074543	-2.34377920950371	0.0219337637900723	0.970060236918935	-3.40815308263167	-0.00490282635546335
cg11943671	4.66043785909274	-2.02081025129175	0.0471256536320576	0.99998347635927	-3.82861339948701	-0.00689077402454641
cg13593629	5.10148010780327	-2.92105212343965	0.00469182454052684	0.85043143710314	-2.53728689578768	-0.00980147870801018
cg15316992	4.54462378713623	-1.99761635468186	0.0496453603159111	0.99998347635927	-3.85679988059815	-0.00635313305239793
cg21206339	4.72749033821958	-2.80388368075314	0.00652865538773985	0.870753392218111	-2.7254517263292	-0.0146141269962055
cg02558607	4.91500751281317	-2.91863026946505	0.00472438088442845	0.851924469664655	-2.54123123919951	-0.00950459041596896
cg03142551	2.23648548582794	2.17398685801286	0.0330893400444906	0.999474073184558	-3.63560773648099	0.0237452014555184
cg18848222	2.60946605977521	-2.23941126404598	0.0283079610104599	0.987984107767814	-3.54961504694516	-0.0118574789436537
cg05537796	2.47638487540467	2.03583437438597	0.0455527887574279	0.99998347635927	-3.81020786632699	0.0144842769861873
cg23838591	2.66503488058652	2.55457814063572	0.0128089283471819	0.935759108884485	-3.10694234940078	0.0242415761882484
cg10629121	2.70070402437029	-2.25954343582947	0.0269644203101501	0.986880200379535	-3.5227342209242	-0.014522428718899
cg19779486	5.0458348532682	-2.12879531981015	0.0367913283919413	0.99998347635927	-3.69377513716809	-0.00499300394298163
cg14025953	3.19714612682918	2.41260511465311	0.0184617752209393	0.95492789241445	-3.31204775779613	0.0171861604063271
cg01603043	5.07823324234404	2.47699159559806	0.0156674991368828	0.947319346767457	-3.22015997616714	0.00679999852646529
cg26130726	-6.68032286798722	2.01586626098016	0.047653340308501	0.99998347635927	-3.83464480474448	0.00574017170649452
cg08983915	4.20026291293338	2.5034445264343	0.0146341275964199	0.944517968956545	-3.18186186280101	0.0108402899367719
cg25003358	3.26258878683881	2.46091581356812	0.0163270807922192	0.949296965993459	-3.24327952866601	0.0152796775258701
cg16352888	3.19071322725206	-2.05121640104947	0.0439894814348726	0.99998347635927	-3.79124433101403	-0.0115577983430249
cg13984492	4.06122389542827	2.19212033893695	0.031698012365694	0.996520056607211	-3.61198350279567	0.0139905193356364
cg25638032	3.99296130867891	2.16382159951775	0.033892414146479	0.99998347635927	-3.64878005044561	0.00992586703704967
cg17254710	-5.44942942226074	-2.40893635262138	0.0186336559318201	0.956610807264144	-3.31722624170099	-0.00978424462945317
cg14054279	4.49353059098868	2.25988939732188	0.0269418321810239	0.986880200379535	-3.52227057518618	0.00768186744981481
cg16323498	-5.2391468256989	2.84110164421578	0.00588369279610035	0.870669536264468	-2.6662766204473	0.00595347976642469
cg02434541	3.52546333818648	-2.17906228602153	0.0326946351100243	0.998432870338366	-3.62901181112153	-0.0149484885301226
cg19015711	2.3953047363472	2.05175943295551	0.0439351479455423	0.99998347635927	-3.79057265624717	0.022376997072275
cg07200964	5.28343928662252	2.04452518960791	0.0446637460171102	0.99998347635927	-3.79950834066503	0.00426150472732145
cg11692070	6.04919226404439	-2.18074758299304	0.0325644871674578	0.998150251534866	-3.62681882349992	-0.00384960921889232
cg15341750	5.21704600464425	-2.25170898547674	0.0274804287638542	0.987561822775259	-3.53321821371479	-0.00486926476625937
cg03843688	3.65779878358215	2.66203127626277	0.00962720526295865	0.904181441285267	-2.94575925774037	0.0130165983588028
cg07879612	3.4579079776585	-2.06490639871934	0.0426372704012575	0.99998347635927	-3.774265430212	-0.0126714406931044
cg12223009	4.91874352840049	-2.09553324374768	0.0397415714516776	0.99998347635927	-3.73593677823562	-0.00696041498307343
cg03085106	0.382869912323004	2.26154599062249	0.0268339028503995	0.986880200379535	-3.52004966560246	0.0317009691656946
cg18100734	3.96193304840844	2.10773684258375	0.0386361449081945	0.99998347635927	-3.72053247121763	0.00877032362919083
cg18352067	3.23412331651664	2.11019081885328	0.0384171105654749	0.99998347635927	-3.71742583822467	0.0127135174672672
cg23274505	1.959894147765	2.03062273072941	0.0460931967552735	0.99998347635927	-3.81660556375161	0.0265516942604413
cg05836059	4.03801890519543	2.05041778131731	0.0440694932373527	0.99998347635927	-3.79223186885451	0.00805582253220782
cg03931732	1.4262983245636	2.83751717815301	0.00594315538088507	0.870669536264468	-2.67200010934819	0.0278038671689214
cg11760602	-5.54334863080441	2.23516988886563	0.028598414248083	0.989851024174423	-3.55525316856467	0.00378758343563667
cg27238903	2.00423595383567	2.41411608507908	0.0183913996268041	0.953973480542554	-3.3099132045311	0.0333965413588999
cg03611687	2.49837603292092	2.03322584122348	0.0458225883586659	0.99998347635927	-3.813411780182	0.0208202735136621
cg15140847	5.45501291440132	2.496547506668	0.0148974699235584	0.944517968956545	-3.1918776616739	0.00429846523945265
cg22861669	2.49860301397713	2.14529800040074	0.0353996515797519	0.99998347635927	-3.67265163910273	0.0145775969880122
cg26902215	-6.14171131997355	2.32267318937664	0.0231090397949705	0.974656396960498	-3.43717943372456	0.00329353421535283
cg00044488	-3.76708513121037	-2.06317742644652	0.0428060422470234	0.99998347635927	-3.77641502809149	-0.00739598942793784
cg22378919	-2.90157120947359	2.9051247613515	0.00490979362073894	0.852546473562173	-2.56318488166814	0.0234217709069899
cg20065911	3.89519015794566	3.27628148494406	0.00163813549425887	0.745430032902794	-1.9350468855568	0.0105625813771372
cg20657678	3.88032084575587	3.11530017802523	0.00266346577743988	0.793338701817778	-2.21365090085527	0.0117971140494245
cg04987945	4.81452949440678	-2.14668387675141	0.0352848960803703	0.99998347635927	-3.67087153905838	-0.00516111041222478
cg19872813	2.54353034055989	2.51980543962556	0.0140261243991326	0.939783325723041	-3.15801725731583	0.0257332392849229
cg10974955	4.47406545682681	-2.15501246512206	0.0346020668866815	0.99998347635927	-3.66015371721881	-0.00837015762236148
cg13707337	2.2239019289675	-2.33080801138224	0.022649596987879	0.973431858195563	-3.42601684430754	-0.0229950991288368
cg09454509	-4.59961352237848	2.45856346034273	0.0164256592715219	0.949437182983943	-3.24665273643967	0.00981145188639346
cg26275078	-3.05420038396122	2.14855454564276	0.0351305124130848	0.99998347635927	-3.66846722910774	0.0143215470713508
cg14147740	-5.54663225206174	2.08926897925162	0.04031957602624	0.99998347635927	-3.74381488662734	0.00370480723537827
cg21430824	1.99170209941565	2.28401503889502	0.0254072391896731	0.982897714433323	-3.48979613502484	0.0338860717928821
cg18136311	-6.21545300218098	2.61451701144298	0.0109330512245907	0.91817691850798	-3.01765080258724	0.00297069636120161
cg10199311	2.37631607314383	3.1360326177262	0.00250395148729512	0.783399358605568	-2.17828339327462	0.0439158718870289
cg27558479	-6.30199755156938	2.50285100712417	0.0146566234269056	0.944517968956545	-3.18272460820486	0.00359557295335084
cg15475714	3.9899812014778	2.11817103317118	0.0377122589710469	0.99998347635927	-3.70730233228823	0.00859048696500475
cg26352490	3.4073771486551	2.7582550028934	0.00740779306635309	0.879475975163754	-2.79722955329251	0.016476165539368
cg18015632	4.86255523761783	-2.13110267075148	0.036593929481441	0.99998347635927	-3.69082988473411	-0.00676496220882106
cg23000412	4.34448049991144	-2.11348529944252	0.0381247512418926	0.99998347635927	-3.71325040986055	-0.00771330159542039
cg16834011	4.07019296644436	-2.06285764358838	0.0428373206624107	0.99998347635927	-3.77681244163079	-0.0114894766046442
cg02676247	1.30559562189973	2.71875168365707	0.00825514343897924	0.890205252664928	-2.85867684654245	0.0401964217794895
cg26723002	-5.31536725560295	2.57578249890744	0.0121143765728509	0.92839185231555	-3.07553407369154	0.00827732382218742
cg04453169	3.61342852220938	-2.0954298474693	0.0397510532345252	0.99998347635927	-3.73606697270511	-0.0170158415513113
cg03650192	4.45754334473818	2.10796231293264	0.0386159749955087	0.99998347635927	-3.72024716115642	0.00687613070376358
cg01169760	2.97951618473643	2.19566199101613	0.0314323343156623	0.995819381481599	-3.60735057095638	0.0130207481522376
cg10970946	4.33853701819235	-2.11021750070691	0.0384147349628499	0.99998347635927	-3.7173920434848	-0.00511801859237759
cg08602762	1.90785022014105	2.19954439902816	0.0311433381427824	0.995161073710511	-3.60226481399149	0.0210400530389918
cg22142254	4.04918802705909	3.27487456365741	0.00164521493029522	0.745430032902794	-1.9375206645924	0.00909480336062651
cg20085125	4.61313922823404	-4.12757065854421	9.97114665930016e-05	0.483110116284135	-0.330294910866724	-0.0139071007261709
cg19242378	-5.21253254773391	2.27850586461241	0.0257506957354184	0.982897714433323	-3.49723642563255	0.00493703769023161
cg03321854	0.897615987191043	2.38483003375314	0.0197990322538127	0.962161471111678	-3.35109739075157	0.0369440395632599
cg18113084	-6.62762717144515	2.9536314424142	0.00427357241797447	0.84242917741057	-2.48400511484806	0.0032654213936254
cg05097887	6.18149661807032	-2.53130407696244	0.0136125409662922	0.938974192071822	-3.14118734573733	-0.00604920252547436
cg20628344	1.57637423512013	2.31508482470021	0.0235450526456898	0.977694145273557	-3.44756389936331	0.018249913234083
cg08055647	2.08913527963714	2.4052424114676	0.0188081597581834	0.958327641754105	-3.32243397882142	0.0233913497255203
cg18278573	2.64247448704193	2.32974438699625	0.0227092045265073	0.973674476502258	-3.42747812789925	0.0193053306182895
cg02339298	-5.33297921874064	-2.17631055032209	0.0329081174229665	0.99907259349914	-3.63258948925757	-0.00342606265266844
cg23114923	3.03859588985868	-2.0364774371897	0.0454864874958124	0.99998347635927	-3.80941749407016	-0.0121695902858033
cg22456400	4.81085623330762	-2.20225786719516	0.0309427400980106	0.994341550271477	-3.59870592074702	-0.00744717968097264
cg14636454	-3.44240546815249	-2.25375079084653	0.0273451155902457	0.987557105448159	-3.53048874405073	-0.014644316815796
cg13528563	2.9714352278018	2.00650661763176	0.048666226023706	0.99998347635927	-3.84602867283823	0.0163533402565204
cg25990982	4.96648317082639	-4.47057798489734	2.93586692549774e-05	0.33808142274662	0.36563945487509	-0.00988281438266603
cg16160458	5.01569992088719	-2.27182582037029	0.026172644459859	0.985168455831936	-3.50623846842267	-0.00685677132405005
cg13904562	1.30919570142484	-2.14249898207471	0.0356324125944164	0.99998347635927	-3.67624394766083	-0.04225176582593
cg11128212	4.47952620743431	2.30509980432738	0.02412987575943	0.978962820830569	-3.46118643627375	0.00668206301171914
cg19512055	4.26361865915894	-2.21597035302713	0.0299462555217482	0.991966866437825	-3.58066596426312	-0.00893680896060067
cg26548094	-2.13390114633082	2.06783309634427	0.0423528936645287	0.99998347635927	-3.77062326584829	0.0224790405514996
cg02355457	-4.05840961411446	2.27040879841514	0.0262629322858268	0.985558966825387	-3.50814529358338	0.00758574754461783
cg22303873	-4.97241697866511	2.25494221232824	0.0272664300845163	0.987489859177043	-3.52889513030783	0.00436255107031149
cg12106277	4.07643789200503	-3.74510867001091	0.000366719530177822	0.586012465161531	-1.07590684721667	-0.0168706476245737
cg12415575	-4.96073508752683	2.20197659390868	0.0309634809705211	0.994624263020792	-3.59907499692468	0.0110887006869815
cg18473652	-6.25745679822678	2.81044485194255	0.0064104345257059	0.870669536264468	-2.71506044117388	0.00401216032869299
cg03462877	-6.09912378987961	2.29997851320348	0.0244347925950701	0.979174547707467	-3.46815498233731	0.00361197450289107
cg02461985	4.91830276745197	-2.1533678037875	0.0347359855290873	0.99998347635927	-3.66227291375078	-0.00745134823154336
cg14760590	4.25889034974759	-2.41172707275677	0.0185027817782531	0.955371193616964	-3.31328768632422	-0.00996050752281175
cg17256817	5.48266547953704	-3.51263100110151	0.000781597216266476	0.657760744942581	-1.51028752192308	-0.00667678560416241
cg02850821	-4.77792884267596	4.07937299858003	0.000117930832327945	0.483110116284135	-0.426164386079775	0.00940898109487179
cg03091413	3.99243107093381	-2.61854659857563	0.0108163637973571	0.916170632833172	-3.01159162950944	-0.0112932749262782
cg08573038	4.0044033902517	2.14083890381417	0.0357710906298827	0.99998347635927	-3.6783726789682	0.00861357977998234
cg05149617	-6.10252932642016	2.26361445405905	0.0266996750937564	0.986880200379535	-3.51727472545044	0.00487195283940086
cg13080602	-4.46648741278675	2.22119389351711	0.0295741381437844	0.991099152031602	-3.57376978647489	0.00713538045850767
cg18909589	4.9727739724848	2.05571224013109	0.0435413879544374	0.99998347635927	-3.78567891574856	0.00616753078638643
cg11155735	5.23702875848558	2.13757315303853	0.0360452746725033	0.99998347635927	-3.6825563713925	0.00619467172065713
cg00613753	-5.10636789859136	2.5195056367467	0.0140370576735591	0.939783325723041	-3.15845527217496	0.00750184761527996
cg17293307	5.29007053121228	2.21437286632901	0.0300608761096045	0.991966866437825	-3.58277232576946	0.00392492829533964
cg00688620	3.31474889383139	2.22411998979772	0.0293674675130075	0.990360419331058	-3.56990090742884	0.0117528201910067
cg05948575	3.97208836994459	-2.22810313878219	0.0290881773345191	0.989851024174423	-3.56462769360618	-0.00807574073465667
cg14945001	3.31923492776175	2.01444961556255	0.0478054751492971	0.99998347635927	-3.83637072302472	0.0192457314072594
cg24029414	-6.0363362398963	2.17188749939419	0.0332538167154508	0.99998347635927	-3.63833230464636	0.00332691074941561
cg10321723	4.14597122951105	2.50787025823759	0.0144673595053441	0.942889165389426	-3.17542358716912	0.0103328115074697
cg18687299	4.6914701820213	-2.52512685688935	0.013833335192578	0.938974192071822	-3.15023593250362	-0.00593863765421876
cg08827913	4.17897865225937	-2.23882089257867	0.0283482340217535	0.987984107767814	-3.55040035930553	-0.0144548284928082
cg14180777	4.36943181401991	1.99766532968303	0.0496399205290182	0.99998347635927	-3.85674065540868	0.0104821499904593
cg04324345	2.67947435410659	2.84040485672808	0.00589520871633032	0.870669536264468	-2.66738961872521	0.0183898840206728
cg21422475	4.80387069943491	2.36773013535735	0.020664670160869	0.964106521575747	-3.3749600727425	0.00813227628213786
cg01717201	2.62552981680563	2.04815031274423	0.0442973497998236	0.99998347635927	-3.79503394928572	0.0141972837789542
cg19296354	-0.0986868351248003	2.0168382998591	0.0475491928252288	0.99998347635927	-3.8334599602171	0.0199138867416347
cg01116067	-5.77670530295768	2.00544212749184	0.0487825846387892	0.99998347635927	-3.84732052723637	0.00409470330993596
cg26525127	-5.52687407912933	3.31354525444452	0.00146073040074478	0.732156774963421	-1.86928370347281	0.00722185336606831
cg07505162	0.8610848586322	2.94504340707732	0.00438033936386657	0.843452127173702	-2.49809030750302	0.0393595157921216
cg17411642	5.28777066619146	-3.39292575323666	0.00114131982661486	0.702523401063054	-1.7276606985473	-0.00790151700068553
cg12154434	5.40436218329801	-2.25063668123061	0.0275517278229107	0.987775326428745	-3.53465085465257	-0.00440077449052423
cg16531209	-3.73762400673214	2.32165863599057	0.0231669162723123	0.974734741167741	-3.43856940372341	0.0188530488269247
cg13407413	-5.71646270445653	2.63972817499409	0.0102213854680998	0.911373907922043	-2.97962602737249	0.00588887443156181
cg03045606	1.80488977805427	2.15709827616449	0.0344328751819781	0.99998347635927	-3.65746415586112	0.030402729923274
cg06489830	-4.08266951506296	2.38008730492162	0.0200358200592719	0.962182610950095	-3.35772947926756	0.00887668993068839
cg03614159	1.87662043133335	2.12907926697098	0.0367669862057851	0.99998347635927	-3.69341283203415	0.0272399810004349
cg13657092	-5.54662925053369	2.56544819779861	0.0124485036651447	0.931461556324186	-3.09086618279748	0.00756500637244815
cg01016169	1.69619921449979	2.54242886239717	0.0132229106005266	0.937775607263086	-3.12484855573927	0.0219689246290298
cg07314680	-5.08894247203882	2.77189129090941	0.00713431363366715	0.875862595480627	-2.77586808375091	0.00799730282684589
cg26869941	4.52359148400272	-2.01578834318215	0.0476616971546464	0.99998347635927	-3.8347397598479	-0.00542846402537578
cg08521932	3.82773932584911	2.26545999202497	0.0265804138952535	0.986290565769658	-3.51479710979746	0.0113903540351478
cg10548102	4.63458766411202	2.16347734612988	0.0339199062726982	0.99998347635927	-3.64922524525917	0.00990558467830305
cg13785249	3.28055511811513	2.26996713235605	0.0262911298960118	0.985558966825387	-3.50873942709656	0.011178208876882
cg21979724	-5.75595826352335	-2.58664465792891	0.0117719532921143	0.925165254026536	-3.05936825773132	-0.00913428722401845
cg24741744	3.77003722695472	3.00023892352358	0.00373500847645271	0.834733794397777	-2.40707106656046	0.0102037475832756
cg21507078	4.99266257723621	-2.38621725632488	0.0197302464781692	0.962161471111678	-3.34915556030043	-0.0101679495509897
cg09106606	2.82005367030417	-2.14758787022963	0.0352102170780718	0.99998347635927	-3.66970988277811	-0.0151558186182946
cg10348322	-4.92502030119788	3.84234655018005	0.000265079221223327	0.546810438538656	-0.889778811098759	0.0102387408769169
cg03059807	5.18493626431938	2.34245247630338	0.0220060468895909	0.970484139166973	-3.40998388647389	0.00540871806072984
cg10265134	5.57831619303426	2.364655163055	0.0208238601620554	0.965209444246758	-3.37923666079502	0.00558634338866526
cg23779644	5.89444745059655	-2.84079653766936	0.00588873279042315	0.870669536264468	-2.66676399972825	-0.00491825805476331
cg17309085	4.29865355574158	3.00431191479701	0.00369106955405876	0.834733794397777	-2.40030856858445	0.0116518635556782
cg22313239	1.04060386934763	2.74663077016594	0.00764846814408957	0.883496029015935	-2.81537840921473	0.0343037736483215
cg01862366	-4.95585423334245	2.74717651537078	0.00763701041957232	0.883326272416536	-2.81452759328405	0.00896095817225888
cg07412611	3.83416932898612	-2.12220019432603	0.0373606726803385	0.99998347635927	-3.70217891589131	-0.00928555342066628
cg12849868	4.73871597195556	-2.2063078508116	0.0306454452564076	0.993385167408262	-3.59338738960132	-0.00691124519908692
cg25870889	3.24128429356969	2.46277417405635	0.0162495795065166	0.949135844336743	-3.24061291127194	0.0126164541009954
cg26059839	2.95204895844781	2.64530582956844	0.0100697420831387	0.911373907922043	-2.97117649251111	0.0171716038948271
cg15837086	5.94966733490842	2.99070770153707	0.00383973483067548	0.834733794397777	-2.42287144802331	0.00477960257214638
cg04184296	4.00945905051084	-2.20737334633373	0.0305676485436369	0.993385167408262	-3.59198682238395	-0.023886246877945
cg01102120	-3.72351217063091	2.16637211083037	0.0336893354519007	0.99998347635927	-3.64547985557381	0.00837368358660581
cg05000348	-5.65087287982792	2.07267935842915	0.0418856031899332	0.99998347635927	-3.76458272467648	0.00327159266248619
cg21842664	-5.95714397986131	2.04167392108281	0.0449537595907733	0.99998347635927	-3.80302287452236	0.0058194158309316
[truncated: 34,857 more rows]

## Sheet: Methylation CD4+ MS PP-3rd
CpG	AveExpr	t	P.Value	adj.P.Val	B	delta_beta
[truncated: 45,851 more rows]

## Sheet: Methylation CD4+ MS 3rd-1st
CpG	AveExpr	t	P.Value	adj.P.Val	B	delta_beta
[truncated: 40,246 more rows]

[truncated: 6 more sheets: Methylation CD4+ MS PP-2nd, Methylation CD8+ MS 2nd-1st, Methylation CD8+ MS 3rd-2nd, Methylation CD8+ MS PP-3rd, Methylation CD8+ MS 3rd-1st, Methylation CD8+ MS PP-2nd]
