# Supplementary material for: Prominent epigenetic and transcriptomic changes in CD4+ and CD8+ T cells during and after pregnancy in women with multiple sclerosis and controls
Source: J Neuroinflammation. 2023 Apr 27;20:98. doi: 10.1186/s12974-023-02781-2 (PMC10134602; doi:10.1186/s12974-023-02781-2)
Supplement: Supplementary file 5 — Additional file 5: Table S4. Results of differential analysis on RNA-seq data from multiple sclerosispatients. [file 12974_2023_2781_MOESM5_ESM.xlsx]

## Sheet: Description
Table S4. Results of differential analysis on RNA-seq data from multiple sclerosis (MS) patients. Generated by the function topTable() and only genes with p-value≤0.05 were retained.

## Sheet: RNA-seq CD4+ HC 2nd-1st
gene	AveExpr	t	P.Value	adj.P.Val	B
IRF1-AS1	5.28557192323935	3.27934550768166	0.00163318512763754	0.00163318512763754	-4.35409530407018
IL18BP	4.95066175767911	3.22265159506291	0.00194090222496724	0.00194090222496724	-4.36427273278547
SMG1P5	4.80644320151029	3.24018359052597	0.00184036787867363	0.00184036787867363	-4.36742739478347
THTPA	3.58369790830083	3.17303386875949	0.00225405643309563	0.00225405643309563	-4.38234752357521
TRANK1	6.95127911266824	3.02460107769372	0.00349620858310346	0.00349620858310346	-4.38265492165173
DDX50P1	0.285515375640948	3.71294309966417	0.000411810817848627	0.000411810817848627	-4.3834579788256
MRPL1	4.12350871763528	-3.13575154121867	0.00251983384921711	0.00251983384921711	-4.38414669747801
GUSBP14	2.65523722671071	3.27124054369339	0.00167417558207434	0.00167417558207434	-4.3848011788431
STIMATE	4.88265299428809	3.05660589453364	0.00318396948782187	0.00318396948782187	-4.38831883590311
ZBED6	4.667513019027	3.05162577072903	0.00323078636528604	0.00323078636528604	-4.39165939704578
SRCAP	7.13628599027028	2.97001985135484	0.00409517649818472	0.00409517649818472	-4.3917621815373
PLEKHM1P1	6.13417725889222	2.93780941100106	0.00449194804268524	0.00449194804268524	-4.39693958139499
LINC01347	2.27146445057263	3.16542670428406	0.00230605768516483	0.00230605768516483	-4.40252608318856
SMARCC2	7.02661386494801	2.85500924684752	0.00568085136460991	0.00568085136460991	-4.40637821708145
SNRNP200	8.55725086996425	2.84444786698936	0.00585179622782147	0.00585179622782147	-4.41026846850076
POC1B-GALNT4	-0.337949087730706	3.49465624600435	0.000834266597039284	0.000834266597039284	-4.41083362733392
SNHG4	1.4573385721923	3.19872877728762	0.00208641381819481	0.00208641381819481	-4.41174644380204
FMC1-LUC7L2	3.65111319169814	2.97946106790338	0.00398519029074269	0.00398519029074269	-4.41313835310134
BSDC1	6.3267248223509	2.76772004431745	0.00724309336492034	0.00724309336492034	-4.42006823926513
KCNA3	5.71985949804001	2.77253538434149	0.00714755647181667	0.00714755647181667	-4.42227287407962
TRAPPC10	6.97327116826286	2.73779919753925	0.00786343750630256	0.00786343750630256	-4.42271198777928
DYNC1H1	7.96733880605248	2.73876945006728	0.00784258121814084	0.00784258121814084	-4.42288665635174
LINC01237	2.06275419653104	3.00509590544172	0.00370022577398672	0.00370022577398672	-4.42363925640645
NCR3LG1	1.56149925564192	3.03686210849868	0.00337336877541904	0.00337336877541904	-4.42642310791816
CD84	7.09208294930061	2.70163286753699	0.0086780200240575	0.0086780200240575	-4.42698398290411
LRR1	2.37048191738383	-2.91864762194957	0.004744572308418	0.004744572308418	-4.42901393646797
KATNIP	4.52926502779985	2.74741902840471	0.00765887780001131	0.00765887780001131	-4.43037966432845
BAZ2A	8.14295207957345	2.67774757489456	0.00925749511112877	0.00925749511112877	-4.43073521284609
SZT2	6.69806839697076	2.67510636734412	0.00932369365449438	0.00932369365449438	-4.43125936220937
ALOX12-AS1	2.86710407254575	2.82629138202931	0.00615678701452379	0.00615678701452379	-4.43291095909354
GBF1	6.38078783150447	2.6445026843415	0.0101228266477352	0.0101228266477352	-4.4359754704956
SRRM2	10.6627885956589	2.69819509618354	0.00875933027195759	0.00875933027195759	-4.43817752708066
PDPR2P	3.78973877191605	2.71032764993124	0.00847543781814062	0.00847543781814062	-4.44097768722601
PAM16	3.19145071064123	2.72655072292111	0.00810896495509195	0.00810896495509195	-4.44217901273679
CNOT9	6.05326374884115	-2.5974019600747	0.0114750074595564	0.0114750074595564	-4.44265240585162
GPR174	4.45391431979597	2.64524322364379	0.0101027755650943	0.0101027755650943	-4.44349402589153
TAP2	7.50002847706001	2.57215250813228	0.0122654764302925	0.0122654764302925	-4.44370816884976
NSD2	6.29828092351938	2.57716137291861	0.0121048536099218	0.0121048536099218	-4.44495244761175
CRY2	4.95596086988713	2.60914199467101	0.0111234471405396	0.0111234471405396	-4.44564781109422
NDC1	4.62238741535255	-2.62209757552799	0.0107468558676884	0.0107468558676884	-4.44566798391562
TXNL1	5.09522173734612	-2.60300995786083	0.0113058352798399	0.0113058352798399	-4.44608770570261
SLFN12L	6.0171786284471	2.5632435394829	0.0125559412833279	0.0125559412833279	-4.44727485898038
UBR4	8.08792773425451	2.55554099048831	0.0128120730462	0.0128120730462	-4.44731228442807
ZNFX1	7.10677075037138	2.54024099894313	0.0133348990393879	0.0133348990393879	-4.44807913802247
HERC1	7.81210615030831	2.530693743122	0.0136708318069714	0.0136708318069714	-4.4498980257686
ZZEF1	7.26193048432788	2.52646382745991	0.0138220938917125	0.0138220938917125	-4.45024957779041
STAG3L3	5.67524290143775	2.5352198848782	0.0135106326889403	0.0135106326889403	-4.45127586127387
AHNAK	10.7512033322584	2.5863386649956	0.0118154931641167	0.0118154931641167	-4.45269806877856
STAG3L2	4.32062812464338	2.57455520503243	0.0121881881883982	0.0121881881883982	-4.45310917062849
ACTA2-AS1	0.961927724523901	2.91248373900043	0.00482858812382518	0.00482858812382518	-4.45350331463279
RBM15	4.12851905795336	2.57992476313141	0.0120170556286246	0.0120170556286246	-4.45400392571817
PDXDC1	6.31209048683153	2.50021444511236	0.0147950030774089	0.0147950030774089	-4.45433989161709
ZNF445	5.74189564797034	2.50638550228889	0.014560890708021	0.014560890708021	-4.45541435221701
GON4L	7.09983853980005	2.48276904148698	0.0154752754449191	0.0154752754449191	-4.45544730040412
TBC1D2B	6.80029128511601	2.4736368288547	0.015842483268515	0.015842483268515	-4.45682700534321
FXYD7	1.96038814690301	2.68745637303403	0.00901782302137343	0.00901782302137343	-4.45917043825718
PI4KA	7.63366447495151	2.44767493516492	0.0169295589449593	0.0169295589449593	-4.46001405971993
SPTAN1	8.67965594521551	2.46064746020334	0.0163782788845785	0.0163782788845785	-4.46004202676733
RN7SL1	2.48384716050061	2.63182477559587	0.0104717603505004	0.0104717603505004	-4.4601638423982
NLRC5	9.0202418764364	2.46605658826936	0.0161532127525321	0.0161532127525321	-4.46026653535761
ACAD10	5.21424975094586	2.46228544167556	0.0163098294288635	0.0163098294288635	-4.46206248135458
KIAA0100	7.55714887652793	2.42725527123418	0.0178310699707552	0.0178310699707552	-4.46257364434025
LYPLAL1	2.87155423311411	-2.58113927414244	0.0119786511622512	0.0119786511622512	-4.46363947564737
RAB19	-1.46407273593028	3.17481754600568	0.00224202341835502	0.00224202341835502	-4.46394095604162
RTEL1	4.21578701814281	2.48560511612348	0.0153628040983012	0.0153628040983012	-4.46431501035789
RRP1B	6.14311264459001	-2.40499128704777	0.0188627711189248	0.0188627711189248	-4.46659130565798
GNL3L	3.61617772281976	2.4904483585071	0.0151724325650611	0.0151724325650611	-4.46792827939055
DNMT1	7.17279582509968	2.37735141124572	0.020217611041924	0.020217611041924	-4.46863137623507
C1RL-AS1	3.71473263943205	2.48678938296446	0.0153160571560837	0.0153160571560837	-4.46869112319779
ENTPD1-AS1	2.1005727362901	2.58146824871937	0.0119682676984647	0.0119682676984647	-4.46910061922422
HECTD4	6.53208491810683	2.37807513833279	0.0201810574855387	0.0201810574855387	-4.46940471671665
SUPT6H	7.33106148408504	2.36149102689305	0.0210336366101482	0.0210336366101482	-4.47049225538509
CYTH1	8.89117687936432	2.37126842148481	0.0205271873728586	0.0205271873728586	-4.47142072325615
HTT	6.64856518949818	2.35588140889584	0.021329199322981	0.021329199322981	-4.47177372351739
CUL9	6.45636711305316	2.35724285204721	0.0212571291733414	0.0212571291733414	-4.47188340163136
KCNA2	2.84006529341604	2.50077169282289	0.0147737243122183	0.0147737243122183	-4.47193869616709
TM9SF1	2.50953953706738	2.52975147338963	0.0137043975153082	0.0137043975153082	-4.4719770482461
SMTN	1.71691932306395	2.62617582182021	0.0106307291408444	0.0106307291408444	-4.47228010686034
GUSBP13	2.30232871205796	2.54439088715407	0.0131912184621631	0.0131912184621631	-4.47298461311768
FAM210A	3.45959921807871	-2.45218618508705	0.0167359895917547	0.0167359895917547	-4.47303502142412
TSEN15	4.54004901957315	-2.39775318018931	0.0192094926680171	0.0192094926680171	-4.47327296925417
GUSBP4	-0.612910527463771	2.91165572314635	0.00483997847273	0.00483997847273	-4.47337992455557
CNOT11	5.94305244884263	-2.35266294281415	0.0215004392041056	0.0215004392041056	-4.47351427072565
GOLGA8R	1.7942968849904	2.5466982663202	0.0131119370407137	0.0131119370407137	-4.47361287483618
HEBP2	6.44780772919959	2.33843677975688	0.0222720862925653	0.0222720862925653	-4.47405801719568
OXCT1	5.67346520623672	-2.35027060621446	0.0216285158523241	0.0216285158523241	-4.47428906470125
GALT	7.07924997922414	2.32741249573254	0.0228868815085704	0.0228868815085704	-4.47462610354511
SLC6A6	6.15532344380937	2.33471799347287	0.0224778133330829	0.0224778133330829	-4.47467142162789
HNRNPUL2-BSCL2	5.64607414146585	2.34545839071922	0.0218882007615562	0.0218882007615562	-4.47493375069206
KMT2D	7.77439290310704	2.32276240231069	0.0231506906827117	0.0231506906827117	-4.47540617730691
PDE4B	6.86104784305252	2.31996138253232	0.0233108971120723	0.0233108971120723	-4.47603960012169
EEF1AKMT2	3.9730184255707	-2.40329839788116	0.0189433594574728	0.0189433594574728	-4.47622399518082
KDM5C	7.46013916104853	2.31389827848952	0.0236610532470122	0.0236610532470122	-4.47663909063296
DEPDC5	4.25551450960723	2.36316721039283	0.0209460312963492	0.0209460312963492	-4.47808310637871
RNF213	9.8268691468182	2.33484496523996	0.0224707613881527	0.0224707613881527	-4.47867799267692
POLR2A	7.73502500957804	2.29075160002266	0.025041072080808	0.025041072080808	-4.47882684187985
CEP164	5.71155505324548	2.31026451793701	0.023873137786745	0.023873137786745	-4.47885603210493
RPP14	4.28164600459146	-2.35481443843564	0.0213858329915199	0.0213858329915199	-4.47942615156917
KIF13B	4.68231166034395	2.33043354009204	0.022716924771835	0.022716924771835	-4.479472724989
DNAH1	7.12516053074837	2.28580370355313	0.0253451452469279	0.0253451452469279	-4.47969897148931
FLACC1	1.04875789702533	2.59237405035522	0.011628628801956	0.011628628801956	-4.48011539379742
POLN	0.514032316520011	2.68316472605001	0.00912306009543325	0.00912306009543325	-4.48024695350162
ACP5	4.23764280935432	2.33994381665827	0.0221891929794534	0.0221891929794534	-4.48189847434217
ATOX1	3.6854882116099	2.35378408611785	0.0214406499633255	0.0214406499633255	-4.48203775758127
ZNF417	4.33813266000611	2.32361896572068	0.0231018943290615	0.0231018943290615	-4.48222722382991
CIAO1	6.49843612830256	2.26852858051346	0.026432540541535	0.026432540541535	-4.48224859753021
DHX38	6.6097914954329	2.26483514709222	0.0266703014909058	0.0266703014909058	-4.4825492897137
TRRAP	6.93506204223868	2.26205849342338	0.0268502865216168	0.0268502865216168	-4.48285742790911
DLEC1	3.94600853192285	2.3300188251035	0.0227401890953263	0.0227401890953263	-4.48297253239556
GPD1	-0.90675064710696	2.88196006077875	0.00526527332188067	0.00526527332188067	-4.48322475944963
LINC02175	0.0435204868514671	2.7125037411978	0.00842541709413236	0.00842541709413236	-4.48355592554454
CHD8	7.07475568284727	2.24733748867555	0.0278225274612784	0.0278225274612784	-4.48414131237611
CICP18	0.108259224198208	2.69248292715575	0.00889597400201082	0.00889597400201082	-4.48503605196778
ZSCAN20	1.32697497811507	2.52116692550258	0.0140136401597315	0.0140136401597315	-4.48561861939507
EDC4	6.48172014605722	2.24026742158161	0.0283003954405765	0.0283003954405765	-4.48563181666817
EP300	7.51405886191388	2.23105425337921	0.0289339512427737	0.0289339512427737	-4.48592268161453
HMBOX1	4.64795099999142	2.27784816874694	0.025840900814844	0.025840900814844	-4.48614700436444
PGRMC2	5.13140913229937	-2.26420966680456	0.0267107524821701	0.0267107524821701	-4.48618642772706
RUBCN	6.20783983942529	2.23680240466472	0.0285372246898826	0.0285372246898826	-4.48624411339872
MRPS30	4.63135093143814	-2.27968071943907	0.025725950505156	0.025725950505156	-4.48633473007783
CAMTA2	6.17883378323144	2.23864094209068	0.02841134678943	0.02841134678943	-4.48643371739233
PLCXD2	2.38672026706444	2.39557079778971	0.0193151447440384	0.0193151447440384	-4.48691455441108
MYO9B	7.31359455655622	2.21880521240892	0.0297955743954644	0.0297955743954644	-4.48737213885513
P2RX7	4.94796369597083	2.25652928714226	0.0272118886543015	0.0272118886543015	-4.48751356003241
IRF1	7.41138378759644	2.21382250210018	0.0301524686883652	0.0301524686883652	-4.48812834807319
SIK3	6.34807879709791	2.2161398643005	0.02998601972944	0.02998601972944	-4.48832929834742
ADGRE5	7.93289960735569	2.2089160308704	0.0305075648443804	0.0305075648443804	-4.48841841428005
TXLNG	5.70254968685602	-2.23015220674013	0.0289966472337623	0.0289966472337623	-4.48842052554821
INPP5D	7.6333221138588	2.20673966845098	0.030666246353744	0.030666246353744	-4.48876319998322
RPIA	5.0188042063815	-2.24506510030032	0.0279753378466393	0.0279753378466393	-4.48883164897638
SLC35E2A	3.72194506254261	2.30442538747719	0.0242174687873176	0.0242174687873176	-4.48884695874834
NUMA1	8.6300397817889	2.21418525503378	0.0301263598246805	0.0301263598246805	-4.48931862994864
RASA3	8.17276171226106	2.20798614910167	0.0305752753881445	0.0305752753881445	-4.48935379199096
SERBP1	7.24817580473424	-2.19950171769869	0.0311991961513774	0.0311991961513774	-4.48955442993372
GVQW3	2.38987611409826	2.37376699185437	0.0203995221895911	0.0203995221895911	-4.48966964914895
ALG8	4.05691541544609	-2.26554682828631	0.0266243414839406	0.0266243414839406	-4.49039486426006
UFD1	6.30007976043674	2.1955756075054	0.0314916700693204	0.0314916700693204	-4.49117158012845
LINC01001	4.31440823919691	2.24799242053873	0.0277786222566867	0.0277786222566867	-4.49126459165553
LINC01002	4.06254939741441	2.25838223690344	0.0270902328112484	0.0270902328112484	-4.49134566659154
B3GALNT2	2.43681947143114	2.33992693500777	0.0221901200202124	0.0221901200202124	-4.49137093530445
NISCH	7.04930643878777	2.18343684975621	0.0324111952926032	0.0324111952926032	-4.49172526486671
NUP37	3.70597843208497	-2.26795304688171	0.0264694664102828	0.0264694664102828	-4.49179046848091
NPTN-IT1	0.89576200140625	2.49788062954241	0.0148844210538687	0.0148844210538687	-4.49195109438742
ZFYVE26	5.48571255610367	2.20213437705469	0.0310044138088894	0.0310044138088894	-4.49206262702613
FAM131A	2.82130697953211	2.31930516638728	0.0233485717785034	0.0233485717785034	-4.49223529641602
PARP9	6.6070669726086	2.1778418183523	0.0328428813343352	0.0328428813343352	-4.49275453320623
MED13L	7.1895270747116	2.17269051199187	0.0332447707962648	0.0332447707962648	-4.49277177930751
CDKN2AIPNL	3.23809286712271	-2.27779540303033	0.0258442173586119	0.0258442173586119	-4.49315998722307
PTPN23	5.22279096108882	2.19633940805221	0.0314345835050882	0.0314345835050882	-4.49333498850655
ACTR3-AS1	-0.311438228920691	2.6437284692394	0.0101438282547041	0.0101438282547041	-4.4935185178644
GPR75	1.58628553273695	2.39591948079653	0.0192982297774807	0.0192982297774807	-4.49355785715954
MADD	6.81912566654394	2.16543344399073	0.0338182389349755	0.0338182389349755	-4.49385739897819
LTB4R2	2.71316262353221	2.30299103340985	0.0243027221978699	0.0243027221978699	-4.49395409905969
MACF1	9.29371536621021	2.18642793065727	0.0321824614336432	0.0321824614336432	-4.49398812404138
ARHGAP35	5.71040716342294	2.1753071485654	0.033040094413892	0.033040094413892	-4.49420982261897
C1orf54	1.43771408572625	2.40708258668653	0.0187636399338121	0.0187636399338121	-4.49432807959246
SH3BP2	6.50817340694527	2.1619682229067	0.0340951035814569	0.0340951035814569	-4.49440854968053
MAPKBP1	5.20128098664176	2.18333588887655	0.0324189407368918	0.0324189407368918	-4.49487396839315
ARMC10	4.52325221284838	-2.20038807545831	0.031133497793589	0.031133497793589	-4.49515370146928
AKIRIN1	6.73957517973096	-2.15251873282286	0.0348601829576912	0.0348601829576912	-4.49546291628533
ERV3-1	3.33356389997853	2.24176216353029	0.0281987672111605	0.0281987672111605	-4.49551378496958
DGLUCY	5.73461581229461	2.1587568902616	0.0343534483999481	0.0343534483999481	-4.49571453030068
HNRNPA1P48	3.00742910358052	-2.26926256001504	0.0263855148719655	0.0263855148719655	-4.49580277504699
ITGA4	7.93218203002909	2.14701448773758	0.0353127044981613	0.0353127044981613	-4.49582695606277
ZNF483	2.06869532352582	2.32993639640101	0.0227448156287644	0.0227448156287644	-4.49615624177361
MTMR2	3.6987574179564	-2.22828099136242	0.0291270856175006	0.0291270856175006	-4.4962714894411
HNRNPUL2	7.30579149147317	-2.14065695780946	0.0358417447934168	0.0358417447934168	-4.49630685428862
VPS13D	7.3378231050834	2.14157386282876	0.035765021038549	0.035765021038549	-4.49636839451164
STARD9	4.33932745195116	2.19437836878594	0.0315813347122776	0.0315813347122776	-4.49655998139451
AKAP13	8.32810096423269	2.14213525385008	0.035718116266379	0.035718116266379	-4.49691389788085
PSME2	7.27268753645238	2.13399346521877	0.0364036460148925	0.0364036460148925	-4.49711539836261
MINK1	7.42126730779454	2.13110005491096	0.0366500126754987	0.0366500126754987	-4.49731241057188
RPL12P16	1.90597830657389	2.33641577077642	0.0223836820777698	0.0223836820777698	-4.49738251031773
UBA2	6.69996085234762	-2.13175971833054	0.036593716607318	0.036593716607318	-4.4978443435425
CDC37L1	3.82513636309745	-2.20783342811995	0.0305864085639083	0.0305864085639083	-4.4980693809508
TBC1D3B	-0.546352529394673	2.61985889943098	0.0108110902190234	0.0108110902190234	-4.49810827820903
SLC27A3	3.77253416973725	2.19327417947013	0.0316642288662059	0.0316642288662059	-4.49844656955731
TIPRL	4.87948031556622	-2.16443331935466	0.0338979446490557	0.0338979446490557	-4.49847598032261
SPICE1	4.72883749962911	2.16348997510023	0.0339732755643821	0.0339732755643821	-4.4987420660697
IFI27L1	1.20343684512577	2.38582972470284	0.0197930764103037	0.0197930764103037	-4.4988689097546
PNKP	4.98416801664157	2.15279577882805	0.0348375404698364	0.0348375404698364	-4.49891937314782
ATG2A	4.37895930322324	2.17040742902554	0.0334242610449537	0.0334242610449537	-4.49902065397026
ZMPSTE24	4.2335742383446	-2.17467630708161	0.0330893384874871	0.0330893384874871	-4.49928895854774
PLCG1	8.88247835775872	2.12717318102774	0.0369866970662477	0.0369866970662477	-4.49965833149182
PTGES2	4.4998638071684	2.15991681322294	0.0342599385708904	0.0342599385708904	-4.50002487181339
SUGP2	7.77098929485921	2.10695958380279	0.0387626864516081	0.0387626864516081	-4.50034158388614
KLHL11	2.83661455500789	2.2327251685975	0.0288181306425188	0.0288181306425188	-4.50049826680533
MORF4L2	5.53041744991722	-2.1253476734173	0.0371441276379999	0.0371441276379999	-4.5006763929125
ZKSCAN2-DT	1.78432903953855	2.3086601400335	0.0239673123052358	0.0239673123052358	-4.50089370553761
DENR	5.99696235652525	-2.11340859005952	0.0381881903144467	0.0381881903144467	-4.50093192520155
ARHGEF11	5.79476311443012	2.11321344728659	0.0382054650655187	0.0382054650655187	-4.50116565811136
CISD2	3.76009453741856	-2.18051497586031	0.0326360095878285	0.0326360095878285	-4.50122588797894
CABIN1	6.26804476150511	2.10201633154533	0.039208111570924	0.039208111570924	-4.50150376010613
PRPF8	8.70938214620903	2.10849456814117	0.0386252693967574	0.0386252693967574	-4.50157597532545
DMWD	3.38282098735393	2.18578526362966	0.0322314878760506	0.0322314878760506	-4.50166420361581
TRPC4AP	6.5941218296972	2.09569240532741	0.0397844161374301	0.0397844161374301	-4.50176783235984
EBAG9	4.38961918639973	-2.14767276868829	0.0352583167982929	0.0352583167982929	-4.50177018325475
KRBA2	1.98298951855952	2.27576058878433	0.0259724011058449	0.0259724011058449	-4.50188249292813
GTF2A2	4.42344352889368	-2.14477744695338	0.0354980777057271	0.0354980777057271	-4.50210929859645
ANKRD40	5.50473705409829	-2.10845711035005	0.0386286177045611	0.0386286177045611	-4.50226788415653
PAXIP1-AS2	3.32054207512079	2.19675554398028	0.0314035196336985	0.0314035196336985	-4.50248013108154
CELSR2	3.05608103776934	2.19504976285652	0.0315310245689091	0.0315310245689091	-4.50251189081452
ZXDA	2.80902316845504	2.21194080994804	0.0302882211230067	0.0302882211230067	-4.50260246692468
TGDS	3.63851873562573	-2.17197486924316	0.033300941933018	0.033300941933018	-4.50262150341121
ZNHIT6	5.03284288176716	-2.11548601514745	0.0380047093197143	0.0380047093197143	-4.50263734988385
CCDC88C	7.66913345690059	2.08149162247626	0.0411053693816312	0.0411053693816312	-4.50304299727927
PTGES3	7.08396486664725	-2.08011475906887	0.0412354415724108	0.0412354415724108	-4.5033265153879
ARHGEF5	3.59044441202548	2.18065294112774	0.0326253636712756	0.0326253636712756	-4.50341863396069
MTMR3	6.44764069332115	2.08143054037964	0.0411111322652355	0.0411111322652355	-4.5035423767252
ANKRD36C	4.18836143847645	2.13934072141078	0.035952134064633	0.035952134064633	-4.50362985354307
PPME1	4.34263607982931	-2.12980593917162	0.03676067233975	0.03676067233975	-4.50366131762874
CISD1	2.54110863478189	-2.2105927790329	0.030385802817298	0.030385802817298	-4.50409096915549
GSTK1	8.70985352112012	2.08422389703584	0.0408483030514276	0.0408483030514276	-4.50417434822334
SRSF3	8.16962201600328	-2.07091444434319	0.0421137716315333	0.0421137716315333	-4.50449155503243
TAF15	7.28297426012018	-2.06430796439663	0.0427544110509873	0.0427544110509873	-4.50485183054532
HPRT1	3.99198741247211	-2.13491779474137	0.0363252461900584	0.0363252461900584	-4.5050858979171
EIF1AX	6.40441042757304	-2.06931042697778	0.0422685476561216	0.0422685476561216	-4.50510743038476
SAAL1	3.49734565367159	-2.15001473593242	0.0350654134189545	0.0350654134189545	-4.50519679283971
ANKRD52	6.312761244567	2.06818589668861	0.0423773496509083	0.0423773496509083	-4.50532582335348
TAF9B	4.15815384304957	-2.12103804025559	0.0375181019610636	0.0375181019610636	-4.50557950433818
METTL22	3.82587451423515	2.12679923336238	0.0370188986991681	0.0370188986991681	-4.50561438240693
NDUFC2	4.32289673951962	-2.1135393544297	0.0381766183723692	0.0381766183723692	-4.50567476682117
MROH1	5.00996076171769	2.08915283521601	0.0403880832196437	0.0403880832196437	-4.50591192940745
MAPK8IP3	6.63209787546289	2.05845883181135	0.0433286192958426	0.0433286192958426	-4.5059953764069
GTPBP2	5.91293247358459	2.06524471353833	0.0426630639682327	0.0426630639682327	-4.5060166622001
TCP11L1	3.09699987226728	2.15173871820961	0.0349240011763459	0.0349240011763459	-4.50603887127015
MAP3K3	6.42811542304212	2.05826210575805	0.0433480470401696	0.0433480470401696	-4.50607034070944
ACACB	5.13494779080555	2.08160938968877	0.0410942604281636	0.0410942604281636	-4.50610877819408
RNF14	4.36895439218649	-2.10218369882598	0.0391929581555975	0.0391929581555975	-4.50617808911202
STK17A	6.74585394312674	-2.05441070888334	0.043729910546345	0.043729910546345	-4.50630222235509
FPGS	5.15907628488953	2.08029777675849	0.0412181313995726	0.0412181313995726	-4.50638761704981
SFI1	7.18362119478205	2.05216766734663	0.0439536415590793	0.0439536415590793	-4.50642840329576
RRBP1	5.05655493498625	2.07645068204382	0.0415833234811765	0.0415833234811765	-4.50658606172185
ARPC4-TTLL3	3.99978335428567	2.10795150842149	0.0386738375316532	0.0386738375316532	-4.50668780161294
RRS1	3.58900034430453	-2.13366300164358	0.036431711024169	0.036431711024169	-4.50675524211749
INIP	4.39262969622167	-2.09331559197998	0.0400029084863431	0.0400029084863431	-4.50683375187756
SLC16A1	3.18215211523375	-2.1502496855818	0.0350461119700575	0.0350461119700575	-4.50693250574502
SHQ1	3.7874380400249	-2.12052563438297	0.0375627837364239	0.0375627837364239	-4.50698732131561
WDR89	4.46785308123209	-2.09603322005379	0.0397531711798043	0.0397531711798043	-4.50717987772792
SLC25A45	6.31468843772765	2.05015885195369	0.0441548473222414	0.0441548473222414	-4.50719348967312
ZNF573	2.55857538734432	2.17616188116219	0.0329734754573222	0.0329734754573222	-4.50731865410341
TCF20	6.8271688470989	2.04329286363405	0.0448485632630372	0.0448485632630372	-4.50744930184661
CLSTN3	5.56839238303366	2.05610646874293	0.0435614208154483	0.0435614208154483	-4.50758934336015
TUBGCP6	7.37892419624103	2.03993779607072	0.0451909505637339	0.0451909505637339	-4.50769128498203
LRCH4	7.18231303058339	2.03817124648362	0.0453721315916899	0.0453721315916899	-4.5078622027924
WDR43	5.64031381364722	-2.04912793358741	0.044258413658342	0.044258413658342	-4.50829796361845
ABCC10	5.26318652557236	2.05778125580237	0.0433955651902723	0.0433955651902723	-4.50833811919495
ATXN1L	6.18661728210128	2.03977601899389	0.0452075167955856	0.0452075167955856	-4.50848416502866
DIDO1	7.32795014253788	2.03223654979108	0.0459853948919367	0.0459853948919367	-4.50858613595581
NONOP2	-0.304098939220846	2.44695125785885	0.016960796780532	0.016960796780532	-4.50867130175008
TTLL3	6.44921418472477	2.03224774864484	0.0459842309702057	0.0459842309702057	-4.50880385944134
GSKIP	3.78407994307893	-2.1023358062489	0.0391791907743576	0.0391791907743576	-4.50899846787197
TXNL4B	3.73963997864355	-2.10753181705996	0.0387114086278069	0.0387114086278069	-4.50901566201902
NKX3-1	-0.596289472267366	-2.49587302858357	0.0149617293870706	0.0149617293870706	-4.50905941849656
DIS3L2	5.67039721631276	2.03913305724258	0.0452734088307762	0.0452734088307762	-4.50933960675702
RRP15	4.72851001073076	-2.06468882377267	0.0427172511882342	0.0427172511882342	-4.50935022883091
TCF25	6.70609497909976	2.02555194674293	0.0466846801155241	0.0466846801155241	-4.50942209147654
TOMM22	5.53147012976471	-2.04229097453059	0.0449505719619295	0.0449505719619295	-4.5094396027735
DGKD	7.36309520054559	2.02319535094624	0.0469333775472944	0.0469333775472944	-4.50956935666396
ANKHD1-EIF4EBP3	6.83006791337583	2.02247330833701	0.0470098040943307	0.0470098040943307	-4.50976527752716
GSTZ1	1.92298203893003	2.1840175872321	0.0323666741420404	0.0323666741420404	-4.50976580160025
PRMT7	5.41529167385384	2.03804599571347	0.0453850012912757	0.0453850012912757	-4.50996722746787
DACT1	5.35261048488153	2.05566192070751	0.0436055365756995	0.0436055365756995	-4.51012937628794
PACS1	7.85661640324937	2.01655252155272	0.0476405507055823	0.0476405507055823	-4.5102138392253
SPEN	7.69535593900917	2.01565037571987	0.0477372925154777	0.0477372925154777	-4.51023974636971
XPC-AS1	-0.280523199365601	2.43146558148096	0.0176417455088237	0.0176417455088237	-4.51037660981431
CNNM3	4.99477852154024	2.04536380761391	0.0446383395271215	0.0446383395271215	-4.51045957822933
SYPL1	5.14621292449909	-2.03999563997136	0.0451850285249671	0.0451850285249671	-4.51046317322613
STK36	4.37391346829666	2.06167627123062	0.0430119452976892	0.0430119452976892	-4.51057498385619
SLC12A4	4.52163501507417	2.05954054598983	0.0432219285208214	0.0432219285208214	-4.5106310732349
RAP1BL	0.751882540380933	-2.2965718912015	0.0246875205029138	0.0246875205029138	-4.51079713884757
TMEM178B	0.0311577418538008	2.39219776334392	0.019479458773019	0.019479458773019	-4.5108132847858
BCLAF1P2	-1.2016411108446	2.51896168059303	0.0140940895032863	0.0140940895032863	-4.5108859879216
SBNO2	4.87429938805297	2.04724784292193	0.0444478275263136	0.0444478275263136	-4.51095213513202
SYNE2	8.47949749589796	2.01560777027051	0.0477418654898148	0.0477418654898148	-4.51100842387839
CDH23	5.27078833540429	2.03147327828178	0.0460647831706465	0.0460647831706465	-4.51101416918542
NAIPP2	4.09023401111041	2.06681150232018	0.0425106554661942	0.0425106554661942	-4.51103938427424
ZNF618	1.89776222500176	2.17541808418781	0.0330314413061565	0.0330314413061565	-4.51109156113958
BIVM-ERCC5	3.16394453971944	2.12423489206335	0.0372403788824505	0.0372403788824505	-4.51126179208004
TRGV3	1.13468576980686	2.22184297488662	0.0295798156378421	0.0295798156378421	-4.51131777486373
GTF2H5	4.45448046098508	-2.05374573288506	0.043796135522527	0.043796135522527	-4.51133529427132
HEXIM1	5.13544185629941	-2.03323025841667	0.0458822151896408	0.0458822151896408	-4.511387159693
ARMC2	2.0856392111183	2.17576955338107	0.0330040393865169	0.0330040393865169	-4.51144359467714
TMEM63A	8.79356361729438	2.01407329132416	0.0479068168346928	0.0479068168346928	-4.51170409911324
TOMM70	5.7001628122615	-2.01695301390585	0.0475976578224943	0.0475976578224943	-4.51188891979883
PRPS2	4.56882945739782	-2.04550668211408	0.0446238675572673	0.0446238675572673	-4.51201500368627
CCDC57	5.90166519704401	2.00877608134757	0.0484800152294106	0.0484800152294106	-4.51217887205279
CNIH1	5.42389355419206	-2.0195833297794	0.0473167736079924	0.0473167736079924	-4.5122432876228
KHDRBS1	6.98129475751351	-1.99814440587826	0.0496482201469202	0.0496482201469202	-4.51229908351725
FBXO6	2.46404188944239	2.12973775689188	0.036766510653546	0.036766510653546	-4.51237537872526
ATG9A	5.50563275861397	2.01076365746387	0.0482642581687168	0.0482642581687168	-4.51276433433064
ANO8	4.13946473803361	2.05070866574117	0.044099698396125	0.044099698396125	-4.51288145799781
USP32	5.07969596782905	2.01035228750736	0.0483088457874945	0.0483088457874945	-4.51375504493489
JRK	4.77282540922815	2.01605872633691	0.0476934820634742	0.0476934820634742	-4.51407024009059
TOMM20P2	1.95338495226268	2.15595296654178	0.0345804140390749	0.0345804140390749	-4.51420840809805
SMIM13	3.16944418773326	-2.06989824208423	0.0422117707796292	0.0422117707796292	-4.51437035576977
ZNF805	2.55230769349044	2.10105445265321	0.0392952985817519	0.0392952985817519	-4.51508456999967
ZNF169	4.17111573165193	2.02254468475168	0.0470022443031694	0.0470022443031694	-4.5153766275778
CLCN6	4.32191639890873	2.01248200497066	0.0480783914630154	0.0480783914630154	-4.51558815893842
ATP9B	5.02664674928802	1.99590233861692	0.0498976348060962	0.0498976348060962	-4.51559548098051
SEH1L	4.47742874812705	-2.01132454507377	0.0482035215315688	0.0482035215315688	-4.51566916338299
ARSG	4.21171674071341	2.01428768852565	0.0478837404811362	0.0478837404811362	-4.51615842806504
CLPB	2.76550063540011	2.06550295776241	0.0426379109568446	0.0426379109568446	-4.51622419881307
SULT1A2	-0.999027939560599	2.44947095552604	0.0168522557702744	0.0168522557702744	-4.51636732559546
GNPNAT1	3.87271932487233	-2.02630508867033	0.0466054385009844	0.0466054385009844	-4.51644970799648
CETN3	3.19682283005234	-2.04927680280932	0.0442434452868145	0.0442434452868145	-4.51683968660192
TBPL1	3.97151959758387	-2.01197922687467	0.0481327112341698	0.0481327112341698	-4.51712666960672
GUSBP9	2.01429899972173	2.12566846831815	0.0371164203496321	0.0371164203496321	-4.51722483906222
ZNF208	2.423664904624	2.0902423859579	0.040286959228449	0.040286959228449	-4.51731416290661
FAM172BP	-1.96841559845205	-2.49440315428282	0.0150185600320821	0.0150185600320821	-4.51741818633673
AP5B1	4.18712477666964	2.00325583061252	0.0490836008196831	0.0490836008196831	-4.51748339711555
PHLDA1	2.45884062592959	-2.06069796077276	0.0431080225863056	0.0431080225863056	-4.51783114090791
ZNF66	1.71676850113299	2.13715277983002	0.036136286467809	0.036136286467809	-4.51785423127157
CMYA5	-0.879748175749304	2.39045124849398	0.0195650278833101	0.0195650278833101	-4.51809713354379
DHX34	4.0567624453129	1.99666810775505	0.0498123277750189	0.0498123277750189	-4.51845498888353
TRIM16L	1.1526508990438	2.16998875378072	0.0334572680050728	0.0334572680050728	-4.51875799772067
PRKXP1	2.93906734807346	2.04098866577816	0.0450834670870402	0.0450834670870402	-4.51972775650435
BCRP3	0.551236952511283	-2.19926723049043	0.0312165970663447	0.0312165970663447	-4.51997751990692
PDPK2P	-0.0719148588548091	2.27755406978664	0.0258593909466689	0.0258593909466689	-4.52018880880732
FAM228B	3.09031374889185	2.01103633864129	0.0482347222389347	0.0482347222389347	-4.52032911990441
PMFBP1	-1.17654370047154	2.39977690282837	0.0191119830483538	0.0191119830483538	-4.52081210391966
ARHGAP10	2.85124939097481	2.01613320871728	0.0476854948449972	0.0476854948449972	-4.52098590136204
TLNRD1	3.43781944467207	-1.99687959911376	0.0497887895755962	0.0497887895755962	-4.52103420333591
NOG	2.80149700553802	-2.02428293308446	0.0468184611139636	0.0468184611139636	-4.52110272870243
OTUD7A	1.47293150890506	2.1094095070352	0.0385435623087845	0.0385435623087845	-4.52115141358416
THAP9	1.82004147329463	-2.08703346049577	0.0405854179094503	0.0405854179094503	-4.52117517827114
ATP5MF-PTCD1	2.14666116862995	2.05413204575925	0.043757652087838	0.043757652087838	-4.52205794749393
PKD1P3	2.87633996173307	2.01163087696686	0.0481703775898847	0.0481703775898847	-4.5226833316607
MINPP1	2.37770679606626	-2.03379957699966	0.0458231909940656	0.0458231909940656	-4.52276899851108
CCDC134	1.92700463770924	2.06139734081232	0.0430393194524052	0.0430393194524052	-4.52293573390105
LINC00598	-0.836461587344126	2.3060040592748	0.0241239439237309	0.0241239439237309	-4.52373559869443
SH3D21	0.718833517799043	2.14382781184622	0.035577025723502	0.035577025723502	-4.52438046782496
GOLGA8Q	0.539178694667731	2.11347077977465	0.038182686479823	0.038182686479823	-4.52584663653931
CASTOR2	-0.740677929132041	2.2535381002514	0.0274092924056912	0.0274092924056912	-4.52622076099453
LAMTOR5-AS1	0.897789466213117	2.09041347223881	0.040271100220175	0.040271100220175	-4.52639817258168
POMK	1.7852836855653	2.02290511818503	0.0469640851682894	0.0469640851682894	-4.5265198268046
CCDC30	1.95208196770965	1.99869025652029	0.049587659970176	0.049587659970176	-4.52732318682911
STRC	0.869511955017224	2.0866259513776	0.0406234566121494	0.0406234566121494	-4.52774033935289
CIT	1.3951834743087	2.03788624263182	0.0454014207159637	0.0454014207159637	-4.52811547490104
XPNPEP2	0.118447997261338	2.1155564918604	0.0379984981795428	0.0379984981795428	-4.52858432773629
C9orf40	1.29854849074174	-2.04838020584353	0.0443336616016254	0.0443336616016254	-4.52874063485478
A1BG	0.432614139502587	2.11958645312546	0.0376448004421993	0.0376448004421993	-4.52877500097125
CTDSPL	1.05093024125043	-2.05334443364793	0.0438361427792784	0.0438361427792784	-4.52896129961322
PLEKHA3P1	-1.12449930668634	2.28342080049913	0.0254927480960922	0.0254927480960922	-4.52927701296459
BTN2A3P	1.51797712352545	1.99607333910822	0.0498785744263014	0.0498785744263014	-4.53016418235748
DLL1	0.698002824111107	2.07113958112802	0.0420920868301898	0.0420920868301898	-4.5310462358691
CCR12P	1.04167596038859	2.02978949896165	0.0462403311276117	0.0462403311276117	-4.53107469722602
NTNG2	1.09528768798101	1.99581362645558	0.0499075254668603	0.0499075254668603	-4.53151512141735
CCDC78	-0.228718030012488	2.12798366052745	0.0369169881601604	0.0369169881601604	-4.5320666765248
ARHGAP11B-DT	-0.169812732543163	2.11145110282898	0.0383617819867303	0.0383617819867303	-4.53235097907195
ZHX1-C8orf76	1.09660144587259	2.0012300877872	0.0493067067670035	0.0493067067670035	-4.53320883681006
MOB3B	0.889077435139728	2.00574647676488	0.0488104796242909	0.0488104796242909	-4.53359080207199
REXO5	-1.05162659824638	-2.13814568812996	0.0360526148009766	0.0360526148009766	-4.53406930711941
DDR2	0.0787323600098627	2.06204021160536	0.0429762509000433	0.0429762509000433	-4.53466315816367
RMRP	-0.132075148992957	2.04171413655329	0.0450093941469422	0.0450093941469422	-4.53541247549762
PPIAP41	-1.11646186034998	2.16120083263966	0.0341566837001023	0.0341566837001023	-4.53559260082389
PSME2P1	0.239951388349129	2.03805871225329	0.0453836945048533	0.0453836945048533	-4.53615292381105
DUT-AS1	-0.841243170166945	2.11396790554133	0.0381387152592074	0.0381387152592074	-4.53692873855845
RIMBP3C	-1.76846476790758	-2.11655186001663	0.0379108701602504	0.0379108701602504	-4.53810232071107
C19orf71	-0.87476296619011	2.09590020300049	0.0397653632852004	0.0397653632852004	-4.53819800291259
KIAA1614-AS1	-0.764727214156348	2.08448253435654	0.0408240414134927	0.0408240414134927	-4.53827441830368
SPATA25	-1.34963458150016	2.12422316113086	0.0372413947168804	0.0372413947168804	-4.53975907160605
NAP1L4P1	-0.671498657769873	2.03768727986256	0.0454218772663102	0.0454218772663102	-4.54099249571075
CCND1	-0.534872234123356	-2.00910116248502	0.0484446702275025	0.0484446702275025	-4.54223193947283
ATP6V1FNB	-0.990356043289155	-2.04155323824941	0.0450258133347068	0.0450258133347068	-4.54312823576651
GBP1P1	-0.879548599960751	2.00461304391452	0.0489346084129344	0.0489346084129344	-4.54655671797222

## Sheet: RNA-seq CD4+ HC 3rd-2nd
gene	AveExpr	t	P.Value	adj.P.Val	B
FAM219B	6.3750930043231	-3.19373568909817	0.00211804702504834	0.00211804702504834	-4.32461468991522
H4C14	1.25150950738429	3.47391741330782	0.000890998990829039	0.000890998990829039	-4.35296091325278
ING4	5.63500557760668	-2.89007799658656	0.0051457068607755	0.0051457068607755	-4.3769192673815
RBM4B	3.93717271200855	-2.81678599032428	0.00632222789726444	0.00632222789726444	-4.40177285475657
HSPA9	7.29759968765255	2.65986847005914	0.0097141106528388	0.0097141106528388	-4.4076436899296
PPME1	4.34263607982931	2.7328171168037	0.00797133276038331	0.00797133276038331	-4.40889991886869
PDE4B	6.86104784305252	2.64506031745983	0.0101077246290951	0.0101077246290951	-4.41061321173244
TCAF2	5.46861969564564	2.65842311323168	0.00975190543780652	0.00975190543780652	-4.41311647880987
TMEM251	3.02640488965812	-2.76715906823775	0.00725429901957443	0.00725429901957443	-4.41945854776537
COQ10A	4.50094236510698	-2.65900921195088	0.00973656336998135	0.00973656336998135	-4.41984075874231
STAT1	8.4577887530735	2.5783431017672	0.0120672370648619	0.0120672370648619	-4.42186114057438
SLX1A-SULT1A3	4.34358169547876	-2.62313377813695	0.0107172416379547	0.0107172416379547	-4.42525288160002
ZSCAN32	4.56544683311989	-2.58745725715357	0.0117806558132748	0.0117806558132748	-4.42975642574833
ALOX12-AS1	2.86710407254575	-2.64993870733947	0.00997647788797931	0.00997647788797931	-4.43219515914558
RGS2	5.86904866953013	-2.50479569413857	0.0146208822146492	0.0146208822146492	-4.43264050753423
H4C15	1.59495892363332	-2.77979284052333	0.00700574986325105	0.00700574986325105	-4.43302477965262
IARS1	6.74128652780241	2.44023700444965	0.0172530937938358	0.0172530937938358	-4.4407626708471
GBP4	7.31828042650053	2.4223702379537	0.0180530126567045	0.0180530126567045	-4.44303057583763
PPFIA4	1.21314486945649	-2.71902638878434	0.00827709619018818	0.00827709619018818	-4.44421945776168
DHTKD1	4.18769969719207	-2.47987137155071	0.015590953714154	0.015590953714154	-4.44447928095884
ABHD3	5.48131870056872	-2.43745979842554	0.0173753103335979	0.0173753103335979	-4.44574834221787
ZNF785	3.30952558157984	-2.51810943199243	0.0141252917189313	0.0141252917189313	-4.44688463591174
MTMR2	3.6987574179564	2.48884978390158	0.0152350311726811	0.0152350311726811	-4.44816887884126
ZNF185	2.60756404219981	-2.53128384274382	0.0136498489695291	0.0136498489695291	-4.44969288665293
GTPBP4	5.50752237779086	2.38258097936711	0.019954801864897	0.019954801864897	-4.4519247048539
GBP1	6.74170847062594	2.31835497905686	0.0234032196316348	0.0234032196316348	-4.45824507309954
BCL2	8.27284642755993	2.3100854450062	0.0238836328084704	0.0238836328084704	-4.45921131251545
RSRP1	8.04571071317626	-2.28741153081572	0.025245979949331	0.025245979949331	-4.46159896994413
CARS1	5.68103029147858	2.30574321173965	0.024139375148309	0.024139375148309	-4.46163938936855
CCDC180	3.81388432889919	-2.3710578305975	0.0205379800389676	0.0205379800389676	-4.46200326354692
ZNF692	5.71431224971845	-2.30504910548343	0.0241804797038732	0.0241804797038732	-4.46202649713032
TMED7-TICAM2	0.484173873392133	-2.63576267376059	0.0103622243833285	0.0103622243833285	-4.46212975980585
BTN2A2	4.37120817842956	-2.33337832846645	0.0225523374893289	0.0225523374893289	-4.463770580202
MRPS5	5.81508622269732	-2.28793375506372	0.0252138448474555	0.0252138448474555	-4.46443317494309
MSL3	7.25775059471668	-2.26143728234226	0.0268907003431268	0.0268907003431268	-4.46523007297429
NSUN5P1	7.91113822565406	-2.24544398320638	0.0279498080186811	0.0279498080186811	-4.46769263610098
MIA	-1.21271856893714	-2.80519069162723	0.00652957575655926	0.00652957575655926	-4.47249590924063
NUP43	5.17479735646911	-2.23871129490174	0.0284065397154622	0.0284065397154622	-4.47329096551652
DDX21	6.94725353267535	2.20349499407343	0.030904164630795	0.030904164630795	-4.47330540508136
CACNA1C-AS1	1.87729031679569	-2.4151893968108	0.0183837500497728	0.0183837500497728	-4.47367686966365
RNF227	2.38034305996817	-2.36853376557329	0.0206677310045338	0.0206677310045338	-4.47459216988261
NPIPA7	2.97232780426292	-2.32791370729931	0.0228586066820073	0.0228586066820073	-4.47522881722938
ZNF767P	5.76747852750743	-2.19265160148113	0.0317110513022867	0.0317110513022867	-4.47655467773331
UPF3A	6.0582008749642	-2.18732581665587	0.0321140747308379	0.0321140747308379	-4.47690575703505
SEMA3C	-0.408707630806051	-2.60726557515055	0.0111789728201905	0.0111789728201905	-4.4769472313533
TRPV1	-1.11655064872371	2.67652075848973	0.00928819023875697	0.00928819023875697	-4.47754325568763
SLC15A2	2.62219026323412	-2.32109090908342	0.0232461750392164	0.0232461750392164	-4.47780507516228
NAA40	5.35523964524457	-2.1832714492808	0.0324238852146139	0.0324238852146139	-4.47878115716567
LINC00526	1.23206143669503	-2.43532736663189	0.0174696781734223	0.0174696781734223	-4.48034876937773
VAMP1	7.2801196393183	-2.14664484778307	0.035343276509958	0.035343276509958	-4.48057527061819
TMEM71	5.9703419076369	-2.15272271515787	0.0348435105902329	0.0348435105902329	-4.48163062707239
NOP14	6.0280450356957	2.14773699373472	0.0352530143867894	0.0352530143867894	-4.48183970752561
TMEM254	3.90729113233891	-2.21231525942812	0.0302611642256712	0.0302611642256712	-4.4826107578144
NOL10	4.41655122854329	2.17582574834098	0.0329996600507376	0.0329996600507376	-4.48365828744732
NAPEPLD	3.62009180034274	-2.21545657818388	0.0300350139614175	0.0300350139614175	-4.48421004194371
H2AJ	3.23188728876004	-2.21094531446314	0.0303602567567282	0.0303602567567282	-4.48616797455953
C22orf39	4.73085112471948	-2.13132648419441	0.0366306805739101	0.0366306805739101	-4.48747420716439
SETDB1	6.13924792190276	-2.09549301860736	0.0398027052348989	0.0398027052348989	-4.48858780153783
BLCAP	5.73219883623649	-2.09918604242064	0.0394651365665618	0.0394651365665618	-4.48914223794041
LINC00528	2.63519638311105	-2.20599219988181	0.0307209121337848	0.0307209121337848	-4.48948795686345
RNASEH2C	5.49733355606222	-2.09782821776264	0.0395889616321345	0.0395889616321345	-4.48959744572064
KHDC4	6.6659796817711	-2.08145709656861	0.0411086266951355	0.0411086266951355	-4.48972711867696
ADAM22	2.61457592153183	-2.20987082620243	0.0304381771639511	0.0304381771639511	-4.49120657120878
HSP90AA1	8.8725526239728	2.07588155586484	0.0416375857687517	0.0416375857687517	-4.4914343179611
USP42	4.47222632007543	2.1073445384114	0.0387281841808421	0.0387281841808421	-4.49170700186921
TRAF3IP3	9.30496554982982	-2.08194221868649	0.0410628787979469	0.0410628787979469	-4.49200537995525
ZNF512	6.20186560772312	-2.06769260429656	0.0424251536405037	0.0424251536405037	-4.49210131343912
TMEM35B	4.2358730661756	-2.11936618783731	0.0376640582663752	0.0376640582663752	-4.49247446591581
RBM5	8.07314985949033	-2.05865698654069	0.0433090580619831	0.0433090580619831	-4.49253554853259
HHEX	1.75933839182684	-2.22872580472647	0.0290960319760067	0.0290960319760067	-4.49257023013184
NFKB1	6.94386666627323	2.05498591682891	0.0436726952938698	0.0436726952938698	-4.49260295020308
MBD5	4.47457937354537	2.09342018125901	0.0399932721163522	0.0399932721163522	-4.49336680417259
RNFT1	4.80009185138566	-2.08899403323129	0.0404028403860784	0.0404028403860784	-4.49356148709012
GBP2	7.79244885761447	2.04419053061779	0.044757335591656	0.044757335591656	-4.49401514854004
ZNF234	3.70192066446752	-2.12578283304409	0.0371065469339585	0.0371065469339585	-4.49413551101495
ZKSCAN2	2.59681719373981	2.16404948114439	0.033928578488014	0.033928578488014	-4.4946697750379
ZNF606	3.85123057710361	-2.11138968749376	0.038367239424126	0.038367239424126	-4.49473341077141
GSTM3	3.86462129826043	2.1176856825314	0.037811267224087	0.037811267224087	-4.49482672582298
RAB37	6.08614136833533	-2.04315708383381	0.0448623761709232	0.0448623761709232	-4.49507033207081
BHLHE40	6.01534146211794	2.03957268915395	0.0452283455161652	0.0452283455161652	-4.49565488403254
SLC35E3	3.88317488649952	-2.09261592070519	0.0400674247285109	0.0400674247285109	-4.49638429900107
NCL	8.90169289949589	2.03625092915402	0.0455697926920374	0.0455697926920374	-4.49652974141985
WSB1	7.00607459334086	-2.02343999646489	0.0469075066215614	0.0469075066215614	-4.49658828025264
CDCA3	0.474485766564606	-2.33366641893255	0.0225362928238963	0.0225362928238963	-4.49663376306225
HSPA7	2.57240964571069	-2.13868596243027	0.036007157219293	0.036007157219293	-4.49710496757653
GPR162	0.385780742549264	-2.3006697819382	0.0244412531793075	0.0244412531793075	-4.49770552297742
SUV39H1	3.40151272786402	2.0943971307179	0.0399033576764286	0.0399033576764286	-4.49773758368067
TMEM42	4.30412819255599	-2.06214087593446	0.042966382502583	0.042966382502583	-4.49849666844281
LINC01011	2.88151473180938	-2.12424978790174	0.0372390890192575	0.0372390890192575	-4.49894619988963
CSNK2A2	6.31569073039336	2.00911793403818	0.0484428473117912	0.0484428473117912	-4.49900328326008
CCR6	4.12908105269548	2.05542474566324	0.0436290889638839	0.0436290889638839	-4.49920591405636
ABCC5	6.13957204214174	-2.00834801114393	0.0485265916485323	0.0485265916485323	-4.49951805676788
EMG1	5.22275596108397	2.0226443192754	0.046991693318514	0.046991693318514	-4.49975251053496
CLCC1	4.6718924401433	-2.0416367430739	0.0450172912745882	0.0450172912745882	-4.49978766552125
UBA6-DT	4.04916246287685	-2.0618468104465	0.0429952160343504	0.0429952160343504	-4.49979700364442
BCL2L14	0.256567687874574	2.34015698702197	0.0221774898801255	0.0221774898801255	-4.50039258387467
KCNE3	1.82317572789534	-2.13894894076441	0.035985048830856	0.035985048830856	-4.50047687366453
PRDM1	5.71266301370004	2.00456042152139	0.0489403779667714	0.0489403779667714	-4.50066606593983
ZNF248	4.71587620227976	-2.03403071084619	0.0457992468161608	0.0457992468161608	-4.50068304487166
RIPK2	3.57618030184481	2.06939907258579	0.0422599811798377	0.0422599811798377	-4.50076461950581
LINC01410	1.06251955358539	-2.21602705998894	0.0299941033898072	0.0299941033898072	-4.50126115274377
FUT4	3.32447917020043	-2.07831301942769	0.0414061897916635	0.0414061897916635	-4.50126129539227
C17orf100	0.38378357163591	-2.31544434531845	0.0235713247075896	0.0235713247075896	-4.50179008336823
SMN1	4.7674598379576	2.00383785751979	0.0490196593873914	0.0490196593873914	-4.50374233668423
SLX1B-SULT1A4	4.12673228866829	-1.99519239604682	0.0499768345162988	0.0499768345162988	-4.50684422334844
ANKRD42-DT	0.555915504350222	-2.20439875367666	0.030837733601859	0.030837733601859	-4.50703771215572
SUZ12P1	3.61462844898036	-2.01848972425425	0.0474333832842679	0.0474333832842679	-4.50726953918866
CD180	1.39140813613545	-2.13078331516801	0.0366770702135509	0.0366770702135509	-4.50767321121281
MYCL	2.33105461082684	-2.04315031959258	0.0448630643944784	0.0448630643944784	-4.5080480517679
IDH1	3.44907352171643	-2.00611968565317	0.0487696665150217	0.0487696665150217	-4.50851445835641
ZKSCAN2-DT	1.78432903953855	-2.09073452054324	0.0402413549375987	0.0402413549375987	-4.50956752960416
SCYL2P1	1.27238303648139	2.14243264615631	0.0356932905765676	0.0356932905765676	-4.50979103688512
ZFYVE21	3.16377041626715	-2.00676731324646	0.0486989132009291	0.0486989132009291	-4.51036510975179
ZRANB3	2.01466543626405	2.05516849030666	0.0436545484384489	0.0436545484384489	-4.5104852121795
BCL11A	1.53583175555496	-2.08325950045542	0.0409388789929704	0.0409388789929704	-4.51052702465836
LINC02610	-0.0832205658058676	-2.27600257600062	0.0259571276778528	0.0259571276778528	-4.51085272616652
CCL4L2	-0.904244508589947	2.2904194628235	0.0250613820775342	0.0250613820775342	-4.51143130356471
SLC46A1	2.4091811840083	-2.01805052944522	0.0474802834775625	0.0474802834775625	-4.51179525306885
MTFR2	0.323749839889722	2.17653184750029	0.032944676260085	0.032944676260085	-4.5127481221769
HAL	1.08414454457229	-2.0661647656659	0.0425735092942319	0.0425735092942319	-4.51487742535301
ZSCAN22	1.81153061396474	-2.03697655686153	0.0454950157764684	0.0454950157764684	-4.51516219522375
DNASE1L3	0.958771151188786	-2.07219575597346	0.0419904866563293	0.0419904866563293	-4.51523121614331
MILR1	1.21724818549812	-2.04006937203264	0.0451774808309464	0.0451774808309464	-4.51598772255542
ZMYND15	-1.2173139798704	-2.25385289081185	0.0273884584919519	0.0273884584919519	-4.51772181523702
NKX3-1	-0.596289472267366	2.23559895949374	0.0286198857190531	0.0286198857190531	-4.51807470362559
TSPAN15	1.16737850061724	2.03663873598427	0.0455298155188267	0.0455298155188267	-4.51812052868722
ZCCHC18	1.20294846415952	-2.03525382516387	0.0456727182148127	0.0456727182148127	-4.51837255075035
NTN4	0.0271985252430892	2.09692260411832	0.0396717350863076	0.0396717350863076	-4.5201653357236
KLHDC8B	1.38713336583317	-1.99541661894994	0.0499518090500513	0.0499518090500513	-4.5209259923182
OTULIN-DT	-1.43168645872428	-2.25911830042746	0.0270420396705699	0.0270420396705699	-4.52103033969611
PLGLB2	1.42987871106206	-2.00238432672621	0.0491794778990058	0.0491794778990058	-4.52141806997623
LGALSL	-1.7478409893603	2.27354108569669	0.0261128595256688	0.0261128595256688	-4.52192325078509
BEST1	0.283642471293262	-2.02103621957046	0.04716223503023	0.04716223503023	-4.52434866620046
ZC3H12C	-1.06022784107628	-2.15367742015708	0.0347655708331519	0.0347655708331519	-4.52470151871181
ZDHHC15	-0.109703202301525	2.0765539039537	0.0415734885353323	0.0415734885353323	-4.52512200474187
NFE2L1-DT	-1.78064798918779	-2.19162556619044	0.0317883490728345	0.0317883490728345	-4.52749126272014
HILPDA	0.29684703276086	-2.00873082658959	0.0484849373846324	0.0484849373846324	-4.52868680014895
REG4	-0.541782023457524	-2.08911684227659	0.0403914275656981	0.0403914275656981	-4.53031638662108
MYLK-AS1	-1.2418271577377	2.11463251398121	0.0380799987777696	0.0380799987777696	-4.53065372695168
ATP6V1FNB	-0.990356043289155	2.08959356520925	0.0403471514836415	0.0403471514836415	-4.53164274750811
CACNA1A	-1.97635683752102	2.04118573081181	0.0450633357197365	0.0450633357197365	-4.54013546599981

## Sheet: RNA-seq CD4+ HC PP-3rd
gene	AveExpr	t	P.Value	adj.P.Val	B
PDE4B	6.86104784305252	-6.03939454288729	6.97816257591083e-08	6.97816257591083e-08	3.5244676772424
PIM1	8.5263279218775	-5.30576574624684	1.28911298812925e-06	1.28911298812925e-06	1.96527713171947
PRDM1	5.71266301370004	-5.17029510795798	2.17801688828339e-06	2.17801688828339e-06	1.64743022209227
STAT1	8.4577887530735	-4.78025931781776	9.56670505169795e-06	9.56670505169795e-06	0.87322986505289
DACT1	5.35261048488153	-4.64438429314213	1.58352374650667e-05	1.58352374650667e-05	0.515930472896353
GBP1	6.74170847062594	-4.29798801976937	5.55020571729863e-05	5.55020571729863e-05	-0.088914531107334
MUC1	1.83554910672425	-4.12390574354988	0.00010237794408478	0.00010237794408478	-0.788667105492451
CISH	7.39331253012405	-3.89873836609399	0.000221631787811687	0.000221631787811687	-0.860155071683899
BCL2	8.27284642755993	-3.80789429073001	0.00030067107860253	0.00030067107860253	-1.02920451225064
BCL2L14	0.256567687874574	-4.08922679946995	0.00011547988588009	0.00011547988588009	-1.14726576891708
MTHFD2	4.39343919430534	-3.77322607702549	0.000337434780798864	0.000337434780798864	-1.18079311022316
GBP4	7.31828042650053	-3.69207108241599	0.000441030255227334	0.000441030255227334	-1.24117766304878
IL15RA	2.51467978449163	-3.7130147861767	0.000411713719977643	0.000411713719977643	-1.41557969252423
PSMB2	5.628843775829	-3.58347610524885	0.000627809075875643	0.000627809075875643	-1.46396344392585
BHLHE40	6.01534146211794	-3.56505556817736	0.000666165589179158	0.000666165589179158	-1.48595717624015
RGS16	0.632973627183723	-3.82359717010905	0.00028531006129592	0.00028531006129592	-1.52588591698163
GREM2	1.01658389350528	-3.74004876025471	0.000376613696873938	0.000376613696873938	-1.58441489092942
IRF4	5.34645477679267	-3.52056337142358	0.000768198730779152	0.000768198730779152	-1.5975915992819
TRBV7-7	-0.913911733816193	-3.91234335360317	0.000211665152114299	0.000211665152114299	-1.62384810895535
MB21D2	3.3022768347058	-3.54447333150469	0.000711654143188342	0.000711654143188342	-1.65274830412186
OSM	1.88455018380279	-3.60011700059934	0.000594971255853229	0.000594971255853229	-1.66497828816638
EIF5A	7.4369622604287	-3.42482319616174	0.00104020545490573	0.00104020545490573	-1.71940301754147
SOCS2	5.4198336982085	-3.44917894624193	0.000963452272653914	0.000963452272653914	-1.72722899490825
CDK6	7.10714081228661	-3.40591612132444	0.0011037364005769	0.0011037364005769	-1.75739633497514
KLHL15	4.43771153211209	-3.44934959566573	0.000962933905058405	0.000962933905058405	-1.75842671694006
SNTB1	4.81938075001632	-3.43279060168545	0.00101448273696399	0.00101448273696399	-1.76087274062347
TCAF2	5.46861969564564	-3.3966089483372	0.0011363401568593	0.0011363401568593	-1.80007033012019
GBP1P1	-0.879548599960751	-3.66897040196168	0.000475672387956891	0.000475672387956891	-1.99445475331442
MYB	3.62116210015907	-3.31038094838505	0.00148478861099427	0.00148478861099427	-2.03463331735165
FAM219B	6.3750930043231	3.24089504939896	0.00183639320536621	0.00183639320536621	-2.05294507874237
GBP5	8.13763886833306	-3.21701407847434	0.00197430930358846	0.00197430930358846	-2.08447993600142
DTX3L	6.50450226790398	-3.1457141544928	0.0024460801427727	0.0024460801427727	-2.20842644064708
MAFF	1.78764971262629	-3.23699768806199	0.00185826566391183	0.00185826566391183	-2.25435285768061
IRF1	7.41138378759644	-3.10499673836538	0.00276083332179151	0.00276083332179151	-2.27285539930656
SOCS1	0.719284300464346	-3.31040685182529	0.00148467023116573	0.00148467023116573	-2.27787799924876
DNASE1L3	0.958771151188786	3.25772319728915	0.00174469730946869	0.00174469730946869	-2.28388752316633
EEF1AKMT1	1.14861101098118	3.24656381407687	0.00180501049873878	0.00180501049873878	-2.316538693782
RCN1	3.7858186166762	-3.12639449541795	0.0025909925339282	0.0025909925339282	-2.32129684095153
SLC40A1	6.48589227404702	-3.05097856133526	0.00323691745683446	0.00323691745683446	-2.36894988408475
B3GNT9	2.183220339958	-3.1298752674291	0.0025643053736504	0.0025643053736504	-2.38630758838427
FAM13A	5.92175669769327	-3.03241597741226	0.00341744173682622	0.00341744173682622	-2.41045970056325
RBM4B	3.93717271200855	3.06604946523422	0.00309692303142087	0.00309692303142087	-2.41150629793365
TRAFD1	5.82840616822762	-3.02018827092951	0.00354142792730083	0.00354142792730083	-2.42239311351268
ING4	5.63500557760668	2.98608576872854	0.00390965828178664	0.00390965828178664	-2.48475806152849
PTGER2	6.02311746745077	-2.97721699632752	0.00401108167956998	0.00401108167956998	-2.49208145694139
FRMD4B	3.97246358499221	-2.9969532637486	0.0037886231393267	0.0037886231393267	-2.50647924854216
PARP9	6.6070669726086	-2.96144196423644	0.00419753910440762	0.00419753910440762	-2.50887462018995
HNRNPAB	5.54195722890897	-2.97139235577225	0.00407901441316564	0.00407901441316564	-2.50951250732576
DDX21	6.94725353267535	-2.95146466804997	0.00431958263369864	0.00431958263369864	-2.5227556311033
CENPU	1.35930368928398	3.07497081619082	0.00301673139921585	0.00301673139921585	-2.53943756155267
UBALD2	6.04774263044267	-2.94648970941918	0.00438165762168057	0.00438165762168057	-2.54091093205004
APOL6	7.4071167909227	-2.92768802678627	0.00462379168786697	0.00462379168786697	-2.55922083681847
ZSCAN32	4.56544683311989	2.94617000235674	0.00438567488053456	0.00438567488053456	-2.57942430933556
GTPBP4	5.50752237779086	-2.9205560725654	0.00471883484899272	0.00471883484899272	-2.58770839028036
COQ10A	4.50094236510698	2.9385319294186	0.00448267070417439	0.00448267070417439	-2.59201134123236
HSPA9	7.29759968765255	-2.90274606344933	0.00496412289777929	0.00496412289777929	-2.59916521392501
LARP1	8.01441185179919	-2.9029226537523	0.00496163402162543	0.00496163402162543	-2.60134271912466
NFKBIZ	7.59347754800094	-2.87241384174647	0.00540915503361781	0.00540915503361781	-2.64838866331516
PIM2	8.16649131924385	-2.86993668111773	0.00544707929506277	0.00544707929506277	-2.65405514541521
CHSY1	4.79280234230101	-2.85844166165374	0.00562629346641824	0.00562629346641824	-2.70030095283547
SLC7A1	5.09364793650626	-2.84940239370418	0.00577102143818331	0.00577102143818331	-2.70566170922348
RBM3	8.08350354643991	-2.81500896315994	0.00635360691916536	0.00635360691916536	-2.73785300161506
MDFIC	7.23735391342078	-2.81487063104936	0.00635605560709549	0.00635605560709549	-2.73866479879943
SOD2	6.52555903741061	-2.81153792253127	0.00641531251683605	0.00641531251683605	-2.7491941734595
ICAM1	3.79344494393118	-2.84192713248191	0.00589329082906891	0.00589329082906891	-2.75293935161377
ANKRA2	4.67538945742758	2.82726570052615	0.00614005606790443	0.00614005606790443	-2.75441138742873
CEMIP2	6.82053530850242	-2.78857996575705	0.00683751129653532	0.00683751129653532	-2.78190504252502
NFKB1	6.94386666627323	-2.78069235252727	0.00698835487609321	0.00698835487609321	-2.79130908030995
MTFP1	3.08094633583944	-2.81551813139279	0.00634460134063104	0.00634460134063104	-2.81832845992994
APOL2	5.71667481284994	-2.76653988113065	0.00726668590988859	0.00726668590988859	-2.82373582443093
LINC01943	0.147838024420705	-2.92687484757801	0.00463453826599947	0.00463453826599947	-2.82460720043039
NOLC1	6.75066261688914	-2.75533538277483	0.00749420950781225	0.00749420950781225	-2.83186873939821
STAU1	5.90786495765483	-2.75976214539539	0.00740354871170892	0.00740354871170892	-2.83215114931561
SLC4A1AP	4.91366395573605	2.76611570087167	0.00727518286188047	0.00727518286188047	-2.8397501727119
PLPP1	3.2102336407139	-2.79643971495173	0.00669017938797289	0.00669017938797289	-2.8485380889498
ZCCHC18	1.20294846415952	2.85316582371897	0.00571035324087491	0.00571035324087491	-2.86346790760289
SOCS2-AS1	2.25720954161531	-2.82384369338461	0.00619900382544674	0.00619900382544674	-2.86724561338257
TAP1	7.73275718161241	-2.72393834756951	0.00816698122803274	0.00816698122803274	-2.87646416169099
DYNLT2B	0.924218401153315	2.86668510424249	0.00549723179827998	0.00549723179827998	-2.88758586860163
ACVR1	4.99027987413988	-2.72913448126013	0.00805195523326291	0.00805195523326291	-2.89174611253845
GPR132	4.08537324945611	-2.7378059400889	0.00786329239526216	0.00786329239526216	-2.90088485328724
HSD17B7	3.80343346520777	2.74563475571083	0.00769644718624353	0.00769644718624353	-2.90235425634892
NAMPT	5.00307831496128	-2.71830082076922	0.00829347634794111	0.00829347634794111	-2.90889715344132
UBE2L6	6.39369259981499	-2.70547678598607	0.00858792022359459	0.00858792022359459	-2.90952882808046
CYCS	5.35438164224461	-2.70642486598169	0.00856582939735691	0.00856582939735691	-2.92335540150736
TOMM40	4.52891427522617	-2.71279073872585	0.00841884019958385	0.00841884019958385	-2.92503050385207
LINC02610	-0.0832205658058676	2.90795289683112	0.00489121982548061	0.00489121982548061	-2.9288185310585
PTPN1	6.49693267073099	-2.68849731433412	0.00899246517413636	0.00899246517413636	-2.93380625718542
RIPK2	3.57618030184481	-2.72371177712768	0.00817203080636137	0.00817203080636137	-2.9377777067452
CDKN3	0.00448145883008899	2.86736613534325	0.0054866924138859	0.0054866924138859	-2.95698891013298
TNFSF8	5.90697803527931	-2.6749800350638	0.00932687080221254	0.00932687080221254	-2.95879095702696
C3orf18	4.2909605008956	-2.68637532249714	0.00904422699487121	0.00904422699487121	-2.97451284975791
CCDC180	3.81388432889919	2.69088942702971	0.00893443849221632	0.00893443849221632	-2.97620858379275
MBD4	5.45706809530115	2.6631143119909	0.00962972052279622	0.00962972052279622	-2.98506746956938
PFAS	4.55082137258565	-2.66884619383614	0.00948232404161126	0.00948232404161126	-2.99062497789845
TMEM71	5.9703419076369	2.64257790858773	0.0101751119636537	0.0101751119636537	-3.00790262373016
MAMLD1	1.51370481482081	-2.72747371536864	0.00808855719896478	0.00808855719896478	-3.01340602205325
SLC35A1	4.67871226198091	2.64971817217184	0.00998237746521067	0.00998237746521067	-3.02154069308314
PLA2G7	-0.240426749418145	2.79147633657752	0.00678287530868055	0.00678287530868055	-3.02345465483732
DEPDC7	0.964781380779272	2.74642858868861	0.00767971156406669	0.00767971156406669	-3.02841029077394
ADAM19	6.47790261886452	-2.62132012362616	0.0107691239020182	0.0107691239020182	-3.03363387314339
MRTO4	4.35334316026448	-2.64166665923565	0.0101999510600684	0.0101999510600684	-3.03647378930597
MMD	3.54133990555802	-2.65996572912318	0.00971157221223591	0.00971157221223591	-3.03799541095503
NCL	8.90169289949589	-2.59843046040474	0.0114438106046048	0.0114438106046048	-3.07320279668323
FBXO6	2.46404188944239	-2.6505691251322	0.00995963096135434	0.00995963096135434	-3.0739597231003
IFNG	1.26037760085701	2.68040400125637	0.0091913476646823	0.0091913476646823	-3.07749369764482
UPF3A	6.0582008749642	2.589403087314	0.0117202767596916	0.0117202767596916	-3.08461128215593
IPO4	4.94746933560472	-2.59777501085983	0.0114636830412642	0.0114636830412642	-3.08554819149458
CMKLR1	2.73523087619365	2.62580130257914	0.0106413457095771	0.0106413457095771	-3.08578766593442
FNIP2	4.1122476141795	-2.60932611990575	0.0111180121452912	0.0111180121452912	-3.08912008286679
ARID5B	6.73829358029185	-2.58321022978357	0.0119134211145831	0.0119134211145831	-3.08921082398997
ETV7	1.14944691230895	-2.67715250444383	0.00927237229184406	0.00927237229184406	-3.09122590012419
IKZF4	3.9993330769878	-2.60690920466708	0.0111895466623578	0.0111895466623578	-3.09679818621617
PES1	5.22023210939123	-2.58019236025944	0.0120085842821652	0.0120085842821652	-3.10603690783295
METTL1	2.39399314061908	-2.63101978689216	0.0104942809538186	0.0104942809538186	-3.10722984230318
ETV3	5.01671059796302	-2.58309108882557	0.011917165021968	0.011917165021968	-3.10903623026407
GSTCD	2.39494287423818	-2.62821575864353	0.0105730714603882	0.0105730714603882	-3.11216929888623
IQCC	1.22099473034162	2.67485842312386	0.00932993016977457	0.00932993016977457	-3.11807859861411
TMEM251	3.02640488965812	2.61626520905735	0.0109149335065128	0.0109149335065128	-3.1189515745984
SLC15A2	2.62219026323412	2.61940273556205	0.0108242216236909	0.0108242216236909	-3.121292362461
VAMP1	7.2801196393183	2.54983887126561	0.0130047178898994	0.0130047178898994	-3.13507460869425
TOMM22	5.53147012976471	-2.54395388372788	0.0132062825652302	0.0132062825652302	-3.15744033338372
GPRASP2	1.84225501301312	2.61349902303048	0.010995481236314	0.010995481236314	-3.16017941848321
RRAGB	3.50744160903177	2.56023391961085	0.0126554632446966	0.0126554632446966	-3.17105770966907
NOL10	4.41655122854329	-2.54308789590731	0.0132361802664032	0.0132361802664032	-3.17242134281886
TAP2	7.50002847706001	-2.52299121945447	0.0139474015265532	0.0139474015265532	-3.17316326330381
FNDC3B	4.82473363348464	-2.53420095085779	0.0135465484824368	0.0135465484824368	-3.17860234042041
RNF139-DT	2.28861305322754	2.57937836395451	0.0120343698488257	0.0120343698488257	-3.18368261708126
ZNF30	3.26071406595677	2.55500434070013	0.0128300930229418	0.0128300930229418	-3.18405452998871
NGLY1	5.63087407261981	2.51770851628513	0.0141399914297214	0.0141399914297214	-3.19345421027103
YBX1	8.42610278836765	-2.50819615165418	0.0144928359167216	0.0144928359167216	-3.19837243647933
ZNF404	1.96635034089124	2.58574295717184	0.0118340839158458	0.0118340839158458	-3.20161013782724
CCR7	8.16204512956225	-2.50100747863833	0.0147647290206613	0.0147647290206613	-3.20840531697379
DPP4	6.74932806147887	-2.49629012030289	0.0149456384123349	0.0149456384123349	-3.21411045798476
EDA	2.92910791104115	-2.53924185275642	0.0133697026855403	0.0133697026855403	-3.21535722679073
FURIN	4.93902985377084	-2.50508340850916	0.0146100088225057	0.0146100088225057	-3.21588297129105
MAPKAPK3	6.1123290828733	-2.49111662056715	0.0151463327468867	0.0151463327468867	-3.22453122139874
AFF1	7.07880128264435	-2.48300711768352	0.0154658055706803	0.0154658055706803	-3.231083414181
RGS2	5.86904866953013	2.48541362176529	0.0153703750578239	0.0153703750578239	-3.23241852775013
ZNF75D	5.31052493505175	2.48900485670834	0.0152289485132975	0.0152289485132975	-3.23535494980862
CSF1	3.72728496757767	-2.50916568598257	0.0144565130815336	0.0144565130815336	-3.2354968829782
PSME2	7.27268753645238	-2.47580939084264	0.0157544213251827	0.0157544213251827	-3.24089190539869
ANK3	5.83642675765759	-2.48043043417188	0.0155685749579191	0.0155685749579191	-3.24175218709549
IL1R2	-1.59588567040286	2.6893455479755	0.0089718499095085	0.0089718499095085	-3.24992245139845
RRS1	3.58900034430453	-2.50091629443562	0.0147682071372093	0.0147682071372093	-3.25484651173356
GZMB	4.20385307743712	2.4790418294242	0.0156242128082707	0.0156242128082707	-3.25762162578539
BCL3	3.18338786622658	-2.5027023075577	0.0147002158551784	0.0147002158551784	-3.25785509660648
TAF4B	4.49699783805369	-2.48065953607861	0.0155594125674147	0.0155594125674147	-3.25995335548832
STMN1	5.2032847803783	2.46958669003061	0.0160078320277359	0.0160078320277359	-3.26514264368023
IRAG2	5.59671640912411	2.459775335628	0.0164148291261177	0.0164148291261177	-3.27157802458168
LDHA	7.73107165160762	-2.4524662354813	0.0167240388595642	0.0167240388595642	-3.27345934885008
IPO5P1	3.42960722337683	2.48286629217852	0.015471406508138	0.015471406508138	-3.27973769867818
NBPF20	3.53859064794445	2.47494641218999	0.0157893482259984	0.0157893482259984	-3.28802919910489
TREML2	3.41146312084203	-2.46862635396367	0.0160472648607059	0.0160472648607059	-3.3027700436627
FKBP5	7.6935651925172	-2.43027478410763	0.0176951085154582	0.0176951085154582	-3.30437118468916
SLC7A6OS	5.48300390192244	2.43598411504381	0.0174405658600896	0.0174405658600896	-3.30731033663495
TRAV34	-0.327057174063048	2.58601699378253	0.0118255285368622	0.0118255285368622	-3.32098080206879
ZNF234	3.70192066446752	2.4486608323032	0.0168870853038736	0.0168870853038736	-3.32237318433105
CCNDBP1	6.20999255657968	2.41972680381189	0.0181741403675347	0.0181741403675347	-3.32443860716826
TRAF3IP3	9.30496554982982	2.42334096534698	0.0180087135743294	0.0180087135743294	-3.32540833130132
ZNNT1	2.57997774483207	2.46645774182034	0.0161366324751449	0.0161366324751449	-3.32789425839487
KIF23	0.242923751466385	2.54257786374998	0.0132538174126552	0.0132538174126552	-3.33966168451789
NOP16	3.11423674167627	-2.44154111207625	0.0171959701961889	0.0171959701961889	-3.34047624152563
ZNF512	6.20186560772312	2.40428940764203	0.0188961461511593	0.0188961461511593	-3.34584702417575
RLN1	-0.82234956396416	2.60389560858314	0.0112793263818585	0.0112793263818585	-3.34878981519441
CYTIP	7.67718011135065	-2.38930569804014	0.0196213352595457	0.0196213352595457	-3.36118700966952
TLR3	0.786340080732775	-2.49273404362906	0.0150833293955852	0.0150833293955852	-3.36837246529821
RAN	7.48379128838508	-2.38342452092804	0.0199126967123461	0.0199126967123461	-3.36906424196986
ZNF182	4.85774403507233	2.3922369335581	0.0194775434956667	0.0194775434956667	-3.37591387077302
ATAT1	3.48427207562885	2.4023945740522	0.0189865109576313	0.0189865109576313	-3.38532299504209
LINC01259	1.44846666556123	2.4495821624422	0.016847479696774	0.016847479696774	-3.38785705699093
CRACDL	-0.890359753798641	2.55475575291074	0.012838448029324	0.012838448029324	-3.39018751877509
GBP2	7.79244885761447	-2.36842468292076	0.0206733548848048	0.0206733548848048	-3.3911414900226
TCL1A	1.14312963254357	2.42944961900859	0.0177321712425956	0.0177321712425956	-3.40959431682732
PLD6	3.84470104009602	-2.36948243583077	0.0206188786710035	0.0206188786710035	-3.42095170226143
TMEM185B	3.65005061239087	-2.36562555593001	0.020818134163565	0.020818134163565	-3.42917883536506
SEPTIN3	-1.55145573891212	2.54612597148046	0.013131560806375	0.013131560806375	-3.43001191989696
FAM24B	2.08760212120059	2.39434565201167	0.0193746828350936	0.0193746828350936	-3.43289790016932
NPIPA7	2.97232780426292	2.37569272706492	0.0203016095847452	0.0203016095847452	-3.4374654162224
TXNL4A	4.4233223570134	-2.3488696506236	0.0217038323665704	0.0217038323665704	-3.43787025683606
CGAS	3.11789516778295	-2.36873703225392	0.0206572549955833	0.0206572549955833	-3.43801369876599
ZNF28	3.34389095660294	2.36688850921805	0.0207526989773283	0.0207526989773283	-3.44104162699537
SERBP1	7.24817580473424	-2.32961904956729	0.0227626353796671	0.0227626353796671	-3.4432488319637
VDAC1	5.72605404957366	-2.33321079899328	0.0225616723977078	0.0225616723977078	-3.4445248086087
ENOPH1	4.92796488350325	-2.33858746427329	0.0222637856532878	0.0222637856532878	-3.44843906506293
PCED1B	6.71601918004706	-2.32651442577105	0.0229376219474072	0.0229376219474072	-3.44858322707446
COX17	3.22930700601464	-2.35603998620945	0.0213207936078162	0.0213207936078162	-3.44859614038525
PPFIA4	1.21314486945649	2.40218594787734	0.0189964839191681	0.0189964839191681	-3.45469659441304
ASB2	0.388169952533948	2.42824465659864	0.0177864176363766	0.0177864176363766	-3.46045874936289
ADGRE5	7.93289960735569	-2.31533135226277	0.0235778722118307	0.0235778722118307	-3.46211825901806
SUV39H1	3.40151272786402	-2.3413135392937	0.0221140904709957	0.0221140904709957	-3.46216492951953
TRIM45	-1.06473806680022	2.47593980606966	0.0157491491393632	0.0157491491393632	-3.47513744361187
LANCL2	3.23005005418929	-2.33593304736676	0.0224104104130341	0.0224104104130341	-3.47519798296422
OFD1	6.74853076594368	2.3043942729917	0.0242193153181042	0.0242193153181042	-3.47799584158003
SOCS3	6.5131758461094	-2.30502576011314	0.0241818632797989	0.0241818632797989	-3.47842608222361
RLN2	0.0831092795690372	2.44206758210541	0.0171729573947866	0.0171729573947866	-3.4812290011491
BNIPL	0.610083438690207	2.40805006302854	0.0187179376337138	0.0187179376337138	-3.48233857661985
CDC16	6.12461386412016	2.30182005390163	0.0243725184370974	0.0243725184370974	-3.48396737214184
CHCHD7	5.69243021755647	2.30279119437791	0.0243146210621805	0.0243146210621805	-3.48649362211201
TPM3	8.66051768742128	-2.29310389116764	0.0248976471326259	0.0248976471326259	-3.49551844781151
MSL1	7.72514954330149	2.28521004166089	0.0253818472617563	0.0253818472617563	-3.50154806309827
GIN1	3.23949209454386	2.32108587634698	0.0232464630619864	0.0232464630619864	-3.50255436180431
CCDC150	-1.3152609924621	2.48776122436735	0.0152777909784578	0.0152777909784578	-3.50275061392515
TRIM68	3.88138270462933	2.30565809402326	0.0241444124361141	0.0241444124361141	-3.50500815762979
TBC1D31	3.92172771584698	2.30120505173919	0.0244092466958735	0.0244092466958735	-3.50860726265409
NAA20	4.38266254193412	-2.29678581731475	0.0246746102393716	0.0246746102393716	-3.50930206373286
RNF19B	4.68048104615534	-2.29076182884569	0.0250404468254155	0.0250404468254155	-3.50971892946325
CASP4LP	4.39556475387678	-2.29543469416716	0.0247562498219082	0.0247562498219082	-3.5101214232408
SCYL2P1	1.27238303648139	-2.36132248452095	0.0210424634602503	0.0210424634602503	-3.5115101625625
RANBP1	5.03578972951719	-2.28257989085826	0.025545017217964	0.025545017217964	-3.51697420280334
LY9	7.08099259983568	2.27328027712518	0.0261294084350718	0.0261294084350718	-3.51792736925421
TTC9C	3.82483568390144	2.29422364861092	0.0248296285084017	0.0248296285084017	-3.5200080243537
UPP1	6.12938085003825	-2.2716507594122	0.0262330150083924	0.0262330150083924	-3.52394719413436
REG4	-0.541782023457524	2.43488847207515	0.0174891577318512	0.0174891577318512	-3.52810635817061
TNFRSF18	0.242342742148469	-2.37516613208682	0.0203283422220295	0.0203283422220295	-3.53176244588042
BBS4	3.97068387498387	2.28130554058056	0.0256244086456211	0.0256244086456211	-3.53340008067874
MYH10	1.01292480059412	2.34180209553523	0.0220873574236258	0.0220873574236258	-3.53537223428397
MTRF1	4.90085764354794	2.26519685080993	0.0266469341076643	0.0266469341076643	-3.542558738899
UBQLN2	6.52955461426419	-2.25669483133865	0.0272010002478318	0.0272010002478318	-3.54290180829214
SMIM12	4.87871231134033	-2.26196725686418	0.026856218694045	0.026856218694045	-3.54421393945185
EIF4G1	7.2630680861875	-2.24814245387779	0.0277685729467308	0.0277685729467308	-3.55087396741535
YBX1P1	-0.668782823919248	-2.39075004247027	0.0195503649624521	0.0195503649624521	-3.55321793843073
MYO1G	7.52443423157726	-2.24576153018931	0.027928426928299	0.027928426928299	-3.55364027196094
CCDC65	3.67880691635454	2.26585941776498	0.0266041767189494	0.0266041767189494	-3.55596881945659
SEPTIN4	-0.136326081861168	2.36536557855707	0.0208316267006201	0.0208316267006201	-3.5571648808851
ELMOD3	5.39302137752935	2.24311395524433	0.0281071351053694	0.0281071351053694	-3.56480600304465
RETREG3	6.3846881276652	2.23831486388294	0.0284336364462597	0.0284336364462597	-3.56615222598215
ZNF45	4.33225884105915	2.25233409926354	0.0274891062619343	0.0274891062619343	-3.5663463618099
IL16	8.82947141719424	2.2383473118478	0.0284314177183623	0.0284314177183623	-3.5691031369023
CDCA3	0.474485766564606	2.33443775573392	0.0224933845466717	0.0224933845466717	-3.57142921898503
NDUFAF7	4.47233007036682	2.24390022706541	0.028053957849493	0.028053957849493	-3.57487137966168
ANAPC5	7.51752539371668	2.22942726309813	0.0290471204007167	0.0290471204007167	-3.57538362681643
POLR1A	5.43010436008302	-2.23403919004598	0.0287273350699163	0.0287273350699163	-3.57633167406482
ZKSCAN7	1.91704374768078	2.28775321853041	0.0252249500805172	0.0252249500805172	-3.57706745483282
ANPEP	3.15429988589213	2.25046688140568	0.0276132903368072	0.0276132903368072	-3.57743722397236
AKTIP	6.01207431586707	2.22753441980317	0.029179271338781	0.029179271338781	-3.58225241661451
ZBP1	5.07457692980181	-2.22965028864096	0.0290315843426755	0.0290315843426755	-3.58471499687234
MTERF4	6.86084120667995	2.21822800806781	0.0298367266102984	0.0298367266102984	-3.59064597470847
CREB3L2	5.33197856577244	-2.22247254063876	0.0295352725345796	0.0295352725345796	-3.59187937680784
ZNF692	5.71431224971845	2.22041310102062	0.029681201592003	0.029681201592003	-3.59323071887943
GPRIN3	7.7522770681943	-2.21345442289193	0.0301789812132035	0.0301789812132035	-3.5959245246237
SAMD4A	1.80980414022909	-2.26224345798431	0.0268382637314371	0.0268382637314371	-3.60240763401885
FMNL1-DT	6.44019769953273	2.20956890937294	0.0304601033239144	0.0304601033239144	-3.60353668098651
SLC35B3	3.48108743620772	2.23287627996198	0.0288076763963641	0.0288076763963641	-3.60622969394476
VPS8	5.88087792060118	2.20758018991597	0.0306048771646442	0.0306048771646442	-3.60767029013054
USP10	6.6664118709689	-2.20424953097399	0.0308486936043163	0.0308486936043163	-3.60965522406372
CD274	3.50476573824865	-2.22170640764402	0.0295894858464287	0.0295894858464287	-3.61592858542868
ZNF248	4.71587620227976	2.2090533552793	0.0304975765507531	0.0304975765507531	-3.61818200452388
NPM3	3.40993676991283	-2.22142383355649	0.0296095034954373	0.0296095034954373	-3.6188119522801
IGKV3-11	0.245369094003385	2.28966259720966	0.0251077184188092	0.0251077184188092	-3.61942675454993
PDAP1	5.67343606841061	-2.19832921927877	0.031286290488657	0.031286290488657	-3.62062306419659
MCEE	2.65714143044388	2.22992287322985	0.0290126059045126	0.0290126059045126	-3.62297967846825
DENND2D	7.83828910468133	2.19122724042755	0.0318184019421465	0.0318184019421465	-3.62572762663126
KDM7A-DT	2.09532970582707	2.23473435727464	0.0286794026428316	0.0286794026428316	-3.62627505879624
DNAJC27-AS1	-1.12256764931359	2.35855795962465	0.0211877177478845	0.0211877177478845	-3.63027059997032
ARHGEF12	3.75658400069923	-2.20355350388708	0.0308998600580016	0.0308998600580016	-3.63027634740466
ACVR1C	4.14096046044463	-2.20192937945325	0.031019542566319	0.031019542566319	-3.63245265032988
ANKRD37	0.441612206490292	-2.28330473165292	0.0254999570549482	0.0254999570549482	-3.63272934159556
ZNF185	2.60756404219981	2.21848369194568	0.0298184912809024	0.0298184912809024	-3.63297535366365
CENPW	-0.731542715047406	2.31836956343468	0.0234023799879554	0.0234023799879554	-3.63505891560899
H2AJ	3.23188728876004	2.20369208468516	0.030889666752949	0.030889666752949	-3.64335061770067
NAT10	6.20257448009035	-2.17861503611298	0.0327829255360264	0.0327829255360264	-3.64337233639752
ALAD	5.72903666369769	2.18009062055293	0.0326687734898087	0.0326687734898087	-3.64408168741799
MSL3	7.25775059471668	2.17448147823814	0.0331045599763362	0.0331045599763362	-3.64619296748706
TMSB4XP4	-1.06888636147786	2.33402387863916	0.0225163988611695	0.0225163988611695	-3.65105219561889
MAF	6.00340980770145	-2.17099973629177	0.0333776141386438	0.0333776141386438	-3.65537562931664
MRPS31	4.69124433453064	2.17874078269141	0.0327731841247333	0.0327731841247333	-3.65603199077924
CASP6	4.0787673035448	2.18205944541269	0.0325170058365127	0.0325170058365127	-3.65814284925173
ZNF558	5.80843423071222	2.16510680434974	0.0338442527107407	0.0338442527107407	-3.6625053898174
ALYREF	3.89016151774553	-2.17754326352327	0.0328660571250971	0.0328660571250971	-3.66307627306261
GNRH1	2.06439322728809	2.20604995718829	0.0307166850329047	0.0307166850329047	-3.66462915833398
KLRF1	1.53714331401908	2.2084687983167	0.0305401142171905	0.0305401142171905	-3.66498716477267
DUSP5	4.35004614534462	-2.17043098581269	0.0334224047525801	0.0334224047525801	-3.66735545884609
RND2	-1.51840774050555	2.3238537278292	0.0230885364416163	0.0230885364416163	-3.67569737884494
PIGW	2.78769309672887	-2.18337583085926	0.0324158763028484	0.0324158763028484	-3.67757539114732
PAPLN	0.638762140396948	2.21782352852329	0.0298655940282143	0.0298655940282143	-3.67970855888303
ZNF785	3.30952558157984	2.17024045567883	0.0334374212527395	0.0334374212527395	-3.68229554357906
NOP14	6.0280450356957	-2.14745064201448	0.0352766609105382	0.0352766609105382	-3.68314672819546
RNASEH2C	5.49733355606222	2.14646356085809	0.03535827873922	0.03535827873922	-3.68785896242359
OLMALINC	1.42006835932013	2.19702613005784	0.0313833352624774	0.0313833352624774	-3.68949678912286
TMEM79	3.36925423880204	2.15992266242051	0.0342594675883051	0.0342594675883051	-3.69324907352804
MAP7	0.282840062452722	-2.23286220409517	0.0288086500576061	0.0288086500576061	-3.69694011759924
COX10	4.51394149684246	-2.14498119156598	0.0354811592887155	0.0354811592887155	-3.69694372370963
LINC01138	3.5155794002437	2.15277720611796	0.0348390579837103	0.0348390579837103	-3.6991812109726
SLCO3A1	4.88142123934803	-2.13923953590248	0.0359606324747387	0.0359606324747387	-3.70019860318469
XPA	3.96042937264459	2.1475352063503	0.0352696762673671	0.0352696762673671	-3.70246068795968
SMTN	1.71691932306395	-2.1816033633427	0.0325521080802792	0.0325521080802792	-3.70281086894264
STAT3	7.07163030674405	-2.1294183617738	0.0367938705723886	0.0367938705723886	-3.70308915875063
TARS3	4.87684849541129	2.13817402227477	0.0360502295819667	0.0360502295819667	-3.70339784700244
SEPTIN6	9.07986802992145	2.12693942463302	0.0370068235969468	0.0370068235969468	-3.71120598259281
ANXA7	6.52411206644445	-2.1208928870231	0.037530754624125	0.037530754624125	-3.71516873099473
HSD17B1	0.0421682856360024	2.21561034117706	0.0300239824395177	0.0300239824395177	-3.72133318640141
PJVK	1.10754016307453	2.17549079324362	0.0330257709904966	0.0330257709904966	-3.72208712917779
CYP51A1	2.87935089313285	-2.13971829832388	0.0359204374256074	0.0359204374256074	-3.72445027687233
CASP7	4.13436704966967	-2.12724409298925	0.0369805933976957	0.0369805933976957	-3.72455782531802
PPME1	4.34263607982931	-2.12080597182042	0.0375383325920762	0.0375383325920762	-3.72825624935551
ZNF74	3.49913300875915	2.13004148763311	0.0367405089994435	0.0367405089994435	-3.72838254012576
TTC22	3.46819550439915	2.12857095679204	0.0368665465895026	0.0368665465895026	-3.72855571717038
COPG1	6.01676916948121	-2.10968292497003	0.0385191743252229	0.0385191743252229	-3.73018854553874
GPR153	-1.48168315572682	2.2511215304219	0.0275696950667651	0.0275696950667651	-3.73098329248193
CCL3L3	0.169972401958483	-2.18413144757123	0.0323579515325342	0.0323579515325342	-3.7322667866222
TNFRSF10D	5.30859480614192	2.11120220752983	0.0383839032812841	0.0383839032812841	-3.73306011316444
CARS1	5.68103029147858	-2.10788783551846	0.038679535541177	0.038679535541177	-3.73377036124575
FUT11	3.82766965505436	2.12006402304192	0.0376030758392904	0.0376030758392904	-3.73440266869977
HEATR9	-1.38948683085477	2.24034565479547	0.0282950683400456	0.0282950683400456	-3.73640361970341
VARS1	5.33871760594034	-2.10676823295596	0.038779846553154	0.038779846553154	-3.73717719694598
ATP6V0E2-AS1	2.55751480127953	2.13173714621528	0.0365956416804383	0.0365956416804383	-3.7376543448407
TFRC	6.36617103468464	-2.1006557380192	0.0393314883177048	0.0393314883177048	-3.74072578578791
ACOT7	1.91502465610581	-2.13935057557295	0.0359513065227201	0.0359513065227201	-3.74280860474775
ZNF443	1.58652075488451	2.14622889857352	0.0353777062416787	0.0353777062416787	-3.74656595728316
SEMA3C	-0.408707630806051	2.19840813023264	0.0312804222221511	0.0312804222221511	-3.74658595802632
CHAC2	0.382401910913688	-2.19717073046444	0.0313725534569842	0.0313725534569842	-3.74667838095181
TSPAN31	4.38004802495461	2.10545882762222	0.0388974494382556	0.0388974494382556	-3.7494853053393
AGK	4.82039188663389	-2.09940669730858	0.0394450459941664	0.0394450459941664	-3.74990101616596
DAPK2	0.805650643230457	2.15228851391106	0.0348790081160554	0.0348790081160554	-3.75043984405006
KARS1	7.34171839422971	-2.0909375170259	0.0402225570409016	0.0402225570409016	-3.75069785583181
TNPO2	6.1244847138685	-2.09299838518611	0.0400321467557684	0.0400321467557684	-3.75129722043509
HNRNPL	8.06034951443597	-2.0895155681481	0.040354392653999	0.040354392653999	-3.75289393497898
NBR2	1.9133327822508	2.12901891683048	0.036828112630218	0.036828112630218	-3.75395044497069
ISG20	6.16703023211138	-2.08999683620127	0.0403097301581537	0.0403097301581537	-3.75427507444714
GPRC5B	3.02859832239214	-2.11668515033963	0.0378991491858786	0.0378991491858786	-3.75538253350378
IFFO2	6.00142034223838	2.08898047902184	0.0404041001693501	0.0404041001693501	-3.75633662071272
CEACAM1	3.62823827309953	-2.10706068232931	0.0387536227257444	0.0387536227257444	-3.75803226113499
RAB37	6.08614136833533	2.08499256759485	0.040776233987627	0.040776233987627	-3.76059004398809
BLCAP	5.73219883623649	2.08215450552461	0.0410428736306214	0.0410428736306214	-3.76649923272931
APOL1	4.78818141208884	-2.08642065445847	0.0406426316289616	0.0406426316289616	-3.76674502153279
PAK3	0.0383652188429207	-2.16044728467547	0.0342172475267194	0.0342172475267194	-3.76742165790731
PRMT3	3.28589745028623	-2.09642510456452	0.0397172705857425	0.0397172705857425	-3.7702113727217
ECI2	5.04284567448478	2.07951133867216	0.0412925588393889	0.0412925588393889	-3.77295060284361
EPHB1	0.681903926827731	2.13543669183219	0.0362812988268277	0.0362812988268277	-3.77421933481968
CHST11	5.60192546238727	-2.07502079446995	0.0417197698581143	0.0417197698581143	-3.77445767999248
FRAT1	2.85765178730208	2.09689461688016	0.0396742955201941	0.0396742955201941	-3.77448697497451
ZNFX1	7.10677075037138	-2.07123185148288	0.0420832022923496	0.0420832022923496	-3.77489314584293
HSPA13	4.41696975078864	-2.0823223679995	0.0410270608338898	0.0410270608338898	-3.77572684315776
TPBG	-0.165641587020755	-2.16285173297958	0.0340243254010114	0.0340243254010114	-3.77767889285958
TSPAN15	1.16737850061724	-2.12337086854039	0.0373152631014035	0.0373152631014035	-3.77808707939009
EZH1	7.44116460616998	2.06737477192017	0.0424559788298777	0.0424559788298777	-3.7795334204449
ANKRD22	-0.819922723663052	-2.20254863130075	0.0309738617288066	0.0309738617288066	-3.77984028262665
KLF16	3.04658899336024	-2.0885987924821	0.040439589642272	0.040439589642272	-3.78309757880203
TSR1	5.61857866513239	-2.06610667631947	0.0425791587010324	0.0425791587010324	-3.78555253365264
PALD1	-0.00385755111177774	2.14964988412064	0.0350954048959873	0.0350954048959873	-3.78591542260638
SLC27A2	-0.892250143276736	2.18586640072207	0.0322252946539305	0.0322252946539305	-3.78732296334217
ATP2A2	7.02517392358111	-2.06036626310631	0.043140639783384	0.043140639783384	-3.78855060128962
EPSTI1	5.30392802276033	-2.06392727959005	0.0427915817861079	0.0427915817861079	-3.78921887383392
JCHAIN	3.49373085918951	2.07333043598822	0.0418815709361146	0.0418815709361146	-3.79082522609257
KLHDC7B-DT	-1.7545802085114	2.20817505703594	0.0305615091473488	0.0305615091473488	-3.79205492808701
SUZ12P1	3.61462844898036	2.07575237629092	0.041649910683748	0.041649910683748	-3.79367568198648
OSER1-DT	3.48351388856489	2.07343207246654	0.041871826982193	0.041871826982193	-3.7970245648473
PPP4R3B-DT	1.74335486348431	2.09114127343467	0.0402036964264594	0.0402036964264594	-3.80074756613663
MCAT	1.22345521364039	-2.10511078520255	0.0389287605395961	0.0389287605395961	-3.80244776676092
NOL6	5.90360832401746	-2.05088986078403	0.04408153669646	0.04408153669646	-3.80335304350121
SLC12A3	0.157475447741579	2.11921105224535	0.0376776269323239	0.0376776269323239	-3.80526084022108
LINC02656	0.227036911725904	-2.12764110547713	0.0369464371746509	0.0369464371746509	-3.8056668434517
ZNF792	4.91638009257458	2.05026419601815	0.0441442762094543	0.0441442762094543	-3.80800351241772
TUBD1	3.94854693809264	2.0587882268003	0.0432961066192107	0.0432961066192107	-3.80856575454829
ZDHHC23	2.74771768865899	2.07125781976362	0.0420807021481465	0.0420807021481465	-3.8091936066071
MTERF2	4.15077039460876	2.05460233479825	0.0437108425629016	0.0437108425629016	-3.80989642063094
TFDP1	5.80002102411621	-2.04521480017732	0.0446534370209724	0.0446534370209724	-3.81020851032069
ZBTB16	1.56368086223321	-2.08347165201748	0.0409189388530069	0.0409189388530069	-3.81211943836294
NEK9	7.22723634242222	2.03900641400511	0.0452863972361235	0.0452863972361235	-3.81436177571288
PTBP1	6.89554373610068	-2.03921623417565	0.0452648800325424	0.0452648800325424	-3.81449636573054
ETF1	5.88212377215339	-2.04090390547924	0.0450921282393149	0.0450921282393149	-3.81519116753891
ZNF625	-0.810084339804043	2.15400715663347	0.0347386873304856	0.0347386873304856	-3.81649259594448
GALNT11	4.9489270257632	2.04225093364117	0.0449546529308795	0.0449546529308795	-3.8172515999887
SLX1A-SULT1A3	4.34358169547876	2.04637431528786	0.0445360705352892	0.0445360705352892	-3.819228516435
GNG10	3.80860256311539	-2.05131110703414	0.0440393389075902	0.0440393389075902	-3.82034735848691
RNASE6	3.4024459378228	2.04833837666827	0.044337874357387	0.044337874357387	-3.82217302870281
GLS2	2.33307820529866	2.06359962856439	0.0428235965612675	0.0428235965612675	-3.82231376289258
PSMD3	5.86399586628006	-2.03330282154782	0.0458746885583156	0.0458746885583156	-3.8238762906345
CSNK2A1	6.28981203853709	-2.03201054272045	0.0460088897282072	0.0460088897282072	-3.82434373883083
LUC7L	6.63413422310344	2.03012169056209	0.04620565189171	0.04620565189171	-3.8261425928593
SLC39A11	3.01970242942661	-2.04864485566061	0.0443070158353186	0.0443070158353186	-3.82776473598042
TMEM254	3.90729113233891	2.04220509371601	0.0449593253297253	0.0449593253297253	-3.82870573713555
BCL2L1	4.86347323098089	-2.03290697495589	0.0459157607761479	0.0459157607761479	-3.8289506156836
RDH11	5.92154880226665	2.02942598208786	0.0462783062334042	0.0462783062334042	-3.8293217724365
SIAH2	4.5642757255297	-2.03348871169797	0.0458554118982303	0.0458554118982303	-3.83092737691138
CYB561D1	6.02733895933508	2.0272174322182	0.0465096014946294	0.0465096014946294	-3.83146274796818
PPP1R3E	6.21439311349795	2.02607476456266	0.0466296596992416	0.0466296596992416	-3.83174702123752
AKT1S1	4.02398530651717	-2.03033195838419	0.0461837124903855	0.0461837124903855	-3.83874388009158
IL2RA	5.15191426674897	-2.02395399569511	0.0468531918492203	0.0468531918492203	-3.83891373180143
HNRNPF	7.29134343918467	-2.01847647209398	0.0474347978569947	0.0474347978569947	-3.83903306933292
SLC35A2	3.63103721365126	-2.03412612302088	0.0457893657879051	0.0457893657879051	-3.84029097317863
STK38	7.95153584132138	2.01645934659243	0.047650534538755	0.047650534538755	-3.84145644823565
ZNF267	4.55507357959275	-2.02501607709812	0.0467411320095416	0.0467411320095416	-3.84165286930522
CCR6	4.12908105269548	-2.02449988289218	0.046795566663133	0.046795566663133	-3.84388074192936
PSMB9	6.09440049594441	-2.01440021999472	0.0478716321287049	0.0478716321287049	-3.84571609068946
ZSWIM7	4.07035591716671	2.02411603892107	0.0468360798065218	0.0468360798065218	-3.8463148805384
CTPS1	4.41502470760256	-2.0209266181766	0.047173877783432	0.047173877783432	-3.84682755468752
SND1	6.54109441052412	-2.01142666712907	0.0481924701403122	0.0481924701403122	-3.84818702548476
TIFAB	1.34349657800769	2.04939373127682	0.0442316915275859	0.0442316915275859	-3.84872878673958
ARHGAP22	-1.69970155377372	2.13189007454336	0.0365826008430152	0.0365826008430152	-3.85096558811436
ZFP37	1.50323641302847	2.05352588401222	0.0438180493037317	0.0438180493037317	-3.8539835983471
HDAC4	4.80558171400367	-2.01231746039249	0.0480961629401178	0.0480961629401178	-3.85480836994328
CDC25A	-1.21452224992795	2.12272405873514	0.0373714072711929	0.0373714072711929	-3.85543693359676
CSNK1G1	5.20548532591556	-2.00887073510224	0.048469721555288	0.048469721555288	-3.85544932937959
BIN2	8.60660638048323	2.00656268932134	0.0487212588419339	0.0487212588419339	-3.85559376204616
BCL2A1	4.24068214652565	-2.01342833633348	0.0479762932782746	0.0479762932782746	-3.85719591827166
ARHGAP9	7.46305288226913	2.00135005563435	0.0492934698838272	0.0492934698838272	-3.85922290883041
ELL2	3.38920216328619	-2.01805231031504	0.0474800932238152	0.0474800932238152	-3.8601130640697
ENO1	8.59106520499216	-1.99838906812032	0.0496210679122602	0.0496210679122602	-3.86494318769975
ADAM22	2.61457592153183	2.0236135060757	0.0468891656517934	0.0468891656517934	-3.8656503410218
ZDHHC15	-0.109703202301525	-2.07395878287582	0.0418213623215872	0.0418213623215872	-3.87002573162759
ZNF674	2.07476796748321	2.02373009771331	0.0468768447048326	0.0468768447048326	-3.87154830756214
ZNF615	3.6957829375219	2.00468220703015	0.0489270262106732	0.0489270262106732	-3.87268518861139
RRAS2	2.77116994189704	-2.01138070218295	0.0481974440816512	0.0481974440816512	-3.87542896362079
TNFAIP1	4.20977982260902	1.99765618754732	0.0497024399142357	0.0497024399142357	-3.87660612361125
SYDE2	2.89029115708992	-2.00479141968846	0.0489150555158468	0.0489150555158468	-3.87961415538802
EGR3	-1.18935354669312	-2.09663150025592	0.0396983739532415	0.0396983739532415	-3.88308241560238
BLNK	1.40224921189804	2.02018262535722	0.0472529760793985	0.0472529760793985	-3.88354316104443
NIBAN3	2.52813590712307	2.0025028719055	0.049166426915294	0.049166426915294	-3.88458178088374
ACTA2-AS1	0.961927724523901	-2.03218072780257	0.0459911969733085	0.0459911969733085	-3.88643830197805
LRRC32	-0.843312901715077	-2.0769739131517	0.04153349096403	0.04153349096403	-3.89340680834279
RNF112	-0.652797079973901	2.05278963800955	0.0438915046853671	0.0438915046853671	-3.90555052065678
NPTX1	-0.41376704918494	2.0428641541389	0.0448921884579375	0.0448921884579375	-3.91650210075855
DNM1	-0.633055396411488	2.0476694420988	0.0444052919045535	0.0444052919045535	-3.91752065447187
WEE2-AS1	0.880321568113544	1.99765686386431	0.0497023647698255	0.0497023647698255	-3.92785207352915
PLVAP	-0.821894810476918	2.03256496739257	0.0459512722506921	0.0459512722506921	-3.93100522290043
GPC3	-0.550884541973822	-2.02933774027884	0.0462875285367371	0.0462875285367371	-3.93152155834104
ENPP3	-0.781983883764128	-2.02360603559	0.046889955198323	0.046889955198323	-3.9409386295518
ZNF460-AS1	-1.39838118496664	2.03950054601852	0.0452357377077958	0.0452357377077958	-3.9459754114128
BATF3	-0.358275911940199	1.99713263332654	0.0497606403349235	0.0497606403349235	-3.95318313514446
CDKL3	-1.52986697155314	2.03179186526347	0.046031632438645	0.046031632438645	-3.95508597833628

## Sheet: RNA-seq CD4+ HC 3rd-1st
gene	AveExpr	t	P.Value	adj.P.Val	B
PDE4B	6.86104784305252	4.68832961115696	1.34630561882083e-05	1.34630561882083e-05	-0.878010079940913
ZNFX1	7.10677075037138	3.99253554933338	0.000161105808059948	0.000161105808059948	-1.80646647853065
TRANK1	6.95127911266824	3.94034236849702	0.000192489777255834	0.000192489777255834	-1.87737971072833
STAT1	8.4577887530735	3.89059567637482	0.0002278105844583	0.0002278105844583	-1.95405462611663
GBP1	6.74170847062594	3.83827174676133	0.000271636176425085	0.000271636176425085	-2.01823364603208
IRF1	7.41138378759644	3.62933418661715	0.000541231201551689	0.000541231201551689	-2.27792321708942
IRF1-AS1	5.28557192323935	3.62568141413248	0.000547687936926721	0.000547687936926721	-2.3264161790744
DACT1	5.35261048488153	3.61817415631028	0.000561188856764481	0.000561188856764481	-2.35095994394342
PARP9	6.6070669726086	3.51738546610317	0.000776027442838819	0.000776027442838819	-2.42099579901222
LINC01347	2.27146445057263	3.71451618024077	0.000409685126589936	0.000409685126589936	-2.42886664864818
STIMATE	4.88265299428809	3.4842201100576	0.000862373325030988	0.000862373325030988	-2.51443864094993
FMC1-LUC7L2	3.65111319169814	3.55658284253935	0.000684546154577637	0.000684546154577637	-2.52135823391765
SLC35B3	3.48108743620772	-3.44403736115452	0.000979194835576333	0.000979194835576333	-2.64097218927597
GBP2	7.79244885761447	3.31018834851382	0.00148566907933377	0.00148566907933377	-2.66806280101703
SRCAP	7.13628599027028	3.31226598547264	0.00147619707680143	0.00147619707680143	-2.67281921651642
GBP4	7.31828042650053	3.29533295692743	0.0015550808755238	0.0015550808755238	-2.68666319159542
KCNA3	5.71985949804001	3.30114079600063	0.00152758812565191	0.00152758812565191	-2.70636835350101
XPO5	5.5809107489337	3.27166143324801	0.0016720233636998	0.0016720233636998	-2.73731946901551
TOMM20P2	1.95338495226268	3.41017170031566	0.00108912504800752	0.00108912504800752	-2.79230128811365
FAM13A	5.92175669769327	3.22179297764823	0.00194595580124877	0.00194595580124877	-2.79905983704771
TMEM251	3.02640488965812	-3.33649233644523	0.00136986494366374	0.00136986494366374	-2.80061498469285
MAP4	6.59510190595836	3.17390660546214	0.00224816125696123	0.00224816125696123	-2.83151958925746
IPO4	4.94746933560472	3.20663379083176	0.00203723634691171	0.00203723634691171	-2.83477460089513
SP100	7.39991477900052	3.16684013333841	0.00229631159040207	0.00229631159040207	-2.83482192939749
ADGRE5	7.93289960735569	3.14695656900499	0.00243702536240985	0.00243702536240985	-2.85904066159036
IL18BP	4.95066175767911	3.16766326950271	0.00229065355006841	0.00229065355006841	-2.88033988611047
RNF213	9.8268691468182	3.15648271275331	0.0023686327354533	0.0023686327354533	-2.89177613988048
GUSBP14	2.65523722671071	3.2689668610175	0.00168584715581857	0.00168584715581857	-2.89231670403612
EIF4G1	7.2630680861875	3.11675222191232	0.00266628115570723	0.00266628115570723	-2.89432651184672
DNMT1	7.17279582509968	3.10787334852947	0.00273741108483299	0.00273741108483299	-2.90587498602591
NLRC5	9.0202418764364	3.12365814760386	0.00261215409985261	0.00261215409985261	-2.90807980610906
BAZ2A	8.14295207957345	3.10743764397074	0.0027409467649458	0.0027409467649458	-2.90964268708466
PPM1D	3.68324330417071	-3.18261393131989	0.00219013009593443	0.00219013009593443	-2.92168308487823
SLFN12L	6.0171786284471	3.09259785006531	0.00286394542675721	0.00286394542675721	-2.93607637917322
DDX50P1	0.285515375640948	3.48109456279503	0.000870964158818077	0.000870964158818077	-2.93744887501478
NCR3LG1	1.56149925564192	3.28002386666387	0.00162979750077576	0.00162979750077576	-2.95842482292014
IL15RA	2.51467978449163	3.19580143114315	0.00210490560896528	0.00210490560896528	-2.96937903481445
NUP188	6.48233258580734	3.05391240425324	0.00320921128563758	0.00320921128563758	-2.97383999744731
ACTA2-AS1	0.961927724523901	3.33681801297385	0.00136848594685053	0.00136848594685053	-2.99271066820795
GBF1	6.38078783150447	3.03590267037691	0.00338283437225361	0.00338283437225361	-2.99569043613691
ATOX1	3.6854882116099	3.08756988354568	0.00290677402374964	0.00290677402374964	-3.01183081596538
SMG1P5	4.80644320151029	3.06285407671194	0.0031261253924531	0.0031261253924531	-3.02126483362878
TRAPPC10	6.97327116826286	3.00415257278686	0.0037103676807623	0.0037103676807623	-3.02629010354564
TCAF2	5.46861969564564	3.01881240666351	0.00355563762316775	0.00355563762316775	-3.03282255287474
SUPT6H	7.33106148408504	2.97092996298763	0.00408445275437273	0.00408445275437273	-3.06146371483859
GIN1	3.23949209454386	-3.08044647812515	0.00296847503125908	0.00296847503125908	-3.06202555618177
RAB19	-1.46407273593028	3.53566852187241	0.000732000886043736	0.000732000886043736	-3.08275406936541
PSME2	7.27268753645238	2.94697210953522	0.00437560250391396	0.00437560250391396	-3.08768114563424
ARMC10	4.52325221284838	-2.9882511272516	0.0038852593125141	0.0038852593125141	-3.09406393776767
ZBED6	4.667513019027	2.98701261245465	0.00389919737637446	0.00389919737637446	-3.09721573314999
EXOSC8	5.52809162670723	-2.96019058368798	0.00421266891544302	0.00421266891544302	-3.09833035535765
PML	5.68475311616237	2.94930396430316	0.00434644203543968	0.00434644203543968	-3.09990333501962
DEPDC5	4.25551450960723	2.98382006389221	0.00393534011418338	0.00393534011418338	-3.10220662888339
CEP164	5.71155505324548	2.94568885700324	0.00439172711209932	0.00439172711209932	-3.10514770959605
UBE2L6	6.39369259981499	2.93496873855014	0.00452859565233131	0.00452859565233131	-3.10818864855562
ADAR	8.63133600305113	2.93305929808242	0.00455338472855385	0.00455338472855385	-3.11490651488889
SNRNP200	8.55725086996425	2.93272577692395	0.00455772748828836	0.00455772748828836	-3.11600469448917
TMEM140	3.33995386468218	3.00527108450667	0.00369834523566881	0.00369834523566881	-3.12566242200885
KATNIP	4.52926502779985	2.95497178259202	0.00427631332690486	0.00427631332690486	-3.12716954185967
DYNC1H1	7.96733880605248	2.90704206674453	0.00490390090567188	0.00490390090567188	-3.13620250932853
GBP5	8.13763886833306	2.89743183351208	0.00503956391952216	0.00503956391952216	-3.1441682480548
POC1B-GALNT4	-0.337949087730706	3.28497655034959	0.00160526399783509	0.00160526399783509	-3.14459376634379
SPTAN1	8.67965594521551	2.90099290389428	0.0049888947049246	0.0049888947049246	-3.15095672906322
SBNO2	4.87429938805297	2.92406533116801	0.00467184555379295	0.00467184555379295	-3.15181705990954
SMTN	1.71691932306395	3.0749029914338	0.00301733368944996	0.00301733368944996	-3.17088374546286
HTD2	2.04654719064127	3.0377912076571	0.00336422598540368	0.00336422598540368	-3.17377756393707
RTEL1	4.21578701814281	2.91737504476778	0.00476180642627052	0.00476180642627052	-3.17648466094239
FAM193A	5.4761104626441	2.8797928467948	0.00529762440376777	0.00529762440376777	-3.18003222940634
CRACR2A	5.11978849623535	2.88416774552487	0.00523250567721755	0.00523250567721755	-3.18187850607256
ERC1	5.26540708600949	2.88221677733977	0.00526145328859897	0.00526145328859897	-3.18325335569343
DTX3L	6.50450226790398	2.86025665904695	0.00559763986974662	0.00559763986974662	-3.18930454739736
PLA2G7	-0.240426749418145	-3.16933081859466	0.00227923118626096	0.00227923118626096	-3.19147382028052
ALDH6A1	3.60155801826749	-2.93172637454721	0.0045707636122506	0.0045707636122506	-3.19171511293039
MRPS30	4.63135093143814	-2.8926802253219	0.00510791333537883	0.00510791333537883	-3.19493346255441
TAP1	7.73275718161241	2.84686246558826	0.00581230126662901	0.00581230126662901	-3.19706496917612
CYTH1	8.89117687936432	2.85623425402198	0.0056613242845435	0.0056613242845435	-3.20307781909789
HTT	6.64856518949818	2.84535750517192	0.00583688858229364	0.00583688858229364	-3.20412177858243
ZZEF1	7.26193048432788	2.83501840658662	0.00600841050573454	0.00600841050573454	-3.21330026806688
CLSTN1	7.29840446286106	2.82191513952991	0.00623245419831031	0.00623245419831031	-3.22453706808865
ZSCAN32	4.56544683311989	-2.86897630875279	0.00546184804032293	0.00546184804032293	-3.22601102398315
PRDM1	5.71266301370004	2.83169222155327	0.0060645696044616	0.0060645696044616	-3.23021953872204
ZNF404	1.96635034089124	-2.99343146448119	0.00382746029964386	0.00382746029964386	-3.23264855703245
CCDC88C	7.66913345690059	2.8110075002959	0.00642479035341365	0.00642479035341365	-3.23767409416178
FBXO6	2.46404188944239	2.92623788726451	0.00464297215630738	0.00464297215630738	-3.24586847150401
DNASE1L3	0.958771151188786	-3.01991807153038	0.00354421432918037	0.00354421432918037	-3.2459316945773
TRRAP	6.93506204223868	2.8040702397134	0.00654993937031027	0.00654993937031027	-3.24786401006802
TAP2	7.50002847706001	2.77969746738127	0.007007596540589	0.007007596540589	-3.26982091141769
INIP	4.39262969622167	-2.82589824264824	0.00616354985354501	0.00616354985354501	-3.26986295781924
SENP8	-0.2462158340376	-3.16264557542799	0.00232534767623298	0.00232534767623298	-3.27195132655724
STAT3	7.07163030674405	2.77676551218554	0.00706458537157794	0.00706458537157794	-3.27401573117751
ANKHD1-EIF4EBP3	6.83006791337583	2.77014754283183	0.00719478611298486	0.00719478611298486	-3.28339342632696
NFKB1	6.94386666627323	2.76430738070283	0.00731150845501865	0.00731150845501865	-3.28858942430875
MADD	6.81912566654394	2.76497369780223	0.00729810415286034	0.00729810415286034	-3.28872169821243
TMEM178B	0.0311577418538008	3.1031215747964	0.00277620203667673	0.00277620203667673	-3.29627479475796
ANKRA2	4.67538945742758	-2.7830134074452	0.00694365266520319	0.00694365266520319	-3.30769949446415
IFFO2	6.00142034223838	-2.75416530261001	0.0075183423214466	0.0075183423214466	-3.30793673134689
ZNF284	3.17093826411411	-2.83169861881336	0.00606446113135096	0.00606446113135096	-3.31083964900537
NSD2	6.29828092351938	2.74324358421517	0.00774705997874573	0.00774705997874573	-3.31819793634022
RNF227	2.38034305996817	-2.86187660828937	0.00557217920376049	0.00557217920376049	-3.32366658583792
POLN	0.514032316520011	3.01978604751975	0.00354557655345249	0.00354557655345249	-3.32572498561385
LRR1	2.37048191738383	-2.85324245890989	0.00570912397503349	0.00570912397503349	-3.33155283392234
LINC01943	0.147838024420705	3.00841803858569	0.00366471370900386	0.00366471370900386	-3.33235662926048
TMEM71	5.9703419076369	-2.7303535496493	0.00802518442866376	0.00802518442866376	-3.33448690959927
MRS2	4.76426956608045	-2.75796372084567	0.00744025881130391	0.00744025881130391	-3.3349471591283
SYNE2	8.47949749589796	2.7250747649195	0.00814169690185362	0.00814169690185362	-3.33595599188687
SZT2	6.69806839697076	2.71960958273503	0.00826395166354214	0.00826395166354214	-3.33846629870335
AMBRA1	4.90372697685043	2.74000401158474	0.00781611661991189	0.00781611661991189	-3.3407564923502
UBAP2L	7.25161746154504	2.7140327664564	0.0083904316882483	0.0083904316882483	-3.34164569051246
IFITM1	8.36911696001122	2.71655888840714	0.00833292261744863	0.00833292261744863	-3.34238777222251
FLACC1	1.04875789702533	2.92993630438008	0.00459419943254985	0.00459419943254985	-3.34448360319997
CEMIP2	6.82053530850242	2.7127498662366	0.00841977655538738	0.00841977655538738	-3.34661411725007
CETN3	3.19682283005234	-2.80249718396059	0.00657862730661163	0.00657862730661163	-3.34704959627035
SMIM13	3.16944418773326	-2.79375882344618	0.00674010213846047	0.00674010213846047	-3.34888438696244
SP140	5.77887766973155	2.71409408672994	0.00838903140094096	0.00838903140094096	-3.35422053236345
CCDC134	1.92700463770924	2.8547931106044	0.00568430309386998	0.00568430309386998	-3.35650461720487
SMG6	5.8316783524412	2.70730096250408	0.00854546198780439	0.00854546198780439	-3.35812337280597
HECTD4	6.53208491810683	2.69680952587047	0.00879229803028232	0.00879229803028232	-3.36470986941198
MUC1	1.83554910672425	2.84936745038075	0.00577158751257401	0.00577158751257401	-3.36587801441825
ZBP1	5.07457692980181	2.70834604896245	0.00852122378592123	0.00852122378592123	-3.37126377923977
STARD9	4.33932745195116	2.72655212908189	0.00810893382849087	0.00810893382849087	-3.37141966756635
TRAFD1	5.82840616822762	2.69556776961444	0.00882194013904138	0.00882194013904138	-3.37149711875031
POMK	1.7852836855653	2.838987764666	0.00594201881139793	0.00594201881139793	-3.37316003618151
PLCXD2	2.38672026706444	2.80280639342787	0.00657297912986168	0.00657297912986168	-3.3744969351338
EEF1AKMT2	3.9730184255707	-2.74182535483847	0.00777722275745962	0.00777722275745962	-3.37618324869921
JPT2	5.13924724120699	-2.70596533594479	0.00857653022920628	0.00857653022920628	-3.37698730271034
TRIM14	6.81233118323197	2.68047996291349	0.00918946250471882	0.00918946250471882	-3.3777042642999
SMIM12	4.87871231134033	2.70332499013562	0.00863825155791035	0.00863825155791035	-3.3800965737161
CD200R1	4.69856542613495	-2.71436895825138	0.00838275715965317	0.00838275715965317	-3.38021623003273
GTPBP10	4.83446126522961	-2.71045933858067	0.00847240306032895	0.00847240306032895	-3.38069357967812
ZNF609	7.30601970224418	2.67672363889446	0.00928310774573111	0.00928310774573111	-3.38110503484281
EPHB1	0.681903926827731	-2.8923540063987	0.00511263708895671	0.00511263708895671	-3.38157010614253
HEBP2	6.44780772919959	2.67974785237931	0.00920764616644065	0.00920764616644065	-3.38214123412151
LYPLAL1	2.87155423311411	-2.77741365911697	0.00705195076137213	0.00705195076137213	-3.38363180464011
ZNF28	3.34389095660294	-2.75763072041027	0.00744707441350231	0.00744707441350231	-3.38660612771806
TRIM62	4.47384564652228	2.70225274058348	0.00866343232885336	0.00866343232885336	-3.38946982524801
ECPAS	6.38489727522424	2.67129772099905	0.00941991257091454	0.00941991257091454	-3.3917108634675
RAPGEF1	7.08013941304248	2.65728060469438	0.00978187571999911	0.00978187571999911	-3.40012222227387
HUWE1	8.36584760900098	2.66399473040895	0.00960694554571355	0.00960694554571355	-3.40016562157757
LINC01237	2.06275419653104	2.79751044654606	0.00667033563493255	0.00667033563493255	-3.40097063817312
OMA1	4.62252421142113	-2.6950393067414	0.00883458278867295	0.00883458278867295	-3.40184815420933
CHD8	7.07475568284727	2.6430293151889	0.0101628277846334	0.0101628277846334	-3.41584868226686
CNNM3	4.99477852154024	2.66357967057742	0.00961767634055369	0.00961767634055369	-3.41964371958219
BNIP3	4.8637966697881	-2.67200604178166	0.00940194984115557	0.00940194984115557	-3.42051887965087
PLEKHM1P1	6.13417725889222	2.64476743750629	0.0101156539505211	0.0101156539505211	-3.42138039233086
C1RL-AS1	3.71473263943205	2.70348660844449	0.00863446190642233	0.00863446190642233	-3.42329526793918
UBR4	8.08792773425451	2.63803427851274	0.0102995126099434	0.0102995126099434	-3.42571780072269
MYO9B	7.31359455655622	2.63143839481	0.0104825643658122	0.0104825643658122	-3.42716633753536
FAM210A	3.45959921807871	-2.70387993315977	0.00862524551019033	0.00862524551019033	-3.42780607826591
EDA	2.92910791104115	2.72532613551467	0.00813611379635395	0.00813611379635395	-3.42811213852029
C11orf71	3.0709990978361	-2.71917036464741	0.00827384936268953	0.00827384936268953	-3.43006923287096
MOV10	6.32538526147752	2.63340477202312	0.0104276855931327	0.0104276855931327	-3.43078405318381
N4BP1	6.4031070176367	2.62852333339668	0.0105644027289786	0.0105644027289786	-3.43429457085965
METTL21A	3.65851231558583	-2.68672494814194	0.00903567990353003	0.00903567990353003	-3.4409335199859
PACS1	7.85661640324937	2.61645496089853	0.0109094278670784	0.0109094278670784	-3.44361185623427
ZNF805	2.55230769349044	2.72101678130346	0.00823231355611227	0.00823231355611227	-3.44601174562927
JKAMP	4.63405985923921	-2.6559308833074	0.00981738966297035	0.00981738966297035	-3.4460900015159
EEF1AKMT1	1.14861101098118	-2.8190240035743	0.00628291148733384	0.00628291148733384	-3.44678534766118
ZHX3	3.98974023511352	2.660302557468	0.00970278573335259	0.00970278573335259	-3.44974542312779
ZNF407	4.67208986787502	2.63979530091532	0.0102511341050279	0.0102511341050279	-3.45076168410237
NUB1	6.25962231980265	2.61312281490595	0.0110064775167984	0.0110064775167984	-3.45248425979282
UBE2Q2P1	0.394030498418719	2.86423533464226	0.0055352980818374	0.0055352980818374	-3.45419372737169
INPP5D	7.6333221138588	2.60510815401856	0.0112431244745402	0.0112431244745402	-3.45428263504312
RNF31	5.85474560124683	2.61295074428171	0.0110115103384583	0.0110115103384583	-3.45624272787402
RN7SL1	2.48384716050061	2.7105939064393	0.00846930297701269	0.00846930297701269	-3.45760901129848
RNF14	4.36895439218649	-2.64360346170897	0.0101472229635221	0.0101472229635221	-3.45768865913845
SMARCC2	7.02661386494801	2.60117488981273	0.0113609416759234	0.0113609416759234	-3.45962762665577
GOLGA8R	1.7942968849904	2.73075604279262	0.00801636355492862	0.00801636355492862	-3.46106083835056
TRA2A	7.05630517941945	-2.59889068935604	0.0114298756963399	0.0114298756963399	-3.4625911861618
BCL11A	1.53583175555496	-2.75212253021989	0.00756064506953179	0.00756064506953179	-3.46341861667013
TERF1	4.36040425698733	-2.64195437950554	0.0101921023464428	0.0101921023464428	-3.46383230028824
BHLHE40	6.01534146211794	2.59958202591021	0.0114089721847224	0.0114089721847224	-3.46808045843744
RBM15	4.12851905795336	2.63854317433458	0.010285511023702	0.010285511023702	-3.46877663249849
HNRNPUL2-BSCL2	5.64607414146585	2.60310828881861	0.0113028892951119	0.0113028892951119	-3.46959037015092
TNFRSF4	1.71086802230795	2.75047617922265	0.00759489708659902	0.00759489708659902	-3.47095245247312
ECE1	6.96643946714639	2.58892528844583	0.0117350768080542	0.0117350768080542	-3.47127991844085
RNFT1	4.80009185138566	-2.61981147361731	0.0108124547724478	0.0108124547724478	-3.4719570143446
B3GNT9	2.183220339958	2.7067266071554	0.00855880954591418	0.00855880954591418	-3.4719666163732
CCR7	8.16204512956225	2.59202831441108	0.0116392605235613	0.0116392605235613	-3.4721477489579
MED13L	7.1895270747116	2.58657557449335	0.0118081070897391	0.0118081070897391	-3.47356475141268
ABHD3	5.48131870056872	-2.60543000731998	0.0112335329050867	0.0112335329050867	-3.47574132557164
CISD1	2.54110863478189	-2.6924581045462	0.00889657201864649	0.00889657201864649	-3.47728517445294
TMEM218	3.69765125208768	-2.64506906016729	0.0101074880192786	0.0101074880192786	-3.47876359040244
FAM219B	6.3750930043231	-2.58729760034296	0.0117856224515607	0.0117856224515607	-3.4803639286731
GTPBP1	5.42526975955109	2.59107579906877	0.0116685969061544	0.0116685969061544	-3.48290480410349
TMEM254	3.90729113233891	-2.63184875780508	0.0104710900915017	0.0104710900915017	-3.48592780289484
SNHG4	1.4573385721923	2.75235744795744	0.00755576920409959	0.00755576920409959	-3.48612030971964
PI4KA	7.63366447495151	2.57488826529646	0.0121775094121665	0.0121775094121665	-3.48656295593126
NONOP2	-0.304098939220846	2.90531697998897	0.00492800182933222	0.00492800182933222	-3.48699840726374
ICE1	6.44028453303818	2.5776576037991	0.0120890447781369	0.0120890447781369	-3.48736886604357
ARHGAP35	5.71040716342294	2.58363889555668	0.0118999594551171	0.0118999594551171	-3.48747248352217
P2RY14	1.37647580197259	-2.73709304078596	0.00787864876832464	0.00787864876832464	-3.48819693097605
MPLKIP	3.12863456603156	-2.65876583985768	0.00974293135167391	0.00974293135167391	-3.4900530911687
NPEPPSP1	2.65656234552787	2.6628566002674	0.0096363964006991	0.0096363964006991	-3.49512630268814
BTD	3.39126689674031	2.62902257137937	0.0105503458836817	0.0105503458836817	-3.49605459736537
TMEM230	6.03488513790478	-2.57417065965324	0.0122005282565794	0.0122005282565794	-3.49685374468017
TCAF1	4.74240970519908	2.58770986577542	0.0117728014847311	0.0117728014847311	-3.50119508448237
TXLNA	6.00460684159011	-2.56904823697313	0.0123659892456461	0.0123659892456461	-3.50303819285875
USP32	5.07969596782905	2.57730898297845	0.0121001491208145	0.0121001491208145	-3.50413553227262
AKAP13	8.32810096423269	2.55875615217132	0.0127045906928887	0.0127045906928887	-3.50606055795806
THTPA	3.58369790830083	2.61128537678901	0.011060328045677	0.011060328045677	-3.50922549065184
ACOT7	1.91502465610581	2.6904910669382	0.00894407793835989	0.00894407793835989	-3.50994206414568
CLASP1	5.95882156415885	2.54675812308851	0.0131098861070421	0.0131098861070421	-3.52164313527525
GOLPH3L	4.166614018197	-2.58685438899086	0.011799419912322	0.011799419912322	-3.5229714948757
VPS13D	7.3378231050834	2.53449092036921	0.0135363187570644	0.0135363187570644	-3.52672475665944
SUZ12P1	3.61462844898036	-2.59652237459965	0.0115017485357422	0.0115017485357422	-3.53194592923793
ZKSCAN7	1.91704374768078	-2.67182607606808	0.00940651073833816	0.00940651073833816	-3.53393262796737
CABIN1	6.26804476150511	2.53087450699625	0.0136644010912466	0.0136644010912466	-3.53450877575726
PRPF8	8.70938214620903	2.53138395988794	0.0136462918769779	0.0136462918769779	-3.53954429745773
ZFP41	2.9185570501778	2.60248141671039	0.0113216822535428	0.0113216822535428	-3.53986495417597
TNFRSF10D	5.30859480614192	-2.53788481371782	0.0134171043248018	0.0134171043248018	-3.54099495280086
TSPAN13	1.34201918773963	-2.66220893429682	0.00965319243985351	0.00965319243985351	-3.54745846211025
TASOR2	6.63144303271099	2.51483907149677	0.0142456038651157	0.0142456038651157	-3.54977880409747
CCDC126	2.41670254817455	-2.62607343101755	0.0106336306761906	0.0106336306761906	-3.54989100157312
CLPX	5.34492961951781	-2.52899431773917	0.0137314229289615	0.0137314229289615	-3.5503396534979
RWDD3	3.63378117520409	-2.57579027935281	0.0121486310276184	0.0121486310276184	-3.55160733885285
RNASEH1	3.70179304391842	2.56330279612951	0.0125539889146894	0.0125539889146894	-3.55343140412979
IGIP	3.99041588043865	-2.5599295532922	0.0126655676385827	0.0126655676385827	-3.55359682727094
KMT2D	7.77439290310704	2.50870178031766	0.0144738826926435	0.0144738826926435	-3.55363484870092
COMMD8	3.66703430179074	-2.56656811802528	0.0124468277838289	0.0124468277838289	-3.55629412373478
PPP2R5A	6.09670993263204	-2.51306782553584	0.0143111505537288	0.0143111505537288	-3.55673498410114
TRIM16L	1.1526508990438	2.69113672447246	0.00892845920354549	0.00892845920354549	-3.55723245701195
BCL2L14	0.256567687874574	2.77841793563868	0.00703241490537992	0.00703241490537992	-3.55730198525814
SPEN	7.69535593900917	2.49750336111872	0.0148989213392247	0.0148989213392247	-3.56334231647602
TOP3A	4.60684148065554	2.5250204371722	0.0138740541657656	0.0138740541657656	-3.56535922648367
CICP18	0.108259224198208	2.78458896737382	0.00691345796762084	0.00691345796762084	-3.56581105476112
ARGLU1	7.94037561275239	-2.49414531567454	0.0150285490096583	0.0150285490096583	-3.5661653015345
ELMO2	6.2966622253457	2.49728744554573	0.0149072257598113	0.0149072257598113	-3.56788510931722
PARP3	3.75489907170879	2.54805310462864	0.013065585746942	0.013065585746942	-3.5679571559172
ABCC1	6.86641134592246	2.49329646795718	0.0150614766520909	0.0150614766520909	-3.56868423858882
NIBAN3	2.52813590712307	-2.57601270751851	0.0121415194278625	0.0121415194278625	-3.57235221980363
DIMT1	4.17066545956111	-2.53569269991741	0.0134939959359517	0.0134939959359517	-3.57294242594683
RSBN1L	5.45360402237329	-2.50246646623439	0.0147091778540394	0.0147091778540394	-3.57522127126667
BCKDHA	3.28346830962523	2.54692301307663	0.0131042378117966	0.0131042378117966	-3.57613210274627
MYH9	9.97556591985219	2.50945724697272	0.0144456060344338	0.0144456060344338	-3.57944967063978
TMEM260	4.69559105956142	-2.51043609741891	0.0144090422928811	0.0144090422928811	-3.58149327660054
HMGN1	7.7485056989	-2.47847504445697	0.0156469737602283	0.0156469737602283	-3.58198001983992
FXYD7	1.96038814690301	2.60267971004851	0.0113157345674325	0.0113157345674325	-3.58333131888805
GNL3L	3.61617772281976	2.53578501966387	0.0134907496772366	0.0134907496772366	-3.58388795515852
FCF1	5.2437665217195	-2.49610361717892	0.0149528315868583	0.0149528315868583	-3.58435119371157
SAP30-DT	0.991182710751425	-2.66875798885312	0.00948457658855775	0.00948457658855775	-3.5844619837716
GPRASP2	1.84225501301312	-2.60377404507708	0.0112829616238166	0.0112829616238166	-3.59149907883757
ANKRD10	6.03587573029158	-2.47588918666703	0.0157511952987149	0.0157511952987149	-3.59271938640927
TCEAL1	2.34586202784169	-2.57737286711442	0.0120981135790858	0.0120981135790858	-3.59296388784669
THNSL1	2.80707182626779	-2.55757375705497	0.0127440228124198	0.0127440228124198	-3.59350250266381
CD84	7.09208294930061	2.46606975483951	0.0161526683157073	0.0161526683157073	-3.59520264886776
ECHDC1	5.14440100445264	-2.48614353526634	0.0153415350213691	0.0153415350213691	-3.59589429049655
PKD1P3	2.87633996173307	2.55089603361113	0.0129688053919209	0.0129688053919209	-3.59848317563777
ING4	5.63500557760668	-2.47538787110272	0.0157714725970618	0.0157714725970618	-3.59875166290014
USP42	4.47222632007543	2.49295097510373	0.0150748972428865	0.0150748972428865	-3.59938822415319
SMIM30	3.70198618938373	-2.52027555782854	0.0140461080641614	0.0140461080641614	-3.60117333909733
LGALS3BP	5.8829121947976	2.46930440342429	0.0160194140948771	0.0160194140948771	-3.60135832329872
ZNF512	6.20186560772312	-2.46444368333569	0.016220031060214	0.016220031060214	-3.60257608420537
RBBP5	4.81602393825831	-2.48571334873275	0.0153585264758796	0.0153585264758796	-3.60307854878486
ANKRD11	7.23912192637245	2.45659527841946	0.0165487245159355	0.0165487245159355	-3.60399923890461
LINC02175	0.0435204868514671	2.7352977271719	0.00791744281368407	0.00791744281368407	-3.60594217019563
CELF6	3.11082495911748	-2.5250334824658	0.0138735837631894	0.0138735837631894	-3.60665765648465
KCNA2	2.84006529341604	2.53743083599762	0.0134329956997583	0.0134329956997583	-3.60746296437619
PTPN23	5.22279096108882	2.46991156985113	0.0159945116950731	0.0159945116950731	-3.60783571126557
GBP1P1	-0.879548599960751	2.83926042426223	0.00593748317845394	0.00593748317845394	-3.60817321467707
KIF13B	4.68231166034395	2.47555757685932	0.0157646056841704	0.0157646056841704	-3.61030901652463
ZNF142	5.30106015157439	2.46408270971957	0.0162350191719418	0.0162350191719418	-3.61328576966228
TUBE1	4.72716540182641	-2.47791832265356	0.0156693596091094	0.0156693596091094	-3.61388384058949
SFT2D1	4.29560052340401	-2.48700878102353	0.0153074108480341	0.0153074108480341	-3.61436798148161
CARS1	5.68103029147858	2.45467860003644	0.0166298983174114	0.0166298983174114	-3.6155356887607
ADAM19	6.47790261886452	2.44463390060273	0.0170611745224424	0.0170611745224424	-3.61859010375472
TBC1D2B	6.80029128511601	2.44151548096382	0.0171970912761758	0.0171970912761758	-3.61999723480724
STX17	4.89511447460804	2.46447107936288	0.0162188940476326	0.0162188940476326	-3.6204565339728
KDM5C	7.46013916104853	2.44170966452979	0.0171885995070802	0.0171885995070802	-3.62053139016243
TUBD1	3.94854693809264	-2.48841557151578	0.0152520745837527	0.0152520745837527	-3.62150499746758
SKA2	4.18609739893427	-2.48285302941703	0.0154719340910577	0.0154719340910577	-3.62171368213841
ZNF687	4.823948752281	2.4589473156336	0.0164495987088627	0.0164495987088627	-3.62293913873512
PCGF6	2.70852118033038	-2.52839786623113	0.0137527461305649	0.0137527461305649	-3.62405593967223
CYB5D1	3.60409024057681	-2.49107987267395	0.0151477669318448	0.0151477669318448	-3.62714578631859
PIP4P2	3.32235660252073	-2.49754673827385	0.0148972534945184	0.0148972534945184	-3.62742019504541
DPP9	5.70643586833671	2.44241014386466	0.0171579983308224	0.0171579983308224	-3.62810611499179
CAMTA2	6.17883378323144	2.43658323620964	0.0174140459639983	0.0174140459639983	-3.62997880949737
TMEM165	4.57444914336677	-2.46452304320226	0.0162167375980106	0.0162167375980106	-3.63004082486371
TMEM267	3.70694714209808	-2.48583672623802	0.0153536515961114	0.0153536515961114	-3.63071471708787
SRRM2	10.6627885956589	2.46501431540831	0.0161963629911873	0.0161963629911873	-3.63089792414084
DMWD	3.38282098735393	2.48693735050539	0.0153102253874114	0.0153102253874114	-3.63250136617868
YTHDF1	5.7607072632181	-2.43452953583368	0.0175051029432792	0.0175051029432792	-3.63638718237858
CRY2	4.95596086988713	2.44499119158992	0.0170456635988944	0.0170456635988944	-3.63786244156681
HMBOX1	4.64795099999142	2.44915028547674	0.0168660345891066	0.0168660345891066	-3.63806103083336
YBX1P1	-0.668782823919248	2.73639712713086	0.00789366572813174	0.00789366572813174	-3.63898355507557
BRI3BP	4.33799561897228	-2.45657348955337	0.0165496453008794	0.0165496453008794	-3.63916987778584
PTGES2	4.4998638071684	2.45153518374524	0.0167637997094828	0.0167637997094828	-3.64002622365445
TAF4	4.86270222674962	-2.44466547899601	0.017059803113313	0.017059803113313	-3.64041891034135
NDE1	5.59745382799671	2.43001991814914	0.0177065485438271	0.0177065485438271	-3.6405218035835
KIAA0100	7.55714887652793	2.41977652001439	0.0181718555734493	0.0181718555734493	-3.64078146543161
ACP5	4.23764280935432	2.459022369355	0.0164464443881651	0.0164464443881651	-3.64194419024541
NRDE2	4.66320526053941	2.44842101764387	0.0168974080043604	0.0168974080043604	-3.64235312346488
IL12RB2	1.79361993881466	2.54116734004916	0.0133027045632433	0.0133027045632433	-3.64316069741686
GCN1	7.15388235747951	2.41636303938202	0.0183293262506119	0.0183293262506119	-3.64410343668812
APOL3	7.18932312325522	2.41514806916955	0.0183856691142616	0.0183856691142616	-3.64450740674754
MIF	2.91982334145199	2.49498050933345	0.0149962142724632	0.0149962142724632	-3.64478952519821
APOL2	5.71667481284994	2.42473770621882	0.017945144093012	0.017945144093012	-3.64485270488825
DHX37	4.54492743087969	2.44311126608409	0.0171274179807037	0.0171274179807037	-3.64527200286158
FNBP1P1	1.20057726173232	2.57634016622756	0.0121310565917075	0.0121310565917075	-3.64528017584016
TMEM128	3.71863561964367	-2.46941157206805	0.0160150161370946	0.0160150161370946	-3.64605152767414
ATXN1L	6.18661728210128	2.41771426756856	0.0182668460173306	0.0182668460173306	-3.64698397419668
TIA1	7.41785990521811	-2.41231804245288	0.0185175094423549	0.0185175094423549	-3.64705415163427
SLC16A4	-1.72444679848453	-2.82834538462558	0.00612156466247272	0.00612156466247272	-3.64759129828621
COX11	5.25622523268538	-2.43075212139244	0.0176737003444873	0.0176737003444873	-3.6488795596951
MYCL	2.33105461082684	-2.49358938978515	0.015050106594853	0.015050106594853	-3.65029165752754
CHD6	6.64935190541782	2.40867228978147	0.0186885970674995	0.0186885970674995	-3.65263157563591
HERC1	7.81210615030831	2.40843608260471	0.0186997303687234	0.0186997303687234	-3.65290608374412
SIK3	6.34807879709791	2.40957560219866	0.018646075314	0.018646075314	-3.65307946464929
URB1	5.09495525976669	2.42795261630995	0.0177995873941038	0.0177995873941038	-3.65316101207313
L2HGDH	2.6252578707383	-2.49517675752151	0.0149886255649201	0.0149886255649201	-3.65503395952942
LINC00598	-0.836461587344126	2.73908971316814	0.00783570805134254	0.00783570805134254	-3.65529267380375
GTF3C1	5.94853674879801	2.40949230891545	0.0186499925674495	0.0186499925674495	-3.65667811845768
ENTPD1-AS1	2.1005727362901	2.51164415413585	0.0143640318273828	0.0143640318273828	-3.65671275798504
ASH1L	7.23378118175895	2.40057446189884	0.0190736756451351	0.0190736756451351	-3.6584063509863
B3GALNT2	2.43681947143114	2.4916037316627	0.0151273334727679	0.0151273334727679	-3.65951697695507
GON4L	7.09983853980005	2.39791412594441	0.0192017215400678	0.0192017215400678	-3.66144268099592
ZNF66	1.71676850113299	2.53723175035264	0.0134399700016425	0.0134399700016425	-3.66149347388018
UBA3	6.26107699289183	-2.40406461647082	0.0189068463357376	0.0189068463357376	-3.66205662484136
PMEPA1	1.32935171529026	-2.55347265334087	0.012881651128261	0.012881651128261	-3.6629430713116
FLNA	9.61023843815541	2.4145184111593	0.0184149296882177	0.0184149296882177	-3.66454961272645
HEXIM1	5.13544185629941	-2.41463294458489	0.018409604156478	0.018409604156478	-3.66470219933976
TMEM35B	4.2358730661756	-2.43540196389976	0.0174663692389386	0.0174663692389386	-3.66491868472774
ELOCP19	0.434289252180508	2.60052276249066	0.0113805834144131	0.0113805834144131	-3.66579386082741
SYNE3	7.40134891677855	2.39183067809914	0.0194974160442096	0.0194974160442096	-3.66587446297427
EPS15L1	5.03667731925629	2.40876528016836	0.0186842157189346	0.0186842157189346	-3.66714583251566
ZSCAN20	1.32697497811507	2.55200225367549	0.0129313223685969	0.0129313223685969	-3.67176399302506
SKP2	4.26851594313114	-2.426553691515	0.0178627940249151	0.0178627940249151	-3.67208706597151
PAM16	3.19145071064123	2.44849038637631	0.0168944214808685	0.0168944214808685	-3.6728264249105
ZNF460	1.98602465978288	2.49327634015877	0.0150622582167412	0.0150622582167412	-3.6799403960261
FBXL14	2.86085737863643	2.45399977792333	0.0166587328692366	0.0166587328692366	-3.67997341505961
CYSLTR1	4.67344151663671	-2.40505092455618	0.0188599377283667	0.0188599377283667	-3.68035526481526
RPTOR	5.0269303138225	2.39670226421964	0.0192603043305643	0.0192603043305643	-3.68100143260911
SENP1	4.63594296475396	2.40512168535136	0.0188565763614847	0.0188565763614847	-3.68151627191294
ACBD3	4.95195061822407	-2.39627630459801	0.0192809335882094	0.0192809335882094	-3.68530599447035
ING1	3.79453580451753	-2.42045839555008	0.0181405447283639	0.0181405447283639	-3.68705851755936
ZNF248	4.71587620227976	-2.40064109917067	0.0190704781103154	0.0190704781103154	-3.68726036034045
MOSPD1	2.72300304250166	-2.45611519312003	0.0165690233012283	0.0165690233012283	-3.68742336900806
BTBD9	4.71851852339499	2.39461547753114	0.0193615561423747	0.0193615561423747	-3.68756078721492
CDK5RAP2	6.01545265610749	2.37635465889058	0.0202680510172788	0.0202680510172788	-3.68759798338817
CCDC90B	4.53227479771071	-2.40089264615261	0.0190584121498511	0.0190584121498511	-3.69051710086488
RSRP1	8.04571071317626	-2.3629775931419	0.0209559252699403	0.0209559252699403	-3.6941152048348
TNIK	6.10914074210324	2.36330597436941	0.0209387934143992	0.0209387934143992	-3.70007991479006
ZNHIT6	5.03284288176716	-2.37318524203347	0.0204291835002944	0.0204291835002944	-3.7037030790221
PSME1	7.64079812636053	2.35252102691767	0.0215080179768067	0.0215080179768067	-3.70397043418054
RBM34	4.5937990171091	-2.38481568939246	0.0198434300109418	0.0198434300109418	-3.7053551079897
PRKXP1	2.93906734807346	2.42967741422741	0.0177219327599648	0.0177219327599648	-3.70548651084764
GUSBP9	2.01429899972173	2.47259608515806	0.0158848249404175	0.0158848249404175	-3.7054982997398
EP300	7.51405886191388	2.35036091928734	0.0216236685336288	0.0216236685336288	-3.70635230552949
TEC	1.81816069389406	2.47816398073539	0.015659478122247	0.015659478122247	-3.70642770972708
STMP1	4.98368582132261	-2.37453112969793	0.0203606198989187	0.0203606198989187	-3.70690917817236
AFF1	7.07880128264435	2.34931982030263	0.0216796054830419	0.0216796054830419	-3.70793855303068
MAPKBP1	5.20128098664176	2.36422284761301	0.0208910255655417	0.0208910255655417	-3.70899675613599
EDC4	6.48172014605722	2.35119347300492	0.0215790288759473	0.0215790288759473	-3.70909711269428
MID2	3.44851528821425	2.40573848783233	0.018827298911748	0.018827298911748	-3.70920303446028
ATG2A	4.37895930322324	2.37723261199324	0.0202236169172471	0.0202236169172471	-3.71053558167642
MTMR3	6.44764069332115	2.34604237467038	0.0218565397264458	0.0218565397264458	-3.71341341809289
MGA	6.64660803288012	2.34315200092574	0.0220136419376532	0.0220136419376532	-3.71578462247916
RLN2	0.0831092795690372	-2.60285755144472	0.0113104027359801	0.0113104027359801	-3.71628844860212
KLHL11	2.83661455500789	2.41606095335902	0.018343320701888	0.018343320701888	-3.71679322804636
UBXN2B	4.85541320919938	-2.36421695309192	0.0208913323518748	0.0208913323518748	-3.71813993717347
TLN1	8.61737956047417	2.3432564912696	0.0220079450697304	0.0220079450697304	-3.72033923611335
PAPLN	0.638762140396948	-2.49806189360142	0.0148774587022388	0.0148774587022388	-3.72045937626949
DNPEP	5.34089789588831	2.34898073706858	0.0216978517655718	0.0216978517655718	-3.72123649650926
GPBP1L1	6.93349229692013	-2.33614964123912	0.0223984141324813	0.0223984141324813	-3.72125210140968
DENR	5.99696235652525	-2.34312183757894	0.0220152867028138	0.0220152867028138	-3.72170014692242
TANGO6	4.72069391274297	2.35599436145368	0.0213232117392855	0.0213232117392855	-3.72376142377487
ARV1	3.4153438684532	-2.38891454540947	0.0196405947269005	0.0196405947269005	-3.72432010785236
IKBKG	4.61888351548443	2.35588386160099	0.0213290692898727	0.0213290692898727	-3.72508608385525
HEG1	5.66775137060221	2.3396620517628	0.0222046703544573	0.0222046703544573	-3.72515750581217
ITPRIP	4.81031303887091	2.35267868053579	0.0214995989046923	0.0214995989046923	-3.72551482387183
SFMBT1	5.27565986238493	2.34326059542966	0.0220077213355382	0.0220077213355382	-3.72607894020138
GPR132	4.08537324945611	2.36620137004147	0.0207882777578112	0.0207882777578112	-3.72769594360329
GPATCH11	4.80695241174239	-2.35158592264763	0.0215580150505442	0.0215580150505442	-3.72817643325726
ABL2	5.38987028065727	2.33951183930418	0.0222129254602354	0.0222129254602354	-3.72985225753673
HHEX	1.75933839182684	-2.43118557320008	0.0176542804970296	0.0176542804970296	-3.73311625792705
MBD5	4.47457937354537	2.3488204667195	0.0217064807663603	0.0217064807663603	-3.73456305501258
DOT1L	4.69848987556478	2.34576088716697	0.0218717956509613	0.0218717956509613	-3.73460767873545
CMTR1	6.76473032359616	2.32174912438386	0.0232085327463932	0.0232085327463932	-3.73474722582084
STK26	5.92798272097317	-2.32847288633275	0.0228270983377863	0.0228270983377863	-3.73509230681633
FPGS	5.15907628488953	2.33508610387464	0.0224573740854373	0.0224573740854373	-3.73741701817265
POLR2A	7.73502500957804	2.317115104068	0.0234746987848949	0.0234746987848949	-3.73767633693805
EHHADH	0.357795848226897	-2.54140412764396	0.013294486414806	0.013294486414806	-3.73777252905104
IGF2R	7.68264712696357	2.31582809228862	0.0235491001100859	0.0235491001100859	-3.73847847021484
ANKRD36C	4.18836143847645	2.35363478496531	0.0214486034689988	0.0214486034689988	-3.73863792040943
GOLGB1	6.89344529890312	2.31807683774914	0.0234192377426473	0.0234192377426473	-3.7389780521221
ZNNT1	2.57997774483207	-2.40327342987919	0.0189445503334877	0.0189445503334877	-3.7396055246343
KCTD12	4.81940964931937	-2.33653748648793	0.0223769471660359	0.0223769471660359	-3.74071136956407
C12orf76	4.01725741940161	-2.35754408882632	0.0212412120402743	0.0212412120402743	-3.74094756533253
BCL3	3.18338786622658	2.37734661778019	0.0202178533439413	0.0202178533439413	-3.74124370631093
PKD1P4	3.33264871876039	2.37131813154559	0.0205246404972212	0.0205246404972212	-3.74196578426651
ATN1	5.83839689803968	2.32028994450964	0.023292053986069	0.023292053986069	-3.7425445242081
CEP19	2.50108662650933	-2.40564156280044	0.0188318969109509	0.0188318969109509	-3.74376510573757
GAPT	2.60049140489988	-2.37993674927275	0.0200873029875058	0.0200873029875058	-3.743989837894
GPD1	-0.90675064710696	2.65405921379966	0.00986683141457911	0.00986683141457911	-3.74670770269528
AHNAK	10.7512033322584	2.34189457979553	0.022082300061404	0.022082300061404	-3.74710092033145
MRPS31	4.69124433453064	-2.33515733266941	0.022453421029367	0.022453421029367	-3.74771702154597
RGS2	5.86904866953013	-2.30955411223419	0.0239147969781688	0.0239147969781688	-3.75028260863141
OGFR	5.29979114217429	2.31769728482814	0.0234411118187469	0.0234411118187469	-3.75060062090012
JCHAIN	3.49373085918951	-2.34678703674726	0.0218162265017087	0.0218162265017087	-3.75124854755593
RBM14-RBM4	1.85419653544435	2.41110635851178	0.0185742152464615	0.0185742152464615	-3.75141786244752
ARID1A	7.66100517336735	2.30079246159648	0.0244339142624213	0.0244339142624213	-3.75280815961252
HECW2-AS1	2.88703867640346	-2.37651222005289	0.0202600702840789	0.0202600702840789	-3.75329421296535
MARCHF7	6.88646519104371	-2.3013392913339	0.024401225656418	0.024401225656418	-3.75436353451742
EPDR1	-1.24587416571865	-2.61741457724275	0.0108816232568941	0.0108816232568941	-3.75474036634891
SLC25A17	3.9525092771906	-2.34428566684636	0.0219519038650842	0.0219519038650842	-3.75561479279411
GET1	2.79517048983972	-2.37834946922895	0.0201672171602155	0.0201672171602155	-3.75583178943711
ETV7	1.14944691230895	2.43645269052138	0.01741982144425	0.01741982144425	-3.75898025189694
NSD1	7.2649410466541	2.29362701296187	0.0248658500914523	0.0248658500914523	-3.76017383598745
MRPS5	5.81508622269732	-2.30388409150543	0.0242496105139435	0.0242496105139435	-3.76031702083232
BPNT1	4.09321506031454	-2.33261001062646	0.0225951771467108	0.0225951771467108	-3.76152534872984
MIS18A	2.16496760973905	-2.39477808298947	0.0193536494140464	0.0193536494140464	-3.76182833979896
C14orf28	2.55330622307521	-2.37879900937266	0.0201445556130212	0.0201445556130212	-3.76316565245657
CDK12	6.6018620890407	2.29126554572531	0.0250096732980654	0.0250096732980654	-3.76457081377249
PIGF	3.1586048317817	-2.3550246901806	0.021374662476105	0.021374662476105	-3.76487407980485
RETREG3	6.3846881276652	-2.29138548073804	0.0250023510533373	0.0250023510533373	-3.76534642919816
TMEM185B	3.65005061239087	2.33583232215591	0.0224159911293357	0.0224159911293357	-3.76609456104925
CEP43	4.53724481921747	-2.31782238504582	0.0234339001467081	0.0234339001467081	-3.76618460818627
VAC14	4.80329616144327	2.30804039203741	0.0240037786124585	0.0240037786124585	-3.76633861835987
TCF20	6.8271688470989	2.28782285784216	0.025220665887842	0.025220665887842	-3.76667176483963
PPAT	3.75196185873311	-2.33277039024697	0.0225862287798765	0.0225862287798765	-3.76700726836888
DHX38	6.6097914954329	2.28819700868184	0.0251976592388088	0.0251976592388088	-3.76738366357911
SLC35E3	3.88317488649952	-2.32638585022774	0.0229448945568169	0.0229448945568169	-3.7679829017084
PSMB9	6.09440049594441	2.28984831325175	0.0250963416194805	0.0250963416194805	-3.76873797418653
C19orf47	2.72872156026046	2.35827133639643	0.0212028285159396	0.0212028285159396	-3.76877385199986
BORA	3.46949863570722	-2.34291655050381	0.0220264836221149	0.0220264836221149	-3.76983251856865
DIPK2A	3.4794383322572	-2.33665954492033	0.0223701950983849	0.0223701950983849	-3.77029986776451
MROH1	5.00996076171769	2.30159937886942	0.0243856916345991	0.0243856916345991	-3.77066145036149
LMBRD1	5.18359302539992	-2.29940482858835	0.0245170388506142	0.0245170388506142	-3.77095952818899
JADE1	6.11473963894687	-2.28654744944748	0.0252992308044912	0.0252992308044912	-3.77156565368913
SMIM8	3.03290012084028	-2.34811943841573	0.0217442602078543	0.0217442602078543	-3.77214270323725
POM121C	6.56948953916356	2.2819378989545	0.0255849857946204	0.0255849857946204	-3.77313991159918
NAP1L4P1	-0.671498657769873	2.56502075875024	0.0124975053148905	0.0124975053148905	-3.77330266513048
RMRP	-0.132075148992957	2.49582593885594	0.0149635470402675	0.0149635470402675	-3.77379001335899
CDK6	7.10714081228661	2.27310302231797	0.026140660950555	0.026140660950555	-3.78009461290301
TEN1	2.39227239284034	2.35680064678202	0.0212805142085252	0.0212805142085252	-3.78090809669364
SMPD4	5.66774595904526	2.27889091434368	0.0257754370410012	0.0257754370410012	-3.78108243997922
PPAN	4.35621014543046	2.3015423893086	0.0243890946510726	0.0243890946510726	-3.78143180979543
BORCS7	4.31708721146218	-2.30350611282024	0.0242720769881354	0.0242720769881354	-3.7816473851289
NUP205	6.42337891329044	2.2743744204973	0.0260600445267919	0.0260600445267919	-3.78167891413874
ATG12	5.74972047858045	-2.28047374695212	0.0256763465621145	0.0256763465621145	-3.78213024280786
MED1	6.28044727967943	2.27456069389878	0.0260482518231302	0.0260482518231302	-3.78232626172349
LPIN2	7.59196400665717	2.26982536001161	0.0263495066291894	0.0263495066291894	-3.78262471808469
RBM4B	3.93717271200855	-2.31430649894965	0.0236373321239219	0.0236373321239219	-3.78319455386871
DNAH1	7.12516053074837	2.26834138369964	0.0264445459757343	0.0264445459757343	-3.78428245215166
TRMT13	5.24953372219422	-2.28546711763929	0.0253659482644268	0.0253659482644268	-3.78440599029452
MYB	3.62116210015907	2.32095041234796	0.0232542168363724	0.0232542168363724	-3.78470780763925
RASA3	8.17276171226106	2.26889431459099	0.0264090989162193	0.0264090989162193	-3.78606670002243
ZFP82	2.86695035452873	-2.33700319017809	0.0223511949398071	0.0223511949398071	-3.7866533728225
RASA4B	4.3200980037404	2.29942928616125	0.0245155715823818	0.0245155715823818	-3.78678077435079
MRPL30	4.55978703259843	-2.29294203193037	0.0249074927483086	0.0249074927483086	-3.78715847193872
SRSF1	7.67496860311153	-2.26251683935192	0.0268205025022268	0.0268205025022268	-3.78882432620901
GTF2E2	4.43525706940955	2.2927574786486	0.024918723006569	0.024918723006569	-3.78885355141442
KCNE3	1.82317572789534	-2.35223366870874	0.0215233711229699	0.0215233711229699	-3.79032606204521
RPP14	4.28164600459146	-2.29346503366979	0.024875691875863	0.024875691875863	-3.79109680876938
IFIH1	4.82553862348694	2.27870606412237	0.0257870312762284	0.0257870312762284	-3.7929907406259
CHROMR	2.52964486693102	-2.33983909811879	0.0221949440599638	0.0221949440599638	-3.79388182920302
SLC33A1	4.89522068723861	-2.27976323660546	0.0257207851041653	0.0257207851041653	-3.79408964224727
COMMD2	4.60592255791734	-2.28473651853608	0.025411155609391	0.025411155609391	-3.79433960385291
ANKRD17	7.03576543296761	2.25323829896668	0.0274291472655203	0.0274291472655203	-3.79800674377737
HSD17B7	3.80343346520777	-2.29761651024082	0.0246245352505409	0.0246245352505409	-3.79930457198982
TRBV7-7	-0.913911733816193	2.55744192547341	0.0127484261621646	0.0127484261621646	-3.80080556398606
INSIG2	4.19775716463298	-2.28501845394034	0.0253937018335087	0.0253937018335087	-3.8015035429768
C1orf54	1.43771408572625	2.38250713781555	0.0199584914235909	0.0199584914235909	-3.80173647612083
ZNF181	4.23306442870451	-2.28054598513043	0.0256718322610597	0.0256718322610597	-3.80454187101184
ARID5A	5.06620486583561	2.26029550421555	0.0269651204175965	0.0269651204175965	-3.80529600434938
UPF1	6.08900328488065	2.25038715144168	0.0276186039700332	0.0276186039700332	-3.80535515558266
CLSTN3	5.56839238303366	2.25372530294445	0.0273969010094237	0.0273969010094237	-3.80576206485461
ITPR3	7.40069435121826	2.24417326764727	0.0280355122657604	0.0280355122657604	-3.80581532391155
TCAF1P1	0.671463674908802	2.40589987802807	0.0188196449939864	0.0188196449939864	-3.80596818477076
MAP3K14	5.88541254030457	2.24917045945864	0.0276998027310473	0.0276998027310473	-3.80725828070419
ZNF324	3.68843693669679	2.28441192153584	0.0254312635720369	0.0254312635720369	-3.80777626600193
AFTPH	6.18708107586147	-2.24572270346152	0.0279310404382405	0.0279310404382405	-3.80962564770919
BANK1	0.3810449383845	-2.43073676328887	0.0176743887810661	0.0176743887810661	-3.81238157843308
CARD11	7.01433282128287	2.23709643235401	0.0285170607802533	0.0285170607802533	-3.81274065941546
ALG2	3.77849524398461	-2.28222412755731	0.0255671591980846	0.0255671591980846	-3.81277878819222
SNRNP48	4.89698456774086	-2.25912116389324	0.0270418523353119	0.0270418523353119	-3.81357000686579
TOM1L2	5.87109101121073	2.2412910625747	0.0282307628585534	0.0282307628585534	-3.81453356875146
PIK3R5	7.51614430160949	2.23386285584	0.0287395046792783	0.0287395046792783	-3.81456532498492
ACO2	5.80453879174362	2.24190402205639	0.0281891388978412	0.0281891388978412	-3.8145820145597
CLPB	2.76550063540011	2.29890430868246	0.02454708331747	0.02454708331747	-3.81516587288275
HAUS7	3.65350772235372	2.27700178797631	0.0258941447391122	0.0258941447391122	-3.81555223354162
GNAI3	5.8240200109287	-2.24160711200064	0.0282092942807074	0.0282092942807074	-3.8162064781494
FAM200B	4.2402248925305	-2.26817255950592	0.0264553772524687	0.0264553772524687	-3.81691287224149
LILRA4	2.82299735586982	-2.28814904620722	0.0252006074283722	0.0252006074283722	-3.8175382863408
LMF1	3.83644399295891	2.26923643732998	0.0263871872697824	0.0263871872697824	-3.81813128430184
HS3ST3B1	4.87653479223362	-2.25166730280246	0.0275333966346853	0.0275333966346853	-3.81879946525951
ZNF566	3.29636865823542	-2.28592376007697	0.0253377286885919	0.0253377286885919	-3.81913722584866
AKIRIN1	6.73957517973096	-2.2317649766106	0.0288846370415119	0.0288846370415119	-3.81941690320632
OSM	1.88455018380279	2.33011217007727	0.0227349508655686	0.0227349508655686	-3.82019025801089
RAB14	6.2723771724609	-2.23313562813011	0.0287897418458679	0.0287897418458679	-3.82029774961365
CCDC57	5.90166519704401	2.23466284671684	0.0286843301129376	0.0286843301129376	-3.82041004771317
GUSBP13	2.30232871205796	2.31937359276486	0.0233446407641993	0.0233446407641993	-3.82193221720356
GUSBP4	-0.612910527463771	2.50330274854342	0.0146774212193622	0.0146774212193622	-3.82195345470279
ACVR1	4.99027987413988	2.24443749340252	0.0280176723491215	0.0280176723491215	-3.82198383532351
MYCBP2	8.21855047510265	2.22624011539481	0.0292699386936572	0.0292699386936572	-3.82465039715538
BATF3	-0.358275911940199	-2.45942233641698	0.0164296439241535	0.0164296439241535	-3.82563287726903
SEMA3C	-0.408707630806051	-2.45508005231998	0.0166128667765955	0.0166128667765955	-3.82615902026284
KRT10-AS1	1.86613428500578	-2.33601850713521	0.0224056764518799	0.0224056764518799	-3.82666076609335
UBE2V2	4.80225947772681	-2.24427962506705	0.0280283300541346	0.0280283300541346	-3.82721367869698
PTK2B	7.53337917029905	2.2204811676351	0.0296763683801239	0.0296763683801239	-3.82727685078427
TSEN15	4.54004901957315	-2.24752550492775	0.0278099170094429	0.0278099170094429	-3.82784173536576
CFLAR	8.42017489494566	2.22326677867529	0.0294791626239714	0.0294791626239714	-3.82787370476767
RABL6	5.41177041401766	2.22987946183665	0.0290156276500398	0.0290156276500398	-3.82867659213375
VPS9D1-AS1	0.417162355796198	2.41469314171621	0.0184068056853808	0.0184068056853808	-3.82930933110563
CLEC16A	5.14007654106088	2.23105855069614	0.0289336528469887	0.0289336528469887	-3.83078095676528
ITGA4	7.93218203002909	2.21606520358867	0.0299913697703354	0.0299913697703354	-3.83225146037751
TATDN3	3.35546354859175	-2.26593635348298	0.0265992157574074	0.0265992157574074	-3.83280417465683
RINL	5.27890079900569	-2.22817896880691	0.029134212199675	0.029134212199675	-3.83347102216627
ZFP37	1.50323641302847	-2.34334641457512	0.0220030434535447	0.0220030434535447	-3.83417432713983
DNM2	7.51814090655252	2.21208390589709	0.0302778788175172	0.0302778788175172	-3.83467591951639
LINC00996	0.6723576835528	-2.36281119212514	0.0209646112797595	0.0209646112797595	-3.83545056661516
MACF1	9.29371536621021	2.22326112859416	0.0294795614497083	0.0294795614497083	-3.8359745480741
ZNF185	2.60756404219981	-2.28002068965484	0.0257046749755616	0.0257046749755616	-3.83620465991919
SYDE2	2.89029115708992	2.27584972301198	0.0259667743265756	0.0259667743265756	-3.83630037413026
GID4	4.08811678184347	-2.24681788245459	0.0278574042119822	0.0278574042119822	-3.83631680514188
HIGD1A	4.86912302843433	-2.22937171154606	0.0290509912837025	0.0290509912837025	-3.83863036529735
EPG5	6.2802417122618	2.21281585670761	0.0302250253151772	0.0302250253151772	-3.83866928196684
C2orf49	5.01269225081802	-2.22738019323962	0.0291900620923359	0.0291900620923359	-3.83935111287612
SNX18	4.74236851932317	-2.22987585805262	0.0290158785117984	0.0290158785117984	-3.83937034911945
ZNF483	2.06869532352582	2.30249856881868	0.0243320539538694	0.0243320539538694	-3.84077775082103
CREB3L4	2.27518011841192	-2.28529239966077	0.0253767528295042	0.0253767528295042	-3.84221238856601
APOOL	3.82640935992941	-2.24476091757746	0.0279958491014112	0.0279958491014112	-3.84227982175798
DUS3L	3.81803530145025	2.24399502170132	0.0280475526733525	0.0280475526733525	-3.84270097298631
FAM120AOS	4.62813555895567	2.22697869988156	0.0292181697939455	0.0292181697939455	-3.84360397494113
NUP42	4.30176777168175	-2.23715937313705	0.0285127460401952	0.0285127460401952	-3.84403284341377
SUPT20H	6.66635547376611	-2.20409787111724	0.0308598361103015	0.0308598361103015	-3.8448126721703
ATPAF1	5.06225207860719	-2.21939863685623	0.0297533177511818	0.0297533177511818	-3.84511756988015
MTERF3	3.61977186224612	-2.24722872543815	0.0278298246282016	0.0278298246282016	-3.84573576792127
RAB10	5.74592533205439	-2.20926204391787	0.0304824030735813	0.0304824030735813	-3.84629091763956
DIS3L2	5.67039721631276	2.20749602657053	0.0306110173433	0.0306110173433	-3.84683029529285
GPATCH8	6.9781641179846	2.2001047235349	0.0311544871198679	0.0311544871198679	-3.84688277890294
TM6SF1	-0.00889874135344994	-2.40132890939548	0.019037502069548	0.019037502069548	-3.84730181462807
BASP1	0.929624473190413	-2.34403784914093	0.021965386555627	0.021965386555627	-3.84761366928368
HEATR5B	6.72737153374248	2.19916689316451	0.0312240455356641	0.0312240455356641	-3.84823952879912
SIPA1L1	5.80204305656271	2.20360104204397	0.0308963630583461	0.0308963630583461	-3.84878062147491
RBM14	5.54878013056466	-2.20811262278999	0.03056605830067	0.03056605830067	-3.84887191329618
PMFBP1	-1.17654370047154	2.51634024332509	0.0141902635454779	0.0141902635454779	-3.84888105644499
METTL25	2.95861302150602	-2.26218776705022	0.0268418831705144	0.0268418831705144	-3.84966410059084
SMG7	6.74855201893663	2.19677243541609	0.0314022592839386	0.0314022592839386	-3.85031727011638
PLEKHM1	5.01977929261841	2.21100040458213	0.0303562664205759	0.0303562664205759	-3.85049083876564
PEX3	3.62476490782017	-2.2392002805651	0.0283731480312906	0.0283731480312906	-3.85065519013046
LY75-CD302	3.42809799202163	2.23768116666989	0.0284769979766359	0.0284769979766359	-3.85119982264527
MPHOSPH6	3.90643547871704	-2.23538718837579	0.0286344534215805	0.0286344534215805	-3.85125903276309
RNPS1	6.506452619624	2.19613186680227	0.0314500861863641	0.0314500861863641	-3.85193540187437
KDELR2	4.96385359784417	-2.21381473107606	0.0301530282191679	0.0301530282191679	-3.85238372681155
IGKV3-11	0.245369094003385	-2.3720129786639	0.0204890697403215	0.0204890697403215	-3.85239435604684
PAPOLG	5.21796728137803	-2.20682298250774	0.0306601585077015	0.0306601585077015	-3.85394184565257
TXLNG	5.70254968685602	-2.20104725775961	0.0310847167617439	0.0310847167617439	-3.85400093079798
MECP2	6.9128783109559	2.19176319614702	0.0317779709547029	0.0317779709547029	-3.854237527797
AMER1	3.8248895464598	2.23044735426572	0.0289761201142972	0.0289761201142972	-3.85426848524254
ZDHHC12	2.63464450006032	2.26024299730578	0.0269685471362711	0.0269685471362711	-3.85508861102628
GOSR2	4.66770726026617	2.21206437758714	0.0302792900496505	0.0302792900496505	-3.85589195079506
MYO1G	7.52443423157726	2.1883201918516	0.0320384875536688	0.0320384875536688	-3.85594932992089
HIKESHI	4.6181231229827	-2.21642404078256	0.0299656638638053	0.0299656638638053	-3.85644834638021
PGRMC2	5.13140913229937	-2.20535063469207	0.0307679008868968	0.0307679008868968	-3.85654913756478
ZC3H7B	6.34219691337508	2.19145852381519	0.0318009490514924	0.0318009490514924	-3.85671794625249
TAF15	7.28297426012018	-2.18795449020509	0.0320662681370392	0.0320662681370392	-3.85703857192085
DACH1	-0.47898847324878	-2.43707476243704	0.017392315707881	0.017392315707881	-3.85737895666159
PRKX	7.17381106484555	2.18777417492689	0.0320799735794399	0.0320799735794399	-3.85772160589553
KIF21B	7.68439042486994	2.18611188502324	0.0322065630979107	0.0322065630979107	-3.85860204778911
PDPR2P	3.78973877191605	2.22842869563879	0.0291167707460614	0.0291167707460614	-3.85872366738018
RFESD	2.15303843684079	-2.28014282275107	0.0256970356143545	0.0256970356143545	-3.858759519192
SLC6A6	6.15532344380937	2.189788627596	0.0319271497453402	0.0319271497453402	-3.85890590502141
SMARCD1	6.40649250604136	2.18805894044979	0.0320583314062288	0.0320583314062288	-3.8592613838666
MED31	2.48707631545518	-2.26860487522381	0.026427648937263	0.026427648937263	-3.85973988371209
VTA1	4.98837528345847	-2.2034465984116	0.0309077255019073	0.0309077255019073	-3.85983375372669
H2AC6	2.08286394975119	-2.28698991679131	0.0252719504156195	0.0252719504156195	-3.85986257372141
EPSTI1	5.30392802276033	2.19590017330032	0.0314674008815223	0.0314674008815223	-3.86037993127309
SFR1	2.57132555493424	-2.26201258628197	0.0268532712450154	0.0268532712450154	-3.86059842887488
BNIPL	0.610083438690207	-2.35932374174216	0.021147392744227	0.021147392744227	-3.86061155552004
SERP1	6.68655796143811	-2.18582965720465	0.0322280991701289	0.0322280991701289	-3.86110655155719
PREX1	7.16119849808664	2.18297735822534	0.0324464593290655	0.0324464593290655	-3.86114527024813
P2RY10	4.58324694228113	2.20835595958588	0.0305483313798495	0.0305483313798495	-3.86145593978125
LINC01001	4.31440823919691	2.21235844483084	0.0302580451085223	0.0302580451085223	-3.86174042388764
C2CD5	6.20311483203448	-2.18779168924518	0.0320786421224599	0.0320786421224599	-3.86207918587972
PARP14	7.34862918067148	2.18104933181607	0.0325947935892872	0.0325947935892872	-3.86246987261568
PTMAP5	0.743554254433521	-2.36016653202093	0.0211030915808611	0.0211030915808611	-3.863670059352
FPGT	2.81323775447678	-2.2490681840329	0.0277066378938463	0.0277066378938463	-3.86490936685274
TP53BP2	5.38346567357468	2.18868233954474	0.032010997721978	0.032010997721978	-3.86498398107418
ETNK1	5.91477701797346	-2.18704783380991	0.0321352334381148	0.0321352334381148	-3.86501666870866
SLC15A2	2.62219026323412	-2.25462365506444	0.027337505611913	0.027337505611913	-3.86539439258469
GTPBP8	3.51206158202013	-2.22573366674395	0.0293054833084752	0.0293054833084752	-3.86658464040085
SUV39H1	3.40151272786402	2.22127976099774	0.0296197142266605	0.0296197142266605	-3.86667241685416
MTFMT	3.24184323499247	-2.2311906002761	0.0289244849478898	0.0289244849478898	-3.86731498554295
ATP13A1	6.31923365673471	2.17980858111249	0.0326905652944353	0.0326905652944353	-3.86740366618748
BCL2A1	4.24068214652565	2.20735699103992	0.0306211631174867	0.0306211631174867	-3.86763650792938
CCDC78	-0.228718030012488	2.40530888250745	0.0188476864719295	0.0188476864719295	-3.86803751157429
PLEC	7.92635711225972	2.17549357989737	0.0330255536864146	0.0330255536864146	-3.86847695256965
POLR1B	4.64409229363596	-2.19820178453277	0.0312957692977533	0.0312957692977533	-3.86890737017826
CARM1	4.74898146699056	2.19299504077693	0.0316852146485251	0.0316852146485251	-3.87037558831624
SBF1	7.07888946135549	2.17321013735152	0.0332040370903755	0.0332040370903755	-3.87057477494085
UBAP2	5.02209235825481	2.18801605229455	0.0320615900869241	0.0320615900869241	-3.87154582722287
DLL1	0.698002824111107	2.34484384035734	0.0219215630001585	0.0219215630001585	-3.87274215484641
MAPK8IP3	6.63209787546289	2.17223094469353	0.0332808329233374	0.0332808329233374	-3.87290890210046
BSDC1	6.3267248223509	2.1752942451048	0.0330411010275512	0.0330411010275512	-3.87296521577778
PWWP2A	4.98986083874741	-2.1872159630415	0.0321224347972255	0.0321224347972255	-3.87348927257518
FNBP1	8.24348186862854	2.17201491582675	0.033297796467324	0.033297796467324	-3.87358069185299
INVS	4.02228621358341	2.2028176688631	0.030954033816499	0.030954033816499	-3.8740048045756
TRNT1	4.09810075140492	-2.20427971053806	0.0308464767216307	0.0308464767216307	-3.87450094324919
CEBPZOS	5.27701689718571	-2.18328708864983	0.0324226851384838	0.0324226851384838	-3.87480824071244
CPOX	4.32673444698592	-2.19723279718243	0.0313679265872348	0.0313679265872348	-3.87629993824849
KLRA1P	2.51396132858658	-2.2460563113098	0.0279085916070451	0.0279085916070451	-3.87686957561265
TMEM126B	4.53183110054846	-2.19269089305647	0.0317080944947649	0.0317080944947649	-3.87828556239684
SRP9	6.6735215960494	-2.16591545831252	0.0337798829394225	0.0337798829394225	-3.87894215364887
GAR1	2.90312523771755	-2.22803605655253	0.0291441976285037	0.0291441976285037	-3.87924708532661
KIF1B	4.42740828627181	2.18828127316078	0.032041443015563	0.032041443015563	-3.8795790789427
TBPL1	3.97151959758387	-2.19912690357989	0.0312270145680197	0.0312270145680197	-3.87974580667401
GNPNAT1	3.87271932487233	-2.20238050408207	0.0309862582626112	0.0309862582626112	-3.88012771261121
KMT2B	6.71278376089546	2.16258729858925	0.0340454958265717	0.0340454958265717	-3.88117345310448
MED20	2.20721117857815	-2.24650712528745	0.027878281100886	0.027878281100886	-3.8817773629965
SLC35A1	4.67871226198091	-2.18622672676668	0.0321978034302702	0.0321978034302702	-3.88191096848792
PNKP	4.98416801664157	2.17694240852978	0.0329127428194914	0.0329127428194914	-3.88198194674421
MITD1	5.38378067619613	-2.1747402838444	0.0330843414786743	0.0330843414786743	-3.8821747078085
NPTN-IT1	0.89576200140625	2.31529761481093	0.0235798274774007	0.0235798274774007	-3.88259577221859
VPS36	6.05986483651151	-2.1652966321909	0.0338291325812801	0.0338291325812801	-3.88271476752705
ANKRD37	0.441612206490292	2.34680404093627	0.0218153067310079	0.0218153067310079	-3.88441366057201
SETD1B	6.63003118003269	2.15940123263264	0.0343014757981057	0.0343014757981057	-3.88449134356542
PALD1	-0.00385755111177774	-2.34958750956133	0.0216652105956996	0.0216652105956996	-3.88644781562354
C9orf85	2.86753036474232	-2.21675565035619	0.029941925661026	0.029941925661026	-3.8866799927685
ZXDA	2.80902316845504	2.21686539497253	0.0299340732539061	0.0299340732539061	-3.8882681752727
SMG1P3	5.97751335279865	2.15725892464323	0.0344745399768685	0.0344745399768685	-3.88913744898541
TMPPE	1.68286858660624	2.25827949444478	0.0270969658085609	0.0270969658085609	-3.88930835153227
XPO6	7.96677628931251	2.15382282343014	0.0347537138286793	0.0347537138286793	-3.88950147138779
SLC30A5	4.99347188412248	-2.16926804440545	0.0335141530710414	0.0335141530710414	-3.88993028050712
CHCHD7	5.69243021755647	-2.16043549061537	0.0342181961786373	0.0342181961786373	-3.890282886947
ARSK	3.14956423127081	-2.20759108018537	0.0306040827386126	0.0306040827386126	-3.89211049266474
BCL2L1	4.86347323098089	2.1653240162735	0.033826951876962	0.033826951876962	-3.89275602194138
CLUH	4.53329060715279	2.17108710880874	0.033370737972448	0.033370737972448	-3.89329304339558
SFI1	7.18362119478205	2.14750775483736	0.0352719435096957	0.0352719435096957	-3.89372322093015
KRBA1	3.06826106826994	2.20060831388141	0.0311171921729528	0.0311171921729528	-3.89391534663275
ATF1	4.75174943598948	-2.16757105577929	0.0336484291359812	0.0336484291359812	-3.89481805294592
MINPP1	2.37770679606626	-2.23068413873107	0.0289596613095508	0.0289596613095508	-3.89506036672706
TCF25	6.70609497909976	2.14614133471961	0.0353849579671166	0.0353849579671166	-3.8954310736995
STAT5A	7.1529549334942	2.14437100695258	0.0355318484245348	0.0355318484245348	-3.89564790895096
NUP214	6.3516859058919	2.1465743800331	0.0353491073428848	0.0353491073428848	-3.89609509079741
CDK2AP1	2.47585845143232	-2.218283155058	0.0298327927081962	0.0298327927081962	-3.89613166461666
GOPC	5.88773246898509	-2.15081466189299	0.0349997362941005	0.0349997362941005	-3.89676777296045
VAMP4	5.65231701346894	-2.15270486550361	0.0348449692426371	0.0348449692426371	-3.89708418860486
ASXL1	8.07292455281685	2.14410806018206	0.0355537113433396	0.0355537113433396	-3.89747046915089
ZNF330	4.64404522592654	-2.16525127858273	0.0338327445411606	0.0338327445411606	-3.89754864608247
UPRT	3.45771145028304	-2.19070918718776	0.0318575252430371	0.0318575252430371	-3.89801292191051
PARP12	6.49363559578441	2.14393543254144	0.0355680709819571	0.0355680709819571	-3.89809521627837
LIAS	3.9734521047128	-2.17718539496845	0.0328938560899113	0.0328938560899113	-3.89843675011988
MKKS	4.56649069655023	-2.16873482210341	0.0335562943132574	0.0335562943132574	-3.89933386084371
MYBBP1A	5.58732253714269	2.14919352196207	0.0351329501835909	0.0351329501835909	-3.89961725884837
DGLUCY	5.73461581229461	2.14578646211993	0.0354143605194192	0.0354143605194192	-3.89987085976661
NUMA1	8.6300397817889	2.14465650845061	0.0355081234470274	0.0355081234470274	-3.90035783540261
SDF4	5.74475033644054	2.14583155796615	0.0354106229749608	0.0354106229749608	-3.9007161543856
GP6-AS1	-0.189487862033902	2.36124328651378	0.0210466123331476	0.0210466123331476	-3.90133481177383
PNP	5.75181599626038	-2.14769107000332	0.0352568057732449	0.0352568057732449	-3.90147166161793
PBX2	7.93189061801115	-2.13815182724345	0.036052097987751	0.036052097987751	-3.90163535629177
IAH1	4.58021221333383	2.16267523095731	0.0340384547484102	0.0340384547484102	-3.90175547346472
TTC23L-AS1	-0.674830122359183	-2.40380829216665	0.0189190541214447	0.0189190541214447	-3.9019646268103
CMKLR1	2.73523087619365	-2.18742988204735	0.0321061569165848	0.0321061569165848	-3.90205970852748
BCR	6.51948840770408	2.13873267056472	0.0360032296379255	0.0360032296379255	-3.90253270241534
ATP9B	5.02664674928802	2.15262075726991	0.0348518431839886	0.0348518431839886	-3.90264286006733
SNAPC4	3.85914679056802	2.17112495400195	0.0333677599621948	0.0333677599621948	-3.90309619901963
FOXP3	3.13419614583015	2.19425874537326	0.0315903059353047	0.0315903059353047	-3.90344889307344
DOCK2	8.24648113445024	2.13795258634268	0.036068874116596	0.036068874116596	-3.90366499751703
MFSD4A	0.918736138687834	-2.27889626221279	0.0257751016788048	0.0257751016788048	-3.90436833283773
PSMB10	5.05623015077801	2.15043345835915	0.0350310212344269	0.0350310212344269	-3.90452928136135
ORC2	5.3572544592595	-2.14817974436915	0.0352164798695973	0.0352164798695973	-3.90455065325151
CNIH1	5.42389355419206	-2.14614141371851	0.0353849514241255	0.0353849514241255	-3.9053514024833
SERPINB9P1	2.75225517537397	2.19540513684501	0.0315044234676192	0.0315044234676192	-3.90558227569209
BRPF3	5.64316723235346	2.14169798975591	0.0357546454917999	0.0357546454917999	-3.9060568923603
PYGL	2.59403565180175	-2.18889638664112	0.0319947595950401	0.0319947595950401	-3.90779880336282
MRTFB	4.70921032950012	2.15114602324342	0.0349725616495507	0.0349725616495507	-3.90805392353912
CEP41	3.72009263670598	-2.17366652365104	0.0331682967339496	0.0331682967339496	-3.90813509202855
TRMT1L	3.78478836198724	-2.17284740789875	0.0332324670410422	0.0332324670410422	-3.90816352131489
TMEM144	0.0835694985670158	-2.29813596583023	0.0245932676907082	0.0245932676907082	-3.90837787354072
ERGIC2	4.86508942419658	-2.14937608684908	0.0351179262190255	0.0351179262190255	-3.90875593376209
RNF123	4.99042200858269	2.14425956538007	0.0355411128914909	0.0355411128914909	-3.90914822168774
KCNK6	4.89011665394818	-2.14923924414996	0.0351291870033296	0.0351291870033296	-3.90925693406101
ADCY9	3.53064277312222	2.16834440767925	0.0335871786283	0.0335871786283	-3.90939404611369
DHX34	4.0567624453129	2.16075876574768	0.034192201945562	0.034192201945562	-3.90956716810448
CNOT1	7.97521937779341	2.12917985775325	0.0368143127799578	0.0368143127799578	-3.91010335419853
UGDH	2.90829774341633	-2.18965108657158	0.0319375637955495	0.0319375637955495	-3.91011233551874
TMEM68	3.37716232776336	-2.17842995846804	0.0327972678503241	0.0327972678503241	-3.91139049952017
NAPEPLD	3.62009180034274	-2.17274090763828	0.0332408183425203	0.0332408183425203	-3.91151856315547
RLN1	-0.82234956396416	-2.402475877312	0.0189826256830271	0.0189826256830271	-3.91204022177414
PDCD11	6.01468255721934	2.13158109921469	0.0366089526316171	0.0366089526316171	-3.91218697836946
IRAK4	6.56682213459776	-2.12831211027237	0.0368887709448491	0.0368887709448491	-3.91250415412603
ALAD	5.72903666369769	-2.13240591237978	0.0365386430295692	0.0365386430295692	-3.91298813014268
ARMT1	3.46051857333689	-2.17222316021011	0.0332814440642122	0.0332814440642122	-3.91303784950468
RNF157	6.98074533086033	2.1243031226687	0.0372344709639224	0.0372344709639224	-3.91449669560428
ZMPSTE24	4.2335742383446	-2.15205522189592	0.0348980936118617	0.0348980936118617	-3.91498645907724
ZNF569	3.39955463186184	-2.17033596411425	0.0334298930846656	0.0334298930846656	-3.91516231591666
SLC37A1	4.09126806745507	2.15126192147372	0.0349630612864184	0.0349630612864184	-3.9156317367476
TRIM21	4.79826242753122	2.14109317982175	0.035805225226711	0.035805225226711	-3.91584906687944
GMCL1	4.9721353205249	-2.13851847260236	0.036021244129442	0.036021244129442	-3.91664776080366
ALMS1	5.67320254735062	2.12866052289734	0.0368588592292956	0.0368588592292956	-3.91705515061405
ABL1	4.8391474709	2.13608357211006	0.0362265769336778	0.0362265769336778	-3.91772158526689
POU2F2	6.56628951798261	-2.12115868650766	0.0375075883361613	0.0375075883361613	-3.91786054464209
APOL6	7.4071167909227	2.11895248759015	0.0377002512862534	0.0377002512862534	-3.9179963003176
RTTN	4.92228933258627	2.13565301310411	0.0362629914380205	0.0362629914380205	-3.91907634709896
WWP2	5.8403207610961	2.11993979054505	0.0376139259842388	0.0376139259842388	-3.92192591418988
INO80	5.69177288062257	2.12116850145415	0.0375067331328917	0.0375067331328917	-3.92229873841942
PARP10	6.29296118889712	2.11799870696633	0.0377838090572451	0.0377838090572451	-3.92273948174885
CNOT9	6.05326374884115	-2.11898445337058	0.0376974536474293	0.0376974536474293	-3.9227931269999
RGP1	5.97119981480772	2.12054243463021	0.0375613180220968	0.0375613180220968	-3.92293721521081
TXNL4B	3.73963997864355	-2.15508502092914	0.0346509353046092	0.0346509353046092	-3.92307838993911
ZC3H3	3.73113569792067	2.15024954079172	0.0350461238619147	0.0350461238619147	-3.92321217347733
ZBED4	5.3563550860518	2.12359417159379	0.0372958970669387	0.0372958970669387	-3.92335409693698
CREBBP	7.27720482825555	2.11131867814026	0.0383735502376543	0.0383735502376543	-3.92484881619387
DAB2	1.52327870557567	-2.20334610603657	0.0309151207108317	0.0309151207108317	-3.92486412279316
HPS3	5.2979680500085	-2.12358296391956	0.0372968688479473	0.0372968688479473	-3.92502041414782
PARD6B	1.77696142767238	-2.21423494932094	0.0301227846630835	0.0301227846630835	-3.9262692238182
CUL9	6.45636711305316	2.11150625867518	0.0383568813494542	0.0383568813494542	-3.92756041794449
GSKIP	3.78407994307893	-2.14637914725393	0.0353652662022942	0.0353652662022942	-3.92850810967266
HIVEP1	5.97184033098088	2.11192707962455	0.0383195089994391	0.0383195089994391	-3.92854585346301
BRPF1	5.23179364135056	2.11808529211544	0.0377762169620106	0.0377762169620106	-3.92914812043961
TTLL11	1.95049107124915	2.1919692771027	0.0317624367740031	0.0317624367740031	-3.92963244930847
C4orf33	3.11940915332998	-2.15751738767232	0.0344536199476564	0.0344536199476564	-3.92968344084403
IL1R2	-1.59588567040286	-2.37633275808927	0.0202691605508713	0.0202691605508713	-3.92974373481478
TGDS	3.63851873562573	-2.14680099200357	0.0353303593910386	0.0353303593910386	-3.93086691833847
PLCG1	8.88247835775872	2.11148359684144	0.0383588948041385	0.0383588948041385	-3.93115480701405
PPP1R16B	6.67139691836963	2.10438701874371	0.0389939431347543	0.0389939431347543	-3.93207293549994
LRRC37BP1	3.6756451505895	-2.14302925185139	0.0356435325214611	0.0356435325214611	-3.93273449005357
FTX	2.5692678453652	2.17225331641188	0.0332790766287199	0.0332790766287199	-3.93313238553319
MED24	5.77115330393341	2.10850864560453	0.0386240110940542	0.0386240110940542	-3.93321240587108
FYCO1	5.38875092315014	2.10956549921328	0.0385296466755201	0.0385296466755201	-3.93336675864668
TCOF1	6.3293636437349	2.10418040523921	0.0390125681728403	0.0390125681728403	-3.93337001278502
UTP14C	4.5253194357119	-2.12597203894191	0.0370902172950445	0.0370902172950445	-3.9337082803691
RNASE6	3.4024459378228	-2.13954219118474	0.0359352181490259	0.0359352181490259	-3.93457439940459
COX20	5.53167841408704	-2.11291535726553	0.0382318661891046	0.0382318661891046	-3.93464440557968
VPS29	5.93058032766937	-2.10716077240074	0.0387446512229132	0.0387446512229132	-3.93472657402342
NAT10	6.20257448009035	2.10350728919269	0.0390732993353638	0.0390732993353638	-3.93509472696151
ZNF551	3.8922061635805	2.13522355007154	0.0362993450042131	0.0362993450042131	-3.93521205048295
EBAG9	4.38961918639973	-2.12559361954583	0.0371228834836661	0.0371228834836661	-3.93558511733877
JMJD7	3.04814072549521	2.15124851663565	0.0349641599872569	0.0349641599872569	-3.9370002460478
C5orf22	4.28078347406677	-2.12523191294413	0.0371541303712603	0.0371541303712603	-3.93716269970108
ZBED5	6.60950918654505	-2.10022847990254	0.0393703009230454	0.0393703009230454	-3.93722175978624
G6PD	4.68919897938595	2.1142140872345	0.0381169565605636	0.0381169565605636	-3.93900840525071
ADD1	7.74586438696215	2.09436479443232	0.0399063309694377	0.0399063309694377	-3.94003211960039
CAD	5.98589853428707	2.10061326346941	0.0393353452667812	0.0393353452667812	-3.94006014325104
MTOR	6.87331065054603	2.09457072658185	0.0398873989723433	0.0398873989723433	-3.94058269995837
PHF21A	6.16797144322312	2.09653582247218	0.0397071327978953	0.0397071327978953	-3.94117566592954
SCML4	6.47574161063797	2.0947694477886	0.0398691372831365	0.0398691372831365	-3.94125914805419
ARMC2	2.0856392111183	2.17991517207771	0.0326823280384251	0.0326823280384251	-3.94155671809019
CLN5	4.0160991385503	-2.12474444410294	0.0371962777249413	0.0371962777249413	-3.94224991444151
TAF6	5.30889579209553	2.10171934847308	0.0392350128998945	0.0392350128998945	-3.94295868719929
SMG5	6.5551902180844	2.09281094427659	0.0400494326696418	0.0400494326696418	-3.9434875742604
SOX4	2.09782158388927	-2.16563859668216	0.033801909385833	0.033801909385833	-3.94361930232119
RAB22A	5.13379456386718	-2.10493932673638	0.0389441935789135	0.0389441935789135	-3.94408377851633
NUP43	5.17479735646911	-2.10445705932659	0.0389876311243652	0.0389876311243652	-3.94443933206136
TRMO	4.96444253060604	2.10199167462407	0.039210344435472	0.039210344435472	-3.94549799119921
RGS18	2.2868882865623	-2.15683844543703	0.0345085973097392	0.0345085973097392	-3.94583040823407
PRIM1	4.39151227107469	-2.11461977110586	0.0380811238397026	0.0380811238397026	-3.94587243901932
FRG1HP	2.91265103702385	2.14160432031537	0.0357624749090791	0.0357624749090791	-3.94709167888486
QPCT	0.80005612647784	-2.20941631949439	0.0304711901589218	0.0304711901589218	-3.94764315014873
RIDA	2.37289716214872	-2.16219785379016	0.0340766954451174	0.0340766954451174	-3.94888235218225
GCSAM	5.28087021733618	-2.09698805137422	0.0396657481533955	0.0396657481533955	-3.94924526115996
UFD1	6.30007976043674	2.08685917408137	0.0406016827962565	0.0406016827962565	-3.94976920690922
TNFSF8	5.90697803527931	2.08558632967711	0.0407206394109578	0.0407206394109578	-3.95188398216359
FKBP7	-0.0844581706673933	-2.29504640745376	0.0247797556439454	0.0247797556439454	-3.95220812711367
SIKE1	5.75942941189634	-2.08785558704115	0.0405087708850689	0.0405087708850689	-3.95224883755
MTO1	5.71256065979209	-2.08840319746464	0.0404577866632478	0.0404577866632478	-3.95249609597107
PDPK2P	-0.0719148588548091	2.28182016704814	0.0255923214410055	0.0255923214410055	-3.9527878542124
C2CD3	5.49619468476926	2.08803623431617	0.0404919459171231	0.0404919459171231	-3.95333195243843
WDTC1	6.31190885501188	2.07999657171091	0.041246623308353	0.041246623308353	-3.95451091198697
NKD1	3.32634165849979	2.12101428908283	0.0375201720406321	0.0375201720406321	-3.95590043191661
ZNF619	2.73242544829039	2.13709264213224	0.0361413596567315	0.0361413596567315	-3.95633841987505
NMNAT1	2.64932163638522	-2.13618928607529	0.036217641052227	0.036217641052227	-3.95733265413948
LBR	6.62472726696257	-2.07496508899015	0.0417250933571955	0.0417250933571955	-3.9586472206452
CASP6	4.0787673035448	-2.10408592197666	0.0390210878765924	0.0390210878765924	-3.95880059352104
ZNF74	3.49913300875915	-2.11387569526803	0.0381468680156031	0.0381468680156031	-3.95968678916551
AP1S2	5.66217673397038	-2.07974134149707	0.0412707796572454	0.0412707796572454	-3.9600358485035
MINAR1	0.863469299863127	2.21294180520765	0.0302159388619147	0.0302159388619147	-3.96013498039389
ZC3H8	4.78133377078959	-2.08987818237572	0.0403207374553438	0.0403207374553438	-3.96019055782875
E2F6	3.49659731399855	-2.11738044009669	0.0378380594639202	0.0378380594639202	-3.96028224589528
XPO1	7.74229054379119	-2.06969062125978	0.0422318172742588	0.0422318172742588	-3.96085187659113
BFAR	5.48261724473159	2.07884946822683	0.0413552874756614	0.0413552874756614	-3.96117393252174
NIPA2	4.99737499080001	-2.08528869560418	0.04074849899531	0.04074849899531	-3.9612035070999
B4GALT6	0.0683450618389601	-2.25008835049656	0.0276385256880559	0.0276385256880559	-3.96251232262827
CRLS1	4.27877302540929	-2.09597213996323	0.0397587692692225	0.0397587692692225	-3.9635142748036
C4BPB	0.940135059561123	2.21025805055843	0.0304100759793871	0.0304100759793871	-3.96387478858203
LINC01002	4.06254939741441	2.09694212036857	0.0396699497120318	0.0396699497120318	-3.9640393927403
MAMLD1	1.51370481482081	2.16533439500939	0.0338261254086981	0.0338261254086981	-3.96449279880329
PLPBP	5.29454921202446	-2.07727292820323	0.0415050359859286	0.0415050359859286	-3.96502557648845
CAMLG	4.78032486538673	-2.08622126830804	0.0406612620755647	0.0406612620755647	-3.96511465781319
ADAM28	1.01586231122167	-2.17973516474043	0.0326962399035904	0.0326962399035904	-3.965372695035
WDR89	4.46785308123209	-2.08951657081447	0.040354299560296	0.040354299560296	-3.96539573172715
DDX19A	5.79925031705323	2.07092911582685	0.0421123582044281	0.0421123582044281	-3.96611056517663
MSANTD3	3.08141566665908	2.11428259545687	0.0381109033996569	0.0381109033996569	-3.96626131468418
DCAF1	6.25161094240948	2.06684039618075	0.042507849256276	0.042507849256276	-3.96634481957831
HDAC2	5.74928882681165	-2.07093970092679	0.0421113384784198	0.0421113384784198	-3.96694942717921
MT-ND6	3.08647202779184	-2.12096912279666	0.0375241088699944	0.0375241088699944	-3.96730559771079
FRA10AC1	4.91096484102903	-2.07957369802852	0.041286652991109	0.041286652991109	-3.96809270951674
SLC25A45	6.31468843772765	2.06446930302841	0.0427386660810696	0.0427386660810696	-3.96816064765591
NIBAN2	3.32606546714171	2.10668702210758	0.0387871314324273	0.0387871314324273	-3.96874819337344
TBC1D9	2.28385632252416	-2.12159761519777	0.037469359845055	0.037469359845055	-3.96908994203621
PCNT	5.61654384047678	2.06694563357444	0.0424976298148676	0.0424976298148676	-3.97039631264749
GUK1	5.85743780826237	2.06435075403305	0.0427502347399672	0.0427502347399672	-3.97067046763739
NDUFV3	4.67474886864601	-2.07640979408001	0.0415872198279869	0.0415872198279869	-3.97071667733935
PRRC2A	7.77458972133996	2.05857798550178	0.0433168558908069	0.0433168558908069	-3.97095869096377
CD164	7.52667941420358	-2.05759385459492	0.0434140965688476	0.0434140965688476	-3.97126323713886
KLHL34	-0.224763683293493	-2.2676251022944	0.0264905274850201	0.0264905274850201	-3.97218556493993
CASP4LP	4.39556475387678	2.08191254698979	0.0410656756269062	0.0410656756269062	-3.97275153207073
COX15	4.55477808832598	-2.07755664837306	0.0414780521021307	0.0414780521021307	-3.97307933674511
DESI2	4.71930191081403	-2.07601181545428	0.0416251610053692	0.0416251610053692	-3.97332083098969
MARVELD1	1.72611113802234	-2.13699915830715	0.0361492471416395	0.0361492471416395	-3.9735144368383
PREPL	5.47097553490424	-2.06571393112973	0.0426173716423656	0.0426173716423656	-3.97400277098979
DFFA	5.03739357701742	-2.06877857449331	0.0423199759960861	0.0423199759960861	-3.97440967712689
PAXIP1-AS2	3.32054207512079	2.10370792787145	0.0390551883515647	0.0390551883515647	-3.97463460323151
ATP5MF-PTCD1	2.14666116862995	2.13313543108741	0.0364765546239048	0.0364765546239048	-3.97621390360647
NDC1	4.62238741535255	-2.07176048699721	0.0420323322290001	0.0420323322290001	-3.97646252478798
DTWD1	3.88356362148737	-2.0865193011352	0.0406334169143765	0.0406334169143765	-3.97717922695394
PKD1P2	0.276675698956516	2.21473231448856	0.0300870231855436	0.0300870231855436	-3.977768862793
PLEKHM2	5.8313738856029	2.05579913456909	0.0435919157261394	0.0435919157261394	-3.9779369382057
HLA-DQA1	4.68769779646273	-2.06479259331395	0.0427071313923399	0.0427071313923399	-3.97929695238045
CHD2	8.57382315603578	2.05254720575179	0.0439157154304007	0.0439157154304007	-3.9794595487506
AFAP1	4.51055917297488	2.06670362111414	0.0425211344463208	0.0425211344463208	-3.9797140483677
ZNF653	1.42914938481483	2.15381235664064	0.0347545672319506	0.0347545672319506	-3.98095813273094
ICAM1	3.79344494393118	2.0787330771369	0.0413663269393614	0.0413663269393614	-3.98109354082191
PRPF39	6.32870206652917	-2.04999920791402	0.0441708715144795	0.0441708715144795	-3.98126397285236
TRMT10A	2.1689042579841	-2.12409294176493	0.0372526726188492	0.0372526726188492	-3.9815241013726
CD180	1.39140813613545	-2.14990070360471	0.0350747846792911	0.0350747846792911	-3.98221116679949
C19orf71	-0.87476296619011	2.28219703518101	0.0255688460671347	0.0255688460671347	-3.982230247575
MEF2C	2.74982407695156	-2.09537333518279	0.0398136869083006	0.0398136869083006	-3.98240739892528
RNF19B	4.68048104615534	2.06140431007144	0.0430386353079963	0.0430386353079963	-3.98317623827182
SLC46A3	5.35529982774099	-2.05745221753397	0.0434281070408297	0.0434281070408297	-3.9835211519394
TRGV3	1.13468576980686	2.14833433817519	0.0352037310105522	0.0352037310105522	-3.98449630656071
TRAV8-3	1.60259029071397	2.13856384960177	0.0360174271745179	0.0360174271745179	-3.98529997638209
ERI1	3.96305809843195	-2.07434801251702	0.0417841036420101	0.0417841036420101	-3.98538182539667
USP34-DT	0.409519078576659	-2.21101040228432	0.0303555423075419	0.0303555423075419	-3.98566155710048
EIF4A2	9.51407601138259	-2.04941118738017	0.044229937054743	0.044229937054743	-3.9876542470535
MIER2	2.97814689442413	2.08788592770506	0.0405059446197374	0.0405059446197374	-3.98788864019165
ZNF573	2.55857538734432	2.09960482214167	0.0394270143375091	0.0394270143375091	-3.98841177256531
WDR4	2.89517660311885	2.09013420980217	0.0402969895143328	0.0402969895143328	-3.98909850166421
RMND5A	5.79273143003106	-2.0438086070427	0.0447961299720994	0.0447961299720994	-3.98920484832486
GZMB	4.20385307743712	-2.05467853678687	0.0437032619800203	0.0437032619800203	-3.98931074659177
ZNF484	3.57207445424571	2.07367797220026	0.0418482605277873	0.0418482605277873	-3.98953534992575
FZR1	4.75257255557775	2.05344036634295	0.0438265759670039	0.0438265759670039	-3.98974496466468
C18orf54	1.33891596613576	-2.14620822061061	0.0353794185997835	0.0353794185997835	-3.99000126929454
PXMP4	3.53629608409067	-2.07542164563867	0.0416814798032237	0.0416814798032237	-3.99011368645256
SMCR8	6.61601527884867	2.03699931332277	0.0454926724022265	0.0454926724022265	-3.99023970627164
USP11	5.14304220842417	2.04704168769518	0.0444686395480364	0.0444686395480364	-3.99036622382883
FAAP20	3.45580809204335	2.07747170571205	0.0414861291841489	0.0414861291841489	-3.99037057547489
PFAS	4.55082137258565	2.05490232338661	0.0436810062203325	0.0436810062203325	-3.99097899281157
MINK1	7.42126730779454	2.03412982483819	0.045788982459123	0.045788982459123	-3.99099167794611
ARMCX3	4.61575650514564	-2.05612739002731	0.0435593455924989	0.0435593455924989	-3.99125030637835
SSH1	5.54645453418811	2.04103055244749	0.0450791874658973	0.0450791874658973	-3.99157839001343
TLR10	0.389218044438625	-2.17597718813691	0.0329878607093379	0.0329878607093379	-3.99245352792719
GNA12	4.57098842129486	2.05070380170662	0.0441001860212221	0.0441001860212221	-3.99264043618101
TSPAN18	6.18285924131969	2.03546207708255	0.0456512050020919	0.0456512050020919	-3.99336617366057
ARL14EP	5.21937976509786	-2.04343339498224	0.0448342708390861	0.0448342708390861	-3.99399116192905
ABR	6.48888340057343	2.03268025013375	0.0459392995240006	0.0459392995240006	-3.9940256542383
IFITM2	6.77428462269358	2.03163370431934	0.0460480873897673	0.0460480873897673	-3.99419559570701
AXIN1	5.2989116722882	2.04119988340429	0.0450618902462227	0.0450618902462227	-3.9943994951296
REG4	-0.541782023457524	-2.26886352974537	0.0264110713547872	0.0264110713547872	-3.99535290846361
SAR1B	5.48011421436	-2.03984050137075	0.045200913069973	0.045200913069973	-3.99539593881839
NEK4	4.41033383952061	-2.05360105543137	0.0438105554104615	0.0438105554104615	-3.99559553912897
SIRT5	4.33270446807127	-2.0519569270657	0.0439747123981838	0.0439747123981838	-3.99566969502932
ABCD1	2.82389343654917	2.08272218689211	0.0409894187741219	0.0409894187741219	-3.9959447165135
KIN	4.13501045592443	-2.05926855770036	0.0432487336842817	0.0432487336842817	-3.99612369342598
STX16-NPEPL1	4.49761948169942	2.04635224177848	0.0445383023372826	0.0445383023372826	-3.99643287088111
FEZ2	3.15457672119988	-2.07726968028454	0.0415053449749	0.0415053449749	-3.99725786674283
MED15	6.86477995747291	2.02651748286419	0.0465831124273199	0.0465831124273199	-3.99828097673953
DENND4A	6.00134975857314	2.03012333953032	0.0462054798030393	0.0462054798030393	-3.99857438880535
LRIF1	3.82037283030091	-2.06003418897096	0.0431733153460147	0.0431733153460147	-3.998915627211
TIPRL	4.87948031556622	-2.0428744734203	0.0448911379453181	0.0448911379453181	-3.99926225207761
C17orf100	0.38378357163591	-2.1937735297965	0.0316267178474965	0.0316267178474965	-3.99981565802162
ATXN7	6.83656669631962	2.02509427051344	0.046732890965239	0.046732890965239	-3.99987483027089
TBC1D3B	-0.546352529394673	2.24711941434771	0.0278371602506513	0.0278371602506513	-4.0013326617977
NNT-AS1	3.40513605569726	-2.064186664265	0.042766251980259	0.042766251980259	-4.00189755757874
CLEC4C	1.38310693231791	-2.11159065769316	0.0383493834876872	0.0383493834876872	-4.00244503500822
GRK2	8.14568792495453	2.02258145020602	0.0469983507194056	0.0469983507194056	-4.00247139830719
LENG9	-1.16101436316604	2.27067563275824	0.0262951880169011	0.0262951880169011	-4.00386098921144
HCFC1	6.13331277327829	2.02212885196377	0.0470463016843249	0.0470463016843249	-4.00456317026433
KDM5A	7.29831239353588	2.01778171447097	0.0475090090102661	0.0475090090102661	-4.00501316106139
ARHGEF12	3.75658400069923	2.04654268316425	0.0445190504169863	0.0445190504169863	-4.00522874840393
KRBA2	1.98298951855952	2.0985338638746	0.0395245691561047	0.0395245691561047	-4.00524091613056
MPEG1	6.72580201393254	-2.01793885267509	0.0474922154300913	0.0474922154300913	-4.00525677799869
C2orf69	4.15256287778109	-2.04680256045104	0.0444927907235801	0.0444927907235801	-4.00531097878296
NIPSNAP3A	3.00630980519189	-2.07214779851356	0.0419950953891711	0.0419950953891711	-4.0055180280531
ALPK3	-0.666763603549352	2.23778800290636	0.028469683495814	0.028469683495814	-4.00565554822987
NCOA3	7.11652633455683	2.01750886904287	0.047538180503489	0.047538180503489	-4.00576247331888
ZNF236	4.77680740829903	2.03318414870351	0.0458869984849854	0.0458869984849854	-4.00592315615793
SETD2	7.38406546456494	2.01580707095011	0.047720477169041	0.047720477169041	-4.0068034417305
GNPDA2	3.82709682923509	-2.05080755525109	0.0440897856166089	0.0440897856166089	-4.0068453144386
NEK6	3.18915424375996	2.05665798752307	0.0435067431102342	0.0435067431102342	-4.00687577210222
LIG4	4.04989072017622	-2.04708871747294	0.0444638910037488	0.0444638910037488	-4.00707466695135
DHCR7	2.83480628382685	2.06641868087989	0.0425488226902644	0.0425488226902644	-4.00717392513233
ABCA2	5.88808607143578	2.01962106317123	0.0473127545477986	0.0473127545477986	-4.00735676734258
SH3GL1P1	1.77224925923433	2.10158690564891	0.0392470150021561	0.0392470150021561	-4.00812638723388
VAMP5	4.07595657420592	2.04272647633166	0.0449062062160077	0.0449062062160077	-4.00859044250612
ARHGDIA	6.56676697554588	2.01512491672943	0.0477937179504229	0.0477937179504229	-4.00884246631955
PPP6R1	6.99045699644761	2.01312497203552	0.0480090024768231	0.0480090024768231	-4.0094002377838
NCOR2	5.58774458670293	2.01927665001906	0.0473494495752802	0.0473494495752802	-4.00947364027528
CDKN2AIPNL	3.23809286712271	-2.05641202808765	0.0435311202654201	0.0435311202654201	-4.00949418779361
SLC35A5	4.10898393014588	-2.0401938544384	0.0451647404658319	0.0451647404658319	-4.00975259013846
GVQW3	2.38987611409826	2.08159059299499	0.0410960333415429	0.0410960333415429	-4.01001840698541
PRKD2	6.16634746110708	2.01457118058831	0.0478532418516512	0.0478532418516512	-4.01078854878959
C14orf119	4.43299000733063	-2.03577006879616	0.0456194042836961	0.0456194042836961	-4.01091119148221
UBR5	7.54118474568138	2.01037633826685	0.0483062379979721	0.0483062379979721	-4.01119799503272
VAMP7	5.01117587382117	-2.02621646428785	0.0466147570812829	0.0466147570812829	-4.01123174025112
HEATR1	6.08175542065912	2.01538257516397	0.0477660426260064	0.0477660426260064	-4.0114947185992
SPICE1	4.72883749962911	2.02790801515586	0.0464371720585487	0.0464371720585487	-4.0120485204824
TOB2	4.91406645082026	-2.02498199093545	0.0467447248460438	0.0467447248460438	-4.01213971825594
MED25	4.14455107973514	2.03338056478475	0.0458666257983434	0.0458666257983434	-4.01230817389412
GLE1	5.39603046567443	-2.01888348945094	0.0473913682188959	0.0473913682188959	-4.01242379026157
SPECC1L	5.70146870559647	2.01442777542109	0.0478686675738528	0.0478686675738528	-4.01330212354493
ZNF780A	4.1555560424627	-2.0378037467	0.0454099016522167	0.0454099016522167	-4.01349282875199
SP2	5.10458259261976	2.01794656188346	0.0474913916674421	0.0474913916674421	-4.01462797611255
ARID3B	5.25289764180843	2.01637295920123	0.0476597926795278	0.0476597926795278	-4.01514168721969
ARID5B	6.73829358029185	2.00756170648432	0.0486122460187198	0.0486122460187198	-4.01524355732945
TRAPPC9	4.62616422387793	2.02299433783657	0.0469546435851947	0.0469546435851947	-4.01540454169093
LY6E	6.08368468498873	2.00911320061875	0.0484433617855883	0.0484433617855883	-4.01566659115933
NFIX	2.14638746489159	2.08107269611796	0.0411449076809393	0.0411449076809393	-4.01582011189842
NEK11	1.50456576329025	2.1091592227553	0.038565898600489	0.038565898600489	-4.01639317666243
IPO5P1	3.42960722337683	-2.04437229124806	0.0447388831925792	0.0447388831925792	-4.01645550863802
IMPA1	4.04407014835721	-2.0345859647715	0.0457417696162332	0.0457417696162332	-4.01657314203325
TMX3	6.21024339429174	-2.00860002363293	0.0484991666415059	0.0484991666415059	-4.01665236612303
PRRT3	1.90176682442344	2.08344277301522	0.0409216526978701	0.0409216526978701	-4.01683897851586
SS18L1	4.7013452078664	-2.02517811060178	0.0467240561887627	0.0467240561887627	-4.01705804522584
POLR3D	5.3387226221346	2.01618248434501	0.0476802113381343	0.0476802113381343	-4.01714278815466
APH1B	4.06605559996944	-2.03080714275923	0.0461341646393098	0.0461341646393098	-4.01755082026972
DCAF4	4.05935630069977	2.03192459225735	0.0460178275228331	0.0460178275228331	-4.01783605006204
ARFIP2	5.2991530795006	2.01211745603487	0.0481177718096656	0.0481177718096656	-4.01812696255686
OSGEPL1	3.69996005169698	-2.0367922331561	0.045514000565078	0.045514000565078	-4.01899498598307
WDR90	2.86869747027668	2.05215303360795	0.0439551044300403	0.0439551044300403	-4.01933501266733
CORO7	6.47605594443513	2.0029467749071	0.0491175827207563	0.0491175827207563	-4.01949693108324
B4GAT1	2.27347827886837	-2.07041557076114	0.0421618567238384	0.0421618567238384	-4.02020804418725
TRIM65	5.06048711681798	-2.01264527151981	0.0480607635907156	0.0480607635907156	-4.02037713189225
FAAH2	2.88367086587972	2.0501540863558	0.0441553255941815	0.0441553255941815	-4.02042797688526
WDR7	5.55358771495263	2.00646225585884	0.0487322297416913	0.0487322297416913	-4.02104417597389
RSBN1	6.18425710760792	-2.00309043598141	0.0491017841070396	0.0491017841070396	-4.02104817846379
ZW10	3.79399874183402	-2.03050023062006	0.0461661613773294	0.0461661613773294	-4.0211245566398
CSNK1G2	5.50603361321989	2.00679423577832	0.0486959738218899	0.0486959738218899	-4.02123378350969
GSTK1	8.70985352112012	2.00370408152416	0.0490343496819787	0.0490343496819787	-4.02137288490869
ZBTB16	1.56368086223321	2.08866225253807	0.0404336872120882	0.0404336872120882	-4.02148728220241
COPS5	5.88662976321611	-2.00559118673516	0.0488274703496759	0.0488274703496759	-4.02168277602965
EIF3J	5.4638777209808	-2.00789176237809	0.0485762763199929	0.0485762763199929	-4.02203541783102
OXSM	3.14303150451336	-2.04906079112146	0.0442651660688239	0.0442651660688239	-4.02222306437212
TMEM50B	6.33360349808427	-2.00077875052593	0.0493565332344983	0.0493565332344983	-4.02275900461835
PDK3	3.63226281834065	2.02919233767757	0.0463027282620505	0.0463027282620505	-4.02286999248122
SP110	6.85496640250719	1.99711533160906	0.0497625646607731	0.0497625646607731	-4.02315734991779
BET1	3.91655626691837	-2.02842653187464	0.0463828529943282	0.0463828529943282	-4.02367371999478
TESK2	3.0813861259222	2.04074595762053	0.0451082718189925	0.0451082718189925	-4.02423803203481
KMT2A	8.46465938763855	1.99711619245817	0.0497624689141931	0.0497624689141931	-4.02491998255062
SPRYD4	4.19253781356737	2.01795683995276	0.0474902934298542	0.0474902934298542	-4.02577823010732
ZNF658	3.05817877987007	-2.04558881774814	0.0446155497481835	0.0446155497481835	-4.02578966307566
RCN2	5.01614066326132	-2.00865270940615	0.0484934348462134	0.0484934348462134	-4.02615164778539
TMEM170A	5.26811262264639	-2.00425534151356	0.0489738386376599	0.0489738386376599	-4.02628297599879
ISOC1	3.2953097921975	-2.03782662681905	0.0454075493409517	0.0454075493409517	-4.02632014481026
SCAND1	1.77132878177266	2.07686970996694	0.0415434111502346	0.0415434111502346	-4.02677861783788
MICAL3	3.93630154361684	2.01910246106777	0.0473680176084885	0.0473680176084885	-4.02708861142477
SPINK2	-0.518826309370218	-2.21551280629524	0.0300309795373942	0.0300309795373942	-4.02826965033131
ZFYVE26	5.48571255610367	1.99937198839369	0.0495121131817232	0.0495121131817232	-4.02831269871363
LUZP1	5.3175417514349	1.9993158549909	0.0495183299306976	0.0495183299306976	-4.02911471517403
FASN	4.55524741979315	2.00892018454078	0.0484643446338788	0.0484643446338788	-4.02968256236896
TCP11L2	5.53000254461161	1.99540773753813	0.0499528000981268	0.0499528000981268	-4.03066450532368
CORO1B	3.96791318239283	2.0175425808687	0.0475345753429375	0.0475345753429375	-4.03117997909497
SLC25A26	4.08830700194977	2.01191968333374	0.0481391477620204	0.0481391477620204	-4.03181790709164
METTL1	2.39399314061908	2.04734316030937	0.0444382077742457	0.0444382077742457	-4.03258963754548
MVB12A	3.30952136468599	2.02469674553436	0.046774800317787	0.046774800317787	-4.03292590608744
TP53RK	3.71008880569562	-2.01871786473956	0.0474090366117814	0.0474090366117814	-4.03452445455799
DUT-AS1	-0.841243170166945	2.2035960687588	0.0308967288866549	0.0308967288866549	-4.0347003343243
H4C15	1.59495892363332	-2.07566888350158	0.0416578783399197	0.0416578783399197	-4.03470833921106
KIF27	2.14585979628563	2.04909840322481	0.0442613833702711	0.0442613833702711	-4.03535622103275
ERV3-1	3.33356389997853	2.01776937052664	0.0475103284409985	0.0475103284409985	-4.03571706886123
PROCR	-1.3610755415696	2.22600661551612	0.0292863219476812	0.0292863219476812	-4.035941906497
REXO1	4.56095378758109	1.9980316044813	0.049660742958319	0.049660742958319	-4.03713309362377
XPC-AS1	-0.280523199365601	2.17373220518955	0.033163155875595	0.033163155875595	-4.0380560376294
LINC00526	1.23206143669503	-2.09503500523917	0.0398447449246287	0.0398447449246287	-4.03856243342363
GEMIN2	2.51854406738264	-2.03635402777371	0.0455591617941747	0.0455591617941747	-4.03867119548523
LMAN2L	3.53007575215977	-2.01568837108852	0.0477332146726873	0.0477332146726873	-4.03902301139676
PDCL3	4.27226179345925	1.9990906163876	0.0495432817331222	0.0495432817331222	-4.04023857066265
C2orf42	3.72790069682997	-2.00761348938109	0.0486066011750438	0.0486066011750438	-4.0402390489155
BTN2A3P	1.51797712352545	2.06808340588467	0.042387277998466	0.042387277998466	-4.04081328035447
RNASE4	-0.523753514897794	-2.15810327688646	0.0344062390334822	0.0344062390334822	-4.04155406608948
TXNDC15	4.40048197942679	-1.9953399623225	0.0499603634704411	0.0499603634704411	-4.04296035690998
TRIM68	3.88138270462933	-2.00299716273741	0.049112041002767	0.049112041002767	-4.04331785637328
IRF2BPL	3.61380089309076	-2.00530586814174	0.0488587010958322	0.0488587010958322	-4.0433644267611
CDC37L1	3.82513636309745	-2.00333182801909	0.0490752476924172	0.0490752476924172	-4.04398428826797
ADGRA3	2.57178396498806	-2.03456076208924	0.045744377130005	0.045744377130005	-4.04510180577029
EFCAB7	2.9661138877508	-2.01903876715216	0.0473748087557787	0.0473748087557787	-4.0453193613035
UBE2T	1.35553229487759	-2.06473081605347	0.0427131557744975	0.0427131557744975	-4.04912817885384
RRAGB	3.50744160903177	-2.00030148989675	0.049409268525515	0.049409268525515	-4.0498884927224
PLD4	2.91800166943075	-2.00121803624567	0.0493080366654509	0.0493080366654509	-4.05223642745511
C10orf143	0.952582498465541	2.07171958741466	0.0420362660560292	0.0420362660560292	-4.05337929547117
C9orf40	1.29854849074174	-2.0706659781673	0.0421377146926133	0.0421377146926133	-4.05403461609569
CSF2RA	2.4315590685293	-2.00826648985062	0.0485354659699254	0.0485354659699254	-4.05422215249055
USP30-AS1	1.32136353776827	2.05029426834281	0.0441412588990537	0.0441412588990537	-4.05561561611037
EDRF1-DT	-0.0198216495178932	-2.11304388507491	0.0382204808439302	0.0382204808439302	-4.05829631626252
SMG1P6	0.376730653970473	2.0943519561038	0.0399075114957151	0.0399075114957151	-4.05883021621967
SULT1A2	-0.999027939560599	2.19020886066883	0.0318953498219756	0.0318953498219756	-4.05932496327868
CCDC152	1.88817371972262	-2.02413824700615	0.0468337350133665	0.0468337350133665	-4.06416645027589
CYLD-AS1	2.20751576553232	2.01138704091139	0.0481967581313751	0.0481967581313751	-4.06629096379023
GPR162	0.385780742549264	-2.06948523069777	0.042251656526856	0.042251656526856	-4.06643956059775
TNFRSF21	1.45846390090343	-2.01831662048345	0.047451863721553	0.047451863721553	-4.06835244541398
LINC00865	2.06504746542515	-2.01101039763198	0.0482375314159194	0.0482375314159194	-4.07020215861801
CCDC183-AS1	0.326401972191466	2.06801528921577	0.0423938776143626	0.0423938776143626	-4.07118804657283
KMO	0.194717891295783	-2.07524368155466	0.0416984755121535	0.0416984755121535	-4.07353404542203
NUP107-DT	0.357873071014889	-2.08657535509468	0.0406281816473265	0.0406281816473265	-4.07565512664328
HNRNPA1P21	0.805302435759724	-2.05103095448024	0.0440673989382106	0.0440673989382106	-4.07646714608252
CDKN3	0.00448145883008899	-2.0928609930922	0.0400448165046327	0.0400448165046327	-4.07965172380393
SPRY3	2.10221142775626	2.00009913561953	0.0494316423987918	0.0494316423987918	-4.07970937619213
RNF43	1.52135242528154	2.0092034655929	0.0484335517231502	0.0484335517231502	-4.08218554088519
PUSL1	1.60952347413194	2.00329325544799	0.0490794871794034	0.0490794871794034	-4.08413614903367
MTLN	1.2845096556987	2.00806176223668	0.0485577585408772	0.0485577585408772	-4.09055016290308
TBC1D16	1.09957495858891	2.01211076412846	0.0481184949606567	0.0481184949606567	-4.0914352917647
FBXL19-AS1	1.01964151310478	2.00896366295166	0.0484596173995047	0.0484596173995047	-4.09216714859528
DNAJC3-DT	0.341273290440461	-2.04654911180512	0.0445184006641074	0.0445184006641074	-4.09672877452366
BRSK1	0.247777975218336	2.05233890963842	0.043936526336081	0.043936526336081	-4.09814080686395
FASLG	0.72372639642541	-2.01481143870742	0.047827407475683	0.047827407475683	-4.09877531682571
SOCS1	0.719284300464346	2.02564464849463	0.0466749202783016	0.0466749202783016	-4.10049428676874
CLEC5A	-1.08351149642295	-2.09123348783334	0.0401951631643416	0.0401951631643416	-4.1036205731635
RSPH4A	-0.578480025509098	2.07492934303142	0.0417285097323868	0.0417285097323868	-4.10691124644034
ARHGAP22	-1.69970155377372	-2.10372525086595	0.039053625004395	0.039053625004395	-4.1080134164806
GINS1	0.0312797594405602	-2.02531122688475	0.04671003180898	0.04671003180898	-4.11921490487629
TUBB6	-0.203291014503243	-1.99764248874884	0.0497039619849773	0.0497039619849773	-4.13008092503429
PLEKHN1	-1.06461585814403	2.04205297065478	0.0449748340172223	0.0449748340172223	-4.14124485614814
C12orf60	-1.31710571517099	-2.0177357927135	0.047513917696076	0.047513917696076	-4.16081666860579
FITM1	-0.617201103100256	2.00689844682768	0.048684597583357	0.048684597583357	-4.16446874664535
FHL2	-1.39363724850324	-2.01481618004257	0.0478268977718949	0.0478268977718949	-4.16818535571008
H2BC19P	-1.50465904610677	2.01677727886334	0.0476164750259226	0.0476164750259226	-4.17948642092126

## Sheet: RNA-seq CD4+ HC PP-2nd
gene AveExpr t P.Value adj.P.Val B	Column2	Column3	Column4	Column5	Column6
PIM1	8.5263279218775	-4.57680267513748	2.029691700057e-05	2.029691700057e-05	-3.94940202764306
CISH	7.39331253012405	-3.93005194837732	0.00019933494782706	0.00019933494782706	-4.09749797851385
PDE4B	6.86104784305252	-3.42825259804679	0.00102905896170631	0.00102905896170631	-4.20876806187533
PRDM1	5.71266301370004	-3.20542543036226	0.00204468259762382	0.00204468259762382	-4.26180217985265
IRF4	5.34645477679267	-3.06409696092571	0.00311473643895055	0.00311473643895055	-4.29606772868042
RGS16	0.632973627183723	-3.44238015447463	0.000984320536643836	0.000984320536643836	-4.32365308559681
DACT1	5.35261048488153	-2.9265204173259	0.0046392294698497	0.0046392294698497	-4.32543215015668
IKBKGP1	-0.279074359851179	-3.35580281639648	0.00129032293107984	0.00129032293107984	-4.34382856918341
UGCG	5.96757400008453	-2.77790631533452	0.00704236107100649	0.00704236107100649	-4.34611917811127
RCN1	3.7858186166762	-2.83754896553368	0.00596600580048159	0.00596600580048159	-4.35408718738135
CYCS	5.35438164224461	-2.66235982612498	0.00964927695381352	0.00964927695381352	-4.37058014609428
MUC1	1.83554910672425	-2.90082750874822	0.00499123759265018	0.00499123759265018	-4.37155480834501
GNG10	3.80860256311539	-2.67724843465019	0.00926997249618679	0.00926997249618679	-4.38279160736044
KLHL15	4.43771153211209	-2.58843544134622	0.0117502676389604	0.0117502676389604	-4.392402731374
ENOPH1	4.92796488350325	-2.52865962499677	0.013743384551837	0.013743384551837	-4.39778134579425
SNTB1	4.81938075001632	-2.5281333595235	0.0137622118319404	0.0137622118319404	-4.39799447870381
DEPDC7	0.964781380779272	2.72038701877714	0.00824645881878575	0.00824645881878575	-4.41304403255609
ENPP3	-0.781983883764128	-2.96250022269174	0.00418478355704414	0.00418478355704414	-4.41368564568646
ACSL4	5.08807105448235	-2.42244113630496	0.018049773916887	0.018049773916887	-4.41373768477432
TAP2	7.50002847706001	-2.2923810687157	0.024941641829413	0.024941641829413	-4.42929187899271
NANP	1.41972386163981	-2.5733918862556	0.0122255537661997	0.0122255537661997	-4.42943084628305
MB21D2	3.3022768347058	-2.35812961410174	0.0212103036545334	0.0212103036545334	-4.43879641867029
SOD2	6.52555903741061	-2.23999043627151	0.0283192631800154	0.0283192631800154	-4.43995093459426
ID2	6.2283320710494	-2.22866926555711	0.0290999775147013	0.0290999775147013	-4.44151371835477
PIGW	2.78769309672887	-2.3702997799088	0.0205768715872022	0.0205768715872022	-4.44159213810651
ANKMY2	3.80734377400449	2.29663736192062	0.0246835687645222	0.0246835687645222	-4.44160825903609
NFKBIZ	7.59347754800094	-2.21659143126753	0.0299536791852529	0.0299536791852529	-4.44240578575694
STAT1	8.4577887530735	-2.21331861138081	0.0301887688034942	0.0301887688034942	-4.44374180034211
SOCS2	5.4198336982085	-2.24852136305294	0.0277432076747104	0.0277432076747104	-4.44400975321389
GPRC5B	3.02859832239214	-2.35158157381132	0.0215582478104194	0.0215582478104194	-4.44410319462494
LINC00888	0.634155527366259	-2.55191523158101	0.0129342674617318	0.0129342674617318	-4.44535910749392
FNIP2	4.1122476141795	-2.26475209743483	0.0266756693546655	0.0266756693546655	-4.44632285399969
OSM	1.88455018380279	-2.38301060697339	0.019933347204485	0.019933347204485	-4.44810341071665
GBP1P1	-0.879548599960751	-2.75722775321784	0.00745532969330977	0.00745532969330977	-4.4483014379613
GLUL	6.42175309568777	-2.1845284208676	0.0323275563068697	0.0323275563068697	-4.4485125816208
TRIM45	-1.06473806680022	2.68675846174964	0.00903486100335092	0.00903486100335092	-4.44934883846162
EWSR1	8.43645569718179	-2.17429853654929	0.0331188583259612	0.0331188583259612	-4.45035663907229
PGRMC1	3.91476790888712	-2.22053372252415	0.0296726370837772	0.0296726370837772	-4.45533443934457
STPG1	2.42169307051674	2.29529814225997	0.0247645140524519	0.0247645140524519	-4.45561805428595
AK5	5.16526943953527	2.14985496105889	0.035078544449147	0.035078544449147	-4.4579573836016
PHYHD1	-0.170054128486296	-2.55516904781189	0.0128245599443025	0.0128245599443025	-4.45814757878492
TRDV1	0.468631055749678	2.44023813580144	0.0172530441638134	0.0172530441638134	-4.45835310273564
GCNT1	3.02091049446961	-2.22163803506333	0.0295943282934181	0.0295943282934181	-4.45995218918941
UPP1	6.12938085003825	-2.10119943812198	0.0392821459940563	0.0392821459940563	-4.46271399060807
IFI6	3.83659862610936	-2.15618532425374	0.0345615560625477	0.0345615560625477	-4.46402488458166
RBM22	5.94737088383339	2.09370589305183	0.0399669582158824	0.0399669582158824	-4.46416117125942
SAMD4A	1.80980414022909	-2.26181863124507	0.0268658847612385	0.0268658847612385	-4.46508692491463
TMIE	1.672006812954	2.25809981493293	0.0271087442511563	0.0271087442511563	-4.46570197369349
FAM47E-STBD1	0.324562723302385	-2.39515387299528	0.0193353875667441	0.0193353875667441	-4.46680794213316
MDFIC	7.23735391342078	-2.05688049896745	0.0434847000490197	0.0434847000490197	-4.46833008479944
SOCS2-AS1	2.25720954161531	-2.24215184184078	0.0281723256594512	0.0281723256594512	-4.46842824353859
SNX10	3.95983118724499	-2.12093031446143	0.0375274918081255	0.0375274918081255	-4.46864740906622
C3orf18	4.2909605008956	-2.09954688348501	0.0394322866870301	0.0394322866870301	-4.47078594777245
VMP1	6.09278366002771	-2.04476376676328	0.044699162737525	0.044699162737525	-4.47145989408891
ADAM19	6.47790261886452	-2.03234243439448	0.0459743910834357	0.0459743910834357	-4.47252608921113
CDK6	7.10714081228661	-2.03039483811786	0.0461771533432785	0.0461771533432785	-4.47260754103244
BCLAF1P2	-1.2016411108446	-2.51472773920858	0.0142497158410251	0.0142497158410251	-4.47352420596754
CASP3	4.45487890944789	-2.06392641275295	0.0427916664574571	0.0427916664574571	-4.47508848331439
RPE	3.86928398243353	-2.06860376093144	0.0423368916840357	0.0423368916840357	-4.47753135572107
NBPF25P	0.814142636414138	2.24987361715039	0.0276528502532073	0.0276528502532073	-4.47875270584526
ZNF658B	2.02380820310793	2.15116973571165	0.0349706177174096	0.0349706177174096	-4.47882917217085
CASP4LP	4.39556475387678	-2.02412780183073	0.0468348378322972	0.0468348378322972	-4.48071965106021
ANKRD22	-0.819922723663052	-2.44219841753534	0.0171672426645405	0.0171672426645405	-4.48104091681585
CHAC2	0.382401910913688	-2.30615649016437	0.0241149304597655	0.0241149304597655	-4.48396271748214
MCAT	1.22345521364039	-2.16430034609042	0.0339085544086353	0.0339085544086353	-4.4856114000593
ANKRD10-IT1	1.61250346856747	-2.14568377224798	0.0354228727410824	0.0354228727410824	-4.48597366660781
TJP2	3.49377906801416	-1.99559550965992	0.0499318507995763	0.0499318507995763	-4.48924618158937
LINC00467	1.09737432591998	-2.13055623660893	0.0366964791323313	0.0366964791323313	-4.48936040745082
IL15RA	2.51467978449163	-2.0373525553817	0.0454563101993424	0.0454563101993424	-4.48978637500367
MIR17HG	0.417359792199778	-2.19097717254701	0.0318372817716295	0.0318372817716295	-4.49293182545108
ZNRD2-DT	0.933874490573261	2.10587944834673	0.0388596381172956	0.0388596381172956	-4.49417647948167
ARRDC3-AS1	0.0260772513668121	-2.1881302639802	0.0320529128223993	0.0320529128223993	-4.49418703289097
H4C14	1.25150950738429	2.10291645832126	0.0391266740057749	0.0391266740057749	-4.49549309148852
TMED7-TICAM2	0.484173873392133	-2.07651584062527	0.0415771149611017	0.0415771149611017	-4.49556913577779
CDKN3	0.00448145883008899	2.18539949969784	0.0322609476281261	0.0322609476281261	-4.49597180587126
RNLS	0.400985346577441	-2.12473568329317	0.0371970355791949	0.0371970355791949	-4.49751255343465
OTULIN-DT	-1.43168645872428	-2.30525022816763	0.0241685629639454	0.0241685629639454	-4.4978161828802
CDKL3	-1.52986697155314	2.29570879553444	0.0247396683550992	0.0247396683550992	-4.49993188568324
CCDC62	-0.350120522526025	-2.17614643633353	0.0329746782039614	0.0329746782039614	-4.50040015169925
SH2D4A	-0.566344477998201	-2.20195298566659	0.0310178001055321	0.0310178001055321	-4.50155442354148
IFI27	-0.289763676010419	-2.13544130546736	0.0362809082883407	0.0362809082883407	-4.50313205031622
SGO1	-1.00029383042342	2.22240098780186	0.029540332077547	0.029540332077547	-4.50326248484785
SCIN	-0.623103229760005	-2.17372088081237	0.0331640421787325	0.0331640421787325	-4.50598239193355
NKX3-1	-0.596289472267366	2.15348502140965	0.0347812655399291	0.0347812655399291	-4.508178275032
PFN1P2	-0.385551425567101	2.09385679443072	0.0399530663389201	0.0399530663389201	-4.50841218867676
SYP	0.25225690891046	-2.06554893083846	0.0426334345188249	0.0426334345188249	-4.50920700021177
FST	-1.565961237897	2.1572821747583	0.0344726576559238	0.0344726576559238	-4.51024094001381
MAP7	0.282840062452722	-2.01469394595206	0.0478400396913492	0.0478400396913492	-4.51266100440768
TRBV7-7	-0.913911733816193	-2.10794268924125	0.038674626705725	0.038674626705725	-4.51492938752708
C16orf46	-1.50361132638389	2.12920913916962	0.0368118025341603	0.0368118025341603	-4.51640555819434
ILDR2	-0.463211953378398	2.00037494249945	0.0494011491784649	0.0494011491784649	-4.519948061741
GPC3	-0.550884541973822	-2.0004412816291	0.0493938171277119	0.0493938171277119	-4.52063179613167
C1QB	-1.0544357125351	-2.01887157523057	0.0473926390065744	0.0473926390065744	-4.52076963013087
CDC25A	-1.21452224992795	2.02323779173771	0.0469288886129874	0.0469288886129874	-4.52148316407237
ZNF625	-0.810084339804043	2.00582244767659	0.0488021692777167	0.0488021692777167	-4.52152471232198
BATF2	-1.65739800533754	-2.04297015307549	0.0448813986745687	0.0448813986745687	-4.52249694603212
SLC27A2	-0.892250143276736	1.99949081987441	0.0494989548560715	0.0494989548560715	-4.52255446133013
INMT	-0.949915719368631	-2.00605122682133	0.0487771507934413	0.0487771507934413	-4.52334977353651

## Sheet: RNA-seq CD8+ HC 2nd-1st
gene	AveExpr	t	P.Value	adj.P.Val	B
RPL17-C18orf32	1.8379410396543	-3.68534322619296	0.000462310674584686	0.000462310674584686	-4.32947289748453
TRIM9	-0.497760549125798	-3.82825962889764	0.000288993690378444	0.000288993690378444	-4.39107225774666
TRIM8	4.72712465725209	2.52693548369086	0.0139041845788709	0.0139041845788709	-4.4415551403199
BTBD19	0.165048115111226	-3.0681675371838	0.00311996361941504	0.00311996361941504	-4.44385365923202
CISH	6.65613929515244	2.43463382050995	0.0176114348210301	0.0176114348210301	-4.44636820130045
MTHFD1L	2.82558742858603	2.58057866355938	0.0120886483305674	0.0120886483305674	-4.45419372557244
ZWINT	2.26477171012513	2.62935705707616	0.0106272454280277	0.0106272454280277	-4.4583465623455
COA6	2.6349431367132	2.53620957385761	0.0135736833717237	0.0135736833717237	-4.46025619105385
NANS	2.86924913512266	2.49705291169552	0.0150191085574712	0.0150191085574712	-4.46213106408883
HNRNPCP1	0.641738690903303	-2.71442459524005	0.00845781117414233	0.00845781117414233	-4.46512693646055
SYCP3	-0.0231928141678396	-2.90278902325774	0.00502010153260297	0.00502010153260297	-4.46705682932287
ARRDC3-AS1	-0.153126101411997	2.8970592252115	0.00510202508987602	0.00510202508987602	-4.46859886688233
SMIM11A	2.18283935769275	2.52165347354704	0.0140956510488727	0.0140956510488727	-4.46888837932664
IFIT3	2.90787584794213	2.41256130240717	0.0186200041031104	0.0186200041031104	-4.47255382374637
TLR9	-1.46397683581767	-3.10373888035288	0.00281068362835066	0.00281068362835066	-4.47525020265507
BCL2L1	5.46643176151093	2.23308036555419	0.0289309395889119	0.0289309395889119	-4.47610224980824
LSM6	3.67385408637099	2.28432797785059	0.0255671933166358	0.0255671933166358	-4.47998480238904
SPRED3	-0.449960524826914	-2.80643449562098	0.00657328382496922	0.00657328382496922	-4.48381627979572
IPO4	4.7771328758901	2.17620860326492	0.0331144342162993	0.0331144342162993	-4.48656563225299
RANBP1	4.76515009787997	2.14328855612425	0.0357705941573428	0.0357705941573428	-4.48998910068384
SEC61B	4.47904377088223	2.1507921220617	0.0351493345396223	0.0351493345396223	-4.49059373015321
KDSR-DT	-1.42767947162362	-2.79228033987016	0.00683552338919042	0.00683552338919042	-4.49293968591614
CDK6	6.66531288394143	2.06087103418431	0.043249409503921	0.043249409503921	-4.49541751294707
PARK7	6.27654077345883	2.06034066228074	0.0433016156366496	0.0433016156366496	-4.49561211547093
NACC1	4.26403000629372	2.09987143494339	0.0395566478702527	0.0395566478702527	-4.49830384420302
DNAJA4	5.42908488299268	-2.02469144915501	0.046937766176662	0.046937766176662	-4.50148717335535
LRRC29	-0.537104592206239	-2.53979318352755	0.0134478870616558	0.0134478870616558	-4.50256818070603
CNIH3	-0.979945583640505	2.60691454175028	0.0112784249535494	0.0112784249535494	-4.50355680203638
PDZD2	-0.00294217266296101	-2.38298285674479	0.0200524843763187	0.0200524843763187	-4.50408262618333
SHQ1	3.90402443883945	2.06690917177922	0.0426588816074677	0.0426588816074677	-4.50452534289591
G6PC3	2.95236506620379	2.10023464394128	0.0395235850036138	0.0395235850036138	-4.50560089393504
ACOT7	2.39563531543967	2.16146934603433	0.0342815568494848	0.0342815568494848	-4.50667128362268
NME1	3.86079685502286	2.03913302879224	0.045434240051998	0.045434240051998	-4.5068885006632
GRAMD4	3.19102272508184	2.07651073745501	0.0417342118951687	0.0417342118951687	-4.50698332614292
EFHC1	3.55573595301548	-2.02495016910272	0.0469104584680702	0.0469104584680702	-4.50841751336763
INO80B-WBP1	3.54947396427083	-2.02516598408607	0.0468876898073742	0.0468876898073742	-4.5090307994328
OR2A1-AS1	1.97073454962692	-2.07377090548826	0.0419962829320761	0.0419962829320761	-4.51456440559165
CRPPA	-0.583910939228333	2.44420948927489	0.0171893295669826	0.0171893295669826	-4.51494033751988
UTS2	0.710011863002589	-2.23127326647209	0.0290563563213528	0.0290563563213528	-4.51499193209804
LINC02870	-1.17820086684989	-2.4912679041883	0.0152440327575274	0.0152440327575274	-4.51515240083191
TUBA3FP	-0.504198034861528	-2.30230441681335	0.0244719999999855	0.0244719999999855	-4.51777433261047
MUC1	1.28389752788109	2.13081198956599	0.0368248078100698	0.0368248078100698	-4.51981028435723
TNNT3	2.0895351046495	-1.99749270134254	0.0498859050150997	0.0498859050150997	-4.5199397432709
TVP23C-CDRT4	1.43719184362555	-2.0658521578801	0.0427617509533405	0.0427617509533405	-4.52035042449089
ZNF565	1.92438206454016	-2.010735874557	0.0484311726875854	0.0484311726875854	-4.5214003395286
REM2	1.17375852126033	-2.0576834340381	0.0435639954014452	0.0435639954014452	-4.52238995002936
FAM21EP	-1.85547403312907	-2.42313113957277	0.0181307537027188	0.0181307537027188	-4.5224544573798
BNIPL	0.435618172923342	-2.15469721849235	0.0348297533832861	0.0348297533832861	-4.52260860432726
TNFSF4	1.38348969889749	2.05916757061903	0.0434172801075388	0.0434172801075388	-4.52548324900278
LINC00563	-0.81943860121616	-2.26350689224647	0.0268897083565235	0.0268897083565235	-4.52556432371205
AKR1D1P1	-0.942439430877155	2.27408434613341	0.0262104826350205	0.0262104826350205	-4.526933571246
FBXL18	0.704485132370812	2.06929904328257	0.0424270862715756	0.0424270862715756	-4.52814102734492
TRBV5-5	0.776015924420971	-2.02647361262501	0.0467499371733245	0.0467499371733245	-4.52870048012383
TRIM74	0.134291812691648	-2.0932536225172	0.040163284067667	0.040163284067667	-4.52882441287417
XPC-AS1	-0.395906571826758	-2.16710550932834	0.033831080021951	0.033831080021951	-4.53006367660431
DUT-AS1	-0.813149747848062	2.1931832320385	0.0318135290085104	0.0318135290085104	-4.53016838212404
RIMBP3C	-2.04597754103464	-2.33723690187947	0.0224620619146265	0.0224620619146265	-4.53132781570374
PRH1	-0.416040115541073	-2.14892547122885	0.0353029977398414	0.0353029977398414	-4.53180804848163
BAIAP2L1	-1.07904913760697	2.27877510106556	0.0259141532031233	0.0259141532031233	-4.53204642330583
SNRPA1-DT	-1.02613912405089	-2.19464660030739	0.0317035058356897	0.0317035058356897	-4.53322998174884
COL7A1	-0.334589563957147	-2.09757994851412	0.039765795657656	0.039765795657656	-4.53330516842595
RMRP	-0.302179701697651	2.11510120331718	0.0381907171021297	0.0381907171021297	-4.53383823111918
EPS8L1	0.381226426897163	2.02083699040179	0.0473462242338075	0.0473462242338075	-4.53470218194929
MACROD1	-0.174946912133356	2.05693714171924	0.0436379323115495	0.0436379323115495	-4.53577824061043
STXBP5-AS1	0.236904043962294	-2.0110275511225	0.0483995471362526	0.0483995471362526	-4.53648414179252
ULBP2	-1.39659213899133	2.2251004021961	0.0294883836232782	0.0294883836232782	-4.53650180109739
IFI27	-0.938703098960294	2.12890765006746	0.036988074124881	0.036988074124881	-4.53673670080695
LINC01004	-0.274999659307683	2.02889652320444	0.0464956151883411	0.0464956151883411	-4.53733680782856
LPIN3	-0.97860372964957	-2.13346709719377	0.0365982232230664	0.0365982232230664	-4.53746825769016
GOLPH3-DT	-1.19254760123974	2.18266916959005	0.032613917927739	0.032613917927739	-4.53844573123004
PYCR1	-0.734226438056104	2.11420661835693	0.0382698020497698	0.0382698020497698	-4.54026580640725
RPS18P9	-1.82124001868445	2.1698783366288	0.0336113645714481	0.0336113645714481	-4.54248883698162
ZNF470-DT	-1.32674080946891	-2.04057465975941	0.045286454580194	0.045286454580194	-4.5445962421532

## Sheet: RNA-seq CD8+ HC 3rd-2nd
gene	AveExpr	t	P.Value	adj.P.Val	B
RIMBP3B	-1.2761300262517	-4.75593605980293	1.10921476313251e-05	1.10921476313251e-05	-3.50510044067374
SLC2A1-AS1	-0.358422510674997	-4.37836541320213	4.3532932085456e-05	4.3532932085456e-05	-3.59309359690981
SPINT1	0.273294388731586	-4.1578469399077	9.43990183726736e-05	9.43990183726736e-05	-3.65226426124852
CCDC141	2.6079281366657	3.46852116074361	0.000925133684182148	0.000925133684182148	-3.65640474935817
PDE4B	6.3104424616922	3.199434876538	0.00211488115737485	0.00211488115737485	-3.66823423088118
KCTD11	3.06510448910147	-3.39936063150863	0.00114843152966719	0.00114843152966719	-3.68408186930028
SLIT1	-1.00716016720151	-4.21568914841204	7.7198816468539e-05	7.7198816468539e-05	-3.73881777368428
MASTL	3.28925366455406	3.25146123819361	0.00180797425926004	0.00180797425926004	-3.74736314098098
DNAAF10	3.03576938348424	-3.18640021544329	0.00219909236191302	0.00219909236191302	-3.78915860401189
SH2D3C	5.76582675972999	-2.99311127903118	0.00387941229402154	0.00387941229402154	-3.79605763697937
OPLAH	-1.9479360984412	-4.07784220251244	0.000124395093750648	0.000124395093750648	-3.83412370720484
LINC02908	1.62408433877363	-3.3124594114352	0.00150151829957031	0.00150151829957031	-3.84068374912969
TRIM9	-0.497760549125798	3.66424734717373	0.000495099825095821	0.000495099825095821	-3.86671239266302
RPL17-C18orf32	1.8379410396543	3.16342040278553	0.00235525638024811	0.00235525638024811	-3.86736699371669
HSPA1B	1.92177385852886	-3.15470818089769	0.00241713158427387	0.00241713158427387	-3.87051649927883
ZNF625	-0.586279970282984	-3.65104629627665	0.000516733673496982	0.000516733673496982	-3.90155853007724
LINC02728	0.19385223198022	3.30190397471843	0.00155078602008776	0.00155078602008776	-3.91856864584644
LCN12	0.296991351756592	-3.28979016910319	0.00160920257750117	0.00160920257750117	-3.93979172139544
SHB	-1.07457493108702	-3.57316335419024	0.00066387630632244	0.00066387630632244	-3.94064820793269
SULT1A4	0.988997566105362	-3.28908203119504	0.00161268073314088	0.00161268073314088	-3.94504281765277
MYB	2.9617245768477	2.83940534153671	0.00599790712269672	0.00599790712269672	-3.95218333611546
SEC14L2	2.82377534653394	2.8506097310327	0.00581319291099512	0.00581319291099512	-3.95264694749738
ZNF74	3.74526640600909	-2.78664420536887	0.00694259677912007	0.00694259677912007	-3.95513565912367
METTL7A	3.59285664548851	-2.76232655327594	0.00742246724685728	0.00742246724685728	-3.96597372951742
STAT1	8.59928537484228	2.62081681079186	0.0108709043686842	0.0108709043686842	-3.98133790625494
TCAF2	5.14287015935829	2.64414516302515	0.0102170503792908	0.0102170503792908	-3.98781871706566
RINL	5.6032504661329	-2.63133853545513	0.0105714271580946	0.0105714271580946	-3.99038918183602
MISP3	0.0940948643847896	-3.17358341383971	0.00228495240329998	0.00228495240329998	-3.99801985421733
CRYBG1	6.99604288711248	2.58690348364281	0.0118893905415183	0.0118893905415183	-3.99914936258373
ISOC2	1.89558071793889	-2.83873916466104	0.00600905817391569	0.00600905817391569	-4.01273869925333
CD55	6.32805071741146	2.56317245796437	0.0126527382771895	0.0126527382771895	-4.01462704186398
GINM1	3.69525216134291	2.65344325339158	0.00996657342434313	0.00996657342434313	-4.01910449294065
PFN1P2	-1.56449546533451	-3.41425588617469	0.0010964118461373	0.0010964118461373	-4.01935851403081
KLRK1-AS1	-1.62484532264632	-3.47408209736297	0.00090909062767168	0.00090909062767168	-4.02068309422955
MIR3142HG	1.91174811861688	-2.84010980181715	0.00598613599481023	0.00598613599481023	-4.02367096333028
ZRANB3	2.02548436416454	2.77261440345625	0.00721585510997633	0.00721585510997633	-4.02574825386753
BATF	3.5801780470755	-2.65411719166059	0.00994863774323265	0.00994863774323265	-4.02710048624552
PC	1.2641623836797	-2.86661019233598	0.00555849281202401	0.00555849281202401	-4.03202773543636
ORAI3	2.85130083145711	-2.68438248653012	0.00917286677808693	0.00917286677808693	-4.03449648283827
GALK1	1.44741082454333	-2.84901030752216	0.00583923596411779	0.00583923596411779	-4.03482303602707
TRUB2	4.15152725516919	-2.58473745847959	0.0119572914008047	0.0119572914008047	-4.04125004989753
LINC00892	1.83412999187858	-2.79750327722234	0.00673765656025777	0.00673765656025777	-4.04285080493039
NRROS	3.00266527974867	-2.67684087061029	0.00936083324277119	0.00936083324277119	-4.04398250657097
P3H4	2.03155876853735	-2.75155657759005	0.00764456430862732	0.00764456430862732	-4.04804537397213
GPR68	3.69760376985007	-2.60248961575957	0.0114110152463345	0.0114110152463345	-4.04903507827033
PYCARD-AS1	-0.703707246993957	-3.20678312447494	0.00206875007209467	0.00206875007209467	-4.05001895693296
TNFAIP8L2	3.65413359551644	-2.59639108626901	0.0115960733459671	0.0115960733459671	-4.05584280324099
DSEL	4.36047508768882	2.52773148160262	0.013875535103372	0.013875535103372	-4.05857628804642
TRIM8	4.72712465725209	-2.51135321312132	0.0144758816272	0.0144758816272	-4.0646566666189
PLEKHF1	3.30060724006589	-2.58405181930971	0.0119788580627288	0.0119788580627288	-4.06906757056488
LILRA6	1.04708308846544	-2.81283464357265	0.00645777076137025	0.00645777076137025	-4.07194180322085
SCUBE3	-0.466146168098632	-3.07175002342753	0.0030874349352332	0.0030874349352332	-4.0751080508104
SPSB2	1.76571641362933	-2.70760128293444	0.00861559225508822	0.00861559225508822	-4.07890908442525
DUSP7	4.38775610453924	-2.49400221131436	0.0151373461008614	0.0151373461008614	-4.08126583550132
RBM17	6.56333757357425	2.4238848919764	0.0180963082140807	0.0180963082140807	-4.0831289792793
GATD1	4.85568086215535	-2.46835224301177	0.0161651052255668	0.0161651052255668	-4.08318802122251
CYP4F12	-0.775326625830422	-3.09908615251224	0.00284944375353246	0.00284944375353246	-4.08509800239674
CD180	-0.592221442172603	-3.12472225983437	0.00264191940228407	0.00264191940228407	-4.08719399072473
TMED7-TICAM2	0.961707766543552	-2.87997721084578	0.00535365079671533	0.00535365079671533	-4.08737397584663
CXCR2	1.8652571853401	-2.6714592732303	0.00949710502174844	0.00949710502174844	-4.08819743015915
CCDC28B	2.34785424934432	-2.61815454434586	0.0109478924005216	0.0109478924005216	-4.08921393921899
NAGS	-1.15889772445321	-3.19731573736814	0.00212836292700789	0.00212836292700789	-4.09244403800982
TRPV1	-1.06025576245469	-3.19747826082801	0.00212732612100247	0.00212732612100247	-4.0958345845386
HSPA9	7.5575563276911	2.38814144195744	0.0197957827680998	0.0197957827680998	-4.09760085838169
SPRED3	-0.449960524826914	2.9998152878358	0.00380516142727597	0.00380516142727597	-4.09961310463337
EFNA3	-0.334717234910826	-2.97544185778936	0.00408160887586967	0.00408160887586967	-4.10127579592647
TMEM81	1.36249044333306	-2.67313275453462	0.00945453683504027	0.00945453683504027	-4.10693861511728
TMEM250	4.30474117500638	-2.43658892219342	0.0175245045191631	0.0175245045191631	-4.10971607167378
MAP1LC3A	-0.58075849085043	-3.0346481425037	0.00344017729233517	0.00344017729233517	-4.11090737991402
ACTR3B	2.20261405755191	-2.58699687381323	0.0118864708117174	0.0118864708117174	-4.11176030819635
PDLIM7	1.94337264816152	-2.58471076874804	0.0119581302627349	0.0119581302627349	-4.1134072624867
HIKESHI	4.48902834431262	-2.41567776503256	0.0184745371216694	0.0184745371216694	-4.11595268849863
RARS1	5.11965772396725	2.37608332386156	0.0204004622372644	0.0204004622372644	-4.1191226552987
HNRNPA1P7	2.30856006695218	2.53611755015422	0.0135769276579249	0.0135769276579249	-4.11933245339219
HIC1	-0.286188477431093	-2.89973232238613	0.00506365307205315	0.00506365307205315	-4.11944823727334
LFNG	5.03443711830618	-2.37471263710426	0.0204702307908664	0.0204702307908664	-4.12353066240872
MIA	-1.12740591559025	-3.09197392001228	0.00290965870263015	0.00290965870263015	-4.12472869153408
TMEM216	3.05012034489816	-2.46811498267576	0.0161748978876877	0.0161748978876877	-4.12577118973532
ARHGEF2	6.70657738222419	-2.336987402129	0.0224758811197266	0.0224758811197266	-4.12678524139515
SLAMF8	3.15594645222345	-2.45348490305418	0.0167891367066414	0.0167891367066414	-4.12949358334617
OMG	0.358403089991515	2.75171388467284	0.00764127696447731	0.00764127696447731	-4.12956007081624
ZSWIM9	2.70582834850384	-2.47597912579717	0.0158531394769837	0.0158531394769837	-4.12984264641204
RXRA	3.39523533784272	-2.42785634063828	0.0179157844527727	0.0179157844527727	-4.13115560435227
TPK1	3.42292385039207	2.42014193085163	0.0182679354913608	0.0182679354913608	-4.1312225135145
HSD17B1-AS1	2.30320290852548	-2.51760336858429	0.0142440708058055	0.0142440708058055	-4.13237098111663
SLC25A25	4.62636599521013	-2.3669910822446	0.0208672520248215	0.0208672520248215	-4.13339008421621
ACADS	2.32614763345301	-2.50742196745922	0.0146234243418318	0.0146234243418318	-4.13449514214511
ZKSCAN3	3.58211787368456	-2.4109171799663	0.0186971589832203	0.0186971589832203	-4.13755535244929
KDM6A	6.5023071246072	2.31431098158283	0.023763868945554	0.023763868945554	-4.13770404110069
EAPP	5.19661496079679	2.32668911254828	0.0230529138264063	0.0230529138264063	-4.1412031853255
SLC16A11	-1.14981184069275	-2.94525277064065	0.00444985024623684	0.00444985024623684	-4.14324844301752
ADAMTS1	2.19667071071791	-2.48842878750649	0.0153555248983347	0.0153555248983347	-4.14436385983491
KTN1	7.56349306615354	2.28867212158468	0.0252986304771343	0.0252986304771343	-4.1458438304572
TRIM47	1.11819973478977	-2.6214669241983	0.0108521791516396	0.0108521791516396	-4.14877796688925
LIMD1-AS1	0.706322220649258	-2.66446282277216	0.00967697263942772	0.00967697263942772	-4.1491779315799
PLOD1	3.91104877564949	-2.35423111244288	0.0215383932615768	0.0215383932615768	-4.15044040585619
PDZK1	-0.800152580923698	-2.88535541974473	0.00527321728976668	0.00527321728976668	-4.1505594811061
SCN11A	-1.21743427787879	2.94286597638812	0.00448023984895576	0.00448023984895576	-4.1522850257045
PMPCB	6.14581966056029	2.27930030560594	0.0258811595346995	0.0258811595346995	-4.15456966230389
GFOD2	3.86709513333879	-2.35391364504503	0.0215553335292101	0.0215553335292101	-4.1590143844627
HIVEP1	5.28648397004851	2.28557360498351	0.0254899296152685	0.0254899296152685	-4.15931067146797
AFAP1L1	-1.33407081799549	-2.96730002921748	0.00417803284922202	0.00417803284922202	-4.16487869806496
IRS2	3.49467087743042	2.33123546996882	0.022796569724179	0.022796569724179	-4.16743962589674
NMNAT1	2.5028957082122	-2.42849885581092	0.0178867307847495	0.0178867307847495	-4.16858343048768
CLDND2	1.49055935335959	-2.49964966181108	0.0149191211979003	0.0149191211979003	-4.16927605829804
CIR1	5.48903860071945	2.25915078153613	0.0271739221561534	0.0271739221561534	-4.16929772302553
PDLIM2	5.29956635556715	-2.26891867759882	0.0265402755403572	0.0265402755403572	-4.16930467447194
TBL3	3.35835771470886	-2.34122913312764	0.0222419667820908	0.0222419667820908	-4.17309089536255
NSRP1	5.03430723565577	2.25542715418793	0.0274189682519861	0.0274189682519861	-4.17468199436166
PACSIN2	4.64482059940912	-2.2734264620827	0.0262522818041808	0.0262522818041808	-4.1768388655139
MBD3	3.94734709856411	-2.29349520316311	0.0250033865786825	0.0250033865786825	-4.1787607047511
PDE4D	6.0360989249662	2.23087747987912	0.029083888601193	0.029083888601193	-4.1791663499725
SATB2	-0.76400811459744	-2.76310135989329	0.00740671975074975	0.00740671975074975	-4.18069896996982
FES	1.35025654634162	-2.48936647005126	0.0153186211671418	0.0153186211671418	-4.18091689263014
EFHC1	3.55573595301548	2.28714407706644	0.0253928109434699	0.0253928109434699	-4.184114262128
GSPT1	6.75381768657866	2.20702069807203	0.0307864260691132	0.0307864260691132	-4.18693413925532
TMEM251	3.06823315055222	-2.33768507228639	0.022437257778761	0.022437257778761	-4.18709730184298
DENND4A	6.23738046315977	2.21231829541926	0.0304009810404088	0.0304009810404088	-4.18722236491073
KIR3DL1	2.6179978585964	-2.33200724464781	0.0227533059622836	0.0227533059622836	-4.19349214434832
SLC35D2	4.53690040651617	2.23007150435229	0.0291400260393671	0.0291400260393671	-4.19385030692015
MTG2	4.05694621728548	-2.2532537362759	0.0275628968488697	0.0275628968488697	-4.19482516520063
DRICH1	-0.208299345670877	2.66419743462726	0.0096838560847359	0.0096838560847359	-4.19660850265979
CXXC5	3.05642916745898	-2.30451391320152	0.0243402994476637	0.0243402994476637	-4.19663054759125
IRAG2	5.64686783837418	2.18867237375892	0.0321547867548035	0.0321547867548035	-4.20026388633437
SCAMP5	-0.707959686185137	2.67899698212996	0.00930673894111462	0.00930673894111462	-4.20183306911733
CATSPER3	-1.45987298498118	-2.89120152811532	0.00518705335081037	0.00518705335081037	-4.20252369889525
SLC25A10	0.0496413477154192	-2.63191535843288	0.0105552282371243	0.0105552282371243	-4.20287504005259
SCML1	4.68085341520338	2.20220395010418	0.0311406031758825	0.0311406031758825	-4.20333639111743
RGS1	5.62243921106906	2.18790539788531	0.0322131284516907	0.0322131284516907	-4.20396717547397
LINC00957	1.43883869845908	-2.40400777279173	0.0190245375113094	0.0190245375113094	-4.20445882482063
BOLA3-AS1	0.514437446958377	-2.49906718214555	0.0149414971408654	0.0149414971408654	-4.20484575565621
TRGV9	1.7075781937655	-2.38198621547342	0.0201024203673146	0.0201024203673146	-4.20548737937207
SNAPC2	2.29614099396961	-2.33874565776162	0.0223786563122816	0.0223786563122816	-4.20581858006633
PGAM1P8	-1.12624826081609	-2.76118808247897	0.00744566172814188	0.00744566172814188	-4.20622514779973
TOLLIP	3.77430437121541	-2.23867825695504	0.028545453208464	0.028545453208464	-4.20664214605923
VASP	6.21988452107931	-2.1700076108426	0.03360115156342	0.03360115156342	-4.2069504871271
ITGA6	7.51852099328557	2.15688050405463	0.0346521882689175	0.0346521882689175	-4.20730550210721
ZNF696	1.58551945656156	-2.40516220985988	0.0189694842900318	0.0189694842900318	-4.20745901137932
B3GALT9	0.313370098881019	-2.56804199636267	0.0124925752440537	0.0124925752440537	-4.20778146934541
CCNQ	2.98764364378058	-2.27612346472907	0.0260812991693907	0.0260812991693907	-4.20904518891204
TTN	6.02142565989593	2.16022505841978	0.0343817115107635	0.0343817115107635	-4.21045180316889
TOR4A	0.586575782524436	-2.50958211750939	0.0145421852597421	0.0145421852597421	-4.21117780695263
COQ8B	4.23313293190728	-2.20574308002072	0.0308800234025757	0.0308800234025757	-4.21158228245662
IFFO2	5.99829376124536	-2.16656264725258	0.0338742424702816	0.0338742424702816	-4.21181832641617
CCDC102A	2.56310476741705	-2.31029465904945	0.0239986964946922	0.0239986964946922	-4.21227840233851
ENTPD4	7.42915415055946	2.14355726917964	0.0357481816989955	0.0357481816989955	-4.21311538563015
CYP4F22	1.23964384012142	-2.42602491514491	0.0179988312003969	0.0179988312003969	-4.21321674753427
PPP1R32	1.54118792874673	-2.37824981785539	0.0202906193094023	0.0202906193094023	-4.21382537809173
RPAIN	5.96764963616311	2.15313193724263	0.0349575452251782	0.0349575452251782	-4.21388207112721
LAT2	3.508078899512	-2.23663688561524	0.0286855004374754	0.0286855004374754	-4.21405468301315
DNAJC2	5.34824236645498	2.15881223237437	0.0344957420007033	0.0344957420007033	-4.21486529313584
KRT10-AS1	2.04096754016097	-2.34151357883237	0.0222263584888247	0.0222263584888247	-4.21513018105675
STXBP5-AS1	0.236904043962294	2.51723451547748	0.0142576575727227	0.0142576575727227	-4.21534127705543
LARGE1	-1.32488029073166	-2.73194015772823	0.00806480859958971	0.00806480859958971	-4.21539876620599
TRDV2	1.00660828075066	-2.41132522840923	0.0186779835700325	0.0186779835700325	-4.21559526625689
TRAPPC5	1.59160832188514	-2.35291190560748	0.0216088647987909	0.0216088647987909	-4.21685650528622
ARPIN-AP3S2	1.32223789985434	-2.54053180562016	0.0134220903643995	0.0134220903643995	-4.21701904369585
FNIP2	4.20004796066001	2.19101654353617	0.0319770460619121	0.0319770460619121	-4.21741051265368
ZNF296	-1.24308813589949	-2.78380928016702	0.00699703415534952	0.00699703415534952	-4.21770807032313
NAGA	4.23505508034914	-2.19184599424887	0.0319143616962071	0.0319143616962071	-4.21811355371765
CD79B	3.04682147404855	-2.24256258836064	0.0282806332263292	0.0282806332263292	-4.21890577571567
PRSS16	-0.736498015978075	-2.73928033021879	0.00790514286200288	0.00790514286200288	-4.2189215191724
ATXN1-AS1	-0.805852674592712	-2.7507187660079	0.00766209442870605	0.00766209442870605	-4.21995590801562
PPM1F-AS1	-1.26792040165932	-2.71548856855237	0.00843344758036169	0.00843344758036169	-4.22075237630643
SERPINB8	3.93979607829504	2.19154052459588	0.0319374345167398	0.0319374345167398	-4.22088026130739
EML2-AS1	-0.595742011638411	-2.66798107150928	0.00958613943106664	0.00958613943106664	-4.22104959833711
B9D1	-1.61581095364401	-2.77180422278285	0.00723193255286288	0.00723193255286288	-4.22117783602584
STAB1	1.79205071478761	-2.35432750998001	0.0215332517727319	0.0215332517727319	-4.22167380562224
AJM1	1.22209236376055	-2.40834928074215	0.0188182369239486	0.0188182369239486	-4.22217325298842
DOLPP1	2.92378500283353	-2.25112164838167	0.0277047356427111	0.0277047356427111	-4.22219061108393
THAP8	0.9639086045247	-2.44229384108261	0.0172730398585684	0.0172730398585684	-4.22451500232259
DOK2	5.66131126652636	-2.14144511565233	0.0359246800898579	0.0359246800898579	-4.224838610783
PSTK	2.26091927313262	2.27509440125124	0.0261464224937431	0.0261464224937431	-4.22520846650117
DNAAF11	0.428386553342591	2.4850820495494	0.0154878936796285	0.0154878936796285	-4.22665647107573
TRPM2	2.36600445140982	-2.27806266731527	0.0259589681683271	0.0259589681683271	-4.22784572744934
MRPS12	2.60411081826493	-2.25511239938293	0.027439770871321	0.027439770871321	-4.22795433260453
NHLH1	-1.61224064218293	-2.78573675598663	0.0069599795062482	0.0069599795062482	-4.22843547857775
LIMA1	5.03374684314599	-2.14251151926167	0.0358354731866835	0.0358354731866835	-4.22912627655064
NID2	-1.16020039999802	-2.74269137684872	0.0078319346156514	0.0078319346156514	-4.22913660379522
KCNK6	3.80351697490156	-2.19017418999023	0.0320408159809298	0.0320408159809298	-4.22919038514312
ZBTB10	4.38745120405956	2.15469741945801	0.0348297370023858	0.0348297370023858	-4.22959507355928
ALPK1	3.7884491724173	2.16646240099609	0.033882218219951	0.033882218219951	-4.22987097614488
CDK6	6.66531288394143	2.11348921402302	0.0383333263565641	0.0383333263565641	-4.23034564020279
CNN3	1.50383861843598	2.30724834847986	0.0241781792283367	0.0241781792283367	-4.23152180404647
ANP32B	7.150208536504	2.10348791841898	0.0392285081717655	0.0392285081717655	-4.23212548694714
SMC3	6.39984866922448	2.10792514912497	0.0388291301397122	0.0388291301397122	-4.23333746595238
CCDC127	4.07932423335953	-2.15894249748317	0.0344852143724731	0.0344852143724731	-4.23401725678653
NEPRO	5.73019587634552	2.11122456428634	0.0385344570957065	0.0385344570957065	-4.2347215008388
ZNF18	4.22801362850022	2.14195472183565	0.0358820263292687	0.0358820263292687	-4.2347864288673
LARP7	5.58694911207111	2.11081524181882	0.0385709080409395	0.0385709080409395	-4.23544141350378
NFKBIZ	6.74400123605161	2.09949420224852	0.0395910127280276	0.0395910127280276	-4.23553509688576
BRMS1L	2.21731079268969	2.26537747588951	0.0267684701455642	0.0267684701455642	-4.23574268695862
MVK	2.95398393469623	-2.21180491258607	0.0304381475611072	0.0304381475611072	-4.2363507165616
RIPK2-DT	2.46034163884058	2.2224888998973	0.0296728523715931	0.0296728523715931	-4.23712599452022
ENDOG	1.20795265424229	-2.35097403999828	0.0217127571144995	0.0217127571144995	-4.2377803189204
MOB3A	6.73029502105968	-2.09456450631304	0.0400424820523196	0.0400424820523196	-4.23826904387121
CSNK2A2	6.26146394354059	2.09622477600335	0.0398899355889821	0.0398899355889821	-4.23899119587425
PSMC1	5.98181026531291	2.09858729265945	0.0396737357513849	0.0396737357513849	-4.23919648690649
POLR2L	3.34922480455044	-2.18060093809166	0.0327734231045845	0.0327734231045845	-4.2393324788431
DNASE1L2	-0.947968680001111	-2.66714393754022	0.00960768156982437	0.00960768156982437	-4.24016792327807
FAM185A	1.68437572520472	-2.29770652081955	0.0247480910787068	0.0247480910787068	-4.2402105229187
TNFRSF1A	5.22746604971282	-2.11301679750701	0.0383752076669851	0.0383752076669851	-4.24041255473183
PHF3	7.46288326051709	2.08318592944366	0.0411016348631282	0.0411016348631282	-4.24050748793251
FGF14-AS2	-1.20726299374226	-2.67511552633529	0.00940432655298335	0.00940432655298335	-4.24151949743277
YIF1A	3.24945635315749	-2.18151005562956	0.0327032266132696	0.0327032266132696	-4.24201650096663
FBXO32	6.10505298291502	2.0820147562569	0.0412120169145602	0.0412120169145602	-4.24450885348797
PTPRCAP	6.05520205054802	-2.08475241057025	0.0409543958919349	0.0409543958919349	-4.24502423790917
UIMC1	5.42188459900903	2.09066797436786	0.0404024865707269	0.0404024865707269	-4.24504189891747
DDX21	6.82809538616962	2.07682251233061	0.0417044798490475	0.0417044798490475	-4.24512318473045
FAM214B	3.84200803588489	-2.14209482381624	0.0358703076129662	0.0358703076129662	-4.24542688126325
NR4A2	3.54906723524932	2.16170035368704	0.0342629907710252	0.0342629907710252	-4.24555602298397
DGCR6	0.20818124446272	2.43943929178025	0.017398456888787	0.017398456888787	-4.24656591350512
ADK	3.90947154626912	2.13048382489625	0.0368528977755963	0.0368528977755963	-4.24735638952095
RGS3	5.7466666281304	-2.08219161600078	0.0411953315927112	0.0411953315927112	-4.24833565496367
PARD3B	-0.915266734062421	2.54992987189003	0.0130977416656041	0.0130977416656041	-4.24886639828512
ACTB	11.2313746155584	-2.07996466797386	0.0414058542342302	0.0414058542342302	-4.24896192661304
GZMM	4.78302593091008	-2.10302738514067	0.0392701626356258	0.0392701626356258	-4.24917419722583
DCBLD2	0.890564300788098	2.32391871150815	0.0232103740199219	0.0232103740199219	-4.2502524594577
TRAV18	-0.671180098834056	-2.52862804407802	0.0138433299562885	0.0138433299562885	-4.25101311462662
MAP1S	2.52937081287984	-2.20636718099281	0.0308342710684697	0.0308342710684697	-4.25104594562786
ZFP64	3.2081264394481	-2.16356100652698	0.034113770342069	0.034113770342069	-4.25144900196109
C19orf25	3.42582408164492	-2.14291412514404	0.03580184463275	0.03580184463275	-4.25367416047885
TTLL12	3.7793730500299	-2.11998192274466	0.0377617398300483	0.0377617398300483	-4.25471978345933
ATP5F1D	3.12008742035027	-2.15246030563942	0.0350125036142238	0.0350125036142238	-4.25492624446578
NUDT7	1.2586852884215	-2.29304322523393	0.025030924164251	0.025030924164251	-4.25536935045392
FAM136A	5.50214416533883	2.06366184934185	0.0429755962787912	0.0429755962787912	-4.25536993919757
TMEM104	3.73560400396774	-2.12511773277664	0.0373148748137921	0.0373148748137921	-4.25546640612039
PTGDS	2.66382654194597	-2.18178276870407	0.0326821950700471	0.0326821950700471	-4.25744599863815
IGFLR1	4.28688477547624	-2.09751805652595	0.0397714579285165	0.0397714579285165	-4.25782886645291
JPT2	4.93553999158843	-2.08059526156849	0.0413461472379026	0.0413461472379026	-4.25801283633942
SAXO2	0.190204594922728	2.39393215549702	0.019511124508915	0.019511124508915	-4.25817078177789
HSD3B7	-0.494048135189841	-2.51947616125636	0.0141752662393053	0.0141752662393053	-4.25842293447425
MIF	2.79029859317945	-2.16274571779726	0.0341790847084712	0.0341790847084712	-4.2585633943585
RABGGTB	6.49050849848922	2.04744884112049	0.0445874500917637	0.0445874500917637	-4.25865770305016
AGTRAP	4.42342337920247	-2.09083093999287	0.0403873739590653	0.0403873739590653	-4.25876557821683
FNTB	2.82422569406988	-2.15961442474064	0.0344309558375434	0.0344309558375434	-4.25907503955223
CWC15	5.34909431030515	2.05773181349799	0.0435592060735567	0.0435592060735567	-4.25951502248984
BORCS6	2.69433174739334	-2.16929953690272	0.0336571245979585	0.0336571245979585	-4.26026574243618
PGAP1	4.04864827875997	2.09411121184554	0.0400842188432789	0.0400842188432789	-4.26036291749926
ZNF865	3.03720890893614	-2.13629805744061	0.0363579706259949	0.0363579706259949	-4.26047524232845
APOBEC3D	4.90030682280667	-2.07090061939172	0.0422723586975151	0.0422723586975151	-4.26179144709367
IQSEC2	0.892949730830047	-2.33445300086106	0.0226166845603223	0.0226166845603223	-4.26201835525141
TAMALIN	2.28865508508295	2.17154906789323	0.0334795813539403	0.0334795813539403	-4.26296267458701
SCAND1	1.97458819916655	-2.21758765650498	0.0300218028982623	0.0300218028982623	-4.26318810986541
PSD2	-0.83841152439244	-2.51978625276593	0.0141639027657079	0.0141639027657079	-4.26329858539177
ALKBH7	2.19977288595739	-2.18918453197279	0.0321158799080049	0.0321158799080049	-4.26348405334119
TNFAIP3	7.9717060236083	2.02999654306156	0.0463805447589822	0.0463805447589822	-4.26422222623299
RP9	3.59042469113889	2.09399746048474	0.0400946983469815	0.0400946983469815	-4.26503034798759
KLHDC1	2.6294647291466	2.1435715632318	0.0357469898230614	0.0357469898230614	-4.26515565046823
ZNF80	1.79423886014617	-2.24086268221416	0.0283962592532317	0.0283962592532317	-4.26520510968491
CDHR2	0.439061410390941	-2.35533539473321	0.0214795603292601	0.0214795603292601	-4.26548867229015
VPS72	4.81199531219892	-2.06535317288866	0.0428103870132896	0.0428103870132896	-4.26573805075727
DEPDC1B	-0.0140772288175876	-2.42292778594821	0.0181400567470587	0.0181400567470587	-4.26581740195721
OSBP	6.12876828297719	2.0326569657709	0.0461032575347273	0.0461032575347273	-4.2663907882035
RAB33A	2.21110701994655	-2.18219507697522	0.0326504204845871	0.0326504204845871	-4.26689008758165
MOCS2-DT	0.939130843679312	-2.31850324359779	0.0235209312209193	0.0235209312209193	-4.26697493131786
MRPL36	2.5438880137515	-2.15131468546512	0.035106421723003	0.035106421723003	-4.2672563080992
IGHG2	-0.0361402250414264	-2.51392749647826	0.014379995529678	0.014379995529678	-4.26857427849131
STPG1	2.11734366035117	-2.18449590165359	0.0324736034872024	0.0324736034872024	-4.26881624395868
CHST14	2.84125705816752	-2.13512261858917	0.0364575581593922	0.0364575581593922	-4.26981199419803
PAFAH1B3	2.49657402249375	-2.15912262806049	0.034470661394242	0.034470661394242	-4.27000128541136
GBP1	7.20082874463904	2.018509126453	0.0475943863229959	0.0475943863229959	-4.27014352936433
UBL4A	4.63264152226456	-2.05575416549997	0.0437553545954531	0.0437553545954531	-4.2705986152469
RTN2	-0.843825981062253	-2.51359956869633	0.0143921781567605	0.0143921781567605	-4.27126646771773
APOBR	5.642890962508	-2.0293966166641	0.046443271181165	0.046443271181165	-4.27167885489101
WDR18	2.35267012786709	-2.1568787794713	0.0346523282154497	0.0346523282154497	-4.27178410235408
NEK10	-0.8081994134431	-2.50008573352667	0.0149023892811744	0.0149023892811744	-4.27179259798259
ACOT13	3.17580833366671	-2.11159275892826	0.0385016942457194	0.0385016942457194	-4.27306909038605
LIPE	1.68065226754238	-2.21299017378599	0.0303524004228849	0.0303524004228849	-4.27318136025654
ABI3	5.04979497854917	-2.03660390445217	0.0456945118554706	0.0456945118554706	-4.27351976650903
CORO1A	9.29259915337811	-2.0110224606022	0.0484000989328497	0.0484000989328497	-4.2736302227822
ZNF653	1.49006323606814	-2.21967407281263	0.0298728191451165	0.0298728191451165	-4.2738322296288
RUBCNL	-1.15030600013802	-2.53870479327178	0.0134859812281189	0.0134859812281189	-4.27414926955061
RNASE6	1.2015830652143	-2.24751414010353	0.0279461943745509	0.0279461943745509	-4.27464794497515
CD69	7.61489144511433	2.00602425232129	0.0489445031572726	0.0489445031572726	-4.27474797142504
CALHM2	4.32458598545639	-2.05278290138124	0.0440514865721062	0.0440514865721062	-4.27524128418537
SIK1B	3.3199548811712	2.09046921858675	0.040420924818811	0.040420924818811	-4.27539829832081
PFKFB3	4.10350377461811	2.05015357065598	0.0443149811906783	0.0443149811906783	-4.27576618923087
RASSF4	4.1542817015194	-2.05366634087462	0.0439632580607433	0.0439632580607433	-4.27589455424012
ASB2	1.15586973258023	-2.27403677601623	0.0262135030648059	0.0262135030648059	-4.27600544482624
TIMM13	3.03877967444618	-2.10278134227241	0.0392924325391443	0.0392924325391443	-4.27676173841812
IRF7	3.6436492027116	-2.07226810313228	0.0421406333179477	0.0421406333179477	-4.27709780634849
UCP2	7.52180447329608	-1.99965192497355	0.0496461925885169	0.0496461925885169	-4.27731270445239
RECQL4	1.07861691084141	-2.25503873234997	0.0274446416470219	0.0274446416470219	-4.27818877477223
N4BP2	5.69768498900854	2.01255590397026	0.0482341226163531	0.0482341226163531	-4.27840757968862
TMEM263-DT	-0.149841725708405	-2.39665102142179	0.019378737277327	0.019378737277327	-4.27841337687043
ANKRD33B	1.20768816040989	-2.25483110814357	0.0274583736150397	0.0274583736150397	-4.27844797075191
POP1	2.6706938412516	-2.1260245714173	0.0372364511159164	0.0372364511159164	-4.27852265552463
CORO1B	3.08324376119103	-2.09497394760949	0.0400048154263879	0.0400048154263879	-4.2792186247905
HMGN3-AS1	-1.24585460550519	2.47062423248924	0.0160716008395147	0.0160716008395147	-4.28092671002675
HOMEZ	3.27723074955014	-2.08867403542793	0.0405877918623876	0.0405877918623876	-4.28138975437747
CAPN15	4.64894454003322	-2.02929964261536	0.0464534173376002	0.0464534173376002	-4.28140335004939
UBALD1	2.63969408121862	-2.12076069185871	0.0376936813341045	0.0376936813341045	-4.28143339889423
PCDHGB3	-1.74763604183549	-2.55227846943967	0.0130178011934517	0.0130178011934517	-4.28151008756417
RGS19	4.56818205290159	-2.02572433575253	0.0468288273636229	0.0468288273636229	-4.28319113055545
LINC02481	3.57413877850945	-2.05607078476274	0.0437239002356591	0.0437239002356591	-4.28364117961666
MRPS22	4.21902807705252	2.02993828136379	0.0463866332197138	0.0463866332197138	-4.28367580289171
LTV1	4.79270438413845	2.00679144248063	0.0488606008958114	0.0488606008958114	-4.28549225593918
LILRB1	4.8978195287809	-2.00893056467691	0.0486273118250673	0.0486273118250673	-4.28586634639246
NAA38	2.622616361308	-2.1021669493826	0.0393480905372948	0.0393480905372948	-4.28643864581251
PKD1P4	3.27737592563978	-2.06548802901665	0.0427972378741473	0.0427972378741473	-4.2874007930797
SPRED2	1.01993908942488	-2.23935421162591	0.0284992126052931	0.0284992126052931	-4.28853532017426
ZNF575	1.01061190725672	-2.21164351843637	0.0304498399885833	0.0304498399885833	-4.28934602817024
C18orf21	3.684126717155	2.02208751277041	0.047213372280693	0.047213372280693	-4.29190427075867
PTGDR	4.58717871430299	-2.00290184736366	0.0492872561399201	0.0492872561399201	-4.29267577284148
TMEM35B	4.53797778561763	-2.00337288810033	0.0492354174409366	0.0492354174409366	-4.29332044771503
PDCL3	3.94495707155312	2.014593353332	0.0480143505711401	0.0480143505711401	-4.29363684322135
ITPKC	3.04726645520463	-2.06663958229518	0.042685097896669	0.042685097896669	-4.29377662311993
CAMKK2	4.54112709145919	-2.00197953550822	0.0493888935100602	0.0493888935100602	-4.29386161076195
IGHM	3.06134837854448	-2.04825018029969	0.0445065745373469	0.0445065745373469	-4.29388920236677
SCRIB	3.95036418670881	-2.01992247823913	0.0474435828330083	0.0474435828330083	-4.29404365026006
ZHX1-C8orf76	1.11574589404512	-2.19830692127774	0.0314297650955401	0.0314297650955401	-4.29419989854779
LRRC8B	3.86855083951735	2.02003790150943	0.0474312854321392	0.0474312854321392	-4.29438287554658
TRIM74	0.134291812691648	2.25930754287782	0.0271636484715213	0.0271636484715213	-4.29501084424574
RRAGD	1.44936608232239	2.13407714669933	0.0365463340782096	0.0365463340782096	-4.29598360262874
SEMA4B	3.50897395208653	-2.02972276036834	0.046409161564406	0.046409161564406	-4.29605911187828
FAM83G	3.26012646188582	-2.04293965930674	0.0450449096824738	0.0450449096824738	-4.2960683526027
C1orf54	0.807001834329859	2.19154538151557	0.0319370675481191	0.0319370675481191	-4.29636074666966
SPIRE2	-0.788889963973133	-2.39296741612355	0.0195582935417702	0.0195582935417702	-4.29648568131053
EEF1DP2	-0.57022612481974	-2.39703524157214	0.0193600936761198	0.0193600936761198	-4.29656828677041
PKD1P1	2.65169711847271	-2.07926211314074	0.0414724627280647	0.0414724627280647	-4.2985824225678
MICALL2	0.106936359708376	-2.28212727353253	0.0257042050379522	0.0257042050379522	-4.2991278307198
TMEM220	1.35566547349727	2.13300971224159	0.036637169234476	0.036637169234476	-4.2991358073953
PTGES3P1	2.58233539301452	2.06424648622534	0.0429184264524883	0.0429184264524883	-4.29984540539722
CHCHD5	2.16172514906316	-2.09498591967676	0.0400037145166306	0.0400037145166306	-4.30083161002143
STX1A	2.40079326242984	-2.07925453290622	0.041473181907962	0.041473181907962	-4.30094104815339
HIBCH	3.56436285701484	-2.01671437404359	0.0477864787689045	0.0477864787689045	-4.30173491654402
MIRLET7BHG	-0.406486744133532	-2.35210325041084	0.0216521642717616	0.0216521642717616	-4.302479906876
ACKR3	2.23342305095482	-2.09624433756639	0.03988814127202	0.03988814127202	-4.30350717829083
LRFN4	-0.342874841247803	-2.33648720094766	0.0225036088563884	0.0225036088563884	-4.30390861151297
ZNF788P	-1.66911424201196	-2.4845982490671	0.0155071134813588	0.0155071134813588	-4.30540069413093
PDSS1	1.43339052221141	2.13371688037099	0.0365769695920697	0.0365769695920697	-4.30561637626818
DARS1-AS1	0.220324995314691	2.23913668045666	0.0285140862381428	0.0285140862381428	-4.30617802099317
ZNF726	1.24131665659933	2.1390646250877	0.0361245120723947	0.0361245120723947	-4.30688330096897
PDE4DIPP6	-0.69393758512881	-2.34231907231164	0.0221822117559024	0.0221822117559024	-4.30897669934635
PCCA-DT	-0.96779797945953	2.33097714944818	0.0228110668466396	0.0228110668466396	-4.31043011091591
PRSS30P	2.10495865904827	-2.07763233858082	0.041627337386185	0.041627337386185	-4.31049047780677
OLFM2	1.6700230570754	-2.11146582951862	0.038512985995833	0.038512985995833	-4.31210910118947
OPRL1	0.654394502453028	-2.20461417252532	0.0309629341294727	0.0309629341294727	-4.31340187819933
DDX50P1	0.400628274581834	2.18320955027891	0.0325723551455598	0.0325723551455598	-4.31414917359192
SNX24	1.21635468757797	-2.12373088351302	0.0374350880747256	0.0374350880747256	-4.31508600411803
DUBR	0.288455305114819	-2.22180092417591	0.0297216175149226	0.0297216175149226	-4.31523109267507
EDA	1.97296277337982	2.05308011425046	0.0440217870727951	0.0440217870727951	-4.31568259792215
RFX1	2.8221039850059	-2.01045432665058	0.048461716856121	0.048461716856121	-4.31569059138854
FANCE	3.01331857043013	-2.00222618812131	0.0493616951648879	0.0493616951648879	-4.31583926155045
FUT7	1.00023324966758	-2.178979501238	0.0328989481100681	0.0328989481100681	-4.31595776229115
OR2A9P	2.00124960949128	-2.06773408778718	0.042578748942294	0.042578748942294	-4.31750789129298
ALDH1B1	2.43982324868432	-2.02704842961167	0.0466894931498079	0.0466894931498079	-4.31867566053606
CXCR1	1.25286407024379	-2.10509250758762	0.0390836753817865	0.0390836753817865	-4.31910327160384
ARHGEF35-AS1	0.486348483747266	-2.20634771471288	0.0308356972258097	0.0308356972258097	-4.31930176314786
PJVK	0.966254705792429	2.11084475234023	0.0385682790707347	0.0385682790707347	-4.31979623524416
CHPF	0.723228783678595	-2.15800228868378	0.0345612622052014	0.0345612622052014	-4.32179859272754
TNFRSF4	-1.61855944815561	-2.46418469301188	0.0163378939036647	0.0163378939036647	-4.32200742397519
DDAH2	2.3594726186739	-2.02569203588593	0.0468322307402967	0.0468322307402967	-4.32201045332685
KIR2DL1	2.18847466951803	-2.02107703987013	0.0473206971520541	0.0473206971520541	-4.32239554915132
SPIB	-1.45913168834135	-2.36984301920431	0.0207198207368453	0.0207198207368453	-4.32315993847894
PSPN	0.792350947715873	-2.16250029801902	0.0341987671566662	0.0341987671566662	-4.32329380494974
FTH1P10	-0.495858715773968	2.25491024214754	0.0274531390904536	0.0274531390904536	-4.32348991824891
CACNB4	-0.814419620023035	2.37931408967885	0.0202368534304296	0.0202368534304296	-4.32365748983246
SCARF1	-0.661193920706757	-2.31574283939215	0.0236806449141292	0.0236806449141292	-4.3236721684953
MRM1	1.92169117240879	-2.04386457267292	0.0449507480017936	0.0449507480017936	-4.32432057767775
MIR223HG	0.523354315054667	-2.17857188638587	0.032930570121568	0.032930570121568	-4.32503737611913
MCPH1-DT	0.122130625064021	-2.20929006513825	0.0306207880640779	0.0306207880640779	-4.3254014894519
BBC3	1.39821351565993	-2.07288816548668	0.042081021813916	0.042081021813916	-4.32585577467129
DACT1	0.971672694470649	2.14033911472059	0.0360174039160709	0.0360174039160709	-4.3263971060016
FMC1	1.39088186274012	-2.06858741350829	0.0424959935704236	0.0424959935704236	-4.32801551325258
FBXW9	0.105133567039294	-2.19169865680381	0.031925488604797	0.031925488604797	-4.32816871356303
POP7	2.20513610294848	-2.00810371009854	0.0487173735397553	0.0487173735397553	-4.32968828574409
SYCP3	-0.0231928141678396	2.20946592768141	0.0306079848358086	0.0306079848358086	-4.33228074337876
PLS1	1.48407099978132	2.05454298521513	0.0438758590437422	0.0438758590437422	-4.33245696578941
GSEC	0.490203116813024	-2.15975413661679	0.0344196833909222	0.0344196833909222	-4.33342045962829
SLC25A27	-0.318242024156981	2.19391864868823	0.0317581950127388	0.0317581950127388	-4.33400003568657
SNHG26	1.46510400953762	2.0154320104145	0.0479241380896256	0.0479241380896256	-4.33617226896486
MAGI2	-0.982771962263489	-2.31665693551945	0.0236276501506267	0.0236276501506267	-4.33639888514858
ADGRB2	0.759285213585718	-2.10749363584684	0.0388678133007254	0.0388678133007254	-4.33752543623846
CHRNA5	-1.45294844011469	2.33150848350108	0.0227812569189122	0.0227812569189122	-4.33805882942775
DTX4	1.02982664984851	-2.06330340384148	0.0430106800969954	0.0430106800969954	-4.33938273138915
IGHD	-0.868035796744506	-2.28838607112164	0.0253162375359215	0.0253162375359215	-4.33961030554312
ANKRD50	0.776022261715105	2.08768064904203	0.0406803862033634	0.0406803862033634	-4.34080193892322
GLIS3	1.00137025140451	2.04095257519124	0.045247782078334	0.045247782078334	-4.34082396502181
LINC00562	-0.834072966243255	2.22118126814591	0.0297656003301529	0.0297656003301529	-4.3409245658351
MAFIP	0.010901878786815	-2.14949210966769	0.0352562900493624	0.0352562900493624	-4.34800242913744
LINC02846	-0.606077546486836	-2.21713901927385	0.0300539237187918	0.0300539237187918	-4.34859624156562
BTBD19	0.165048115111226	2.11286341540286	0.0383888140575218	0.0383888140575218	-4.34888464248444
BOK	0.0608489129474194	-2.13226423580049	0.0367007234285373	0.0367007234285373	-4.35015302111152
DPF3	0.357579039918357	-2.09009387691946	0.0404557645519416	0.0404557645519416	-4.35111148218452
GATA6	-1.53861441400648	-2.29800145287104	0.024730298742445	0.024730298742445	-4.35312236890882
LYL1	0.129111055327004	-2.1012986766729	0.0394268642983899	0.0394268642983899	-4.35368673629679
RMRP	-0.302179701697651	-2.1448084093223	0.0356439894998392	0.0356439894998392	-4.35375728147106
LINC02352	-0.638643406467296	-2.18869344047367	0.0321531855767304	0.0321531855767304	-4.35510513213222
ZNF774	-0.965266558321272	-2.23885555363984	0.0285333183344971	0.0285333183344971	-4.35564819718178
RLN1	-0.712321128302783	-2.18860897023745	0.032159606168421	0.032159606168421	-4.3577968718863
C17orf58	0.228637532964557	-2.06467597188333	0.0428764702861831	0.0428764702861831	-4.35928034626037
PMS2P5	-1.39599792770236	-2.21194669764911	0.0304278789965178	0.0304278789965178	-4.36011288501364
MYO1A	-1.51499365775526	2.25784271494561	0.027259782846347	0.027259782846347	-4.36086938517381
MPPED2	-0.688184493130492	2.12862317358627	0.0370125174250277	0.0370125174250277	-4.36251186670924
TFIP11-DT	0.327841471688476	-2.04264197532178	0.0450752518434931	0.0450752518434931	-4.36424970393243
SGK2	-0.484672803693273	-2.15147232195784	0.0350934856244428	0.0350934856244428	-4.36557716079768
PSPH	0.817722764260602	-2.00312933098289	0.0492622154011507	0.0492622154011507	-4.36566020064884
C7orf61	-1.52586950741836	-2.25409181723641	0.0275073184915809	0.0275073184915809	-4.36685810545808
CIART	-1.08496157767656	-2.16854101496579	0.0337171759952896	0.0337171759952896	-4.36977784586431
C17orf100	0.185962603144839	-2.02250124372166	0.0471694893271653	0.0471694893271653	-4.37071212847188
HSD17B6	-1.21292499858575	-2.17739006652114	0.0330224040145848	0.0330224040145848	-4.37087136720184
OSCAR	0.435994340572568	-2.00273941142767	0.0493051433015787	0.0493051433015787	-4.37195878508606
C1S	0.4218874691152	1.99861969115862	0.0497606654503042	0.0497606654503042	-4.37208726600943
JAG2	-0.178966243522989	-2.06494708234568	0.0428500039481136	0.0428500039481136	-4.37357874193323
ADAM28	0.32966622619952	-2.00840382507191	0.0486846682122925	0.0486846682122925	-4.37472344591585
GPR150	-0.568386154742172	2.12126148558452	0.0376499721795599	0.0376499721795599	-4.37620065661582
H2BC5	0.0387637207167654	-2.04676071950665	0.0446570002722645	0.0446570002722645	-4.37650402036836
GOLGA8S	-1.06178764505251	-2.15057915068328	0.03516683684257	0.03516683684257	-4.37672806325663
VCAM1	-0.477724454222968	2.07512286465958	0.0418667875372887	0.0418667875372887	-4.37745846876969
SH3PXD2B	-1.51829992761329	-2.22878349636188	0.029229935771354	0.029229935771354	-4.37763241492426
TMEM14B-DT	-1.70179732292502	-2.22909718849485	0.0292080159512863	0.0292080159512863	-4.37793135327771
YEATS2-AS1	-1.3649691140302	2.10995128229386	0.0386479436782048	0.0386479436782048	-4.37827416237065
PKD1P2	-0.0816238196009068	-2.01632613707685	0.0478281193561369	0.0478281193561369	-4.37865243304212
RTN4R	-1.19506525562472	-2.12402393675631	0.0374096579206524	0.0374096579206524	-4.38181725732132
SAC3D1	0.0606965548748038	-2.01093144484859	0.0484099656700879	0.0484099656700879	-4.38209792831716
CCNJL	-0.710557245472466	-2.02807462007514	0.0465817528416896	0.0465817528416896	-4.39035828440292
CLIC2	-1.03989373040254	-2.0742894362372	0.0419465753115849	0.0419465753115849	-4.39354412621186
PBK	-1.71512572609702	-2.14449470825341	0.0356700889182938	0.0356700889182938	-4.39452490577941
PAX5	-1.52876875676857	-2.10964043458956	0.0386756933525659	0.0386756933525659	-4.39555102881087
EPAS1	-0.0934033395607273	-2.00997665210342	0.0485135759825001	0.0485135759825001	-4.39864874024643
FKBP1B	-0.438676312008264	-2.0068496190217	0.0488542435713498	0.0488542435713498	-4.39883821665349
ZNF559-ZNF177	-1.15553831706819	-2.07762566682561	0.0416279724194127	0.0416279724194127	-4.39966118252362
CABYR	-1.52571941452475	-2.08847135861202	0.0406066686797591	0.0406066686797591	-4.40081475363284
GHET1	-1.59431890691646	-2.09718128650342	0.0398022800455659	0.0398022800455659	-4.40089912384474
UBTD1	-1.11033027697523	-2.00330757520682	0.0492426024219536	0.0492426024219536	-4.4137841443991
PLEKHN1	-1.61602772054845	-2.0091521974614	0.0486031957033467	0.0486031957033467	-4.42346867743721
TMEM249	-1.75143396980933	-1.99872454323509	0.0497490272241894	0.0497490272241894	-4.42607152281196

## Sheet: RNA-seq CD8+ HC PP-3rd
gene	AveExpr	t	P.Value	adj.P.Val	B
STAT1	8.59928537484228	-4.96455043166752	5.10618368818213e-06	5.10618368818213e-06	3.12232793882584
PDE4B	6.3104424616922	-4.61064773703905	1.88830627167626e-05	1.88830627167626e-05	2.0995690975545
MYB	2.9617245768477	-4.24110216949252	7.06388774904205e-05	7.06388774904205e-05	0.935167644918875
ZNF625	-0.586279970282984	4.32084427875922	5.33706678245167e-05	5.33706678245167e-05	0.549571836989094
GBP1	7.20082874463904	-4.03581378421703	0.000143642916185468	0.000143642916185468	0.547657468136156
SLIT1	-1.00716016720151	4.27711580463285	6.22583006556774e-05	6.22583006556774e-05	0.376258212365117
LINC02846	-0.606077546486836	4.02982779180892	0.000146607560289557	0.000146607560289557	-0.0605516332711913
KLRK1-AS1	-1.62484532264632	4.06168291374364	0.00013148164250955	0.00013148164250955	-0.169728504530352
MTHFD2	4.11631874253645	-3.75364690352082	0.00036977756354783	0.00036977756354783	-0.237152944731118
LINC02908	1.62408433877363	3.81823670992054	0.000298768472380835	0.000298768472380835	-0.261506620491308
RIMBP3B	-1.2761300262517	3.91959304079492	0.000212971849662524	0.000212971849662524	-0.370882014299679
BCL2	7.62996144690067	-3.67307144748845	0.000481123466873334	0.000481123466873334	-0.380480138015007
P3H4	2.03155876853735	3.68807576151834	0.000458218263145652	0.000458218263145652	-0.512623996511416
EFNA3	-0.334717234910826	3.80531516654558	0.000311838045351708	0.000311838045351708	-0.516386717507581
DNASE1L2	-0.947968680001111	3.84989786144191	0.000268925177681285	0.000268925177681285	-0.53850511042611
SLC2A1-AS1	-0.358422510674997	3.78650259793938	0.000331848685411821	0.000331848685411821	-0.587419838691588
MISP3	0.0940948643847896	3.64757555907046	0.000522569377437046	0.000522569377437046	-0.800702839344299
KCTD11	3.06510448910147	3.51633707123884	0.000795522022344096	0.000795522022344096	-0.858380534885296
IGHG2	-0.0361402250414264	3.6573111980813	0.000506356766610468	0.000506356766610468	-0.881866051336667
CHRNA10	0.0256200878526217	3.61550775219898	0.000579541660962581	0.000579541660962581	-0.889145690670824
CATSPER3	-1.45987298498118	3.68562448706851	0.000461887836566321	0.000461887836566321	-0.972469593096931
PRR22	-0.560448510860328	3.57746122246982	0.000654811523780483	0.000654811523780483	-0.993510200019869
CDK6	6.66531288394143	-3.41046128297527	0.00110944830686475	0.00110944830686475	-1.02600730603933
ZHX1-C8orf76	1.11574589404512	3.45803778049172	0.000956109979144208	0.000956109979144208	-1.10677254974873
MAP1LC3A	-0.58075849085043	3.51338101858824	0.000803007420700497	0.000803007420700497	-1.20082620912709
SCUBE3	-0.466146168098632	3.46126816311694	0.000946461633094794	0.000946461633094794	-1.26993982168043
AJM1	1.22209236376055	3.38044216064584	0.00121786854139092	0.00121786854139092	-1.27594418748468
LRRC34	-1.15443318760134	-3.48684776608853	0.000873253844574	0.000873253844574	-1.31342140604276
CDHR2	0.439061410390941	3.38734214780366	0.0011920961095874	0.0011920961095874	-1.31903224572519
H2BC19P	-1.56550993178348	3.51801976319598	0.000791290689102831	0.000791290689102831	-1.32786358074312
PC	1.2641623836797	3.34274060052676	0.00136823711662354	0.00136823711662354	-1.34386968984836
TCAF2	5.14287015935829	-3.2775826802461	0.00167016182363234	0.00167016182363234	-1.34900024807434
ZNF74	3.74526640600909	3.24513075853702	0.00184294600344966	0.00184294600344966	-1.45086340729672
CYP4F12	-0.775326625830422	3.38248920071391	0.00121016815935611	0.00121016815935611	-1.46397946409315
ISOC2	1.89558071793889	3.25213055332865	0.00180431341213834	0.00180431341213834	-1.50602700781497
IZUMO4	1.60213508798385	3.24429011068875	0.00184763755185003	0.00184763755185003	-1.54038082023459
ADGRB2	0.759285213585718	3.26451555294914	0.0017378176636156	0.0017378176636156	-1.55503790129651
TRGV8	1.04082886351996	3.27562318686277	0.00168014681707326	0.00168014681707326	-1.56192459626824
PFN1P2	-1.56449546533451	3.35416710019576	0.00132090745134465	0.00132090745134465	-1.58259270352598
UBALD1	2.63969408121862	3.19320416935248	0.00215475051822463	0.00215475051822463	-1.60296489201041
GATA6	-1.53861441400648	3.32142814268034	0.00146081909412912	0.00146081909412912	-1.6591738092835
PKN3	1.88403877636272	3.17973140505964	0.002243382258076	0.002243382258076	-1.65993232132408
OPLAH	-1.9479360984412	3.31066437115413	0.0015097912874593	0.0015097912874593	-1.71610644854232
NHLH1	-1.61224064218293	3.30270182164538	0.00154700950251648	0.00154700950251648	-1.71709930999065
H2BC5	0.0387637207167654	3.19380746392352	0.00215085953134017	0.00215085953134017	-1.7644900919089
ATXN1-AS1	-0.805852674592712	3.24471184980989	0.00184528247873226	0.00184528247873226	-1.78297580103146
SLC25A10	0.0496413477154192	3.18167227706908	0.00223040676364559	0.00223040676364559	-1.80044344846295
DACT1	0.971672694470649	-3.14558240896074	0.00248357326117726	0.00248357326117726	-1.82101406709323
ABCA6	-1.41063673885864	-3.21846422718261	0.00199735638461224	0.00199735638461224	-1.82957025243901
EDA	1.97296277337982	-3.08067519893273	0.00300776536195141	0.00300776536195141	-1.8670599982485
RASGRF2-AS1	-1.22702454995118	-3.17671601530561	0.00226368171429308	0.00226368171429308	-1.89517023282749
RPS7P10	-0.979262773669541	-3.16114163216939	0.00237129566284532	0.00237129566284532	-1.92301953179543
SGK2	-0.484672803693273	3.14215313995303	0.002508979411954	0.002508979411954	-1.92515795199229
MTHFD1L	2.82558742858603	-3.03138665599613	0.00347291609115808	0.00347291609115808	-1.93984298769939
CHPF	0.723228783678595	3.07857199672014	0.00302636475238319	0.00302636475238319	-1.94056894573636
HIC1	-0.286188477431093	3.10804063159467	0.002775285946288	0.002775285946288	-1.95411186965731
ZNRD2	2.9351188380763	3.01174311353945	0.00367630951857366	0.00367630951857366	-1.97781182148816
MBD3	3.94734709856411	2.9975823847283	0.0038297442101224	0.0038297442101224	-1.98937223573226
LARGE1	-1.32488029073166	3.11535800046026	0.00271602871053673	0.00271602871053673	-2.01101498271716
C19orf71	-0.725448484616046	3.08704129329257	0.00295211550249177	0.00295211550249177	-2.03156021869769
ADAP1	2.90737376818592	2.98195712252843	0.00400594048522378	0.00400594048522378	-2.04510659537829
TNFSF8	5.54145079712913	-2.96224690264508	0.00423893561746346	0.00423893561746346	-2.04816085597105
PDE4DIPP6	-0.69393758512881	3.07124870247295	0.00309196777988614	0.00309196777988614	-2.05381134855838
GLIS3	1.00137025140451	-3.00297659030671	0.00377060827012835	0.00377060827012835	-2.06786918356868
CCDC85B	0.210458229336651	3.02527116817683	0.00353508628037764	0.00353508628037764	-2.07037998809575
SPINT1	0.273294388731586	3.05431444865065	0.00324877884585724	0.00324877884585724	-2.07058705258313
MIRLET7BHG	-0.406486744133532	3.04379796174209	0.00334985855490228	0.00334985855490228	-2.09332578440437
CAPN15	4.64894454003322	2.94222095980162	0.00448848539873706	0.00448848539873706	-2.09927122957418
SMIM11B	3.37644528707809	-2.95067837181771	0.0043814786672586	0.0043814786672586	-2.10100153053613
SMAP2	8.18123408355072	-2.92999739969234	0.00464742720564472	0.00464742720564472	-2.11190595151166
RTN2	-0.843825981062253	3.04767475852592	0.00331226045030564	0.00331226045030564	-2.11845245416116
HNRNPA1P7	2.30856006695218	-2.95068915901375	0.00438134370594663	0.00438134370594663	-2.12611070646779
CHTF18	3.19761684953179	2.9383420866213	0.00453836810134694	0.00453836810134694	-2.12741080991707
ZNF865	3.03720890893614	2.93461775380951	0.00458674621842029	0.00458674621842029	-2.1362993035161
STRADB	4.28452002447286	-2.92384531365955	0.0047293791884633	0.0047293791884633	-2.14221624185894
HMGN3-AS1	-1.24585460550519	-3.03548710761514	0.00343180233830594	0.00343180233830594	-2.14298346457295
GPSM1	0.854280174409841	2.96869970128662	0.00416130745626512	0.00416130745626512	-2.14891781986491
NAMPT	4.60415547186777	-2.91756193064676	0.00481445936586623	0.00481445936586623	-2.15252728713139
LIME1	3.25840259423812	2.92474152533581	0.00471735807402343	0.00471735807402343	-2.15764504640284
MIA	-1.12740591559025	3.05204574996603	0.00327034111212828	0.00327034111212828	-2.16347681059842
FKBP5	7.50867172956337	-2.90251530087307	0.0050239873343332	0.0050239873343332	-2.17155660606962
TPRN	1.72711360606941	2.93641270033237	0.00456337100807253	0.00456337100807253	-2.17362682852918
GBP2	8.23585123126258	-2.89672336140448	0.00510686534003383	0.00510686534003383	-2.18314175205191
SHB	-1.07457493108702	3.02102398151073	0.00357887089979009	0.00357887089979009	-2.18335076490988
IRF4	4.00385687352613	-2.89687934600617	0.00510461686404426	0.00510461686404426	-2.20111333065823
SAP25	3.72312024318362	2.89285983957489	0.00516284995389246	0.00516284995389246	-2.2118366419367
LRRC8B	3.86855083951735	-2.89312527752293	0.00515898553633584	0.00515898553633584	-2.213555817403
PKD1P2	-0.0816238196009068	2.95157089769932	0.00437032507437068	0.00437032507437068	-2.22428642258551
PKD1P4	3.27737592563978	2.8842783186941	0.00528923586699132	0.00528923586699132	-2.23996118413029
HSPA9	7.5575563276911	-2.8688848681118	0.00552313165181891	0.00552313165181891	-2.24199584805602
PARP9	6.93151162577547	-2.86867349079099	0.00552640886409069	0.00552640886409069	-2.24366820109571
SCRIB	3.95036418670881	2.87118442021393	0.00548759491151329	0.00548759491151329	-2.25636109339705
DSEL	4.36047508768882	-2.86778067387737	0.00554027098365782	0.00554027098365782	-2.25777796747598
CLDND2	1.49055935335959	2.89608198105024	0.00511612028936175	0.00511612028936175	-2.2624711506937
PSPN	0.792350947715873	2.89875547592438	0.00507764455572475	0.00507764455572475	-2.30204814893759
SNAPC2	2.29614099396961	2.86117836519665	0.00564378049794106	0.00564378049794106	-2.30963130003288
MB21D2	1.61609181674868	-2.86755606936067	0.00554376330297361	0.00554376330297361	-2.31989582040318
PCDH1	1.27680791560107	2.85981937971393	0.00566530656157985	0.00566530656157985	-2.33202712910315
JAG2	-0.178966243522989	2.89962960814544	0.00506512258127445	0.00506512258127445	-2.34075093764685
HAGHL	2.06940171219215	2.84110051886487	0.00596961769692735	0.00596961769692735	-2.34883107956257
SPIRE2	-0.788889963973133	2.91280777896219	0.00487977181460385	0.00487977181460385	-2.35310155059272
CORO1B	3.08324376119103	2.82827286406925	0.00618677831416246	0.00618677831416246	-2.35711898965868
NOXA1	-0.832424797158769	2.91618111485541	0.00483334514765793	0.00483334514765793	-2.35750416812719
FNBP1L	-0.935690733701042	-2.91413173875817	0.0048615014044566	0.0048615014044566	-2.36447603242038
ITGA1	2.94015607495806	-2.82799484199174	0.00619156451894015	0.00619156451894015	-2.36529454783292
HSPA1B	1.92177385852886	2.83859642001818	0.00601145004225597	0.00601145004225597	-2.36554486998022
TNFRSF4	-1.61855944815561	2.94972256619064	0.00439345230068188	0.00439345230068188	-2.37746631590131
TBL3	3.35835771470886	2.81561586878098	0.00640815835244404	0.00640815835244404	-2.37899459136749
SLC26A11	5.30400861230052	2.80036291617265	0.00668462020466274	0.00668462020466274	-2.39066500648256
ENDOG	1.20795265424229	2.82958587435262	0.00616422058889259	0.00616422058889259	-2.40606785753897
ACD	4.01624139888948	2.79459614521094	0.00679196998962802	0.00679196998962802	-2.41256424402048
GNB1L	0.712785100630033	2.82996502114074	0.00615772089452284	0.00615772089452284	-2.42764987780823
PLEKHA4	0.221354327345441	2.83937890946407	0.0059983492023483	0.0059983492023483	-2.43273136720609
GBP1P1	-0.128152353922873	-2.8492860244359	0.00583473886848975	0.00583473886848975	-2.44657972801753
ARPIN-AP3S2	1.32223789985434	2.83205244885422	0.0061220491179163	0.0061220491179163	-2.45161506870379
PLPP1	2.57799377154683	-2.77955600346966	0.00707944292101934	0.00707944292101934	-2.46208279493552
TSPEAR-AS2	-1.22552797656932	-2.86752031069116	0.00554431949299309	0.00554431949299309	-2.46811135280381
SH2D3C	5.76582675972999	2.75495721289327	0.00757378725524875	0.00757378725524875	-2.48330757775317
CKLF-CMTM1	-1.29191501619441	2.86667902530673	0.00555741970505277	0.00555741970505277	-2.49231558160287
H1-10	4.36252869719183	2.75337889981094	0.00760656146610928	0.00760656146610928	-2.49251332435072
ACADS	2.32614763345301	2.76539159716856	0.00736035101563349	0.00736035101563349	-2.49806742265445
NAGS	-1.15889772445321	2.8608113330286	0.00564958676593232	0.00564958676593232	-2.49889366115494
FADS2	2.5692335373094	2.74854369295327	0.00770777715292751	0.00770777715292751	-2.52530267185171
RINL	5.6032504661329	2.7305779758629	0.00809476204656375	0.00809476204656375	-2.53312629484963
TRUB2	4.15152725516919	2.7315251467933	0.00807392363963503	0.00807392363963503	-2.53918420474231
EML2-AS1	-0.595742011638411	2.81321949550023	0.00645088464338837	0.00645088464338837	-2.54055810418979
GBP4	7.4042970376739	-2.7229614168403	0.0082641298537788	0.0082641298537788	-2.54544113034345
LLGL2	5.16341902094319	2.71716371649864	0.00839521895256287	0.00839521895256287	-2.56149675108707
WDR18	2.35267012786709	2.72913526605815	0.00812659727732785	0.00812659727732785	-2.56726423597064
NFKBIZ	6.74400123605161	-2.70920038893096	0.00857837525473457	0.00857837525473457	-2.57389575254715
CD55	6.32805071741146	-2.70629265923896	0.00864615843633044	0.00864615843633044	-2.5800694270076
RN7SL2	2.68981093528717	2.70786050927215	0.0086095491100279	0.0086095491100279	-2.59943624615885
DDX21	6.82809538616962	-2.69592261706711	0.00889190393779595	0.00889190393779595	-2.60053920327849
EEF1DP2	-0.57022612481974	2.77108162994979	0.00724629960995305	0.00724629960995305	-2.60850525158937
ARMC12	0.0809825417235184	2.74307851236745	0.00782366523839815	0.00782366523839815	-2.61324363593875
GALK1	1.44741082454333	2.71773076932373	0.0083823141678137	0.0083823141678137	-2.61404990948384
LIN7B	0.646120199711833	2.72444150608104	0.00823096571328041	0.00823096571328041	-2.62361877651809
MRPL4	3.54623242233336	2.69100467575498	0.00901066375425525	0.00901066375425525	-2.6245571462871
ACTR3B	2.20261405755191	2.70326566397572	0.00871724167779283	0.00871724167779283	-2.62499346774599
TEDC1	1.69202326314371	2.70208177307659	0.00874518810840864	0.00874518810840864	-2.63289785341121
PROM2	-0.802996284510366	2.75083614430373	0.0076596362226147	0.0076596362226147	-2.63568778540883
MASTL	3.28925366455406	-2.68618574407234	0.0091284359665623	0.0091284359665623	-2.63871031158616
MICALL2	0.106936359708376	2.71773657082139	0.00838218223323614	0.00838218223323614	-2.66063358678786
SCN11A	-1.21743427787879	-2.75476397846318	0.00757779286722017	0.00757779286722017	-2.66611374352156
TVP23C-CDRT4	1.43719184362555	2.6920470977146	0.00898537074423935	0.00898537074423935	-2.6709816183191
ATP5F1D	3.12008742035027	2.66725465398976	0.00960482995027504	0.00960482995027504	-2.6753834195758
RASSF7	3.64169178929222	2.66447069753058	0.00967676845781045	0.00967676845781045	-2.67595921069629
PRSS30P	2.10495865904827	2.67247547991184	0.00947123507101525	0.00947123507101525	-2.6832092011025
LCN12	0.296991351756592	2.7032634856382	0.00871729302367615	0.00871729302367615	-2.68661306579818
LINC00598	-0.976177045082957	-2.72330580137751	0.00825640238334675	0.00825640238334675	-2.69915061132756
LCAT	2.28858006693177	2.65982689518792	0.00979785985172655	0.00979785985172655	-2.70137458421497
GZMM	4.78302593091008	2.6476342484647	0.0101223953120365	0.0101223953120365	-2.70192721563215
GSEC	0.490203116813024	2.69150113210366	0.00899860979015941	0.00899860979015941	-2.7021400244233
LINC02352	-0.638643406467296	2.71041811326444	0.00855013303523378	0.00855013303523378	-2.71727991821881
HIKESHI	4.48902834431262	2.63670754418921	0.0104215198354256	0.0104215198354256	-2.72523661436703
CRYBG1	6.99604288711248	-2.62989460948336	0.0106120761339742	0.0106120761339742	-2.7321638008423
TBC1D3D	1.34969321980935	2.65491614591041	0.0099274130765828	0.0099274130765828	-2.73651054718756
CCDC141	2.6079281366657	-2.63731963250775	0.0104045532049923	0.0104045532049923	-2.73814017343745
MUS81	5.49107051801653	2.6278932354655	0.0106686533131118	0.0106686533131118	-2.73820749374137
KIFC3	1.12210237577074	2.64971179077701	0.010066413860364	0.010066413860364	-2.74050139037895
ZNF296	-1.24308813589949	2.71957017908275	0.00834057833923684	0.00834057833923684	-2.74291161115259
MFSD3	0.727198319717536	2.65422561151478	0.00994575508686036	0.00994575508686036	-2.74688998890407
CCDC183	-0.645290156477566	2.68957374576144	0.0090454892908303	0.0090454892908303	-2.74928368720555
CRACDL	-0.936274027294234	2.69901988754673	0.00881784580477375	0.00881784580477375	-2.75529073417265
CEMIP2	6.56181782346075	-2.61701702227687	0.0109809383559221	0.0109809383559221	-2.75817047994572
GPR173	-0.807503654203238	2.68227903172146	0.0092249435896695	0.0092249435896695	-2.76480330296064
ZMYND19	3.50683361696454	2.61701717332117	0.0109809339619497	0.0109809339619497	-2.76802694604226
THAP8	0.9639086045247	2.64566026597152	0.010175848742952	0.010175848742952	-2.76841473500289
GTF2B	5.02402904272039	-2.61241948502829	0.0111154261283719	0.0111154261283719	-2.76949554894132
TAS1R3	-0.408340516888129	2.66477894486482	0.00966877911497219	0.00966877911497219	-2.77913519459587
MAGI2	-0.982771962263489	2.68793592548714	0.00908550087589278	0.00908550087589278	-2.78078160275436
SNAPC4	3.68848376088771	2.60828831297959	0.0112375462187575	0.0112375462187575	-2.78321671216629
TRAPPC5	1.59160832188514	2.62256462733734	0.010820628543497	0.010820628543497	-2.78327622160357
MIF	2.79029859317945	2.60860831884307	0.0112280432820044	0.0112280432820044	-2.79170712859
NUBP2	3.62346191746416	2.6026842228219	0.0114051543398421	0.0114051543398421	-2.79500387482321
FAR2P2	0.50701064965902	2.63381402232182	0.0105020674092719	0.0105020674092719	-2.7953667915652
RN7SL1	2.31698459804063	2.60622801378811	0.0112989042413205	0.0112989042413205	-2.79923856380059
ZNF341	2.40038681248876	2.60096926692709	0.0114568972117745	0.0114568972117745	-2.81035317824955
PCSK4	0.105506123816899	2.63081536085227	0.0105861390244646	0.0105861390244646	-2.81294230120029
AFAP1L1	-1.33407081799549	2.6769401079275	0.00935833721083659	0.00935833721083659	-2.81985489181335
PPM1F-AS1	-1.26792040165932	2.66400124598663	0.00968894755266172	0.00968894755266172	-2.81987971246453
CUX2	-0.315207140913423	-2.65211514827961	0.0100020048515674	0.0100020048515674	-2.82030393679944
SERPINB8	3.93979607829504	-2.58602875366228	0.0119167694978975	0.0119167694978975	-2.82510411111313
SNHG19	-0.618698289672491	2.6444669114114	0.0102082880885773	0.0102082880885773	-2.82759729776883
TRAK2	6.72677068672737	-2.58138149813025	0.0120631891054514	0.0120631891054514	-2.82773821493639
CDKL3	-1.52471834558655	2.65763189412502	0.00985557578248398	0.00985557578248398	-2.83166800412129
SCAND1	1.97458819916655	2.59215419753352	0.0117262392789014	0.0117262392789014	-2.83632474419621
THADA	5.67088337462128	-2.57571903370486	0.0122437976548687	0.0122437976548687	-2.83988943833435
MRPL41	1.99258745816899	2.58676798750705	0.0118936278192915	0.0118936278192915	-2.84358299708897
GATD1	4.85568086215535	2.57443550683398	0.0122850758443711	0.0122850758443711	-2.8443279210482
TRO	0.49929330629367	2.60853118315661	0.011230333245798	0.011230333245798	-2.84594759948385
CIAPIN1	5.40300444428241	-2.57013987806892	0.0124241418649866	0.0124241418649866	-2.85088343392151
SSBP4	4.46900334217239	2.57149510816322	0.012380114654607	0.012380114654607	-2.85092334993046
KLHL13	-0.266670173322416	-2.61807290680846	0.0109502610246157	0.0109502610246157	-2.86141535857337
SYTL1	6.60169083094026	2.56101500543831	0.0127242910535248	0.0127242910535248	-2.8673469987913
TMEM249	-1.75143396980933	2.64828773122606	0.0101047560789705	0.0101047560789705	-2.86937286798751
POP7	2.20513610294848	2.56510663096267	0.0125889005298481	0.0125889005298481	-2.88076913864878
GFOD2	3.86709513333879	2.5559735928103	0.0128929214555651	0.0128929214555651	-2.88425999352423
TXNIP	11.8333935756092	-2.55043979101807	0.0130803476368655	0.0130803476368655	-2.88915198742696
ZNF805	2.83010280890375	-2.55432245918336	0.0129485883036347	0.0129485883036347	-2.89276449021487
MEX3D	-0.328577879074065	2.59826437943963	0.0115389410519728	0.0115389410519728	-2.89634770620387
TRAV18	-0.671180098834056	2.60188496597009	0.0114292427019669	0.0114292427019669	-2.89782240949521
CCNQ	2.98764364378058	2.55022688997021	0.0130876074364828	0.0130876074364828	-2.90003830308773
AHDC1	3.33858404980508	2.54707946517638	0.0131953587530184	0.0131953587530184	-2.9028304320516
HSD17B6	-1.21292499858575	2.61388731810099	0.0110723271476517	0.0110723271476517	-2.90295751503369
PDLIM7	1.94337264816152	2.55420075151877	0.0129527001872708	0.0129527001872708	-2.90422983250943
RN7SL832P	-1.64189525111066	2.62375443781833	0.0107865247451601	0.0107865247451601	-2.90448384057067
KIF1C-AS1	-1.12815055720848	2.6088071746724	0.0112221417102085	0.0112221417102085	-2.90767480816357
IGFLR1	4.28688477547624	2.54072891956935	0.0134152136386955	0.0134152136386955	-2.91048512662477
MTG2	4.05694621728548	2.54046604608366	0.0134243852297703	0.0134243852297703	-2.91177062985642
SPRED2	1.01993908942488	2.56291164881348	0.012661368719234	0.012661368719234	-2.91251827370165
ECI1	1.77439797033313	2.54995040653474	0.0130970407971348	0.0130970407971348	-2.91695921482403
SELENOO	3.31503794263252	2.53907701274242	0.0134729424146609	0.0134729424146609	-2.9178011899995
DENND4A	6.23738046315977	-2.53156814414301	0.0137381925818816	0.0137381925818816	-2.92442133402262
BTG1-DT	2.14834931175587	-2.53871381633077	0.0134856650163844	0.0134856650163844	-2.92576194736584
GPR68	3.69760376985007	2.53117279201776	0.0137522881979721	0.0137522881979721	-2.93151314730653
AGAP3	3.69445324323816	2.52891180537632	0.0138331511245101	0.0138331511245101	-2.9347795490927
SVBP	2.92032192092215	-2.52998782287988	0.0137946145631366	0.0137946145631366	-2.93692363139965
ZNF250	2.6674880872179	-2.52802771460742	0.0138648867321907	0.0138648867321907	-2.94274479351672
RGS14	6.16484353859976	2.51927284271233	0.0141827214237496	0.0141827214237496	-2.94791619666153
FBXW9	0.105133567039294	2.55564101362544	0.0129041166907219	0.0129041166907219	-2.94815047283663
TRIM47	1.11819973478977	2.54079862719682	0.0134127825069662	0.0134127825069662	-2.95000187221403
EPSTI1	5.20061186853679	-2.51837131287753	0.0142158209201396	0.0142158209201396	-2.95035391602316
MUC1	1.28389752788109	-2.53475294664914	0.0136251189068435	0.0136251189068435	-2.95379836397899
IRAG2	5.64686783837418	-2.51546915203679	0.0143228470744806	0.0143228470744806	-2.95544126595081
CXCR2	1.8652571853401	2.5274709655264	0.0138849056982236	0.0138849056982236	-2.95685500125472
ARHGEF2	6.70657738222419	2.51213521893918	0.014446692920985	0.014446692920985	-2.96138122181132
TNFSF12-TNFSF13	-0.670722363438295	2.58133077676095	0.0120647961253242	0.0120647961253242	-2.96365466741106
CBX6	5.76387820341096	2.51053608518836	0.0145064380934747	0.0145064380934747	-2.9649091162536
RRAGD	1.44936608232239	-2.52022568080638	0.0141478137623273	0.0141478137623273	-2.97183474390559
APBA3	4.23273411258649	2.50552090775218	0.0146952577869019	0.0146952577869019	-2.97679975675829
FBXO34	5.14053966361612	-2.50237234456332	0.0148149293091481	0.0148149293091481	-2.9808896137738
MMP23B	0.0633992204997564	2.5310933038223	0.0137551237927185	0.0137551237927185	-2.98286680467513
ISM1	-0.385788184333436	-2.54076758494901	0.0134138650910082	0.0134138650910082	-2.99684817021907
TXK	6.54018249786891	-2.49303195668693	0.015175126087828	0.015175126087828	-2.99767135503714
RPL5P4	-1.21197721012414	-2.54748222086664	0.0131815258967142	0.0131815258967142	-3.00531313191032
TRPV1	-1.06025576245469	2.56505290462338	0.0125906698329039	0.0125906698329039	-3.00677253779758
RFX1	2.8221039850059	2.48805913550448	0.0153700950212711	0.0153700950212711	-3.01580161600822
SLC52A2	3.29913199995536	2.48560029845455	0.0154673291419616	0.0154673291419616	-3.01730008816494
RABEP2	3.04987314982215	2.48139287569018	0.0156349955650935	0.0156349955650935	-3.02646472915939
SCLY	3.4814159359965	2.47722546204227	0.0158026779200445	0.0158026779200445	-3.03227885761912
MSH5	3.56009752440822	2.47199345226535	0.0160154852947232	0.0160154852947232	-3.04122751750631
RMRP	-0.302179701697651	2.50646549587854	0.0146595259139017	0.0146595259139017	-3.04585506093005
TMED7-TICAM2	0.961707766543552	2.49360853495824	0.015152664932469	0.015152664932469	-3.04825559868265
ASPSCR1	3.67143585118111	2.46756562750878	0.0161975923934923	0.0161975923934923	-3.04885286216425
TOMM20P2	2.24841932936054	-2.4713727317293	0.0160409027869621	0.0160409027869621	-3.04957677989981
PGAM1P8	-1.12624826081609	2.52257843043786	0.0140619515584034	0.0140619515584034	-3.05562367492755
PPP1R32	1.54118792874673	2.47202008293458	0.0160143956228749	0.0160143956228749	-3.0588527923081
GLRX2	1.24853630391665	-2.47265196081771	0.0159885600359285	0.0159885600359285	-3.06356649691979
MFSD10	4.75702505825783	2.45688403166143	0.0166445868168587	0.0166445868168587	-3.06661416503369
SATB2	-0.76400811459744	2.49966378179127	0.0149185791542148	0.0149185791542148	-3.06809578491504
SMC3	6.39984866922448	-2.45524062983556	0.016714333287496	0.016714333287496	-3.06893790357004
RPUSD1	2.83870504303954	2.45820896271814	0.0165885467626847	0.0165885467626847	-3.070164022664
NFKB1	6.41967347170811	-2.45367665461759	0.0167809524618483	0.0167809524618483	-3.07186100773432
PKD1P1	2.65169711847271	2.45860372749339	0.0165718823604838	0.0165718823604838	-3.07187007609073
PKD1P5	1.917871503157	2.46196616700627	0.0164305503655743	0.0164305503655743	-3.07712966644387
FCRLB	0.137906854533602	2.4774721801619	0.0157927059649387	0.0157927059649387	-3.080562877392
PLOD1	3.91104877564949	2.44977851028995	0.0169480367651907	0.0169480367651907	-3.08078814766511
AHR	4.58335550685589	-2.44788862636097	0.0170295781478586	0.0170295781478586	-3.08366072776448
TBC1D10C	7.8973400527922	2.44583465372774	0.0171185984282891	0.0171185984282891	-3.08651914504225
TUBB4A	1.59505531557462	2.45724641344792	0.0166292424393832	0.0166292424393832	-3.08698539942413
DDX50P1	0.400628274581834	-2.46432565338104	0.0163320226055835	0.0163320226055835	-3.09134336749618
TPK1	3.42292385039207	-2.44262606181154	0.0172584962677067	0.0172584962677067	-3.09524745009345
PRSS35	-0.486763453735248	2.48240153248072	0.0155946520836249	0.0155946520836249	-3.09637112842978
RPSAP41	-1.43055765461898	2.50477866439791	0.0147233904274574	0.0147233904274574	-3.09732005655258
CIR1	5.48903860071945	-2.43936665545292	0.017401658854514	0.017401658854514	-3.09860966553821
NTHL1	1.34059845101291	2.44895113194467	0.0169836918057817	0.0169836918057817	-3.10436619896747
C19orf25	3.42582408164492	2.43344974917678	0.0176642703174726	0.0176642703174726	-3.11235750929264
NRROS	3.00266527974867	2.43347357238926	0.0176632058817578	0.0176632058817578	-3.11535940266891
MPG	2.43847438439008	2.43231770404416	0.0177149171145357	0.0177149171145357	-3.11998482612483
STX1A	2.40079326242984	2.43164659010893	0.017745003630338	0.017745003630338	-3.12112034838765
BCL2A1	3.86308957169095	-2.4263021454341	0.0179862379691974	0.0179862379691974	-3.12412258519756
PTPRCAP	6.05520205054802	2.42482519861019	0.0180534196173734	0.0180534196173734	-3.12555860495867
COX7A2	5.77115024265174	-2.42357797108145	0.0181103270130512	0.0181103270130512	-3.12785426068483
SIX5	-0.790007845378674	2.46792795082653	0.0161826211817496	0.0161826211817496	-3.1319967140794
MKNK2	6.63415570247084	2.4209766618008	0.0182295345095679	0.0182295345095679	-3.13274512013601
TMEM178B	-0.546900984139644	-2.45346828334088	0.0167898462297064	0.0167898462297064	-3.14035723908037
LY96	0.745891879564488	-2.43046842565593	0.0177979323640611	0.0177979323640611	-3.14231045491792
SCAF8	7.06402289388705	-2.41395355375313	0.0185548918571718	0.0185548918571718	-3.1458065377544
NDOR1	3.40550936937305	2.41337580605004	0.0185818869531889	0.0185818869531889	-3.14851597473572
TONSL	1.73749739829803	2.41952128747698	0.0182965345137482	0.0182965345137482	-3.14971063381256
DST	1.17628772317843	-2.42382942285639	0.0180988410801817	0.0180988410801817	-3.15066164808684
MIIP	3.84520968413007	2.40992911436821	0.0187436641115323	0.0187436641115323	-3.15383693131537
PDZK1	-0.800152580923698	2.45065759361718	0.0169102271754529	0.0169102271754529	-3.15468602288201
NAPRT	3.33427207911764	2.4087624854071	0.0187987068575309	0.0187987068575309	-3.15703916017471
PDF	-0.814762813210296	2.45038159832464	0.0169220896390463	0.0169220896390463	-3.15918734540171
NID2	-1.16020039999802	2.46364303775219	0.0163604726431659	0.0163604726431659	-3.16199557378568
NUDT22	4.20054192863292	2.40188547636917	0.0191261192248382	0.0191261192248382	-3.1679494604649
PLEKHF1	3.30060724006589	2.3998781985006	0.0192226416048949	0.0192226416048949	-3.17339365276744
ADAM19	4.46497744037568	-2.39533092219042	0.0194429150678867	0.0194429150678867	-3.17978699236263
SPHK1	-0.475200474122183	2.42187886885479	0.0181881106525285	0.0181881106525285	-3.18401064607557
SERPINB9P1	2.38259966300318	-2.39211670409716	0.0195999719262429	0.0195999719262429	-3.19051197778044
LRRN1	0.994827242358646	-2.40158116471415	0.0191407244970038	0.0191407244970038	-3.1911105623394
PSMG2	4.86043428412121	-2.38826210068995	0.0197898138268349	0.0197898138268349	-3.19249466145552
PIM2	7.52145901996255	-2.38854502463844	0.019775823989755	0.019775823989755	-3.19264779699967
CTRC	-1.16601815719315	2.42798595953788	0.0179099198590226	0.0179099198590226	-3.2000595544005
FAIM	2.17759912701563	-2.38415480514841	0.0199939064185804	0.0199939064185804	-3.20593005585036
IFFO2	5.99829376124536	2.38053845615679	0.0201751570188104	0.0201751570188104	-3.2067691834487
KLHL15	4.4904515869937	-2.37956462263743	0.020224215272187	0.020224215272187	-3.20822588077757
SLC25A25	4.62636599521013	2.37656736459567	0.0203758750810376	0.0203758750810376	-3.21362659644835
TTLL12	3.7793730500299	2.37617427444006	0.0203958403266002	0.0203958403266002	-3.21457944176172
FAM174B	-0.475335069067676	2.41459895360169	0.0185247772401761	0.0185247772401761	-3.21757445704477
AIFM2	2.57967000878962	2.37450482189716	0.0204808272350635	0.0204808272350635	-3.22012970276042
MBLAC1	-1.13667164471855	2.41972823647943	0.018286993926824	0.018286993926824	-3.22018576324091
ZFYVE21	3.09139648987714	2.37348786929157	0.0205327519710877	0.0205327519710877	-3.22072548303156
MRPS12	2.60411081826493	2.37381928076596	0.020515817500627	0.020515817500627	-3.22173088462964
IL2RA	2.04862440359598	-2.37480364097464	0.0204655920665979	0.0204655920665979	-3.22683645832768
C1orf54	0.807001834329859	-2.37834252199716	0.020285930932594	0.020285930932594	-3.22851316655912
WRN	4.40630320956839	-2.36805514479865	0.0208121361521246	0.0208121361521246	-3.22894165025504
PTDSS2	3.13510052426554	2.36779792554922	0.0208254475818004	0.0208254475818004	-3.2304743220389
SNHG22	1.24643692024679	2.37338744603135	0.0205378858615414	0.0205378858615414	-3.23169605970371
BTBD2	4.54492371016914	2.3654354350696	0.020948064948619	0.020948064948619	-3.23368961311005
SPSB2	1.76571641362933	2.37064920171184	0.0206783137282164	0.0206783137282164	-3.23376710932823
RECQL4	1.07861691084141	2.37430479260936	0.0204910312979906	0.0204910312979906	-3.23546349324109
ETF1	5.96789964237033	-2.36462047712587	0.0209905117085454	0.0209905117085454	-3.23582983018096
PUS1	4.08440907039325	2.36356797334199	0.0210454443602772	0.0210454443602772	-3.23696594612168
PCDHGB6	-1.09457438048203	2.40160185390348	0.0191397312148214	0.0191397312148214	-3.23705268569944
BAIAP2	1.41006847739209	2.36841679067057	0.0207934333384571	0.0207934333384571	-3.23832044874847
ANKRD13B	1.21310866098747	2.37080292221982	0.0206704077153603	0.0206704077153603	-3.23848226074639
CASTOR1	2.10457738519514	2.36375466530003	0.0210356911307715	0.0210356911307715	-3.24100826963276
ADAM8	5.89232232999374	2.36152328164673	0.0211525279292243	0.0211525279292243	-3.24132875115596
TMEM250	4.30474117500638	2.35863939187951	0.0213043867193283	0.0213043867193283	-3.24577338633682
CCDC61	2.57079302984586	2.36001439155139	0.0212318617882236	0.0212318617882236	-3.24586455732217
UGCG	5.0410204896785	-2.35178969024559	0.0216689746327723	0.0216689746327723	-3.25833607549508
GSDMA	0.457342809271385	2.36661664894311	0.0208866776907986	0.0208866776907986	-3.25855175724178
COQ8B	4.23313293190728	2.34730960769522	0.0219104295885289	0.0219104295885289	-3.26597988350019
PDCL3	3.94495707155312	-2.34588340438757	0.0219877959361285	0.0219877959361285	-3.2684635387051
KLHL17	2.98876669265206	2.34179029075937	0.0222111839171074	0.0222111839171074	-3.27642592262724
NT5M	-0.0983303440142131	2.36343104276064	0.0210526004992366	0.0210526004992366	-3.28093336345833
COLGALT1	5.98543342690523	2.33779353931154	0.0224312582975377	0.0224312582975377	-3.28426882028256
FKBP1B	-0.438676312008264	2.36305791248635	0.0210721116931366	0.0210721116931366	-3.2856944910891
PHF3	7.46288326051709	-2.33678498574579	0.0224870980406246	0.0224870980406246	-3.28681526488414
IRF7	3.6436492027116	2.33450938410202	0.0226135435753977	0.0226135435753977	-3.28856223383077
YIF1A	3.24945635315749	2.33371624400517	0.0226577632987108	0.0226577632987108	-3.29022173700591
WIZ	4.31621407647557	2.33332868029963	0.0226793989706428	0.0226793989706428	-3.29085024515588
ZNF350	4.31225340543286	-2.33135209901069	0.02279002710633	0.02279002710633	-3.29446355655272
LYPD3	1.22413200783272	-2.33384859463371	0.0226503790523523	0.0226503790523523	-3.29883099418532
MRPL45P2	1.28304399855316	-2.33391387138282	0.02264673785054	0.02264673785054	-3.29962136411613
MAP1S	2.52937081287984	2.32894389321431	0.0229254608422038	0.0229254608422038	-3.30015375465188
SLC35D2	4.53690040651617	-2.32558188901101	0.0231157304773634	0.0231157304773634	-3.30488183489934
CMKLR1	4.96758975866925	2.32141890761044	0.0233532732978193	0.0233532732978193	-3.3127700088142
TRMT61A	2.39580304095233	2.32016042208025	0.0234255087684134	0.0234255087684134	-3.31517806527665
SAMD1	5.09860457342954	2.31997365164483	0.0234362460392508	0.0234362460392508	-3.31532377689255
SLA	7.20120402875632	-2.32075358854823	0.0233914370919564	0.0233914370919564	-3.31550936223917
POLD1	3.37952828800876	2.31853395431024	0.0235191597261194	0.0235191597261194	-3.31656697434048
C9orf43	-0.994758712657462	-2.34456385408555	0.0220595931203103	0.0220595931203103	-3.32026488234745
TRAFD1	6.19828696310653	-2.31615318446975	0.023656842107707	0.023656842107707	-3.32309728980359
PITPNM1	5.69891935806872	2.31102395977616	0.0239559032052903	0.0239559032052903	-3.33186183335786
BRAT1	4.6006164025526	2.30985737559842	0.024024387541656	0.024024387541656	-3.33267206163297
DPP7	5.41037142570198	2.30888187813759	0.0240817873685912	0.0240817873685912	-3.33533592081809
DTYMK	2.66465074835777	2.30745896555419	0.0241657318862016	0.0241657318862016	-3.33637454277481
KLKB1	1.07388795715528	-2.3123635811494	0.0238774743461392	0.0238774743461392	-3.33772154925639
TMEM81	1.36249044333306	2.30855036188211	0.0241013219831855	0.0241013219831855	-3.34134029161528
FAM185A	1.68437572520472	2.30570347689813	0.024269654105453	0.024269654105453	-3.34358594388799
KHK	1.42140545911667	2.30587007629574	0.0242597746907132	0.0242597746907132	-3.34498260753526
TASOR2	6.81067537856953	-2.30258489515365	0.0244552467194039	0.0244552467194039	-3.34781864820713
GOLGA8S	-1.06178764505251	2.33232796137466	0.0227353488535091	0.0227353488535091	-3.35006557884764
PTOV1	5.38653756264424	2.30049203245395	0.0245805011321468	0.0245805011321468	-3.35026670709215
ACVR1	3.85770833868337	-2.29693434725166	0.0247947276361015	0.0247947276361015	-3.3545250024944
SNRPG	4.71207417515984	-2.29047381389617	0.0251879811238191	0.0251879811238191	-3.36680928936258
SDF2L1	2.01006302656898	2.29024425485405	0.0252020554345667	0.0252020554345667	-3.36763234680519
LIPE	1.68065226754238	2.29041850593705	0.025191371429437	0.025191371429437	-3.36948389980195
KIR3DL1	2.6179978585964	2.28808460389016	0.0253348052695777	0.0253348052695777	-3.36949328768638
B4GALNT4	-0.114006896587704	2.29768508231479	0.0247493848392189	0.0247493848392189	-3.37389647136802
C1orf159	2.91784359755153	2.28283866848684	0.0256598440483731	0.0256598440483731	-3.37823775921677
TAMALIN	2.28865508508295	-2.28154579324304	0.0257405152145611	0.0257405152145611	-3.3809361994979
RRM2P3	-1.10428176380464	2.31086746134923	0.0239650803796865	0.0239650803796865	-3.38457914183584
RASL11A	-0.5635265108387	2.30254703231084	0.0244575077151393	0.0244575077151393	-3.38472832748331
SIGLEC10-AS1	0.439850583652018	2.28816323015958	0.0253299614204804	0.0253299614204804	-3.38499998405591
NKAPD1	4.83036905445909	-2.27943360422432	0.0258727915474015	0.0258727915474015	-3.38625675149598
MATK	5.35053962461069	2.27752555187857	0.0259928001968301	0.0259928001968301	-3.39052780644519
LINC01684	0.538808766312421	-2.28286040459286	0.0256584897006102	0.0256584897006102	-3.39159253552706
GLOD4	6.00236577116128	-2.27723229509518	0.0260112884140908	0.0260112884140908	-3.39190206499748
PACSIN2	4.64482059940912	2.27517005621641	0.026141629848865	0.026141629848865	-3.39322450656409
ZNF304	3.94437350688282	-2.27384678871001	0.0262255692380465	0.0262255692380465	-3.39443872586033
INTS12	4.36730392229447	-2.27399484290822	0.0262161658319439	0.0262161658319439	-3.39518910221274
AGTRAP	4.42342337920247	2.27368086245552	0.0262361112995053	0.0262361112995053	-3.39551659575647
BATF	3.5801780470755	2.27124211120001	0.02639148908023	0.02639148908023	-3.39835410903418
FAAP100	4.28266577723991	2.27195096451171	0.026346242987441	0.026346242987441	-3.3984883255077
PGAP6	5.1785314676078	2.27025474607358	0.0264546270041144	0.0264546270041144	-3.40310268397807
COX7B	5.58729946487141	-2.2700250617538	0.026469333488806	0.026469333488806	-3.40414236681123
SLIRP	3.07497168134915	-2.26668151918124	0.0266842369676218	0.0266842369676218	-3.40588289185099
KDM6A	6.5023071246072	-2.26879812591861	0.0265480155299102	0.0265480155299102	-3.40723202304945
PODN	0.655064711442009	2.26872453793943	0.0265527412072622	0.0265527412072622	-3.40791352187092
TIGD5	1.76353656714595	2.26648047449066	0.0266972079344258	0.0266972079344258	-3.40823119937092
PDLIM2	5.29956635556715	2.26653628324647	0.02669360671643	0.02669360671643	-3.40955004383667
UBE2J2	4.33384945924722	2.2645272919686	0.0268235131764163	0.0268235131764163	-3.41146398861869
LRRC56	0.58121404195773	2.26955440858165	0.0264994915652657	0.0264994915652657	-3.41232888259331
LRFN4	-0.342874841247803	2.27965515074126	0.0258588889809632	0.0258588889809632	-3.41371888285643
FAM83G	3.26012646188582	2.26094070665965	0.0270568193915756	0.0270568193915756	-3.41570232373972
ZNF653	1.49006323606814	2.26069032355167	0.027073173428991	0.027073173428991	-3.41894741864593
MCPH1-DT	0.122130625064021	2.27041706456152	0.0264442382487126	0.0264442382487126	-3.41907152384862
ZNF184	3.9894437235742	-2.25927456176418	0.027165809673437	0.027165809673437	-3.41991248574238
TRIM65	5.12735812127676	2.25992650931046	0.0271231166887927	0.0271231166887927	-3.42095995217419
UPK3B	-1.1903534250102	2.28687410737088	0.0254094826421229	0.0254094826421229	-3.4211385325598
TRPM2	2.36600445140982	2.25660833888503	0.0273410260151878	0.0273410260151878	-3.42307832025404
MZT2B	2.61205817955154	2.25368787197897	0.0275340942577869	0.0275340942577869	-3.42766875063287
GNAZ	-0.513358362216238	2.26828127119466	0.0265812226618468	0.0265812226618468	-3.42854263268998
APOL6	8.03211763484959	-2.25687667448571	0.0273233467659947	0.0273233467659947	-3.42888475625606
CACNA2D2	5.10540552891903	2.25359046509491	0.0275405543742457	0.0275405543742457	-3.43219667650969
FBXO32	6.10505298291502	-2.25174972349263	0.0276628857225355	0.0276628857225355	-3.43690483908227
HIVEP1	5.28648397004851	-2.25093981213897	0.0277168621795502	0.0277168621795502	-3.43697259966063
KLHL5	3.43497123967897	-2.24819049554811	0.0279007835450942	0.0279007835450942	-3.43754126816479
ATP5PF	5.09992627301168	-2.24936333174168	0.0278221929714839	0.0278221929714839	-3.43924843429568
SIRT6	2.53864289600443	2.24539617537384	0.0280888173293461	0.0280888173293461	-3.44158202683662
MVK	2.95398393469623	2.24366379906349	0.0282059515281532	0.0282059515281532	-3.4446266576763
TRIM8	4.72712465725209	2.2452209095058	0.0281006483613371	0.0281006483613371	-3.44527813690636
NDUFV3	4.35370459441762	2.24430907735306	0.0281622709775242	0.0281622709775242	-3.44618162958397
MIR181A1HG	-0.729437096746444	-2.26556720724765	0.0267562000868757	0.0267562000868757	-3.44820225864938
GADD45GIP1	2.9584060646075	2.24155774174026	0.0283489317122031	0.0283489317122031	-3.4482305768095
KIF19	2.50798538252065	2.24053461231346	0.028418622149492	0.028418622149492	-3.44979097158127
TAB2	7.7820070927559	-2.24266921077482	0.0282733947164849	0.0282733947164849	-3.45357296653032
REPS1	5.65500154335045	-2.24039170011835	0.0284283686151237	0.0284283686151237	-3.4555818207433
ZNF267	4.7825253060259	-2.23746328290453	0.0286287331401548	0.0286287331401548	-3.45903318091607
FASN	4.41851325042498	2.23663479702442	0.0286856440335059	0.0286856440335059	-3.45949255985812
DBP	4.0278031110661	2.23607287345253	0.0287243007400979	0.0287243007400979	-3.46008943121088
MOB3A	6.73029502105968	2.23841383075401	0.0285635600112509	0.0285635600112509	-3.46034718934603
MIB2	2.83486365621513	2.23368799998679	0.028888875594652	0.028888875594652	-3.46134054794474
HEATR1	6.18165305196072	-2.2367985722622	0.028674385982889	0.028674385982889	-3.46263806291842
CCDC28B	2.34785424934432	2.23237419449663	0.0289798926024202	0.0289798926024202	-3.46333169782926
TNFRSF11A	-0.476570733740978	-2.25372452985218	0.0275316634192759	0.0275316634192759	-3.46673020172675
NAA38	2.622616361308	2.22975141573426	0.0291623471500992	0.0291623471500992	-3.46767199241111
CEP131	2.08779712374116	2.22963751276925	0.0291702937070192	0.0291702937070192	-3.46789702159198
ADCK5	2.11250955948958	2.22567755934436	0.0294477513386071	0.0294477513386071	-3.47441804153951
CARMIL3	1.88423486814213	2.22416656364257	0.0295542310020081	0.0295542310020081	-3.47692870183163
SCML4	6.81600168157506	-2.22907847467994	0.0292093232079637	0.0292093232079637	-3.47696316417862
UBASH3B	5.17020565632452	-2.22714352687068	0.0293447675179599	0.0293447675179599	-3.47739903288802
SLC16A11	-1.14981184069275	2.24636409089417	0.0280235588429684	0.0280235588429684	-3.47743673503566
ST6GALNAC2	-0.602090083055461	2.23512378288392	0.028789696218221	0.028789696218221	-3.47943850235163
TMEM129	4.56454591956905	2.22389609858909	0.0295733263332814	0.0295733263332814	-3.481808830421
SLC25A22	3.89496044739796	2.21886424784719	0.029930568574929	0.029930568574929	-3.4883058584766
RAB11B	4.6915540983082	2.22002301840692	0.0298479657013828	0.0298479657013828	-3.4886684102468
RGS1	5.62243921106906	-2.22057217973915	0.0298088888306603	0.0298088888306603	-3.48955391324295
CD151	3.21953737650707	2.21686951694899	0.0300732336413853	0.0300732336413853	-3.49016597476552
CAPN5	3.84919657327808	2.21774181242326	0.0300107728542811	0.0300107728542811	-3.49047980291897
SMIM11A	2.18283935769275	2.2158663741935	0.0301452049957965	0.0301452049957965	-3.49052059838165
FAM98C	4.2044412471025	2.21791345422422	0.0299984958655881	0.0299984958655881	-3.4913894814552
RASSF4	4.1542817015194	2.21706746981833	0.0300590491958601	0.0300590491958601	-3.49239812021751
RXRA	3.39523533784272	2.21501820216414	0.0302061759047416	0.0302061759047416	-3.49374539716244
PRXL2B	4.30697368247855	2.21552064867571	0.0301700444291162	0.0301700444291162	-3.49542191034673
THEM6	3.4065278006458	2.21337528323672	0.030324585589162	0.030324585589162	-3.49619837770949
RASAL3	7.74307321460963	2.21768029351013	0.0300151741803319	0.0300151741803319	-3.49703236779752
CCNK	6.23350336634205	-2.2130373824001	0.0303489895383993	0.0303489895383993	-3.50380492490656
CORO1A	9.29259915337811	2.21204170536731	0.0304209999120773	0.0304209999120773	-3.50623550916062
UBTD1	-1.11033027697523	2.22791403873586	0.0292907664233386	0.0292907664233386	-3.50691768787776
NADK	5.3881784495907	2.20899730531288	0.0306421121369269	0.0306421121369269	-3.50920605311739
PAX5	-1.52876875676857	2.22758084931607	0.0293141071645135	0.0293141071645135	-3.51503115643447
SLC22A18	1.73836678881175	2.2005479507537	0.0312631928322428	0.0312631928322428	-3.51578946760099
CD69	7.61489144511433	-2.20597218009373	0.030863221343155	0.030863221343155	-3.51701425226494
ADM5	1.41179228468685	2.19984141081516	0.0313156250438781	0.0313156250438781	-3.51762364033702
PEX2	4.98760773367032	-2.2030721898035	0.0310764982207708	0.0310764982207708	-3.51800121714464
LRRC45	3.14497670262483	2.19954904099023	0.0313373443211796	0.0313373443211796	-3.51899859330693
ANAPC11	2.8339546932645	2.19764130073012	0.0314793893922029	0.0314793893922029	-3.5211316539895
PKD1	5.34138698262865	2.20177716115424	0.0311721569152222	0.0311721569152222	-3.52147306886695
TMEM104	3.73560400396774	2.19668164255375	0.0315510561882172	0.0315510561882172	-3.52506642966502
C18orf25	6.21231514214673	-2.19989048213027	0.0313119809778809	0.0313119809778809	-3.52626742142863
IARS1	6.72194561633286	-2.19757681585331	0.0314842006112778	0.0314842006112778	-3.53075642447867
FBXW5	5.29155358898661	2.19583825995408	0.0316141577006828	0.0316141577006828	-3.53128897934586
DPM3	1.35417401793117	2.18985461192547	0.0320650386193739	0.0320650386193739	-3.53396275860206
OPA1	6.01806046630618	-2.19470006370885	0.0316994925222767	0.0316994925222767	-3.5347442012721
TXNDC16	3.26805823147685	-2.18953676152346	0.0320891462289122	0.0320891462289122	-3.53585590092068
SIGIRR	6.76662769151239	2.1947082553523	0.0316988776431816	0.0316988776431816	-3.53591374344367
ZKSCAN3	3.58211787368456	2.18821609704176	0.0321894832716152	0.0321894832716152	-3.53851359333892
KIAA0408	1.47325044783202	-2.18726833735428	0.0322616583637422	0.0322616583637422	-3.53865630709878
CDK2AP2	4.69085113160942	2.18862409202145	0.0321584566774305	0.0321584566774305	-3.5415089924018
CWC27	4.63451962976894	-2.18628277441723	0.0323368626782492	0.0323368626782492	-3.5459161192328
CCDC168	-1.89695729435914	2.21359140184316	0.0303089860656139	0.0303089860656139	-3.54650995795055
LRWD1	3.20442482838696	2.18288522998892	0.0325972943109801	0.0325972943109801	-3.54663971807592
THAP3	2.98961142301124	2.18010807141162	0.0328115343838587	0.0328115343838587	-3.55061998534317
MSH3	3.91787982616252	-2.18139693339693	0.0327119540404851	0.0327119540404851	-3.55091485930026
DGAT2	-1.54009807552468	2.20435228970397	0.0309821955794191	0.0309821955794191	-3.55116462733879
TSR3	3.24439909551413	2.17972229653725	0.0328413917812073	0.0328413917812073	-3.5522768689543
BAD	1.65823350729582	2.17762047893998	0.0330044821299869	0.0330044821299869	-3.55270450664682
DVL1	3.58691806933496	2.17981445726143	0.0328342567560511	0.0328342567560511	-3.55308671537961
ADGRG5	5.25132400425233	2.1827558473738	0.0326072480755348	0.0326072480755348	-3.55330868924716
KLC2	4.53367332491981	2.18133384018645	0.0327168225939304	0.0327168225939304	-3.55362997787308
AMDHD2	3.82893581073683	2.17928518720747	0.0328752510031272	0.0328752510031272	-3.55481220812381
SLX1A	3.3117412931587	2.17545523797691	0.0331732348343488	0.0331732348343488	-3.55905752776929
RNPEPL1	6.56419658509832	2.18005374379503	0.032815737680621	0.032815737680621	-3.56064161462528
CYTIP	7.76586094545525	-2.18031579232123	0.0327954674825301	0.0327954674825301	-3.56099927037344
TIGD1	4.05064190518215	-2.17631824536115	0.0331058841935208	0.0331058841935208	-3.56114728989619
GSDMD	5.86249003200122	2.17776097729485	0.032993558099675	0.032993558099675	-3.56306753474637
ZDBF2	4.09548921234293	-2.17342881102577	0.0333318524173497	0.0333318524173497	-3.56567419496147
MIR3142HG	1.91174811861688	2.16887560003337	0.0336906756996733	0.0336906756996733	-3.56665391422453
CPTP	2.18974277835842	2.16894350558105	0.0336852995696223	0.0336852995696223	-3.56687406964336
ZGLP1	1.20154289163699	2.16878232178988	0.0336980618274034	0.0336980618274034	-3.56713290515168
TRIM17	0.821350442801208	2.1687011534395	0.0337044901999221	0.0337044901999221	-3.56956668715264
TMEM220	1.35566547349727	-2.16688444823765	0.0338486505712135	0.0338486505712135	-3.56981953347386
PIK3CB	4.57814332472226	-2.17094251741909	0.0335273722204827	0.0335273722204827	-3.57142142676297
TIMM13	3.03877967444618	2.16382659864604	0.0340925168143396	0.0340925168143396	-3.57729602691302
CCDC124	2.48112657515267	2.16291780279016	0.0341652895511251	0.0341652895511251	-3.57730574129067
FAM241A	3.72348190300024	-2.16501175421334	0.0339978179024674	0.0339978179024674	-3.57746322780678
COL6A1	2.19095643238052	2.16239887521185	0.034206904068356	0.034206904068356	-3.5775878166746
CLPP	3.76152928270228	2.16497556671924	0.0340007060279809	0.0340007060279809	-3.57881805805463
TBC1D3B	-0.800929856122416	2.17094971979189	0.0335268043866165	0.0335268043866165	-3.58086662392946
HEATR5B	6.55848756838021	-2.16776527558387	0.0337786873853357	0.0337786873853357	-3.58119194594127
FAM189B	2.91733137175714	2.16154891077845	0.0342751612408475	0.0342751612408475	-3.58122632776192
RELL1	1.43899976179413	-2.15905566720041	0.0344760706204711	0.0344760706204711	-3.58221031591788
SEMA4B	3.50897395208653	2.16046579216176	0.0343623145486251	0.0343623145486251	-3.58468929298228
FLACC1	1.20323687237831	-2.15733538483555	0.0346152928266225	0.0346152928266225	-3.58503760280945
MVD	3.69468613255392	2.16084898856554	0.0343314584778246	0.0343314584778246	-3.58520090062521
IGHM	3.06134837854448	2.15860152362048	0.0345127767832479	0.0345127767832479	-3.58663514462024
TCF3	5.71981445755201	2.16213538515648	0.0342280511607668	0.0342280511607668	-3.58957078781576
NEXN	0.309654422303714	-2.15720805344386	0.0346256172329613	0.0346256172329613	-3.59084066761715
MAPK12	1.58131891910548	2.15339156021549	0.03493632094664	0.03493632094664	-3.59114386614777
MON1A	2.69632760558089	2.15303589117791	0.0349653998807341	0.0349653998807341	-3.59352115238069
TREX2	-0.181886710686235	2.15783749407117	0.034574606529878	0.034574606529878	-3.59383236991934
ADGRB1	0.713112954667311	2.14963013324421	0.0352449210158024	0.0352449210158024	-3.59883640207113
AP4M1	2.39303510354899	2.14933389053639	0.0352693265331597	0.0352693265331597	-3.59893621969292
SBF2	3.84236097828454	-2.15275120626188	0.0349886904921526	0.0349886904921526	-3.59900325059247
ACKR3	2.23342305095482	2.14826254014059	0.0353577113262674	0.0353577113262674	-3.59956749585884
DGKQ	5.8240383868782	2.15447109352234	0.0348481893064434	0.0348481893064434	-3.60229274070228
TOR2A	3.46946810943276	2.14922896522495	0.035277974186582	0.035277974186582	-3.60274670032344
HMGB1P6	4.99050798478309	-2.15318433094246	0.0349532611133514	0.0349532611133514	-3.60302546225581
IAH1	4.81641648859275	-2.15064466109316	0.0351614522901639	0.0351614522901639	-3.6064876931776
CEBPA	1.35470032852558	2.14175217429225	0.0358989741568849	0.0358989741568849	-3.60944639138926
NCKAP5L	3.23538221979203	2.14303316407988	0.0357919069141248	0.0357919069141248	-3.6119223731957
SLC4A2	4.94659724123914	2.14580585363884	0.0355611144278979	0.0355611144278979	-3.6144011489081
USP35	3.4482689765793	2.14056254445789	0.0359986554285142	0.0359986554285142	-3.61728047025646
USP46-DT	-1.30671191041356	2.15042580141311	0.0351794440232699	0.0351794440232699	-3.6190686154324
SLC25A19	2.92835376013214	2.13682695928676	0.0363132375043059	0.0363132375043059	-3.62066444358548
RP9	3.59042469113889	-2.13919955295912	0.0361131596001947	0.0361131596001947	-3.62072841569911
TMEM79	3.54519555965803	2.13689771807162	0.036307256553002	0.036307256553002	-3.62323677883105
ALDH16A1	4.06829363865096	2.13682951525695	0.0363130214436272	0.0363130214436272	-3.62642720532867
SERHL	-1.5432991587155	-2.15161147561915	0.0350820697379953	0.0350820697379953	-3.62668870432547
GBP5	8.87117413372742	-2.13875396776466	0.0361506617828761	0.0361506617828761	-3.63088304857556
COQ2	2.11126300407675	-2.12793992206057	0.0370712824678446	0.0370712824678446	-3.63211910186271
SLC9A3R2	-0.482560006701564	2.13277842916467	0.0366568765710303	0.0366568765710303	-3.63463435916085
PSD2	-0.83841152439244	2.13278400764106	0.0366564011274801	0.0366564011274801	-3.63805881757331
FUT8	3.94315800730678	-2.12902903544731	0.0369776485118029	0.0369776485118029	-3.6382331068868
CCNH	4.84239518711345	-2.13113175893114	0.0367974544017136	0.0367974544017136	-3.63874288460949
POLRMT	4.92531514113241	2.13025000969116	0.0368729230791661	0.0368729230791661	-3.64041837059229
PYCARD-AS1	-0.703707246993957	2.13252377017436	0.0366785864223678	0.0366785864223678	-3.64073050842326
RFNG	3.8100059927187	2.12577218278015	0.0372582633423812	0.0372582633423812	-3.64301537969307
KCNK6	3.80351697490156	2.12385399221448	0.0374244032921648	0.0374244032921648	-3.64471494662545
PPP5C	5.478171147031	2.12817824977591	0.0370507751756248	0.0370507751756248	-3.6452320429183
MORN2	-0.222584690353599	-2.1241482742503	0.0373988728841162	0.0373988728841162	-3.64573735545569
TTLL5	4.32684534709474	-2.12526067329311	0.0373025037339003	0.0373025037339003	-3.64574183514434
ATAD3A	2.70729587332516	2.12007289952407	0.0377537836400453	0.0377537836400453	-3.64722576189768
DMRTC1B	-0.470434318283715	-2.11956383611814	0.0377983215081321	0.0377983215081321	-3.64904760404179
ERMAP	3.4078489673783	-2.12121014647915	0.0376544510143399	0.0376544510143399	-3.64930364401724
SHLD3	2.69303949621504	-2.11826448738574	0.037912208596217	0.037912208596217	-3.64994806234264
ZDHHC8	4.19207203169361	2.12215124229266	0.0375724232153671	0.0375724232153671	-3.65068762895962
UNC13D	6.97741642470236	2.1261403229715	0.0372264512186828	0.0372264512186828	-3.65175742041726
MEF2B	-0.171072457182983	2.11965642688952	0.0377902173584224	0.0377902173584224	-3.65182683984886
FGFR2	-0.286692372694765	2.12167995094105	0.0376134824562378	0.0376134824562378	-3.6519829292369
PSTPIP1	5.99325436812479	2.12463255309888	0.0373568923231858	0.0373568923231858	-3.65269263353575
NME3	2.23491642428379	2.11494160522374	0.0382048157984268	0.0382048157984268	-3.65306283127621
RGPD8	4.09623094893068	-2.11969295820989	0.0377870203143141	0.0377870203143141	-3.65398376571912
ZFP36L1	7.1602856583696	2.12486897904314	0.037336412231669	0.037336412231669	-3.65420823733576
SAMSN1	5.05631681680103	-2.12021769194836	0.0377411241196047	0.0377411241196047	-3.65767197248955
EEF1B2P3	1.58096553702929	-2.110656264267	0.0385850733728228	0.0385850733728228	-3.65824403793398
PLXNA4	3.24477348208897	-2.11248632120048	0.0384222835822392	0.0384222835822392	-3.65921903721307
TCHP	5.43634923957723	2.11886008216556	0.0378599680919222	0.0378599680919222	-3.66039845322482
ZNF551	3.89339871081698	-2.11458155588191	0.0382366387308646	0.0382366387308646	-3.66172515861065
PARS2	0.975099723468958	2.10835222302505	0.0387908778897481	0.0387908778897481	-3.66188807185097
GLI4	3.26186998559753	2.1107224167375	0.0385791784587406	0.0385791784587406	-3.66450224344361
DOK2	5.66131126652636	2.11607996103765	0.0381043537791916	0.0381043537791916	-3.6652633421205
GPR150	-0.568386154742172	-2.11374106336726	0.0383110153105516	0.0383110153105516	-3.66662036153826
MAP3K10	3.33147667297653	2.10920062177625	0.0387149854473723	0.0387149854473723	-3.6673420031589
MTMR10	5.30902259003964	-2.1144477083063	0.0382484747136277	0.0382484747136277	-3.66757438398076
DISP2	-0.890296111392225	2.11432502350624	0.0382593263834926	0.0382593263834926	-3.66967262170239
BCL11A	-1.12943308171122	-2.11245518442689	0.0384250483036804	0.0384250483036804	-3.66978221764637
TP53I13	4.65710457053378	2.11016832514275	0.0386285783141619	0.0386285783141619	-3.67216777206746
BAHD1	5.58153204508551	2.11178544636107	0.0384845581052519	0.0384845581052519	-3.67255020246129
YIF1B	3.55458417446853	2.10615378208621	0.0389881384319401	0.0389881384319401	-3.67366652603365
TTC16	5.92780810913587	2.1116963831206	0.0384924778817137	0.0384924778817137	-3.67393238743845
ZFYVE28	4.11133491844723	2.1067663035671	0.0389330910453285	0.0389330910453285	-3.67608926052663
PTGDS	2.66382654194597	2.0999445920628	0.0395499864570893	0.0395499864570893	-3.6779737206364
GALE	2.39740214990957	2.09916755339533	0.0396207904702979	0.0396207904702979	-3.67875475065288
DNAAF10	3.03576938348424	2.09960621173221	0.0395808062690288	0.0395808062690288	-3.67992137965027
LINC00957	1.43883869845908	2.09572382889953	0.0399359096656779	0.0399359096656779	-3.68084023858323
NPEPPSP1	2.47621377030002	2.09815322435083	0.0397133819989425	0.0397133819989425	-3.68115306496407
LINC02728	0.19385223198022	-2.09358056639627	0.0401331256199574	0.0401331256199574	-3.68461384113682
CLCN2	1.9185953981065	2.09446237510762	0.0400518824243018	0.0400518824243018	-3.68481549415851
MRPL36	2.5438880137515	2.09450081579664	0.0400483440373775	0.0400483440373775	-3.686917589526
KIAA1522	-1.74838709880541	2.10959972377757	0.0386793289280919	0.0386793289280919	-3.68698540543987
POLR2L	3.34922480455044	2.09516457142604	0.0399872894442398	0.0399872894442398	-3.68973814620178
RAD51B	2.7521719553784	-2.09295939595531	0.0401904413599074	0.0401904413599074	-3.69055795985216
CHCHD5	2.16172514906316	2.09047439971356	0.0404204440815556	0.0404204440815556	-3.69096697020037
SLC19A1	1.50111116527061	2.08714847012337	0.0407300663145646	0.0407300663145646	-3.69391455409007
ALKBH7	2.19977288595739	2.08835993672812	0.0406170494804921	0.0406170494804921	-3.69455960477022
DCAF15	4.79780817276792	2.09487891315494	0.0400135553975615	0.0400135553975615	-3.69795614393524
IK	7.48872005061799	-2.09840152135521	0.039690699231174	0.039690699231174	-3.69829912826192
PSME2	7.69049105724663	-2.09828367791135	0.0397014632243924	0.0397014632243924	-3.69833713094839
IQSEC2	0.892949730830047	2.08272969100352	0.0411446044435164	0.0411446044435164	-3.70022371623633
ZFPM1	2.23165768732649	2.08321170653305	0.0410992082787458	0.0410992082787458	-3.70262635381999
OGFOD3	3.89717031544565	2.08770466622813	0.0406781453838576	0.0406781453838576	-3.7048310753095
TGS1	5.00572195755076	-2.09090923188233	0.0403801153068234	0.0403801153068234	-3.70490092799665
DOLPP1	2.92378500283353	2.08282105850052	0.0411359961281508	0.0411359961281508	-3.70652699859089
NPIPB15	0.12493173337125	2.07809793729206	0.0415830413282752	0.0415830413282752	-3.70718078233384
PAFAH1B3	2.49657402249375	2.08011936521747	0.0413912000029535	0.0413912000029535	-3.70837765624928
RABL6	5.5070110242603	2.08863461420174	0.0405914628618	0.0405914628618	-3.71065411175121
ZNF28	4.02449180047348	2.08347233630956	0.041074680279202	0.041074680279202	-3.71069990519775
N4BP2	5.69768498900854	-2.08746464482213	0.0407005443508292	0.0407005443508292	-3.71271483588527
CEP89	3.86496736825333	2.08144197547311	0.0412660944542115	0.0412660944542115	-3.71391637487214
SEM1	5.06256938373032	-2.08564431754948	0.0408707668630387	0.0408707668630387	-3.71460091614979
RAC3	-1.15947358038349	2.08404490619966	0.0410208399743395	0.0410208399743395	-3.71515413075131
DCBLD2	0.890564300788098	-2.07251504241679	0.0421168843387061	0.0421168843387061	-3.71547577131332
NR1H3	1.58872583972348	2.0731114737868	0.0420595712992019	0.0420595712992019	-3.71559055511513
SPSB3	5.15318526239942	2.08468993902632	0.0409602590454578	0.0409602590454578	-3.7159222117707
SGK1	3.37770818859528	-2.07754002775408	0.0416361244909868	0.0416361244909868	-3.71668823891101
MXD3	1.76192244730508	2.07267765920416	0.0421012512626238	0.0421012512626238	-3.71693030422842
ANK3	3.49011173136213	-2.07704571648547	0.0416832055120077	0.0416832055120077	-3.71708568507729
PCCA-DT	-0.96779797945953	-2.07474573800639	0.0419028752450599	0.0419028752450599	-3.71848950807
BBLN	3.80043449483126	2.07821314943338	0.0415720865951724	0.0415720865951724	-3.71988155970708
TUFT1	0.381225898690428	-2.06898986308317	0.0424570123886688	0.0424570123886688	-3.72077260828408
RAVER1	3.80534252826673	2.07713650208525	0.0416745551203955	0.0416745551203955	-3.72111955866261
MBD5	4.87881584474467	-2.08068337195741	0.0413378105526033	0.0413378105526033	-3.72124902831125
OPRL1	0.654394502453028	2.06728407442261	0.0426224472640026	0.0426224472640026	-3.72359771478096
ABHD8	0.607369621028168	2.06485900460704	0.0428586007212275	0.0428586007212275	-3.72676661375359
CCDC50	3.53695266803951	-2.07245968007665	0.0421222077131525	0.0421222077131525	-3.72806494052988
MIR3667HG	2.00087963178235	2.06655418205034	0.0426934055678052	0.0426934055678052	-3.7281058969889
JOSD2	0.78368147003607	2.06354832119611	0.0429867054737531	0.0429867054737531	-3.72871026308284
HERPUD1	5.94832838709991	-2.07786351341853	0.0416053388059372	0.0416053388059372	-3.72964109969587
XPC-AS1	-0.395906571826758	2.064794412271	0.042864906163918	0.042864906163918	-3.72989713761179
METRN	1.64152747716671	2.06276136482154	0.0430637806527273	0.0430637806527273	-3.7315693157783
ARVCF	1.2322976270647	2.06139223032199	0.0431981595696167	0.0431981595696167	-3.73202569269162
GPAA1	4.55803748902987	2.07140573572089	0.0422236610055833	0.0422236610055833	-3.73459534406644
TMEM167B-DT	-1.49878929088174	2.07088568143023	0.0422737995889194	0.0422737995889194	-3.73464508920626
TNK2	6.18944158018143	2.07481809142475	0.0418959495718879	0.0418959495718879	-3.73525152611077
MRPL50	4.36958001272601	-2.06918532254386	0.0424380913877739	0.0424380913877739	-3.73622220737557
UBE2H	6.56404252258312	-2.07421492466917	0.0419537150373948	0.0419537150373948	-3.73652357913445
TAOK2	5.72571327174106	2.07244209748437	0.0421238984918752	0.0421238984918752	-3.73761221049517
HSPBP1	2.72262219414668	2.06253729672282	0.0430857479101056	0.0430857479101056	-3.73814772064411
QPCTL	2.10582770042841	2.0600596629606	0.0433292973239221	0.0433292973239221	-3.73901401117448
RBM14	5.45905493062144	2.07033797902225	0.0423266594200798	0.0423266594200798	-3.7400383660849
TRGV9	1.7075781937655	2.05604610162502	0.0437263516657752	0.0437263516657752	-3.74231048154329
PLOD3	4.33423398539642	2.06585967617371	0.0427610185108871	0.0427610185108871	-3.74261496604242
TTC28	1.55241578727555	-2.05440607418024	0.0438894988009501	0.0438894988009501	-3.74406552686689
CISH	6.65613929515244	-2.06891811966789	0.0424639591745711	0.0424639591745711	-3.74424866969479
TMEM191A	1.13964018812123	2.0538049370977	0.0439494304040179	0.0439494304040179	-3.74440572170785
ANTKMT	1.03172643994331	2.05269938899668	0.0440598348012765	0.0440598348012765	-3.74519545580864
TEPP	0.443839421369182	2.05219302888259	0.0441104818208231	0.0441104818208231	-3.74551931362309
PMS2P5	-1.39599792770236	2.05945691173073	0.0433887268843816	0.0433887268843816	-3.74563155417378
CIART	-1.08496157767656	2.05871212077238	0.0434622584304057	0.0434622584304057	-3.74610154474314
ASCC3	6.22433751005804	-2.0677867947497	0.0425736333949868	0.0425736333949868	-3.74614893723662
MELTF	-1.03948923742059	2.05759494992123	0.043572756069405	0.043572756069405	-3.74776675225413
HSPA7	2.23689829822424	2.05167743657627	0.0441621038965	0.0441621038965	-3.75118546477418
DUBR	0.288455305114819	2.04867456057667	0.0444637950404822	0.0444637950404822	-3.75125071906105
CCM2	6.62481535804751	2.06538509805976	0.0428072738357304	0.0428072738357304	-3.75130733216417
TRABD	5.20027339276519	2.06222592093912	0.0431162907470917	0.0431162907470917	-3.75250685789642
IDUA	3.14895377504202	2.0558703315774	0.0437438118738068	0.0437438118738068	-3.75252408749746
MAPK8IP1	-0.0750506917500158	2.04797034058508	0.044534803103755	0.044534803103755	-3.75316221412284
DUSP5	3.38122074185297	-2.0528712650077	0.0440426548805549	0.0440426548805549	-3.75629670563058
BMP1	2.89286507776719	2.05069191242227	0.0442609215618211	0.0442609215618211	-3.75707314603749
SSBP3P1	-0.54801045869878	2.04624484912012	0.04470920195655	0.04470920195655	-3.7572233030291
MTM1	4.48428998805959	-2.05445997198348	0.0438841287971921	0.0438841287971921	-3.76133509054484
AIMP1	5.62813747492361	-2.05752498176469	0.0435796845798534	0.0435796845798534	-3.76164432617714
ISG15	2.78221274591159	2.04723825902821	0.044608724222005	0.044608724222005	-3.7616598568768
NDUFV2	5.29471834682773	-2.05653938819121	0.043677382938395	0.043677382938395	-3.76216627561621
LMAN2L	3.58770969982765	2.04780608338689	0.0445513795875589	0.0445513795875589	-3.76549604549264
RPS6KA4	4.0785544247501	2.05002751432998	0.0443276478457699	0.0443276478457699	-3.76567918942905
BEX5	1.43987812176056	-2.04012127741277	0.0453328872901943	0.0453328872901943	-3.76623035617242
PRC1-AS1	-1.20503674486181	-2.0420982592919	0.0451307169117831	0.0451307169117831	-3.76757114864476
MAMDC4	2.30011361542538	2.04009072771072	0.0453360174834366	0.0453360174834366	-3.76999694634336
APOO	1.70513603319956	-2.03770804534256	0.0455807272852195	0.0455807272852195	-3.77000950067155
NELFA	3.61256092933674	2.0449889851138	0.0448365048066772	0.0448365048066772	-3.77193269326401
GOLGA8K	-0.39421187133472	2.03516613565645	0.0458430444476055	0.0458430444476055	-3.7725176982511
SH3GL1	4.48145756929525	2.04644731150755	0.0446887082166481	0.0446887082166481	-3.77417731552201
CHRNE	1.15746736027776	2.03335286473217	0.0460309622597265	0.0460309622597265	-3.7745115326835
ASCC1	4.35891973643077	-2.04530176673076	0.044804769947955	0.044804769947955	-3.77541894656613
ACAP3	5.0573855366874	2.04700172662801	0.0446326304340393	0.0446326304340393	-3.77648722332723
NOP58	6.47761576009652	-2.04682371393406	0.0446506293774561	0.0446506293774561	-3.7810416423262
LAPTM4B	1.69176410055889	-2.02768436225686	0.0466227009827499	0.0466227009827499	-3.78450339341997
UBL4A	4.63264152226456	2.0392486021195	0.0454223770107111	0.0454223770107111	-3.78583175158906
MIER2	2.72773713169098	2.03089641589602	0.0462865936482139	0.0462865936482139	-3.78695326344035
WFS1	1.18123524488091	2.02476160378989	0.0469303600529797	0.0469303600529797	-3.78711374500607
GYS2	-1.40306092403356	-2.0273872872112	0.0466538926069055	0.0466538926069055	-3.7892861793227
SPTBN5	2.60045203171147	2.02838669202064	0.0465490307010707	0.0465490307010707	-3.79052240212167
TCAP	1.83720087890667	2.02260869329104	0.0471580982788971	0.0471580982788971	-3.79303626858224
PANK4	4.60161727633542	2.03511720736134	0.0458481064276977	0.0458481064276977	-3.7933887723827
TOLLIP	3.77430437121541	2.03086177391416	0.0462902074047672	0.0462902074047672	-3.79395955874699
MED16	3.94140315336038	2.03159198395599	0.0462140852877142	0.0462140852877142	-3.79464342322896
BSG	5.91017996535096	2.03716761428785	0.045636389555878	0.045636389555878	-3.79497688936508
CLIC2	-1.03989373040254	2.0218785585102	0.0472355486508782	0.0472355486508782	-3.7960034185259
TMEM161A	3.11825995381744	2.02666152762799	0.0467301698460351	0.0467301698460351	-3.79617221382289
CCDC24	-0.343681662058984	2.01829055299459	0.0476177446923496	0.0476177446923496	-3.79670703984934
CAPN10	4.91767657100092	2.03380541640135	0.0459840001694122	0.0459840001694122	-3.79679109010322
TMUB1	3.36455825693017	2.02562081357599	0.0468397360543535	0.0468397360543535	-3.80025235208177
SOCS1	0.523169756378045	-2.01229874888277	0.0482619223063069	0.0482619223063069	-3.80335918138224
AGFG2	4.55775739487705	2.02755058643217	0.0466367446565927	0.0466367446565927	-3.80360416633543
KLF9	6.03421240634302	-2.03181729830866	0.046190618743952	0.046190618743952	-3.80382209172353
ZNF426-DT	-1.28480657129521	-2.01350548121282	0.0481315879610984	0.0481315879610984	-3.8076424355104
LRCH1	4.75483552288574	-2.02598108640594	0.0468017815958473	0.0468017815958473	-3.80793020773095
NUP160	6.09555512786451	-2.02820525879231	0.0465680523785931	0.0465680523785931	-3.80947864254452
RHBDD3	2.02507154476546	2.01159778720876	0.0483377695127997	0.0483377695127997	-3.81150025808747
NBDY	4.37209541852795	-2.01938628920035	0.0475007453269056	0.0475007453269056	-3.81730396054784
PAXX	5.18416515578034	2.02128159958263	0.0472989534260578	0.0472989534260578	-3.81766413795911
AP5Z1	4.73783194260461	2.01646940343016	0.0478127496082957	0.0478127496082957	-3.8229999952367
COL7A1	-0.334589563957147	1.99876892619605	0.049744101568834	0.049744101568834	-3.82314948778647
ASB2	1.15586973258023	1.9984976686473	0.0497742124766143	0.0497742124766143	-3.82430725535916
ZKSCAN2-DT	1.62092706447323	2.00171207685937	0.0494184006641104	0.0494184006641104	-3.82445029480783
NCLN	4.83008212926107	2.01535961817226	0.0479319194136933	0.0479319194136933	-3.82536712255497
SOCS6	0.775953102436374	-1.99721117957584	0.0499172319884619	0.0499172319884619	-3.82606254668204
SNN	4.44024132531385	-2.0129409722722	0.0481925206241016	0.0481925206241016	-3.8271178840536
FTSJ1	5.18628617952852	2.0148602243085	0.0479856280344365	0.0479856280344365	-3.82826582091056
PPFIA3	1.44495344187222	1.99692702392744	0.0499488691585031	0.0499488691585031	-3.83002860177338
CNNM2	3.87256764432901	-2.0080252267856	0.0487259294480899	0.0487259294480899	-3.83074731394354
CCDC22	4.22105025841694	2.00980975924144	0.0485317060743533	0.0485317060743533	-3.83088207262901
NDUFA1	5.65030258265018	-2.01417528544647	0.0480593756874128	0.0480593756874128	-3.83114148840569
TOB1	6.71926940153667	-2.01537431737552	0.0479303393324525	0.0479303393324525	-3.83143315103239
SNURF	2.45006624893784	-2.00011792982411	0.0495945875473666	0.0495945875473666	-3.83340629848975
PIEZO1	6.87441868981215	2.01236536153564	0.0482547198404879	0.0482547198404879	-3.83640676301729
HDAC10	5.11760411866913	2.00909912071121	0.0486089701108729	0.0486089701108729	-3.83641983708584
NSUN5	4.57277329946437	2.00666865489916	0.0488740210153447	0.0488740210153447	-3.83778907328572
ZNF410	5.40149183022723	-2.00877447697921	0.0486443020758221	0.0486443020758221	-3.83850258974198
PDK1	6.10781916202587	-2.00918216082101	0.048599936143556	0.048599936143556	-3.84039910835471
HDGFL2	3.81862233211275	1.99983819647931	0.0496255594929029	0.0496255594929029	-3.84368867002861
ATAD3B	4.78309235395145	2.00301109503857	0.0492752291089859	0.0492752291089859	-3.84537025547178
RAI1	3.93041084275985	1.99793736112256	0.0498364588346035	0.0498364588346035	-3.84687270236486
TMEM199	4.64302334900001	-2.00117688391479	0.0494774908009216	0.0494774908009216	-3.84699864658655
ERVK3-1	6.56401719605557	-2.00452218718837	0.0491091317722846	0.0491091317722846	-3.84876920106621
PARP10	6.40792251692022	2.00337983203088	0.049234653601661	0.049234653601661	-3.84978104981293
ZGPAT	5.10145706351384	1.99998968189519	0.0496087850392419	0.0496087850392419	-3.85063617446857
ABCA7	6.5043017341627	2.00232330338016	0.0493509898073244	0.0493509898073244	-3.85209150080835
E4F1	4.33285406851346	1.99664876047828	0.0499798669672228	0.0499798669672228	-3.85224357718138
TET2	5.76912116273839	-2.00011679732207	0.0495947129040272	0.0495947129040272	-3.85310525465821
SLC2A3	7.29354625718537	-2.00055853199804	0.0495458379081328	0.0495458379081328	-3.85583793610637
TMC6	7.90718440956572	2.0002025029843	0.0495852269115905	0.0495852269115905	-3.8568938797052
CSK	7.20829022557601	1.99798424865831	0.0498312473897611	0.0498312473897611	-3.8598074590953
CYLD	8.40518294308963	-1.9967062186075	0.0499734649333179	0.0499734649333179	-3.86207239013043

## Sheet: RNA-seq CD8+ HC 3rd-1st
gene	AveExpr	t	P.Value	adj.P.Val	B
STAT1	8.59928537484228	4.37481991557708	4.40846977902173e-05	4.40846977902173e-05	-3.29175913100809
CDK6	6.66531288394143	3.97974111174306	0.000173830966366279	0.000173830966366279	-3.50300847555487
MTHFD1L	2.82558742858603	4.01451972211625	0.000154459488062833	0.000154459488062833	-3.64427484150058
PDE4B	6.3104424616922	3.45397423835966	0.000968379093877552	0.000968379093877552	-3.7567624434005
NFKB1	6.41967347170811	3.31154595012512	0.00150572291186292	0.00150572291186292	-3.8217894516065
ZKSCAN3	3.58211787368456	-3.23458638803458	0.00190261133219745	0.00190261133219745	-3.92618916366467
SLC2A1-AS1	-0.358422510674997	-4.03120039295866	0.000145922599314307	0.000145922599314307	-3.93809855152451
GBP1	7.20082874463904	3.03853438793663	0.0034015423213173	0.0034015423213173	-3.93891519148114
MTHFD2	4.11631874253645	3.15373747007022	0.00242411911422225	0.00242411911422225	-3.94363623518746
GBP4	7.4042970376739	2.90427672840368	0.0049990304141582	0.0049990304141582	-3.99681059475605
DNASE1L2	-0.947968680001111	-3.97077264705446	0.000179193334832489	0.000179193334832489	-4.00209604790207
PARP9	6.93151162577547	2.8670516237468	0.00555161420786135	0.00555161420786135	-4.01419986804566
DACT1	0.971672694470649	3.51707022917759	0.000793675774562044	0.000793675774562044	-4.0168389010361
SLIT1	-1.00716016720151	-3.92829253968253	0.000206828080857406	0.000206828080857406	-4.02546066041272
PSMC1	5.98181026531291	2.81689940845963	0.00638538063546613	0.00638538063546613	-4.04233487801379
HSPA1B	1.92177385852886	-3.10894007555147	0.00276793754882039	0.00276793754882039	-4.05203905102922
FBXW9	0.105133567039294	-3.4290829149322	0.00104684910216566	0.00104684910216566	-4.05553765552456
GTPBP4	5.54513421709889	2.78351126421504	0.0070027794923822	0.0070027794923822	-4.06150523246458
RARS1	5.11965772396725	2.79096518180881	0.00686037170781983	0.00686037170781983	-4.06377382949756
SNRPD1	4.70276104001718	2.79804753815648	0.00672753270574235	0.00672753270574235	-4.06964477019417
PFN1P2	-1.56449546533451	-3.75110314196104	0.000372880930848626	0.000372880930848626	-4.07486210298429
EPSTI1	5.20061186853679	2.7534530572632	0.00760501865483347	0.00760501865483347	-4.07610071295036
DDX21	6.82809538616962	2.7197401427282	0.00833673150978656	0.00833673150978656	-4.07642946811202
SPINT1	0.273294388731586	-3.48504623339345	0.00087822880514071	0.00087822880514071	-4.07864280744231
LCN12	0.296991351756592	-3.32123014568433	0.00146170625260079	0.00146170625260079	-4.08605894184225
MUC1	1.28389752788109	3.14164008693087	0.00251280126976919	0.00251280126976919	-4.08653422498774
TVP23C-CDRT4	1.43719184362555	-3.10495212501534	0.00280065778550724	0.00280065778550724	-4.08745017179235
ZNF625	-0.586279970282984	-3.58204611381401	0.000645271176929961	0.000645271176929961	-4.08999590667728
RINL	5.6032504661329	-2.71249827200449	0.00850208528714458	0.00850208528714458	-4.09018296942684
SOCS2	4.46432869110488	2.76275911488517	0.00741367189980402	0.00741367189980402	-4.09457308032583
PLPP1	2.57799377154683	2.88850820344773	0.0052265865102957	0.0052265865102957	-4.09654768164092
TRGV8	1.04082886351996	-3.20745531749218	0.00206457761530444	0.00206457761530444	-4.105986253545
MYB	2.9617245768477	2.81265309869901	0.00646102147305555	0.00646102147305555	-4.1095543564119
MB21D2	1.61609181674868	3.00131737899155	0.0037887069856296	0.0037887069856296	-4.11055897878151
GINM1	3.69525216134291	2.74876852493626	0.00770304349960992	0.00770304349960992	-4.11288394651474
IGHM	3.06134837854448	-2.76066488845461	0.00745634323089246	0.00745634323089246	-4.1193987118965
PSMA1	6.21331362653592	2.62290129945054	0.0108109685064163	0.0108109685064163	-4.11995476145408
SPRED2	1.01993908942488	-3.04416140500943	0.00334631698327503	0.00334631698327503	-4.12785113923591
DTX4	1.02982664984851	-2.99493576354423	0.00385907284199211	0.00385907284199211	-4.13155480890019
BCL2	7.62996144690067	2.5634267796111	0.012644327642276	0.012644327642276	-4.13737917705476
KCTD11	3.06510448910147	-2.75264782518125	0.0076217864985936	0.0076217864985936	-4.13816503769258
ZWINT	2.26477171012513	2.83313737108763	0.00610358428466048	0.00610358428466048	-4.14269730896935
SEM1	5.06256938373032	2.58602431138337	0.0119169086865472	0.0119169086865472	-4.14441154223353
AFAP1L1	-1.33407081799549	-3.46517742168413	0.000934908982436002	0.000934908982436002	-4.15133689242199
DENND4A	6.23738046315977	2.52650057758556	0.0139198602274247	0.0139198602274247	-4.15798960591893
LINC02649	-0.515677347192129	-3.24358906897646	0.00185155855459237	0.00185155855459237	-4.15800552559941
SLC26A11	5.30400861230052	-2.53987592450427	0.0134449950701835	0.0134449950701835	-4.15919636349858
MISP3	0.0940948643847896	-3.09984836887811	0.00284306001960003	0.00284306001960003	-4.16043252022735
CHRNA10	0.0256200878526217	-3.11594037464205	0.00271136369801672	0.00271136369801672	-4.16583082749242
SSBP1	5.82528771559858	2.50528459409451	0.0147042093272399	0.0147042093272399	-4.16822778229395
ILF2	6.54272784106702	2.49303455845145	0.0151750246663043	0.0151750246663043	-4.1687286868353
PDGFB	2.83006142199311	-2.65943985827486	0.00980801427996368	0.00980801427996368	-4.171513161571
BCL2A1	3.86308957169095	2.57912208926384	0.0121349631035209	0.0121349631035209	-4.17239315677929
MTX2	3.30093361313604	2.62071518772694	0.0108738340706813	0.0108738340706813	-4.17239520524933
IGHD	-0.868035796744506	-3.25635603403637	0.00178136231354675	0.00178136231354675	-4.17494178396732
SH2D3C	5.76582675972999	-2.48493892580473	0.0154935772808752	0.0154935772808752	-4.1788018445335
TGFBI	3.27161410096191	-2.58947457765367	0.011809245496281	0.011809245496281	-4.17992766636805
COPG2	3.89238864575461	2.55192562308619	0.0130297829728211	0.0130297829728211	-4.18057733478142
TNFSF4	1.38348969889749	2.83112940536495	0.00613779934849328	0.00613779934849328	-4.18218414699326
CRYBG1	6.99604288711248	2.4449469741445	0.0171571999885863	0.0171571999885863	-4.18456689147555
PSMA2	5.95105549650333	2.46137380941225	0.0164553698296952	0.0164553698296952	-4.18522753536531
C1QBP	5.66628087831188	2.46225828712706	0.0164183230763935	0.0164183230763935	-4.18680464105893
GLRX2	1.24853630391665	2.81340419650277	0.00644758220609619	0.00644758220609619	-4.18684138480923
MSMO1	3.47340237998357	2.57149807473275	0.0123800184352053	0.0123800184352053	-4.18905407509871
GTF2F2	3.54130141035237	2.55517428984989	0.0129198423155944	0.0129198423155944	-4.18944725278516
CYP4F12	-0.775326625830422	-3.17177939170523	0.00229728671356185	0.00229728671356185	-4.19018912287268
LTV1	4.79270438413845	2.46615123630197	0.0162561543061589	0.0162561543061589	-4.19341596423704
SNX15	4.22625731389046	-2.49498547355505	0.0150991460646675	0.0150991460646675	-4.19434284387502
TMEM251	3.06823315055222	-2.58508895871666	0.0119462486774043	0.0119462486774043	-4.19546334114571
PEX2	4.98760773367032	2.45440652558153	0.0167498332274575	0.0167498332274575	-4.19934148800635
CCNE1	1.77156919074494	2.7038045460051	0.00870454810628146	0.00870454810628146	-4.20047424538032
IAH1	4.81641648859275	2.44395904270896	0.017200252899925	0.017200252899925	-4.20198963595818
RIMBP3B	-1.2761300262517	-3.18187210819275	0.0022290748144634	0.0022290748144634	-4.20350792735412
AKR1D1P1	-0.942439430877155	3.08535991488821	0.00296671932861365	0.00296671932861365	-4.20420388700536
SEC14L1	4.82814511088661	2.44813471078554	0.017018940631212	0.017018940631212	-4.20499938801383
HSPA9	7.5575563276911	2.37517378697892	0.0204467343405315	0.0204467343405315	-4.20986188916041
EFNA3	-0.334717234910826	-3.00937171809838	0.00370159917820275	0.00370159917820275	-4.21013906660341
APOO	1.70513603319956	2.66742069489143	0.00960055483729838	0.00960055483729838	-4.21269162456761
SCUBE3	-0.466146168098632	-3.01864580271682	0.00360360755156719	0.00360360755156719	-4.21279485066541
IRF4	4.00385687352613	2.45119571734386	0.0168871197171844	0.0168871197171844	-4.21309875598691
MIR223HG	0.523354315054667	-2.84761645284951	0.00586201945537832	0.00586201945537832	-4.21356698902569
NMNAT1	2.5028957082122	-2.58238458600824	0.0120314478179733	0.0120314478179733	-4.21560243529829
PSMD6	6.00733166796858	2.3761440193794	0.0203973777193099	0.0203973777193099	-4.21619229232715
NCL	8.83835400594593	2.36178962692222	0.0211385515835371	0.0211385515835371	-4.21651715963291
MIR3142HG	1.91174811861688	-2.63791051447486	0.0103881982472992	0.0103881982472992	-4.22029475882374
ZNF28	4.02449180047348	-2.44448303497171	0.0171774058669508	0.0171774058669508	-4.22082531532951
ARPIN-AP3S2	1.32223789985434	-2.84965137447183	0.00582878472576319	0.00582878472576319	-4.22097602718379
LDHA	7.52068346857589	2.34677548646234	0.0219393753080033	0.0219393753080033	-4.22101399701851
CKLF-CMTM1	-1.29191501619441	-3.16667097402216	0.00233255274692351	0.00233255274692351	-4.22119988421122
GGCT	3.57953730691692	2.45064802412367	0.016910638353785	0.016910638353785	-4.22487329233114
TCAF2	5.14287015935829	2.36934692662808	0.0207453994000532	0.0207453994000532	-4.22574955822869
PYCARD-AS1	-0.703707246993957	-3.01608356205803	0.00363043663568395	0.00363043663568395	-4.22937446015501
KIR3DL1	2.6179978585964	-2.48737726028415	0.015397004323646	0.015397004323646	-4.23159663311717
TXNDC5	4.35848997377734	2.3975003837985	0.0193375449241471	0.0193375449241471	-4.23257998762259
TIMM23	3.96568715969705	2.40434530120888	0.0190084265708618	0.0190084265708618	-4.23389476925255
METTL7A	3.59285664548851	-2.40665797719094	0.0188983654845588	0.0188983654845588	-4.2356640611158
HSPD1	7.06449350660194	2.30957545645071	0.0240409636355263	0.0240409636355263	-4.2361623421717
IFFO2	5.99829376124536	-2.32891628623248	0.0229270175523405	0.0229270175523405	-4.23627152925633
MIA	-1.12740591559025	-3.10549962114673	0.00279614440849347	0.00279614440849347	-4.23629788559641
ZNF788P	-1.66911424201196	-3.12635561570843	0.00262918813783604	0.00262918813783604	-4.23633596711173
PDCL3	3.94495707155312	2.39070286104752	0.0196694149443774	0.0196694149443774	-4.23664637553584
FAM174B	-0.475335069067676	-2.98308445303191	0.00399298057555888	0.00399298057555888	-4.23808491595454
LINC02908	1.62408433877363	-2.60836716960734	0.0112352038038675	0.0112352038038675	-4.24236869029479
ETF1	5.96789964237033	2.29604717270146	0.0248484059343509	0.0248484059343509	-4.24627369698905
RAN	7.20650277781136	2.27087410628165	0.0264150058929056	0.0264150058929056	-4.249983184099
SHB	-1.07457493108702	-2.98127489061205	0.0040138024523636	0.0040138024523636	-4.24999501373936
CCDC141	2.6079281366657	2.42621312123029	0.0179902810475721	0.0179902810475721	-4.25189218921352
IGHG2	-0.0361402250414264	-2.89443500098956	0.0051399568399993	0.0051399568399993	-4.2531202404772
PKD1P1	2.65169711847271	-2.42964161397762	0.0178351610998875	0.0178351610998875	-4.25602139338106
DNAI3	0.165278250578999	2.69014882588575	0.00903147842136572	0.00903147842136572	-4.25868028604466
HMGN3-AS1	-1.24585460550519	2.90325468655699	0.00501349729513033	0.00501349729513033	-4.26052320233574
PAX5	-1.52876875676857	-2.9689452179774	0.00415838006446166	0.00415838006446166	-4.26204420744761
TRMT10C	3.58440064581714	2.33865967055248	0.0223834023650025	0.0223834023650025	-4.26333539361864
ZNF566-AS1	-0.0050404706305075	-2.68411069038982	0.00917958070883593	0.00917958070883593	-4.26505680322546
ZRANB3	2.02548436416454	2.43204770382905	0.0177270159153764	0.0177270159153764	-4.26759145346222
ZNF74	3.74526640600909	-2.31543917113487	0.0236982734190382	0.0236982734190382	-4.2682217346231
GBP1P1	-0.128152353922873	2.77031744237202	0.00726152217642935	0.00726152217642935	-4.26827492613239
USP35	3.4482689765793	-2.31185154255357	0.0239074249921953	0.0239074249921953	-4.27173370859416
TUBA3FP	-0.504198034861528	-2.73146761271755	0.00807518802617386	0.00807518802617386	-4.27223800851755
HSPE1	5.48368047970709	2.22637115915748	0.0293989865756891	0.0293989865756891	-4.27354347479594
XPO5	5.5855166236215	2.22232228314358	0.029684656050297	0.029684656050297	-4.27560804303936
SLC25A25	4.62636599521013	-2.25008022041842	0.0277742511663149	0.0277742511663149	-4.27565312307227
ADO	3.58816302110063	2.30856624294669	0.0241003858701914	0.0241003858701914	-4.27630938678655
CHCHD3	4.64463484535322	2.24400601817233	0.028182778404064	0.028182778404064	-4.27683721175185
KLRK1-AS1	-1.62484532264632	-2.97223272502491	0.00411936547807805	0.00411936547807805	-4.27693381420236
TRPV1	-1.06025576245469	-2.93518090252667	0.00457940053935752	0.00457940053935752	-4.2776226621358
ST6GALNAC2	-0.602090083055461	-2.70827226997556	0.00859995801386158	0.00859995801386158	-4.27931409044616
IRF1	7.85492356406995	2.18803280899425	0.0322034302261837	0.0322034302261837	-4.27989924547199
GALK1	1.44741082454333	-2.47257152775958	0.0159918466189258	0.0159918466189258	-4.28009755974839
LILRA6	1.04708308846544	-2.51524916153801	0.0143309894680131	0.0143309894680131	-4.28019558870977
SLC7A3	-0.789214504254981	-2.76628214564043	0.00734239276599963	0.00734239276599963	-4.28060432000473
CD180	-0.592221442172603	-2.83037631924012	0.00615067716923713	0.00615067716923713	-4.28075907699831
ZKSCAN2	2.60946520891688	2.34235497714568	0.0221802457343246	0.0221802457343246	-4.28192383303595
DUSP5	3.38122074185297	2.29464336840471	0.0249335531009642	0.0249335531009642	-4.2836124494176
MRPL40	3.46805354462988	2.26455211311873	0.0268219047777716	0.0268219047777716	-4.28566217836225
CDHR2	0.439061410390941	-2.57486001713265	0.0122714096708576	0.0122714096708576	-4.28673654987157
NAMPT	4.60415547186777	2.21700891156012	0.0300632446144638	0.0300632446144638	-4.28766482098555
STAB1	1.79205071478761	-2.417195143872	0.0184040793699523	0.0184040793699523	-4.28779265595773
ZBTB8OS	4.18137099022035	2.21932601947007	0.029897627162555	0.029897627162555	-4.28911904048886
PDZK1	-0.800152580923698	-2.74915103637213	0.00769499615673976	0.00769499615673976	-4.28958245916718
APOL6	8.03211763484959	2.15214395443129	0.0350384161820272	0.0350384161820272	-4.29175511894733
CCT2	6.41581943183911	2.16086307940415	0.0343303243049002	0.0343303243049002	-4.29260493318515
MOCS2-DT	0.939130843679312	-2.50775710054102	0.0146107938758796	0.0146107938758796	-4.2935542433317
ARRDC3-AS1	-0.153126101411997	2.637074533969	0.010411344133536	0.010411344133536	-4.29503904144155
SLC25A33	2.83999445038307	2.28722143729903	0.0253880354272837	0.0253880354272837	-4.29505051740451
SULT1A4	0.988997566105362	-2.58337039451625	0.0120003270988043	0.0120003270988043	-4.2961150943973
EML2-AS1	-0.595742011638411	-2.73276203252026	0.00804678525533939	0.00804678525533939	-4.29677782193183
ZNF296	-1.24308813589949	-2.83260896720435	0.00611257103692437	0.00611257103692437	-4.29755376250371
C1orf54	0.807001834329859	2.45339455742143	0.0167929940358157	0.0167929940358157	-4.29784649507724
MIRLET7BHG	-0.406486744133532	-2.66472890905234	0.00967007556477736	0.00967007556477736	-4.29857322275237
DGUOK	4.7899214989348	2.17081983321027	0.033537045915327	0.033537045915327	-4.2998510161456
PDLIM7	1.94337264816152	-2.33104639523125	0.0228071799230177	0.0228071799230177	-4.3024565912738
NANS	2.86924913512266	2.25840667197745	0.0272227357347561	0.0272227357347561	-4.30308057602721
GATD1	4.85568086215535	-2.16378944351033	0.0340954893901223	0.0340954893901223	-4.30335771479137
TFRC	5.94823570240362	2.1359928674517	0.0363838046368518	0.0363838046368518	-4.30367985822153
GBP5	8.87117413372742	2.11896408657374	0.0378508521357579	0.0378508521357579	-4.30428673156319
NDUFAB1	3.81645141961946	2.19823472099362	0.03143514455402	0.03143514455402	-4.30467293532396
C18orf21	3.684126717155	2.19026712356846	0.032033775027831	0.032033775027831	-4.30539151613845
ADAM28	0.32966622619952	-2.49818037163342	0.0149756220111132	0.0149756220111132	-4.30623476999331
PLEKHA4	0.221354327345441	-2.52253087183027	0.0140636825137349	0.0140636825137349	-4.30778247386578
COG4	6.25692995477168	-2.11631297203738	0.0380838184742916	0.0380838184742916	-4.30783698553387
STAT5A	6.66699719641289	2.11437573545883	0.0382548405043694	0.0382548405043694	-4.30805586585638
PMPCB	6.14581966056029	2.11524115903484	0.0381783573123165	0.0381783573123165	-4.30811008926634
WBP11	6.66193948363901	2.10810934338004	0.0388126281700252	0.0388126281700252	-4.30941253096021
MKKS	4.44170252956146	-2.15650827385598	0.0346824054638271	0.0346824054638271	-4.31000937576342
RGS14	6.16484353859976	-2.11060498620766	0.038589643351574	0.038589643351574	-4.31046605111237
LAPTM4B	1.69176410055889	2.3527126084223	0.0216195290098454	0.0216195290098454	-4.31139550934267
CYP27A1	-0.451769564396752	-2.55076234196186	0.0130693557798286	0.0130693557798286	-4.3115505260166
UFD1	6.11523480320575	2.10666201716989	0.0389424585055384	0.0389424585055384	-4.31186618030864
CTPS1	4.50083597656971	2.14440375296133	0.0356776593676367	0.0356776593676367	-4.31258213210924
NPIPB6	1.00542561720616	-2.4135782192517	0.0185724252572063	0.0185724252572063	-4.3139786988956
SAP25	3.72312024318362	-2.163772291184	0.0340968617288048	0.0340968617288048	-4.31465416922272
C4BPB	-0.682840033542401	2.66768385132791	0.00959378281070548	0.00959378281070548	-4.31499435884689
IFI27	-0.938703098960294	2.63610256910466	0.0104383140272476	0.0104383140272476	-4.31520885112347
FAM161B	2.44527735523488	-2.23685433259976	0.0286705538574384	0.0286705538574384	-4.31570402364205
ZFP64	3.2081264394481	-2.19647406924135	0.0315665764732754	0.0315665764732754	-4.31673920655232
B3GALT9	0.313370098881019	-2.49767784915274	0.0149949904570776	0.0149949904570776	-4.31753767184232
ATP1B1	0.762050523813081	2.43304704565585	0.0176822720599074	0.0176822720599074	-4.31764726200079
CCM2	6.62481535804751	-2.08211222994947	0.0412028203164534	0.0412028203164534	-4.31800983732509
COX6C	5.96288416780671	2.08758123867387	0.0406896623952729	0.0406896623952729	-4.31883737545051
PIGW	2.98890771872258	2.19552488574134	0.0316376324114272	0.0316376324114272	-4.31905209010084
FAM21EP	-1.85547403312907	-2.73441064815636	0.00801074299641062	0.00801074299641062	-4.31960121041414
RGS12	2.33552434424943	-2.24885273167713	0.0278563837436689	0.0278563837436689	-4.31986251686518
BAHD1	5.58153204508551	-2.09066534859662	0.0404027301116716	0.0404027301116716	-4.32110998922701
TRIM47	1.11819973478977	-2.37588344980023	0.0204106226854699	0.0204106226854699	-4.32219043789678
NSMCE2	3.63656102115329	2.14331832372434	0.0357681107377127	0.0357681107377127	-4.32375169541569
C1orf115	-0.53360366711682	-2.56438187260039	0.0126127870749203	0.0126127870749203	-4.32416326082434
ZNF425	0.4903152840079	-2.40418492692707	0.0190160800503934	0.0190160800503934	-4.3242013423048
GTF2B	5.02402904272039	2.08610672660838	0.0408274676905989	0.0408274676905989	-4.32504525312622
RIOK1	4.65003927220503	2.09648554428522	0.0398660219393556	0.0398660219393556	-4.3256928744781
TCHP	5.43634923957723	-2.0772087559946	0.0416676716084312	0.0416676716084312	-4.3266100641774
MORN1	1.36784544863765	-2.3080865988939	0.0241286728212071	0.0241286728212071	-4.32729877257334
TMEM178B	-0.546900984139644	2.55149392313039	0.0130444559915348	0.0130444559915348	-4.32740562237318
CXCR2	1.8652571853401	-2.26106368772495	0.027048789947483	0.027048789947483	-4.32848564261657
VRK1	4.11769581226453	2.10265152130809	0.039304187351212	0.039304187351212	-4.33097527890369
SMS	4.75244650117765	2.08272438269096	0.0411451046215104	0.0411451046215104	-4.33141205124692
MRPS31	4.71323218711571	-2.07703771243892	0.0416839682420789	0.0416839682420789	-4.33153940270393
STX1A	2.40079326242984	-2.20131003967538	0.0312067247148806	0.0312067247148806	-4.33159928769759
ZNF2	2.55863432126984	-2.19237299207369	0.0318745907005469	0.0318745907005469	-4.33229251588981
HNRNPM	7.36327269733818	2.03622416184391	0.0457337018372809	0.0457337018372809	-4.33232111822239
RAB28	3.74805351499498	2.11922284281957	0.0378281805106565	0.0378281805106565	-4.33241270501531
CRPPA	-0.583910939228333	2.56784365686504	0.0124990627536245	0.0124990627536245	-4.33245447873601
ORAI3	2.85130083145711	-2.16120507876597	0.0343028067842856	0.0343028067842856	-4.33274457599529
WDPCP	2.77112677355236	2.16107466262352	0.0343132978885357	0.0343132978885357	-4.33335737058827
SLC37A2	0.59173279707748	-2.37482363657668	0.0204645729599439	0.0204645729599439	-4.33529973612245
RASL11A	-0.5635265108387	-2.53810276896173	0.0135070942221921	0.0135070942221921	-4.33583850474888
RIPK2-DT	2.46034163884058	2.15745287195456	0.0346057690086369	0.0346057690086369	-4.3377633346005
ZNF774	-0.965266558321272	-2.59670675331154	0.0115864280840787	0.0115864280840787	-4.33884997261869
EFHD1	0.369459041678188	2.39064251428714	0.0196723838499345	0.0196723838499345	-4.33937927548162
SH3BP5L	4.51877709960284	-2.06301156368605	0.0430392630204394	0.0430392630204394	-4.33951994378349
NOP14	5.71995102929457	2.0311998913817	0.0462549463022428	0.0462549463022428	-4.34016975968928
SAMSN1	5.05631681680103	2.03596402179807	0.045760565375684	0.045760565375684	-4.34144701283118
PXMP4	3.44489685722414	-2.09948266113217	0.0395920645003205	0.0395920645003205	-4.3421566852075
PSMC2	5.65810630516872	2.02412142713675	0.046997979870355	0.046997979870355	-4.34229089970772
CATSPER3	-1.45987298498118	-2.68035127820589	0.0092729072577026	0.0092729072577026	-4.34296411706172
GBP2	8.23585123126258	2.00238792368419	0.0493438675871486	0.0493438675871486	-4.34362552800738
NME1	3.86079685502286	2.07522284788151	0.0418572245342711	0.0418572245342711	-4.34367340044962
CHST14	2.84125705816752	-2.12847261988365	0.0370254592628232	0.0370254592628232	-4.34368891346172
EPAS1	-0.0934033395607273	-2.48593217854506	0.0154541727821765	0.0154541727821765	-4.34379287088299
DNAJC9	5.11732089294537	2.02853534397767	0.0465334508367633	0.0465334508367633	-4.3439423323077
PSMA6	6.14424693565935	2.011078344934	0.0483940415407419	0.0483940415407419	-4.34450633492756
ADAM19	4.46497744037568	2.05205188675969	0.0441246080558181	0.0441246080558181	-4.34470096860508
UCP3	2.54163084746474	2.15702476179583	0.0346404837858098	0.0346404837858098	-4.34476755224483
PLXNA4	3.24477348208897	2.12708529052314	0.03714490191002	0.03714490191002	-4.34504416367879
CTU1	1.00412582776867	-2.28576219795254	0.0254782496054247	0.0254782496054247	-4.34563762727521
DDX47	5.88461191405201	2.00679872868605	0.0488598046464225	0.0488598046464225	-4.34603742892279
TMEM79	3.54519555965803	-2.07884347264059	0.0415121977069111	0.0415121977069111	-4.34663053914135
COP1	4.8578924167817	2.02657130911091	0.0467396592970495	0.0467396592970495	-4.34720707967613
ATXN10	5.77036807698537	2.00655259463379	0.0488867087791975	0.0488867087791975	-4.34730656192978
BAIAP2L1	-1.07904913760697	2.59196408454034	0.011732110893518	0.011732110893518	-4.3473067035244
HSD17B1-AS1	2.30320290852548	-2.15568072275586	0.034749667536259	0.034749667536259	-4.34790732519802
PPARGC1B	3.86729336556869	2.05792921603531	0.0435396689101793	0.0435396689101793	-4.34796087050301
MGST2	0.755475562923322	-2.30161884364908	0.0245129928637108	0.0245129928637108	-4.34821772133945
RXRA	3.39523533784272	-2.07501119006915	0.0418774710097267	0.0418774710097267	-4.34832220835002
SGK2	-0.484672803693273	-2.48395736235424	0.0155326068534853	0.0155326068534853	-4.34902316204201
KCNK6	3.80351697490156	-2.06794555869143	0.0425582275525626	0.0425582275525626	-4.34916664941116
CD93	2.61592729726584	-2.12107677544028	0.0376660884996836	0.0376660884996836	-4.34927618212972
JPT2	4.93553999158843	-2.02300462149514	0.0471161451753245	0.0471161451753245	-4.34945829245603
PDE4DIPP6	-0.69393758512881	-2.46883897042898	0.0161450327591345	0.0161450327591345	-4.3500709639999
CYP51A1	3.2214909324006	2.08694848467682	0.040748749000859	0.040748749000859	-4.35028274954813
FAM241A	3.72348190300024	2.06170181408201	0.0431677426259015	0.0431677426259015	-4.35049535109787
CCDC183	-0.645290156477566	-2.46817851600687	0.0161722750959854	0.0161722750959854	-4.35071572372004
MCAM	-0.647756421478816	2.47760976242871	0.0157871475665253	0.0157871475665253	-4.35084035261124
PPM1F-AS1	-1.26792040165932	-2.53520608718657	0.0136090990462128	0.0136090990462128	-4.35090502408266
PGAP1	4.04864827875997	2.04004075297535	0.0453411384122931	0.0453411384122931	-4.35098873913198
WFS1	1.18123524488091	-2.22992617102322	0.0291501588725007	0.0291501588725007	-4.35121355973793
LRCH1	4.75483552288574	2.01619868962122	0.0478417956070922	0.0478417956070922	-4.35140014422036
ITPKC	3.04726645520463	-2.09492047780087	0.0400097326452973	0.0400097326452973	-4.35169965713099
LINC02728	0.19385223198022	2.31905038746471	0.0234893878986614	0.0234893878986614	-4.35175247791335
LINC01144	-0.535739109468117	-2.40921103183487	0.0187775268925512	0.0187775268925512	-4.35184023353982
TSEN34	2.7942907752111	-2.10144010236194	0.0394140241710394	0.0394140241710394	-4.35245958330017
UCHL3	3.19260946621667	2.06786444731172	0.0425660976864234	0.0425660976864234	-4.353292825351
ADAM22	3.71022266573884	-2.04943147125002	0.0443875830200405	0.0443875830200405	-4.35354881009381
NINJ2-AS1	2.87383803324271	-2.08069777450615	0.0413364479741618	0.0413364479741618	-4.35407749847788
ADGRB2	0.759285213585718	-2.26802018587133	0.0265980109430809	0.0265980109430809	-4.35717322765042
H2BC19P	-1.56550993178348	-2.64450542922447	0.0102072395776426	0.0102072395776426	-4.35749770988738
TMPRSS13	2.32464397889786	-2.11454305194475	0.0382400432621263	0.0382400432621263	-4.35761201886962
LRRC37BP1	3.72589016093541	-2.01342265286016	0.0481405242440632	0.0481405242440632	-4.36144068690827
ZNF805	2.83010280890375	2.05821639736154	0.0435112597511957	0.0435112597511957	-4.36145117889247
IGLC2	0.737547267312613	-2.2710212892448	0.0264055981612643	0.0264055981612643	-4.3616198276744
LINC02870	-1.17820086684989	-2.48221564670285	0.0156020799523694	0.0156020799523694	-4.36416418285987
SEC14L1P1	1.80649428516836	2.12714144173688	0.0371400610428148	0.0371400610428148	-4.36417598248166
ZNF137P	2.68301140060709	-2.06008523887757	0.0433267771674978	0.0433267771674978	-4.36429409830439
PKN3	1.88403877636272	-2.12233264969366	0.0375566292719392	0.0375566292719392	-4.36458314114752
GPR68	3.69760376985007	-2.01446357859463	0.0480283231821185	0.0480283231821185	-4.36563712014326
ZSCAN22	2.22478508221047	-2.09552787773985	0.0399539054541966	0.0399539054541966	-4.36595269246093
CLEC12A	2.18497733741715	-2.08067599275911	0.0413385086897038	0.0413385086897038	-4.3665928033196
ADSS1	0.82588289860664	-2.18028307096636	0.0327979979730791	0.0327979979730791	-4.36791026137676
APOM	1.01221346682307	2.16173255284717	0.0342604036233949	0.0342604036233949	-4.36794692134857
BACE2	-0.58402681566697	-2.33592978329009	0.0225345441058301	0.0225345441058301	-4.36879624823252
C7orf61	-1.52586950741836	-2.53245403817315	0.0137066548870953	0.0137066548870953	-4.36920640318226
CMSS1	3.3647897539213	2.0098619155107	0.048526039551209	0.048526039551209	-4.36935296176067
TMEM14B-DT	-1.70179732292502	-2.54902837979831	0.0131285439672872	0.0131285439672872	-4.37036276463108
PSPN	0.792350947715873	-2.2298455274311	0.0291557827887694	0.0291557827887694	-4.37047352852824
HSD17B6	-1.21292499858575	-2.44912732095827	0.016976093480236	0.016976093480236	-4.37057372979402
ZNF613	2.48597743050946	-2.06086866460619	0.0432496426277414	0.0432496426277414	-4.37115546706933
SNHG19	-0.618698289672491	-2.37499623725571	0.0204557779820651	0.0204557779820651	-4.37121853533482
MICALL2	0.106936359708376	-2.26583321196133	0.0267390057414138	0.0267390057414138	-4.37272721885908
PTGES3P1	2.58233539301452	2.03786995416409	0.0455640627084315	0.0455640627084315	-4.37333234474374
BBC3	1.39821351565993	-2.12487696347454	0.037335720761277	0.037335720761277	-4.37356912895902
CENPN	1.26069401873909	2.14001869857414	0.0360443056099833	0.0360443056099833	-4.37519710192235
RDM1	-0.529819196794608	-2.35293442553329	0.0216076600725842	0.0216076600725842	-4.37579074137646
COL7A1	-0.334589563957147	-2.29397947870732	0.0249739109755656	0.0249739109755656	-4.37691452898974
TIAM2	1.64575018291384	2.08816254794142	0.0406354451755412	0.0406354451755412	-4.37736717629339
AJM1	1.22209236376055	-2.14380718940109	0.0357273476835641	0.0357273476835641	-4.37767240189799
TMEM81	1.36249044333306	-2.11097347364323	0.0385568136438385	0.0385568136438385	-4.37975510208627
PTGDS	2.66382654194597	-2.01539016580788	0.047928635765735	0.047928635765735	-4.3806432039832
MAGED4B	0.806143956845321	-2.10559122078421	0.0390387554436498	0.0390387554436498	-4.38137901728115
FUT7	1.00023324966758	-2.16887269214899	0.0336909059356838	0.0336909059356838	-4.38232615645131
TAMALIN	2.28865508508295	2.0163963198906	0.0478205895479383	0.0478205895479383	-4.38238242730843
GLIS3	1.00137025140451	2.11070145479117	0.0385810463144205	0.0385810463144205	-4.38254262045923
FES	1.35025654634162	-2.09783070568945	0.0397428619627668	0.0397428619627668	-4.38317727365793
NDC80	2.49663182353359	2.00219837519171	0.0493647614492562	0.0493647614492562	-4.38459198609142
SLC16A11	-1.14981184069275	-2.36380892040889	0.0210328574710069	0.0210328574710069	-4.38488925160425
UQCC3	0.845139679609686	-2.13991312093039	0.0360531735988872	0.0360531735988872	-4.3854843993777
ATXN1-AS1	-0.805852674592712	-2.39619592137086	0.0194008409552193	0.0194008409552193	-4.38592420475415
ALOX12P2	-0.036847359363824	-2.21543074422868	0.0301765067642202	0.0301765067642202	-4.38624431772731
SIGLEC9	1.85762860765243	-2.04540382229424	0.0447944195719505	0.0447944195719505	-4.38644738223697
KRT10-AS1	2.04096754016097	-2.03889515141779	0.045458665415719	0.045458665415719	-4.38665916074471
POU2F2-AS1	0.394327048858517	-2.17120889049358	0.033506377009594	0.033506377009594	-4.38679617744404
ZNF547	0.475313392624443	-2.17942861727876	0.0328641373013647	0.0328641373013647	-4.38792021935865
FAM185A	1.68437572520472	-2.04764520824634	0.0445676199216444	0.0445676199216444	-4.38962213295862
LINC00957	1.43883869845908	-2.05796894022209	0.0435357382753697	0.0435357382753697	-4.38979959179331
CENPP	2.04558111061637	2.02216636323808	0.0472050061876714	0.0472050061876714	-4.39086417910832
PCDHGB3	-1.74763604183549	-2.38111876147893	0.0201459738322598	0.0201459738322598	-4.39165889800089
ACTR3B	2.20261405755191	-2.01213703264826	0.0482794116509392	0.0482794116509392	-4.39193088365154
POLE2	0.404705643424998	2.16533036023203	0.033972399197981	0.033972399197981	-4.39281700708112
PGAM1P8	-1.12624826081609	-2.33158163151838	0.0227771557397272	0.0227771557397272	-4.39419903624353
NEK10	-0.8081994134431	-2.28845275703129	0.0253121318967784	0.0253121318967784	-4.39437065668389
TBC1D8	0.276416383428969	-2.11518960390873	0.0381829098514318	0.0381829098514318	-4.39818843423516
FAM43A	0.490725927988703	-2.11593275851776	0.0381173317288309	0.0381173317288309	-4.39850363012457
PCDH1	1.27680791560107	-2.0159630484392	0.0478670908650122	0.0478670908650122	-4.39928563331518
SNX24	1.21635468757797	-2.0377970533263	0.0455715654273186	0.0455715654273186	-4.40001015436827
FCRL1	0.347984768686519	-2.07899600059801	0.0414977168032166	0.0414977168032166	-4.40055165739995
PRSS35	-0.486763453735248	-2.22846803916438	0.0292519935263512	0.0292519935263512	-4.4016842302163
ERFL	1.33200832365176	-2.00080862654238	0.0495181849385904	0.0495181849385904	-4.40189219983349
CLDND2	1.49055935335959	-2.00778171435515	0.0487524843235748	0.0487524843235748	-4.4025096321591
ADGRA2	-1.22559619772262	-2.27207101575811	0.026338586910473	0.026338586910473	-4.40282722654669
C1orf74	0.649544231248291	2.09746787383812	0.0397760494721202	0.0397760494721202	-4.40406080088345
TEPP	0.443839421369182	-2.08072061522813	0.041334287167278	0.041334287167278	-4.40445072820664
ANKK1	-0.210914337966444	-2.17263469169175	0.0333941924940334	0.0333941924940334	-4.40590963015224
RUBCNL	-1.15030600013802	-2.27080176115875	0.0264196311787813	0.0264196311787813	-4.40644411658591
UBQLN1-AS1	-0.576675415443169	-2.19721336937819	0.0315113294320156	0.0315113294320156	-4.40734922639875
PKD1P2	-0.0816238196009068	-2.12312250130919	0.0374879294397102	0.0374879294397102	-4.40746867742875
DPF3	0.357579039918357	-2.08154539764826	0.0412563255857334	0.0412563255857334	-4.40934678046112
OR2A20P	1.02345665575448	-2.15636848403528	0.0346937593751362	0.0346937593751362	-4.40936639897367
ETV7	0.44597842122066	2.06315383074288	0.0430253272863089	0.0430253272863089	-4.41345615357176
MUC16	-0.417229818820799	2.17678886903923	0.0330692063371238	0.0330692063371238	-4.41452612480837
ACER2	0.590877592098954	-2.03109853132352	0.0462655143641149	0.0462655143641149	-4.41486803002064
FAM86C2P	0.579526610606734	-2.02106160243128	0.0473223384273138	0.0473223384273138	-4.41489034604949
KRT17P2	0.0376006473208187	-2.08599709464953	0.0408377298374247	0.0408377298374247	-4.41825087062645
GSEC	0.490203116813024	-2.04705316449195	0.0446274306944081	0.0446274306944081	-4.41955113604808
SPIB	-1.45913168834135	-2.20582291926574	0.0308741671296171	0.0308741671296171	-4.42074978872721
OPLAH	-1.9479360984412	-2.28880303937026	0.025290575804718	0.025290575804718	-4.42139661002704
OTOF	0.3543174472094	-2.01679794797721	0.0477775190742667	0.0477775190742667	-4.42149976026942
LRRC29	-0.537104592206239	-2.11178479112576	0.0384846163656118	0.0384846163656118	-4.42170022475853
PPM1L-DT	-1.23589831245959	-2.17539662223809	0.0331778136578274	0.0331778136578274	-4.42221973594601
PRSS16	-0.736498015978075	-2.19250495602055	0.0318646385704164	0.0318646385704164	-4.4233848454955
LRP12	0.272356152993594	2.04394205339115	0.04494286771563	0.04494286771563	-4.42346354558162
EDN1	0.415746713817627	2.00068701383841	0.0495316300086437	0.0495316300086437	-4.42400222343909
RUSC1-AS1	0.448011856543386	-2.02064258226335	0.0473669064532785	0.0473669064532785	-4.42509269905156
TBC1D9	0.143360011107821	-2.01983085933723	0.047453346025878	0.047453346025878	-4.42520557714607
YEATS2-AS1	-1.3649691140302	2.1367899913318	0.0363163625962014	0.0363163625962014	-4.42544504516803
CD300LB	0.10047149415191	-2.033730266594	0.0459917957394859	0.0459917957394859	-4.42712311398824
HSD3B7	-0.494048135189841	-2.11312488642547	0.0383656217133385	0.0383656217133385	-4.42720766716302
CIART	-1.08496157767656	-2.14959842671852	0.0352475324064138	0.0352475324064138	-4.42775399744774
TRIM61	0.0252580472159707	2.03828043946847	0.0455218367560545	0.0455218367560545	-4.42809868732598
DUBR	0.288455305114819	-1.99761506118966	0.0498722944027164	0.0498722944027164	-4.43138226432068
LNP1	-0.383200677219801	-2.0472219115037	0.0446103761027115	0.0446103761027115	-4.4313934288353
TLR9	-1.46397683581767	-2.18580697969101	0.0323732235943709	0.0323732235943709	-4.43251684831741
HROB	-0.977707976261354	2.10306966730446	0.0392663366840114	0.0392663366840114	-4.43286183863652
VSIG4	-0.54687639538042	-2.04516593305636	0.0448185492672777	0.0448185492672777	-4.43375349076807
NAGS	-1.15889772445321	-2.16244153697701	0.0342034812097717	0.0342034812097717	-4.43462392415297
VNN3	-0.685769640977186	-2.02968089896382	0.0464135384167874	0.0464135384167874	-4.43717865278495
NID2	-1.16020039999802	-2.14234734448043	0.03584919415719	0.03584919415719	-4.43859645886979
CD1C	-0.524663429390257	-2.02027802762087	0.0474057107513198	0.0474057107513198	-4.43928568242912
PYCR1	-0.734226438056104	2.09004211127612	0.0404605715532947	0.0404605715532947	-4.44044221452477
C11orf45	-0.536599092735119	-2.00369660707051	0.0491998188442212	0.0491998188442212	-4.44087878463217
SCAMP5	-0.707959686185137	2.00531741398929	0.0490219146004967	0.0490219146004967	-4.44404815363739
SATB2	-0.76400811459744	-2.01391714439537	0.0480871951022145	0.0480871951022145	-4.44529181970522
GCAT	-0.716038630069528	-2.02267922496547	0.0471506222929606	0.0471506222929606	-4.4470391585766
LRRC34	-1.15443318760134	2.06717009967991	0.04263352087788	0.04263352087788	-4.44732419135269
C19orf71	-0.725448484616046	-2.01458274734804	0.0480154923671298	0.0480154923671298	-4.44823055418404
RLN1	-0.712321128302783	-2.01391644074567	0.048087270952234	0.048087270952234	-4.44890734029801
BCDIN3D-AS1	-1.1034696049529	-2.03235144621581	0.0461350281084897	0.0461350281084897	-4.44916175020321
EEF1DP2	-0.57022612481974	-1.99797951703853	0.0498317732775256	0.0498317732775256	-4.45021374202734
AURKC	-1.53661113943809	2.06190761394341	0.0431475328081151	0.0431475328081151	-4.45236253079262
B9D1	-1.61581095364401	-2.04405712189785	0.0449311667089332	0.0449311667089332	-4.45613615005504
PMS2P5	-1.39599792770236	-2.00151444311275	0.0494402141603632	0.0494402141603632	-4.45703181279356
RN7SL832P	-1.64189525111066	-2.00366207702303	0.0492036149777718	0.0492036149777718	-4.4629264861476

[truncated: 1 more sheets: RNA-seq CD8+ HC PP-2nd]
