# Supplementary material for: Prominent epigenetic and transcriptomic changes in CD4+ and CD8+ T cells during and after pregnancy in women with multiple sclerosis and controls
Source: J Neuroinflammation. 2023 Apr 27;20:98. doi: 10.1186/s12974-023-02781-2 (PMC10134602; doi:10.1186/s12974-023-02781-2)
Supplement: Supplementary file 6 — Additional file 6: Table. S5. Results of differential analysis on RNA-seq data from multiple sclerosispatients. [file 12974_2023_2781_MOESM6_ESM.xlsx]

## Sheet: Description
Table. S5. Results of differential analysis on RNA-seq data from multiple sclerosis (MS) patients. Generated by the function topTable() and only genes with p-value≤0.05 were retained.

## Sheet: RNA-seq CD4+ MS 2nd-1st
gene	AveExpr	t	P.Value	adj.P.Val	B
CLEC5A	-1.08351149642295	-4.6434862458174	1.58877283320714e-05	1.58877283320714e-05	-4.10889503386386
SH2D1B	0.874285373299453	-3.87720046995919	0.000238335975436405	0.000238335975436405	-4.14315181987994
GNL3LP1	-0.538975247160517	-4.07559850314196	0.000121058963105594	0.000121058963105594	-4.18508764608231
SOGA3	-0.299748370540675	-3.62703471896826	0.000545287297385619	0.000545287297385619	-4.24460142414104
GOLM1	0.572067955314488	-3.31672081982291	0.00145607868492455	0.00145607868492455	-4.27426154029867
LINC01311	-0.836141810681302	3.41669137177702	0.00106709405982101	0.00106709405982101	-4.28993678363887
TNFSF12-TNFSF13	-0.00965800682455325	3.20055940297532	0.00207492740274234	0.00207492740274234	-4.30452403054887
EMP1	-0.350470803621196	-3.11689746348711	0.00266513208255393	0.00266513208255393	-4.32956325664149
MED12L	-1.24799013431532	-3.30799081232717	0.00149574995279998	0.00149574995279998	-4.32956496815237
SLC2A3P1	2.03976245266915	-2.75636870877361	0.00747295627853185	0.00747295627853185	-4.34413959973
EVC2	-0.123758261185551	-2.94309075466007	0.00442454198850106	0.00442454198850106	-4.34797046296542
ABCG1	4.23102409256698	-2.56741092595924	0.0124193032930653	0.0124193032930653	-4.35058440459153
LINC02798	-1.02532593089086	-3.13033874996979	0.00256077128102155	0.00256077128102155	-4.35222452335279
B3GNT5	-1.11594252294806	-3.0580441633334	0.00317056672211191	0.00317056672211191	-4.36612467369876
LMCD1	-1.11712653984845	-3.01349422090078	0.00361106276082702	0.00361106276082702	-4.36998712161264
TRIM9	-1.51543562170394	-3.03653543096107	0.00337658893111811	0.00337658893111811	-4.37598543017579
STRADB	4.54480799151652	2.41067386049282	0.0185944933638605	0.0185944933638605	-4.38042044524173
TUBA8	0.326831561024898	2.69140314508866	0.00892202163116594	0.00892202163116594	-4.38561063829788
TPTEP2	0.511464129491736	-2.57440787893666	0.0121929145494687	0.0121929145494687	-4.40202843886252
PLA2G7	-0.240426749418145	-2.66146325487736	0.00967256330140664	0.00967256330140664	-4.40419569360805
TMEM176B	2.24107781683817	-2.4008907589888	0.0190585026460899	0.0190585026460899	-4.40642144932753
TNFRSF9	-0.633463413025275	-2.62926263044566	0.0105435926901475	0.0105435926901475	-4.41282960373282
RHPN2	-1.47948279445445	-2.82639619896837	0.00615498509196015	0.00615498509196015	-4.4130482867456
EFCAB5	-0.75824332509556	2.61945197426357	0.0108228035119947	0.0108228035119947	-4.41649766126242
TMEM144	0.0835694985670158	-2.52047426278879	0.0140388644021493	0.0140388644021493	-4.41673651169456
POC1B-GALNT4	-0.337949087730706	2.56662890679361	0.0124448406936502	0.0124448406936502	-4.41901410509507
NT5C3A	5.08650161018244	2.19022216090575	0.0318943438181073	0.0318943438181073	-4.42040114415903
SPRED1	-0.173722695282694	-2.54868677477008	0.0130439576924226	0.0130439576924226	-4.42120613295482
SAP30L-AS1	-1.24694991390293	2.65641317898322	0.00980468601493907	0.00980468601493907	-4.42272767919721
ZNF219	0.579218306360035	-2.43367892469798	0.0175429420953967	0.0175429420953967	-4.42413581377243
ACOT8	3.95964914217052	-2.19936010877604	0.0312097037020889	0.0312097037020889	-4.42415343419754
TCL6	0.793063156889144	-2.41410053874653	0.0184343714465909	0.0184343714465909	-4.42443434752959
ZHX1-C8orf76	1.09660144587259	2.37908339916215	0.0201302311073801	0.0201302311073801	-4.42561965222927
BHLHE40-AS1	0.430451279442573	2.43743635537186	0.0173763452857994	0.0173763452857994	-4.42628140336703
NAP1L5	1.55522335654131	2.36699750608312	0.0207470603106336	0.0207470603106336	-4.42762455489833
C7orf25	-0.611901296126837	-2.52147572431278	0.014002408015579	0.014002408015579	-4.42952592109249
RNF112	-0.652797079973901	-2.52708534753824	0.0137997740618222	0.0137997740618222	-4.43416850525091
NLRC4	1.31555035233125	-2.27789219595024	0.0258381338106287	0.0258381338106287	-4.43660185935741
CASP4LP	4.39556475387678	2.10281368551296	0.0391359647862208	0.0391359647862208	-4.43979145153732
WTIP	-0.891198150506999	2.48914122100254	0.0152236014922163	0.0152236014922163	-4.44072739316903
ADGRG6	-1.38058433942418	-2.53000848174471	0.0136952349469047	0.0136952349469047	-4.44089515950638
PC	1.7302906881669	-2.20378428976114	0.0308828862465767	0.0308828862465767	-4.44196945812991
ZSWIM5	2.79073861596925	2.14102747632616	0.0358107237066639	0.0358107237066639	-4.44556223735236
SAFB2	6.37568597815165	-2.03032143650799	0.0461848101327064	0.0461848101327064	-4.44708943481463
TMEM139	-0.656024555439405	2.44758536876947	0.0169334223165236	0.0169334223165236	-4.44724403137572
CHRNA10	-0.0741717201015492	-2.3122968033078	0.0237543166696788	0.0237543166696788	-4.45103878823659
MAGED4B	0.99314664077479	-2.26009057709571	0.0269784965970852	0.0269784965970852	-4.45194474759388
SLC6A12	-0.995664732847126	-2.45367144412361	0.0166726957018624	0.0166726957018624	-4.45407308415571
SLCO4C1	0.267708090115705	2.24495336557601	0.0279828706590206	0.0279828706590206	-4.45489876538263
KCTD13-DT	-1.66321086721304	-2.49170553859101	0.0151233653073517	0.0151233653073517	-4.45537637467511
ZC3H12B	2.18851227291171	2.09837774444854	0.0395388077243913	0.0395388077243913	-4.45675979249271
CECR7	0.781384309008288	2.22156307306201	0.0295996382324999	0.0295996382324999	-4.45696941482609
GPR141	-0.534373911400695	-2.32176215538418	0.0232077880702921	0.0232077880702921	-4.45851600178438
HLA-DRB5	4.42330453441264	-2.0246174382704	0.046783165207881	0.046783165207881	-4.45982584390402
ARFGEF1-DT	-1.7211558409152	-2.43226089214792	0.017606185701869	0.017606185701869	-4.46231567175061
TMEM237	2.60962164851219	2.05836797525917	0.0433375909293356	0.0433375909293356	-4.46273613238501
ZNF443	1.58652075488451	-2.08393964275978	0.0408749821051163	0.0408749821051163	-4.46306709254763
DHRS9	-0.310708309685008	2.24983804104167	0.0276552241179683	0.0276552241179683	-4.46361595126938
ALMS1P1	-1.14916486450005	2.38625175473879	0.0197721534283689	0.0197721534283689	-4.4639440851794
SPECC1L-ADORA2A	-1.68914256029294	2.35936172251035	0.0211453945100614	0.0211453945100614	-4.46497422282367
TCAF1P1	0.671463674908802	-2.15805890530891	0.0344098253749794	0.0344098253749794	-4.46516220510064
ATP9A	-0.44859759934243	-2.24147657674771	0.0282181595247978	0.0282181595247978	-4.46540790495311
FICD	1.57611707965051	2.06931978052482	0.042267643683327	0.042267643683327	-4.46615483963193
UBE2C	-0.609276531309426	-2.28625709448	0.0253171468312385	0.0253171468312385	-4.46632609846514
CCL20	-1.87339548881235	-2.39250202202848	0.0194645860762725	0.0194645860762725	-4.46638469949832
AR	-0.661453498363225	-2.294696177343	0.0248009745639228	0.0248009745639228	-4.46780824956324
MISP3	-0.848481835156882	-2.25525179560534	0.027296042977018	0.027296042977018	-4.46803771490565
MUC1	1.83554910672425	2.07063710404776	0.0421404978659186	0.0421404978659186	-4.46813315498814
RND1	-1.98648925590806	-2.39764138847588	0.0192148920881099	0.0192148920881099	-4.46913528517736
GATD3A	2.37179936192792	2.01326169098355	0.0479942588631395	0.0479942588631395	-4.46936448820657
ANKRD20A11P	-1.310694119078	-2.31606158691563	0.0235355864289155	0.0235355864289155	-4.46955114287266
GTF2IRD1	-0.276338301134012	2.2049432434246	0.0307977712751461	0.0307977712751461	-4.47025382150451
FCGR2B	1.45666791813553	-2.02558729102762	0.046680958787215	0.046680958787215	-4.4704878294102
PTPRK	0.585091964333276	2.15281314668948	0.0348361214522924	0.0348361214522924	-4.47108195480478
DENND2C	-0.0996354414332209	-2.18928770772989	0.0319650916882415	0.0319650916882415	-4.47123144457749
BAZ1A-AS1	1.37293717959889	2.08716931432701	0.0405727435714934	0.0405727435714934	-4.47144560023922
KLRC1	-0.658408820107669	-2.22953989658854	0.0290392733882472	0.0290392733882472	-4.47163506398511
DDX43	0.0265504542126825	-2.15585214073826	0.0345885997789373	0.0345885997789373	-4.47183653055618
LIMS4	-0.765453592535606	-2.26166460603313	0.0268759052367549	0.0268759052367549	-4.4722520107558
RRS1-DT	-1.29649013101923	2.32912178718508	0.022790582728717	0.022790582728717	-4.47230177592114
PDK4	1.44118985731824	2.02025243972061	0.0472455488570251	0.0472455488570251	-4.47270433235318
IGKV3-11	0.245369094003385	-2.11491741052381	0.0380548529481746	0.0380548529481746	-4.47297827774876
CBX2	-1.36197584087953	-2.29285204412123	0.0249129680400776	0.0249129680400776	-4.47556348349339
WNK3	-1.2121909927301	2.27124303337985	0.026258995364917	0.026258995364917	-4.47655120735572
SEMA3C	-0.408707630806051	-2.16060721050071	0.0342043862048148	0.0342043862048148	-4.47704135044539
CBWD4P	-1.27406794150408	2.18245318824188	0.0324867281687292	0.0324867281687292	-4.47726386833542
IL1RN	1.31054839302816	-2.03759977660844	0.0454308765112646	0.0454308765112646	-4.47733117534237
CLSPN	-0.118941135526637	-2.14415625134092	0.0355497035735718	0.0355497035735718	-4.47756166784879
SEPTIN3	-1.55145573891212	-2.27415543288652	0.0260739143511783	0.0260739143511783	-4.47758458689073
MUC20P1	0.12560284946214	2.16813065969247	0.0336040980033619	0.0336040980033619	-4.47802744854909
HCG4	-1.41546178067296	-2.24687645800112	0.0278534706079435	0.0278534706079435	-4.47825076130341
AGAP7P	0.770938449094497	2.07811069127041	0.0414254022920259	0.0414254022920259	-4.47868405830921
NECTIN2	-1.27049044527185	-2.23362999791632	0.0287555821921873	0.0287555821921873	-4.48038851072587
HSD17B13	-0.813959544740163	-2.20209737608215	0.0310071439901182	0.0310071439901182	-4.48178587475859
NRSN2	-0.856482518243296	-2.17930051463902	0.0327298531964007	0.0327298531964007	-4.48187447169192
E2F7	-1.43668319014922	-2.2378333751773	0.0284665776099782	0.0284665776099782	-4.48190588937027
PDE2A-AS2	-0.0319249793601614	-2.09881574291652	0.0394988721908758	0.0394988721908758	-4.48288081919637
HROB	-1.04553729995311	-2.15863074597816	0.0343636312312606	0.0343636312312606	-4.48375690805748
ZC3H12C	-1.06022784107628	-2.16001333004954	0.0342521676732955	0.0342521676732955	-4.48694725685857
IGLC2	-0.387527347683437	-2.0749140265128	0.0417299736635014	0.0417299736635014	-4.48726162104936
BUB1B	0.266863094402488	-2.02260065784842	0.0469963166765266	0.0469963166765266	-4.48732379809365
CDC42EP4	-0.707973005142864	-2.11180823886167	0.0383300598270455	0.0383300598270455	-4.48784904213714
DMRTC1B	0.240746382010402	2.0389293541121	0.0452943019931791	0.0452943019931791	-4.48819793732768
CPT1C	-1.38217433977379	-2.16840630720872	0.0335822803171515	0.0335822803171515	-4.48979876533859
COPZ2	-1.19414321709711	2.12690058463002	0.0370101686617396	0.0370101686617396	-4.49015825643345
ECHDC3	-1.48438991851144	2.17696616719387	0.0329108956994729	0.0329108956994729	-4.49073922101597
PLS3	-0.690356749268952	-2.06036085641519	0.0431411716220543	0.0431411716220543	-4.49424543946462
C1QTNF3-AMACR	-1.2022514311391	-1.99558038378678	0.0499335380792397	0.0499335380792397	-4.49426735040203
SGO1	-1.00029383042342	-2.10363578065873	0.0390617000005938	0.0390617000005938	-4.4946227876535
GBP6	-1.78865099293841	2.15344952757566	0.0347841615840718	0.0347841615840718	-4.49464249139943
ARNTL2	-0.844508650479356	-2.06668671413947	0.0425227768980892	0.0425227768980892	-4.49496019322164
CTTNBP2NL	-0.377570554641374	-2.01377936406533	0.0479384688189999	0.0479384688189999	-4.49639067167293
RBM15-AS1	-0.846395860007036	-2.05779742511387	0.0433939665898294	0.0433939665898294	-4.49845259615013
PPBP	-1.09248080792847	2.09740387824181	0.0396277277691165	0.0396277277691165	-4.4990714128023
ZNF346-IT1	-0.972273149839401	-2.04493620559464	0.0446816761450123	0.0446816761450123	-4.49921297879957
AKR1C7P	-1.29886733302069	-2.08697892272834	0.0405905069168353	0.0405905069168353	-4.50174278048228
RPL23AP2	-1.2106516625489	2.05913815619477	0.0432615901863526	0.0432615901863526	-4.50261704652753
IL36A	-1.15613550479773	-1.99554642661746	0.0499373261536185	0.0499373261536185	-4.50866467977504

## Sheet: RNA-seq CD4+ MS 3rd-2nd
gene	AveExpr	t	P.Value	adj.P.Val	B
GNL3LP1	-0.538975247160517	5.22587739826438	1.75741037235126e-06	1.75741037235126e-06	-3.57055462724927
CLEC5A	-1.08351149642295	4.58077830301163	2.00035961216878e-05	2.00035961216878e-05	-3.81330013743256
SH2D1B	0.874285373299453	3.81008787727642	0.000298478661720313	0.000298478661720313	-3.88317887795982
MCM10	-0.710192437717693	3.54264811942269	0.000715827344700679	0.000715827344700679	-4.07540539765267
KLHL32	1.40915902931988	-3.07111522431411	0.00305114786361381	0.00305114786361381	-4.09558002487809
SLC6A12	-0.995664732847126	3.45775995936684	0.000937710981233231	0.000937710981233231	-4.11905444396829
OTUB2	-1.24788063296788	3.46346275785703	0.000920965296922838	0.000920965296922838	-4.12406043652873
HSD17B13	-0.813959544740163	3.37521530125739	0.00121476516676623	0.00121476516676623	-4.12502046995904
GOLM1	0.572067955314488	3.06813533627025	0.00307799775670651	0.00307799775670651	-4.14874639995076
RNF165	0.510731531144769	2.97423791898758	0.00404569442854988	0.00404569442854988	-4.16594370528508
AMN	1.60443711448537	2.82401261167706	0.00619608185295174	0.00619608185295174	-4.17557846555832
PLA2G7	-0.240426749418145	3.04456958532238	0.00329821787230185	0.00329821787230185	-4.17928845141561
IKBKGP1	-0.279074359851179	3.00177689551729	0.00373602343607743	0.00373602343607743	-4.18796102481572
NLRC4	1.31555035233125	2.76839316459443	0.00722966854772525	0.00722966854772525	-4.1960327314398
MANEAL	-0.145236380047184	2.89158714757966	0.00512375734110258	0.00512375734110258	-4.20943099122392
B3GNT5	-1.11594252294806	3.07846039732379	0.00298589434866826	0.00298589434866826	-4.21323301023674
MGAM	-1.18378893063473	3.03101881067219	0.00343140158664197	0.00343140158664197	-4.21433572422054
IDS	7.70067569350504	-2.45327084536568	0.0166897459185714	0.0166897459185714	-4.21714305152782
BATF2	-1.65739800533754	3.14934157279631	0.00241973110042398	0.00241973110042398	-4.22284232436492
SPRED1	-0.173722695282694	2.85767492205066	0.00563843865560723	0.00563843865560723	-4.23047480127427
SOCS1	0.719284300464346	2.74667920755752	0.00767443493135773	0.00767443493135773	-4.23248391786838
LIMS4	-0.765453592535606	2.94471009917166	0.00440406259019782	0.00440406259019782	-4.23304115525431
C4BPB	0.940135059561123	2.6975583957484	0.00877446565100522	0.00877446565100522	-4.24743635155845
TLR4	2.78605608800346	2.490915382675	0.0151541880924138	0.0151541880924138	-4.24926471456309
DUSP5	4.35004614534462	2.40276819971574	0.0189686622116335	0.0189686622116335	-4.25299811231698
GPT2	-0.332323248570984	2.77680864106171	0.00706374399705841	0.00706374399705841	-4.25321736798996
FER	3.3845495529889	-2.43759957572768	0.0173691406615887	0.0173691406615887	-4.2534559757344
RPSAP41	-0.782513822954486	2.83446821654871	0.00601766671223564	0.00601766671223564	-4.26048400776281
STARD4-AS1	-1.39651482484942	2.89000371369266	0.00514678949100023	0.00514678949100023	-4.26599635330295
ETV7	1.14944691230895	2.51867652652768	0.0141045225346418	0.0141045225346418	-4.27449761963835
FOSB	9.40210393090282	2.30506643774226	0.02417945254359	0.02417945254359	-4.27598074712444
SKA1	-0.869179349497412	2.80241506436047	0.00658012809410528	0.00658012809410528	-4.27892047148487
DLGAP1-AS1	2.28454823210096	-2.40078866214373	0.0190633991263055	0.0190633991263055	-4.28024064256831
OSM	1.88455018380279	2.41881020548862	0.0182163103070185	0.0182163103070185	-4.28902114123488
SLC2A3P1	2.03976245266915	2.41545493388909	0.0183714240091674	0.0183714240091674	-4.29255324432698
IL36A	-1.15613550479773	2.74553674418424	0.00769851578422422	0.00769851578422422	-4.29401331742262
IRF4	5.34645477679267	2.24043461370854	0.0282890119718007	0.0282890119718007	-4.29543632988266
SOGA3	-0.299748370540675	2.64345573241656	0.0101512360376736	0.0101512360376736	-4.29566994729665
GBP1P1	-0.879548599960751	2.71900734297253	0.00827752578319401	0.00827752578319401	-4.29996115251793
SGO1	-1.00029383042342	2.69466100080767	0.00884364332280909	0.00884364332280909	-4.30227921062833
MUC1	1.83554910672425	2.36712154216531	0.0207406452896927	0.0207406452896927	-4.3054978681379
TRDV2	-1.34782995969507	2.57978297577057	0.012021546397414	0.012021546397414	-4.30604333057668
MED12L	-1.24799013431532	2.70522147966436	0.00859387789945977	0.00859387789945977	-4.30664279519214
AR	-0.661453498363225	2.64472199408341	0.0101168847756804	0.0101168847756804	-4.30713824879285
GPRC5B	3.02859832239214	2.28452995215003	0.0254239502470929	0.0254239502470929	-4.30865061150475
SAPCD1	1.04460068249704	2.37622425460467	0.0202746583293112	0.0202746583293112	-4.31136392321785
NFKBID	3.52213233791017	2.23195452551739	0.0288714975071545	0.0288714975071545	-4.31505319992414
CLSPN	-0.118941135526637	2.51522155278918	0.0142314853492974	0.0142314853492974	-4.31559033123776
GTF3C2	6.2541643239397	2.16381201228629	0.0339475428062943	0.0339475428062943	-4.31566299619578
ADGRG6	-1.38058433942418	2.64046144201448	0.0102328879331281	0.0102328879331281	-4.31709786505429
CTTNBP2NL	-0.377570554641374	2.52504407050669	0.0138732019777069	0.0138732019777069	-4.31710569801783
GDF10	-1.55298265036496	2.67381442737362	0.0093562314257535	0.0093562314257535	-4.31789857725186
RASSF3	7.56870137525312	-2.15024216914764	0.0350467293123144	0.0350467293123144	-4.31930588841854
SERPING1	0.436057575839865	2.4690209077322	0.0160310533457757	0.0160310533457757	-4.31998924977645
CD1A	-2.04033123374242	2.67853005428655	0.00923796570081218	0.00923796570081218	-4.32012125851785
TPTEP2	0.511464129491736	2.41558850603899	0.0183652264806072	0.0183652264806072	-4.32175388552371
ZMYND15	-1.2173139798704	2.60884381800409	0.0111322538124109	0.0111322538124109	-4.32359530388611
SCIMP	3.11465476934321	2.22139477237255	0.0296115628747924	0.0296115628747924	-4.32422282962113
IRF1	7.41138378759644	2.13568215666414	0.0362605256175125	0.0362605256175125	-4.32428685091253
KLRC1	-0.658408820107669	2.52768876124257	0.0137781355804373	0.0137781355804373	-4.32464189435018
MAP4K4	7.62648035639078	-2.12901731113706	0.0368282503327888	0.0368282503327888	-4.32595896276244
AREG	-1.09845823476099	2.63015591161505	0.0105184979509275	0.0105184979509275	-4.32673572885318
CD80	-0.94180863488682	2.53665527352551	0.0134601833904804	0.0134601833904804	-4.3291033469025
NFKBIZ	7.59347754800094	2.1135372039303	0.0381768086553352	0.0381768086553352	-4.33091483569836
TCEA1P2	-0.535508695865816	-2.49643690390537	0.0149399793569812	0.0149399793569812	-4.33251056872672
GPR141	-0.534373911400695	2.48273335204923	0.0154766955006316	0.0154766955006316	-4.33395202758982
BCL2L15	1.09944242245698	2.33720594667246	0.0223399912522518	0.0223399912522518	-4.33503713458433
BRIP1	1.66204841396588	-2.2573200216085	0.0271599139961709	0.0271599139961709	-4.33553245898895
EOLA2	4.60707625532979	2.11776102979118	0.0378046562589294	0.0378046562589294	-4.33974478281804
QPRT	0.650105216593786	2.32797295700348	0.0228552662812619	0.0228552662812619	-4.34149682783545
B3GLCT	3.21371943024532	-2.15322793844171	0.0348022464376198	0.0348022464376198	-4.34154106743293
SOCS3	6.5131758461094	2.08263370683454	0.0409977463974408	0.0409977463974408	-4.34235594054088
RFFL	6.13793240155464	-2.08189208725206	0.0410676042404888	0.0410676042404888	-4.34261372720046
MSC	-0.465393970768745	2.40142576229294	0.0190328626949551	0.0190328626949551	-4.34298840330568
SRRM5	0.129998812546455	2.40271273518254	0.0189713109006664	0.0189713109006664	-4.34326862658591
COX19	5.02254828998947	2.08527992700208	0.0407493200172276	0.0407493200172276	-4.34651123729507
POT1	4.52371850094654	-2.09130568628363	0.0401884832176206	0.0401884832176206	-4.34842146966833
SMTN	1.71691932306395	2.21862835783906	0.0298081780723661	0.0298081780723661	-4.35040557174388
SLC22A31	-0.472057818367303	2.44442291414116	0.0170703399305361	0.0170703399305361	-4.35174818475516
CABP4	0.547584108090194	2.29252215445626	0.0249330492259018	0.0249330492259018	-4.3528593036926
ACOT8	3.95964914217052	2.08619524393515	0.040663694313138	0.040663694313138	-4.35363119472181
FAM210B	5.23071985048156	-2.06486621563286	0.0426999528649938	0.0426999528649938	-4.35386423958029
SLC24A1	2.77134553978071	-2.11410582853807	0.0381265236454953	0.0381265236454953	-4.35590046140676
BTBD8	-0.582141139881191	-2.37415251406229	0.0203798869646476	0.0203798869646476	-4.35665855959043
BGLAP	-0.753400493593612	2.43105976472944	0.0176599150973732	0.0176599150973732	-4.35788774815567
LDAF1	3.01264706841195	-2.10385326723693	0.0390420736027846	0.0390420736027846	-4.35826957175068
ANKRD20A11P	-1.310694119078	2.45424094494187	0.0166484836044612	0.0166484836044612	-4.35884451057085
DARS1-AS1	0.807260074180181	2.23400202576577	0.0287298995653399	0.0287298995653399	-4.36092875291405
SOCS2	5.4198336982085	2.02880942663383	0.0463427765830087	0.0463427765830087	-4.36233398590961
KCNJ2	-1.38679813151101	2.45196251882399	0.0167455397173787	0.0167455397173787	-4.36261242639047
RPS26P19	-0.965253115159351	2.3562348125662	0.0213104704737585	0.0213104704737585	-4.36286815394118
ARFGEF1-DT	-1.7211558409152	2.48410913729978	0.0154220387740153	0.0154220387740153	-4.36535779128746
TCF12	6.08813142941549	-2.00664228821317	0.0487125653222155	0.0487125653222155	-4.36568210909986
IL4I1	-0.410790945669969	2.3154958553578	0.0235683404379449	0.0235683404379449	-4.36591203409873
DGAT2	-0.183413733918221	2.31470459971581	0.0236142193515248	0.0236142193515248	-4.36652927150522
DACT1	5.35261048488153	2.00962489014672	0.0483877735569127	0.0483877735569127	-4.37016904062224
C22orf15	0.828110972155808	2.19115741148773	0.0318236729572746	0.0318236729572746	-4.37191718604213
FCGR1A	1.62241727485662	2.12798800552439	0.0369166147576218	0.0369166147576218	-4.37238548614315
SPATC1L	0.912677921251713	2.20459903850018	0.0308230285946546	0.0308230285946546	-4.37379261179826
LPAR1	-1.19750655889921	2.36000182483859	0.0211117428919972	0.0211117428919972	-4.37410680535481
KIAA1522	0.278372977249088	2.21137005104935	0.0303295037679875	0.0303295037679875	-4.37851713232126
CEACAM1	3.62823827309953	1.999259203024	0.0495246047887661	0.0495246047887661	-4.38408578027966
TMEM176B	2.24107781683817	2.06352936834473	0.0428304643795174	0.0428304643795174	-4.38448056473098
SEPTIN3	-1.55145573891212	2.35608401898268	0.0213184600835135	0.0213184600835135	-4.38518239922172
PRR4	1.48472995917699	2.06021036488438	0.0431559772580783	0.0431559772580783	-4.38814529536061
RAD51	0.0972276074051407	2.19478255779039	0.0315510388527007	0.0315510388527007	-4.38854489169227
C1QB	-1.0544357125351	2.30769540080275	0.0240240993770225	0.0240240993770225	-4.3886001820175
IL15RA	2.51467978449163	2.01536740074115	0.047767672142909	0.047767672142909	-4.39041585580078
TRIM9	-1.51543562170394	2.3387529337405	0.022254673733729	0.022254673733729	-4.39060492745939
DNM3	1.26713890037645	-2.0849137116912	0.0407836222922485	0.0407836222922485	-4.39133528737108
LMCD1	-1.11712653984845	2.2879817819598	0.0252108913267002	0.0252108913267002	-4.39379318242437
SREBF2-AS1	-0.223079949575516	2.1931480845566	0.0316737072342296	0.0316737072342296	-4.39533120019574
DENND5B	-0.70047724924919	-2.20777659003064	0.0305905529005073	0.0305905529005073	-4.39699277514091
DNAH10OS	0.548899265629682	2.12167480608968	0.0374626404092928	0.0374626404092928	-4.39730616529834
PDCD1LG2	-0.950270574658891	-2.24059894568973	0.028277827168037	0.028277827168037	-4.39746510656834
TMEM150B	-1.45126169780128	2.29293182643351	0.0249081136463608	0.0249081136463608	-4.39829759927481
KCTD13-DT	-1.66321086721304	2.3196464905216	0.0233289689502153	0.0233289689502153	-4.39986901342851
NONOP2	-0.304098939220846	-2.16790979766295	0.0336215883200967	0.0336215883200967	-4.40057239999687
CENPI	-1.09208755353369	2.22351200210964	0.0294618574562326	0.0294618574562326	-4.40090385093929
H2BC19P	-1.50465904610677	2.3423672450242	0.0220564691448592	0.0220564691448592	-4.40184522799715
VNN3	-0.592364418355688	2.17099854811668	0.0333777076558675	0.0333777076558675	-4.40258486126405
NBEAP2	-1.14056722627922	2.18571495463504	0.0322368554285528	0.0322368554285528	-4.40288192970556
CCL20	-1.87339548881235	2.27987689837116	0.0257136716175885	0.0257136716175885	-4.40539117570712
RUSC2	0.859056477063738	2.05393371829277	0.0437774052826958	0.0437774052826958	-4.40618407811868
KIT	-0.393608285420292	-2.10706133032869	0.0387535646369778	0.0387535646369778	-4.40724447605018
MYO16	-0.0631462951645297	2.11843766975459	0.0377453329100622	0.0377453329100622	-4.40768665929843
GTF2IRD1	-0.276338301134012	-2.12304941949657	0.0373431562379443	0.0373431562379443	-4.40784012200608
TCAF1P1	0.671463674908802	2.05233982733086	0.0439364346305932	0.0439364346305932	-4.40866990098471
C3	-1.49416274599277	2.25893585556558	0.027053978040419	0.027053978040419	-4.40867460924945
SH3PXD2B	-0.232119814894817	2.13789341784226	0.0360738574271925	0.0360738574271925	-4.40919628056511
ARMH2	-1.22781067050135	2.20406642885215	0.0308621466270019	0.0308621466270019	-4.41025105652386
RHPN2	-1.47948279445445	2.2652206248125	0.0266453988531647	0.0266453988531647	-4.41282818249862
KIF23	0.242923751466385	2.06629180294625	0.0425611566994059	0.0425611566994059	-4.41347350319603
SAXO2	0.0900292436867881	2.09590296107856	0.0397651104517796	0.0397651104517796	-4.41642446802851
LINC00511	0.328271374183097	-2.02717420943777	0.0465141379979006	0.0465141379979006	-4.41855202766202
MISP3	-0.848481835156882	2.10412662790944	0.0390174171609194	0.0390174171609194	-4.41933001939009
C16orf95	-1.19173194088271	2.17014002501664	0.0334453389991547	0.0334453389991547	-4.41971387207481
EVC2	-0.123758261185551	2.04196850526142	0.0449834471106318	0.0449834471106318	-4.42141666927456
SUGT1-DT	-0.842259210163143	-2.11883514468217	0.0377105226619755	0.0377105226619755	-4.4249822718491
PYCR1	-0.401689698533006	2.0675398392027	0.0424399672520103	0.0424399672520103	-4.42500668759892
FAM86JP	-0.63806130124505	2.0753103147997	0.0416921112832913	0.0416921112832913	-4.42558103095272
TMEM202-AS1	-0.155256737316837	2.06451471556895	0.0427342351937088	0.0427342351937088	-4.42596432425147
ST8SIA6	-0.948228653238179	2.12561167765294	0.0371213240903706	0.0371213240903706	-4.42636389836776
ADD3-AS1	-0.758486553283065	-2.07709029812573	0.0415224134895075	0.0415224134895075	-4.42845534625848
SH2D4A	-0.566344477998201	2.04028197812713	0.0451557231671476	0.0451557231671476	-4.42904694834893
CLEC4F	-1.32066616086249	2.05111489212643	0.0440589901406345	0.0440589901406345	-4.435951076588
SDCBP2	-0.883740142786154	2.04279108812718	0.0448996272531733	0.0448996272531733	-4.43869272496958
PROCR	-1.3610755415696	-2.03092252521771	0.0461221405230593	0.0461221405230593	-4.44191080496527
PIFO	-1.35602756037839	2.05779989414356	0.043393722490406	0.043393722490406	-4.44303774803533
TRIM45	-1.06473806680022	-2.01786004701599	0.0475006368637567	0.0475006368637567	-4.44383142821447
PTPN20	-0.763932065594014	1.99857807893261	0.0496001005011081	0.0496001005011081	-4.44686175963412
FBXO39	-1.87236677045718	2.04361288153729	0.0448160222720141	0.0448160222720141	-4.45193913146331

## Sheet: RNA-seq CD4+ MS PP-3rd
gene	AveExpr	t	P.Value	adj.P.Val	B
GPRC5B	3.02859832239214	-6.19742157151926	3.67186697816341e-08	3.67186697816341e-08	7.77673742383493
IRF4	5.34645477679267	-5.9549896798924	9.81562320225499e-08	9.81562320225499e-08	7.08667581743407
DACT1	5.35261048488153	-5.50842966691968	5.82986788351612e-07	5.82986788351612e-07	5.54940502462234
SOCS1	0.719284300464346	-5.5030737530635	5.95419650723581e-07	5.95419650723581e-07	5.19461424146367
SOCS2	5.4198336982085	-5.19835828104559	1.95459971222789e-06	1.95459971222789e-06	4.52270671084528
DUSP5	4.35004614534462	-5.06237455575999	3.29540098404844e-06	3.29540098404844e-06	4.04884930310392
OSM	1.88455018380279	-4.8943056584912	6.23696757960008e-06	6.23696757960008e-06	3.39842654202425
PDE4B	6.86104784305252	-4.8394779123102	7.66518636626444e-06	7.66518636626444e-06	3.36656889167684
MYB	3.62116210015907	-4.77048021029615	9.9221565866822e-06	9.9221565866822e-06	3.08267592406123
PRDM1	5.71266301370004	-4.6674612637321	1.4542860925472e-05	1.4542860925472e-05	2.80545087232162
MB21D2	3.3022768347058	-4.65360252585833	1.53061029717808e-05	1.53061029717808e-05	2.71033370120523
MUC1	1.83554910672425	-4.6703089445186	1.43906871677054e-05	1.43906871677054e-05	2.69812531930651
PIM1	8.5263279218775	-4.59116554447344	1.92565548189194e-05	1.92565548189194e-05	2.57144270623541
IRF1	7.41138378759644	-4.5144595249606	2.54821873849448e-05	2.54821873849448e-05	2.33331896070152
STAT1	8.4577887530735	-4.43473795766945	3.40143803434781e-05	3.40143803434781e-05	2.08448140913665
NFKBIZ	7.59347754800094	-4.25899662406874	6.37298394126888e-05	6.37298394126888e-05	1.54651486848104
CEACAM1	3.62823827309953	-4.25372931554799	6.49279846847438e-05	6.49279846847438e-05	1.49413655706069
PCED1B	6.71601918004706	-4.23579409922684	6.91732120880181e-05	6.91732120880181e-05	1.47544825389067
PTGER2	6.02311746745077	-4.19400730602869	8.01304170607342e-05	8.01304170607342e-05	1.34650101546802
SMTN	1.71691932306395	-4.21919884223921	7.33393738636176e-05	7.33393738636176e-05	1.33189523977613
BHLHE40	6.01534146211794	-4.11781646679474	0.000104569779669621	0.000104569779669621	1.11836688103397
PARP9	6.6070669726086	-4.10672408610937	0.000108679291722801	0.000108679291722801	1.08754964814291
BCL2L14	0.256567687874574	-4.1427161108465	9.58833951646871e-05	9.58833951646871e-05	1.057879545568
UPP1	6.12938085003825	-4.04516112051247	0.000134472087283219	0.000134472087283219	0.903833017841289
TNFSF8	5.90697803527931	-3.99682164371068	0.000158759492506679	0.000158759492506679	0.761389787263515
PLPP1	3.2102336407139	-3.97734825837621	0.000169690982433246	0.000169690982433246	0.675565732990024
ID3	2.05397266575735	3.9476712527642	0.000187752830424213	0.000187752830424213	0.578179512092497
TREML2	3.41146312084203	-3.91265766442978	0.000211440057588806	0.000211440057588806	0.497691611985498
FCGR1A	1.62241727485662	-3.91213366810035	0.000211815446771248	0.000211815446771248	0.458312426932035
BCL2	8.27284642755993	-3.89084254449374	0.000227620852793104	0.000227620852793104	0.455202446895686
CASP4LP	4.39556475387678	-3.88809548988208	0.000229740679305312	0.000229740679305312	0.437446850006356
NONOP2	-0.304098939220846	3.90298797779326	0.000218471274725243	0.000218471274725243	0.354114291729197
ZNF221	-0.548262143808063	3.8895424032615	0.000228621787640517	0.000228621787640517	0.317263327409055
GBP1	6.74170847062594	-3.78307769745019	0.000326572180324942	0.000326572180324942	0.147086258000542
MTHFD1L	3.24331953943698	-3.75034228484484	0.000364015489082835	0.000364015489082835	0.0376224245269867
C3orf18	4.2909605008956	-3.73677416423551	0.000380708020255044	0.000380708020255044	0.00830333105063463
XBP1	6.93051232222835	-3.72273878950245	0.000398743319404371	0.000398743319404371	-0.0222242044823115
ABCG1	4.23102409256698	3.68917326854607	0.000445240046324565	0.000445240046324565	-0.125498811983792
UBE2L6	6.39369259981499	-3.65931366523035	0.000490909450059405	0.000490909450059405	-0.200051905555799
BCL2L15	1.09944242245698	-3.66549562098713	0.000481102480030765	0.000481102480030765	-0.246101041256503
PSME2	7.27268753645238	-3.63661925459695	0.000528569643139994	0.000528569643139994	-0.261938360063142
SOCS2-AS1	2.25720954161531	-3.64515209836103	0.000514098003470137	0.000514098003470137	-0.266398342805048
CXCR2P1	1.22021009403814	-3.64900851560694	0.000507682075649483	0.000507682075649483	-0.282774769987586
FBXO6	2.46404188944239	-3.60001081930581	0.000595175510600332	0.000595175510600332	-0.38422446914307
IL15RA	2.51467978449163	-3.59791811122334	0.00059921476523296	0.00059921476523296	-0.390322400345466
GBP1P1	-0.879548599960751	-3.6226991950869	0.000553013677610422	0.000553013677610422	-0.438398757225696
SOCS3	6.5131758461094	-3.57047527236245	0.00065465509545728	0.00065465509545728	-0.444709003953042
FGF9	0.938060004295481	3.58061093213881	0.000633634055269526	0.000633634055269526	-0.460539894135885
SH2D4A	-0.566344477998201	-3.58986990596474	0.000614993285019962	0.000614993285019962	-0.483775919535347
SAMD4A	1.80980414022909	-3.56280863383867	0.000670993835378955	0.000670993835378955	-0.497182507034656
AQP9	1.70129760626169	-3.56165251121129	0.000673491062472703	0.000673491062472703	-0.502702229186013
IKZF4	3.9993330769878	-3.54940565239243	0.000700492016990275	0.000700492016990275	-0.508100691169541
TRIM45	-1.06473806680022	3.56196337208527	0.00067281873606947	0.00067281873606947	-0.574764193586516
CES4A	4.56137909791968	-3.52124505073553	0.000766529212565439	0.000766529212565439	-0.581608163686712
CISH	7.39331253012405	-3.49147930887208	0.000842729510629395	0.000842729510629395	-0.658008328445981
ODF3B	1.44805071638505	-3.48641606844786	0.000856385627504171	0.000856385627504171	-0.706588332635814
RGS1	5.91298641301226	-3.43172877567081	0.0010178757564105	0.0010178757564105	-0.81872376116408
CXCR4	9.09282479947442	-3.38382888157135	0.00118259411179017	0.00118259411179017	-0.945245419103115
C2	0.261720296008248	-3.40180920860934	0.00111801276723569	0.00111801276723569	-0.949116376691038
ETV7	1.14944691230895	-3.38307187385445	0.00118538891590334	0.00118538891590334	-0.969070211924122
STRADB	4.54480799151652	-3.34812816540803	0.00132139956698879	0.00132139956698879	-1.04015128271695
TMEM200A	2.3161754937058	-3.3184739378743	0.00144823248334558	0.00144823248334558	-1.12357358365776
RIMBP3	0.715063580486084	3.31269101921419	0.00147426635491494	0.00147426635491494	-1.1469728404477
NAV2	-0.788838596934936	3.31725206103852	0.00145369686092422	0.00145369686092422	-1.17421732820921
MYO1B	-0.182123043172817	-3.31704354449729	0.00145463130866935	0.00145463130866935	-1.17911419671142
ALOX5	4.44866518526081	-3.29289516633138	0.00156675887066192	0.00156675887066192	-1.1828382718874
CENPW	-0.731542715047406	-3.31232002180162	0.00147595148398082	0.00147595148398082	-1.18704175543581
LINC00891	3.43469329749307	3.27792451472186	0.00164030283313077	0.00164030283313077	-1.22207534555935
IL4R	7.82948779072939	-3.27262523502503	0.00166710475651525	0.00166710475651525	-1.23464492537131
CARS1	5.68103029147858	-3.26436686570887	0.00170969472902646	0.00170969472902646	-1.25570805390163
NOG	2.80149700553802	3.26436563048759	0.00170970117509941	0.00170970117509941	-1.25781402658934
TYMP	4.39582048686043	-3.25444584674359	0.00176221115698181	0.00176221115698181	-1.28124491024901
DDIT4	5.49315457719284	-3.21341652239549	0.00199590895946592	0.00199590895946592	-1.38535188892524
LZTS1	1.43221070276535	-3.18961568909459	0.00214448666884432	0.00214448666884432	-1.45461587577983
PDZD2	1.53027477920809	3.16376622085177	0.00231755675506115	0.00231755675506115	-1.51339414819497
NUAK2	4.77877812028733	3.15968970564481	0.00234601512424246	0.00234601512424246	-1.52057412892409
TAP1	7.73275718161241	-3.15248367764559	0.00239712207934795	0.00239712207934795	-1.54008898418296
PCED1B-AS1	7.91184854687661	-3.14304735279367	0.00246562225897391	0.00246562225897391	-1.5635410706427
ANKRD22	-0.819922723663052	-3.14063252806728	0.00248344374126058	0.00248344374126058	-1.6128610764135
CCDC121	0.43326734985	3.12191455792549	0.002625722257712	0.002625722257712	-1.62564522173343
ZNF20	0.631966613537481	3.08640596677142	0.00291677312953105	0.00291677312953105	-1.70392635242887
TRIM9	-1.51543562170394	3.09057160681234	0.00288113382194744	0.00288113382194744	-1.72552980517394
C1QB	-1.0544357125351	-3.07473067468583	0.00301886438251221	0.00301886438251221	-1.75839930004666
ATP6V0E2-AS1	2.55751480127953	3.06176587357608	0.00313612879010571	0.00313612879010571	-1.75934427661067
ABCA1	3.00267539124386	3.06127562826588	0.00314064514561884	0.00314064514561884	-1.76071796803826
PPFIA4	1.21314486945649	3.05565870273333	0.00319282485823491	0.00319282485823491	-1.77641581343584
CDKN2B	-0.0517897731662154	-3.05672972285059	0.00318281349909021	0.00318281349909021	-1.78353338123329
RGS16	0.632973627183723	-3.04128840237887	0.00333001819159603	0.00333001819159603	-1.81413674737099
KLHL32	1.40915902931988	3.03261684300301	0.00341543912851025	0.00341543912851025	-1.83008363650362
TRAFD1	5.82840616822762	-3.03171188894378	0.00342447005020334	0.00342447005020334	-1.837627091545
PSME2P2	-0.687596859697145	-3.03455953495721	0.00339612695079886	0.00339612695079886	-1.84638773742875
MAPKAPK3	6.1123290828733	-3.01608749256547	0.00358393662736156	0.00358393662736156	-1.87585879017767
UGCG	5.96757400008453	-2.99815225619959	0.00377548478426682	0.00377548478426682	-1.91862966133835
LRRC37B	5.23395837452199	2.97412501401525	0.00404701166020889	0.00404701166020889	-1.97559428101037
SLC5A3	5.72702702939157	2.96661661696024	0.00413550818982136	0.00413550818982136	-1.99462782062716
NRSN2-AS1	-1.67940495523372	-2.96090814024767	0.00420398713070589	0.00420398713070589	-2.01903275481411
DLGAP1-AS1	2.28454823210096	2.94220050504166	0.00443583825818485	0.00443583825818485	-2.04303745534086
MAPRE3	1.82298594325201	2.92319453335365	0.00468346506847432	0.00468346506847432	-2.0859390844183
IL16	8.82947141719424	2.92400294911292	0.00467267706287691	0.00467267706287691	-2.09522707660866
SERPING1	0.436057575839865	-2.91581759356011	0.00478297727929876	0.00478297727929876	-2.10430897188305
CHD3	9.61724107275237	2.9039034311789	0.00494783184899451	0.00494783184899451	-2.14126365602191
BATF2	-1.65739800533754	-2.89452742778343	0.00508124120221526	0.00508124120221526	-2.17272938280729
GCNT4	5.49452810309608	2.88862001656644	0.00516699456398028	0.00516699456398028	-2.17896372639237
TGFBR2	8.21236426486595	2.87589508184869	0.00535627033076299	0.00535627033076299	-2.21020603074896
MTHFD2	4.39343919430534	-2.85206518732643	0.00572803491271839	0.00572803491271839	-2.25983938031896
PTGDS	3.03301453143419	-2.8394687774408	0.00593401941774402	0.00593401941774402	-2.28229531134158
AIM2	1.50469665042525	-2.83476359300759	0.00601269577042995	0.00601269577042995	-2.28625724079315
PPARA	4.18714597074618	2.82757980740112	0.0061346711651608	0.0061346711651608	-2.31678828063806
DARS1	6.15565272542446	-2.82837926475556	0.00612098523841683	0.00612098523841683	-2.32064973791151
ZNF792	4.91638009257458	2.8262087053876	0.00615820866256747	0.00615820866256747	-2.32232950558247
SLC50A1	4.90844281155678	-2.81913407920317	0.00628098354263021	0.00628098354263021	-2.33778256432446
PTPDC1	3.14476276341821	2.81593990132989	0.0063371504519119	0.0063371504519119	-2.3378303620383
YARS1	6.25419417314287	-2.81792497844422	0.00630219048079718	0.00630219048079718	-2.34471405075836
CYLD-AS1	2.20751576553232	-2.8027536154346	0.00657394288394145	0.00657394288394145	-2.3606140039334
TTC30B	0.926400783858619	2.79745041444707	0.00667144677110225	0.00667144677110225	-2.36906697994758
UBALD2	6.04774263044267	-2.80582635820597	0.00651804874002531	0.00651804874002531	-2.37165004619083
KIAA1671	2.58446717566933	2.79233888231574	0.00676668222709062	0.00676668222709062	-2.38816708490027
RBM3	8.08350354643991	-2.79512482632613	0.00671462225277782	0.00671462225277782	-2.39788118323965
GREM2	1.01658389350528	-2.77438578517083	0.00711115273952853	0.00711115273952853	-2.42004141330926
WDR35	3.57986940983109	2.77068939749153	0.00718404361480315	0.00718404361480315	-2.44293639186071
ZNF69	2.17190167533082	2.76297402924592	0.00733839928329968	0.00733839928329968	-2.45268121796867
POGZ	7.00083449411104	2.76793206443168	0.00723886233820287	0.00723886233820287	-2.46009605126692
TRAV8-2	2.55182372360701	2.75948413539929	0.00740921268467767	0.00740921268467767	-2.46085770860787
STARD4-AS1	-1.39651482484942	-2.74827049429992	0.00764100872128456	0.00764100872128456	-2.47850355674625
IPO4	4.94746933560472	-2.75260524992025	0.00755062904055774	0.00755062904055774	-2.48977860233473
ZBTB16	1.56368086223321	-2.7293898795326	0.00804633991856437	0.00804633991856437	-2.51985740953512
ICAM1	3.79344494393118	-2.73545603684607	0.00791401496344483	0.00791401496344483	-2.52145618449681
HLX	-1.10281140431724	-2.72456130576131	0.00815311205566222	0.00815311205566222	-2.52725355184671
ARPC5L	4.94273994612441	-2.71913056112039	0.00827474686324142	0.00827474686324142	-2.56421139118322
MCM8	4.16324421528261	2.71697389237359	0.00832350927126854	0.00832350927126854	-2.5674417054931
CD69	8.04839525676953	-2.71530183804539	0.00836149512848338	0.00836149512848338	-2.57879970956534
AREG	-1.09845823476099	-2.69855916165705	0.00875068657359148	0.00875068657359148	-2.58225981274298
RGCC	5.45852040904105	2.71116902990618	0.00845606534904577	0.00845606534904577	-2.58511782760221
DARS1-AS1	0.807260074180181	-2.69063180839007	0.00894067121822611	0.00894067121822611	-2.60032142548003
CARD17	-0.62114910652111	-2.68367031979461	0.00911060429300426	0.00911060429300426	-2.61121032189706
AJUBA	0.550600622211653	2.6826459779901	0.00913585610996716	0.00913585610996716	-2.61623729824459
IDNK	2.66354113100836	-2.68183725905652	0.00915583752358934	0.00915583752358934	-2.63187822800586
SLC25A53	2.67882907064713	2.67977719297315	0.00920691679410729	0.00920691679410729	-2.63822840097123
PYCR1	-0.401689698533006	-2.66940152681938	0.00946815334200662	0.00946815334200662	-2.64094574821168
C3	-1.49416274599277	-2.66771345811071	0.00951128853921551	0.00951128853921551	-2.6466338210189
SRM	4.47885726333671	-2.6794947432013	0.0092139403483694	0.0092139403483694	-2.65064307408328
MSL3P1	0.00982150320788888	2.66374549702083	0.00961338781935542	0.00961338781935542	-2.6584433474448
ADGRE5	7.93289960735569	-2.67950352276738	0.00921372195720454	0.00921372195720454	-2.65896604272016
EEPD1	3.18226060644977	2.66931255531144	0.00947042237183376	0.00947042237183376	-2.66509073912491
LAX1	4.98284127625508	2.66896850495142	0.0094792013113001	0.0094792013113001	-2.67765734203724
NOP16	3.11423674167627	-2.6573736494198	0.00977943183747931	0.00977943183747931	-2.69053748729072
TMEM272	4.59921137065486	2.66200066587278	0.00965859916622431	0.00965859916622431	-2.69054250809862
CCND3	7.83367298050446	-2.65521364805865	0.00983630932630582	0.00983630932630582	-2.71226556948349
CBX7	6.87680317993993	2.65266325278903	0.00990385438541756	0.00990385438541756	-2.71770897588907
SEMA4C	4.99540981226532	2.64501911365477	0.0101088398234388	0.0101088398234388	-2.72852615915501
WNT10B	3.86536530885866	-2.64230362546946	0.0101825826568329	0.0101825826568329	-2.72872521445986
METTL1	2.39399314061908	-2.62832918500417	0.0105698738832744	0.0105698738832744	-2.74785073562599
SLC37A3	5.38593052955222	-2.63683940800617	0.0103324560235939	0.0103324560235939	-2.74916160431889
FAM111A-DT	2.16496838627136	2.62455903219466	0.0106766295980175	0.0106766295980175	-2.75402102595916
S1PR1	7.18656665474035	2.63194421563368	0.0104684226058537	0.0104684226058537	-2.76359332771957
WHAMMP2	5.07056955968462	2.62680655815513	0.010612871288599	0.010612871288599	-2.76797387762156
MIR3142HG	1.73582691600674	2.61325174665212	0.0110027078148526	0.0110027078148526	-2.7784179240129
EPSTI1	5.30392802276033	-2.62268808165572	0.0107299703557625	0.0107299703557625	-2.77860721034697
FKBP11	5.47646919505806	-2.61928199779386	0.010827699676696	0.010827699676696	-2.78692227856368
DYRK2	7.84597572755909	2.61477883977616	0.010958147795513	0.010958147795513	-2.80101631829116
ENPP2	2.19131153292663	2.60109952193355	0.0113632101449012	0.0113632101449012	-2.80300641986299
CCDC136	2.96678509426768	2.60147282302579	0.0113519783191589	0.0113519783191589	-2.8103430357853
IFI35	4.21256974562236	-2.60421409157551	0.0112698074868305	0.0112698074868305	-2.81178164755888
TOLLIP-DT	-0.822799593392121	-2.58513176153292	0.0118531855530904	0.0118531855530904	-2.81301210047193
TMEM160	-0.746456631618849	-2.5829543415822	0.0119214635063206	0.0119214635063206	-2.81737942706524
ATM	9.60616445082331	2.60372395381128	0.0112844598650844	0.0112844598650844	-2.81761330136581
FER	3.3845495529889	2.59432898522231	0.0115686780869384	0.0115686780869384	-2.82669082800084
IFITM3	4.12882046069962	-2.59183584641394	0.0116451829218833	0.0116451829218833	-2.83521582679886
IFIT3	3.3240282671031	-2.58758678555837	0.0117766278096321	0.0117766278096321	-2.84185614872784
LINC00092	-0.696959830138954	-2.5674322840724	0.0124186064942185	0.0124186064942185	-2.84901591929068
CITED4	1.67668121590709	-2.56865213670239	0.0123788680163197	0.0123788680163197	-2.86014006245701
CDC14B	3.68891538265347	2.5760335929971	0.0121408518591045	0.0121408518591045	-2.86866705947465
CXCL2	-1.35002542254239	-2.55430898032915	0.0128534763693448	0.0128534763693448	-2.87511561456975
TCEAL9	-0.863182629798856	2.55344090841179	0.0128827216722944	0.0128827216722944	-2.87970046330384
FAM161A	1.91184688893079	2.5593978571444	0.0126832364671075	0.0126832364671075	-2.88542590893657
EDA	2.92910791104115	-2.56375314664185	0.0125391598862434	0.0125391598862434	-2.88815162119371
ERBB3	0.126858025625342	2.54398263500794	0.0132052909920549	0.0132052909920549	-2.90232079570465
RASGRP3	2.34265397959561	-2.55452915715486	0.0128460681713644	0.0128460681713644	-2.90311880423204
ARID5B	6.73829358029185	-2.5597861398837	0.012670331224789	0.012670331224789	-2.91859004745595
APOL2	5.71667481284994	-2.55140735013226	0.0129514678176766	0.0129514678176766	-2.93357167093664
FAM13A	5.92175669769327	-2.5451494738297	0.013165105806027	0.013165105806027	-2.94464642573599
MAL	6.9664674353541	-2.54659606617833	0.0131154394988127	0.0131154394988127	-2.947539505192
GSTA4	-1.26598025139374	2.51615751184981	0.0141969895189199	0.0141969895189199	-2.9491543935468
MYADM	5.42009791435979	2.54183483260172	0.0132795497641151	0.0132795497641151	-2.95306888903915
SLAMF8	0.973675520843051	-2.52144215972955	0.0140036284890142	0.0140036284890142	-2.96028607659951
RBM20	-0.179099499225638	2.51309753361471	0.014310048939485	0.014310048939485	-2.96285490089914
METTL18	2.90684734040735	2.52598440726063	0.01383933292293	0.01383933292293	-2.96915340653808
ZBED9	-1.41041574524814	2.50500539894591	0.0146129562645133	0.0146129562645133	-2.97196459494895
ZFP37	1.50323641302847	2.51547825506829	0.0142220167841209	0.0142220167841209	-2.97630071880061
DERL3	1.89310568207962	-2.51552995029886	0.0142201106722197	0.0142201106722197	-2.97877551865912
PDE7A	8.47571485904996	2.52769848780018	0.0137777870358864	0.0137777870358864	-2.98568986576041
FAM225A	-0.914883401015978	-2.48911259888396	0.0152247236625817	0.0152247236625817	-3.00274881474034
ZNF470	3.05339236280598	2.51015841026063	0.0144194064684021	0.0144194064684021	-3.00334040976975
PPP1R14B	3.84984062105631	-2.51284269064846	0.0143195013333028	0.0143195013333028	-3.00381145038563
IPCEF1	7.35921685810991	2.52002347826389	0.0140553023133988	0.0140553023133988	-3.00421228755098
ZNF638	7.18601532034742	2.51864803302515	0.0141055654189711	0.0141055654189711	-3.00705890952504
FOXO4	4.59881000669548	2.51067210801431	0.0144002388983259	0.0144002388983259	-3.0124820063351
WWOX	2.10506405104837	-2.49868620738958	0.0148535012475026	0.0148535012475026	-3.01567655216193
MKRN1	7.15050866559578	-2.51260828781563	0.0143282005493213	0.0143282005493213	-3.01962781776087
GNL3	6.03780911572809	-2.50969691740094	0.0144366457224857	0.0144366457224857	-3.02375926900455
SEC11C	4.76972599360033	-2.49940268412841	0.0148260499353797	0.0148260499353797	-3.03794994548617
ALPK2	0.480336599223107	2.47776802593977	0.0156754079907732	0.0156754079907732	-3.04386924441785
NUDT8	-0.995209184468114	-2.46779907308142	0.0160813041832919	0.0160813041832919	-3.0455116429499
NEFH	1.08241224653438	-2.47667185199092	0.0157195847609721	0.0157195847609721	-3.05117923863851
LINC01431	-0.714335517135469	-2.46373087944457	0.0162496396063075	0.0162496396063075	-3.05303771021615
RTL10	5.03819079336953	2.49208203891606	0.0151086984543448	0.0151086984543448	-3.05511908279024
SLC11A1	4.01241927411892	-2.48786091454222	0.0152738705535326	0.0152738705535326	-3.05690965596379
MTERF4	6.86084120667995	2.49065490484348	0.0151643613195394	0.0151643613195394	-3.06509653576352
XPC	6.29582996126662	2.48984912360717	0.0151958708462577	0.0151958708462577	-3.06567920651945
NDRG2	4.44857721903305	2.48293385006078	0.0154687193562346	0.0154687193562346	-3.07055798001854
IMMT	6.40643440174785	-2.48733984456824	0.0152943722008435	0.0152943722008435	-3.07163153877215
FTH1P10	-0.0304807137715863	-2.45781403087142	0.0164972938875673	0.0164972938875673	-3.07307274772675
TRBV6-4	-0.137023299908516	2.44965051257181	0.0168445448231139	0.0168445448231139	-3.08475179152449
PAQR8	5.41644119954306	2.47812525595288	0.0156610354373547	0.0156610354373547	-3.08816885641278
HNRNPA1	10.7799062276254	-2.47233673902804	0.0158953920062913	0.0158953920062913	-3.08952969278031
C4BPB	0.940135059561123	-2.44781657457171	0.0169234510609377	0.0169234510609377	-3.09704329547144
ZFYVE16	4.48131051522557	2.46869803164358	0.0160443186577239	0.0160443186577239	-3.10037107732134
DTX3L	6.50450226790398	-2.46998493916556	0.0159915048730817	0.0159915048730817	-3.10733481204088
LGALS3BP	5.8829121947976	-2.46849184837696	0.0160527948217165	0.0160527948217165	-3.10865517282126
NME1	3.71499830696012	-2.46166869828459	0.0163355722572628	0.0163355722572628	-3.10904460360397
CCNG2	4.39961718678471	2.45866416849553	0.0164615035658419	0.0164615035658419	-3.12085384641166
CCDC93	6.41602308592041	2.46037637081396	0.0163896322527981	0.0163896322527981	-3.12718286002501
CCDC86	3.14960341092391	-2.44898398389725	0.0168731843524841	0.0168731843524841	-3.13000861818295
SESN1	5.6419698596923	2.45693044639395	0.0165345663019313	0.0165345663019313	-3.13126617634568
CDON	2.0695709023006	2.44099079634977	0.0172200548730702	0.0172200548730702	-3.13368054375595
SMAP2	8.4698071832288	-2.45605458557377	0.0165715874743666	0.0165715874743666	-3.1353694498305
LONRF3	1.88415006238781	2.44046128213708	0.0172432577047328	0.0172432577047328	-3.13602396083319
SDC3	0.0195275910420529	-2.42078792292668	0.0181254305648308	0.0181254305648308	-3.1421354867726
ADAMTS1	0.900241075839122	-2.42733989313212	0.0178272469460084	0.0178272469460084	-3.14525965177296
EIF4A1	8.67039508340001	-2.45025768148546	0.016818493831366	0.016818493831366	-3.14589124309977
BCL9	4.90081017678705	2.44696411497896	0.0169602413468543	0.0169602413468543	-3.14844017301211
IFI27	-0.289763676010419	-2.41531608741548	0.0183778682404796	0.0183778682404796	-3.15016415253301
SERTAD2	5.82497612562037	2.44829702234937	0.0169027475380708	0.0169027475380708	-3.15046419270021
TRIM22	8.59171883904122	-2.44357829748307	0.0171070749251389	0.0171070749251389	-3.16025217863607
TCP11L1	3.09699987226728	2.43068307021649	0.0176767957952963	0.0176767957952963	-3.16714021647749
ABLIM1	9.05149603841626	2.43866077435782	0.0173223640877104	0.0173223640877104	-3.16831123326086
RFFL	6.13793240155464	2.43814154683016	0.0173452369949856	0.0173452369949856	-3.17182790569105
IDO1	-1.57066838279932	-2.39554769296774	0.0193162660499435	0.0193162660499435	-3.18149735915348
BDNF-AS	0.560674135231571	-2.40407508901349	0.0189063477166724	0.0189063477166724	-3.18310576640659
TPT1P9	-0.251595323271216	-2.39368935911288	0.0194066438823426	0.0194066438823426	-3.19193944961362
FCMR	8.29491820803703	2.42825513733389	0.0177859451626232	0.0177859451626232	-3.19242826453241
SEC61B	4.49119400639226	-2.42231765203729	0.0180554151937775	0.0180554151937775	-3.19527237032503
MEOX1	2.47800246715965	-2.41328176869392	0.0184725184304419	0.0184725184304419	-3.19535104933136
BCL2L1	4.86347323098089	-2.41104753092764	0.0185769722763686	0.0185769722763686	-3.22127984222295
CALCRL	-0.528273296651027	2.37776180879089	0.0201968756993641	0.0201968756993641	-3.22285252065559
ITIH4	4.66820828897747	-2.4082196724099	0.0187099357701289	0.0187099357701289	-3.22487262835369
TRAV29DV5	3.37105347069286	2.39892508240455	0.0191529725498784	0.0191529725498784	-3.23360969463643
KRT73-AS1	1.71549054305159	2.38745222327164	0.0197127456646054	0.0197127456646054	-3.23496191595528
MT2A	2.93895498857717	-2.38910694489732	0.0196311193057024	0.0196311193057024	-3.24411375244083
SLC35D1	5.29222650168899	2.40004593697481	0.0190990534478237	0.0190990534478237	-3.24674836115278
CATSPERE	-0.0228329587229803	-2.36660480818845	0.0207673819063546	0.0207673819063546	-3.24719765697506
CDK6	7.10714081228661	-2.4016409238592	0.0190225598016945	0.0190225598016945	-3.24844081943532
STPG1	2.42169307051674	2.37977099003692	0.0200956351783326	0.0200956351783326	-3.25712492090976
TRBV5-4	3.2157240803073	2.38284804538513	0.0199414627527271	0.0199414627527271	-3.26201562435957
ZNF658	3.05817877987007	2.37901882180415	0.020133483024371	0.020133483024371	-3.26924835146061
GIPR	2.38204588863287	2.37489201199986	0.0203422703650623	0.0203422703650623	-3.26926970709547
AAK1	8.21819747374813	2.39064808141651	0.0195553674640554	0.0195553674640554	-3.26987916662318
WDR5	5.09101700337956	-2.38672672458011	0.0197486294539177	0.0197486294539177	-3.27153964555231
SNHG20	3.69127539514334	-2.37973360825345	0.0200975146678189	0.0200975146678189	-3.27393567333495
TRO	0.642825972565182	2.35682933547657	0.0212789963769474	0.0212789963769474	-3.27735951391533
CASP1	6.35152967436925	-2.38397810465518	0.0198851078151156	0.0198851078151156	-3.28282412874943
ZBP1	5.07457692980181	-2.3783291042824	0.0201682443054995	0.0201682443054995	-3.28773419791721
IRF9	6.62892485648202	-2.38170145226387	0.0199987877736344	0.0199987877736344	-3.28796575341066
SECTM1	2.7364708710278	-2.366117653151	0.0207926161724417	0.0207926161724417	-3.28855350407001
CEP68	6.01883134115454	2.37989374864697	0.0200894641965318	0.0200894641965318	-3.29018319973491
SLC16A10	4.40007835793319	2.37241001879612	0.0204687690531375	0.0204687690531375	-3.29300309173008
SLC35A2	3.63103721365126	-2.3663853849636	0.0207787444868886	0.0207787444868886	-3.29652365493809
TCP11L2	5.53000254461161	2.37497233742995	0.0203381881194086	0.0203381881194086	-3.29794819339472
PLXNB1	0.839206454450383	2.34663459797292	0.0218244735818514	0.0218244735818514	-3.300462087794
FYB1	9.49357763631456	2.37220915391714	0.0204790370457627	0.0204790370457627	-3.30059501399514
MSR1	0.0641012648022549	-2.33826269239342	0.0222816795294688	0.0222816795294688	-3.3050619269363
CLDN12	0.812512210909236	2.34148940890139	0.0221044638452527	0.0221044638452527	-3.31303137653864
NEK9	7.22723634242222	2.36796841949888	0.0206968928442294	0.0206968928442294	-3.31677201322499
SLC7A6	8.78191785169983	2.36499187059807	0.0208510353730248	0.0208510353730248	-3.31852774996307
TRAM2	4.9253786275735	2.36051948726754	0.0210845630915316	0.0210845630915316	-3.32233396242632
ZNF441	3.90779100119621	2.35392069762832	0.0214333747538366	0.0214333747538366	-3.32702543291174
LCP2	8.5479904763909	-2.35886600208736	0.0211714884459817	0.0211714884459817	-3.33096152911845
FAM217B	4.77071327088355	2.3533307461815	0.0214648082062597	0.0214648082062597	-3.33583695279668
VEZF1	6.08587560913297	2.3474001880966	0.0217830824232301	0.0217830824232301	-3.35503702497494
ZMYND15	-1.2173139798704	-2.30037995626143	0.0244585988234564	0.0244585988234564	-3.35871931666074
PDIA5	2.39787184155417	-2.32885078922358	0.0228058262908159	0.0228058262908159	-3.35975593736908
HAPLN3	6.6887160167975	-2.34314490794332	0.0220140286982518	0.0220140286982518	-3.36499900346493
NUP153-AS1	-1.13399780058981	-2.29359570581216	0.024867752030243	0.024867752030243	-3.37051853951126
TMCC2	0.294641610695833	2.30558888727196	0.0241485087953692	0.0241485087953692	-3.37296760123558
ATP8A2	2.14899780636176	2.31868049294848	0.0233844856826208	0.0233844856826208	-3.37703617957333
MAP10	1.64720102153842	2.31242527956576	0.0237468227287508	0.0237468227287508	-3.3822703545963
ZNF449	3.18404614184955	2.31842599933389	0.0233991311435121	0.0233991311435121	-3.38979572349168
C12orf76	4.01725741940161	-2.32349712260006	0.0231088298657224	0.0231088298657224	-3.39079204088392
ITPR2	5.99222632977287	2.32764894340008	0.0228735389305008	0.0228735389305008	-3.39461962620309
APAF1	5.55110877015188	2.32503977704851	0.0230211553552683	0.0230211553552683	-3.39790883046697
GRM2	2.25017631962915	-2.30434420559354	0.0242222868966646	0.0242222868966646	-3.39812787170897
SNTB1	4.81938075001632	-2.32183477206245	0.023203638669263	0.023203638669263	-3.39870462096851
KRIT1	5.75293162118343	2.3233569742542	0.0231168096545183	0.0231168096545183	-3.40207375299654
HS3ST3B1	4.87653479223362	2.31909862843016	0.0233604407003882	0.0233604407003882	-3.40478658991198
HP1BP3	8.3043646534633	2.31856379536282	0.0233912003225685	0.0233912003225685	-3.4137364981478
LINC02328	0.616236355380638	-2.27922005837213	0.0257548037666659	0.0257548037666659	-3.41806802651849
INTS8	6.07109600905601	2.31515322408045	0.023588197316093	0.023588197316093	-3.4189504066862
HERPUD1	5.56441006226366	-2.31245901507425	0.0237448553047637	0.0237448553047637	-3.42138059625456
DLG2	-0.630887041909624	2.26872755791466	0.0264197848622572	0.0264197848622572	-3.42540614506492
TTC7B	-1.0315448413231	-2.2615078534281	0.0268861065345932	0.0268861065345932	-3.42748227525857
BCL3	3.18338786622658	-2.29463842540221	0.0248044750469592	0.0248044750469592	-3.4315817645582
ZNF578	1.32327480893177	2.28013059144972	0.0256978005854246	0.0256978005854246	-3.43490909175702
EEF1A1P13	0.370326138218153	-2.2690386963511	0.0263998498610685	0.0263998498610685	-3.43562608365578
KIAA0040	6.792135204257	-2.30737062748481	0.0240432431880354	0.0240432431880354	-3.4367157356947
OTUD3	5.13760897304511	2.30144368514999	0.0243949895654139	0.0243949895654139	-3.4373775555919
TMEM245	6.56088311163426	2.30368782581274	0.0242612739461048	0.0242612739461048	-3.4431152924325
PTTG2	-0.690022325332659	-2.25266145609234	0.0274673853536723	0.0274673853536723	-3.4445854346811
PAFAH2	4.58730790447755	2.29733494645231	0.0246414981059446	0.0246414981059446	-3.44554542073891
SFR1	2.57132555493424	2.28379418472797	0.0254695696691772	0.0254695696691772	-3.44738260967922
ADAM19	6.47790261886452	-2.29961005793463	0.0245047290625877	0.0245047290625877	-3.45075175862434
ADAM22	2.61457592153183	2.28137045731331	0.0256203590975951	0.0256203590975951	-3.45324691775081
ATP1B1	1.51693255954888	-2.27029700200011	0.0263193641466465	0.0263193641466465	-3.45423564842585
MTURN	4.56497577413365	2.28952523184419	0.0251161362336561	0.0251161362336561	-3.4565734008184
ZNF816	3.26710037494984	2.28515088425061	0.0253855071293918	0.0253855071293918	-3.45905252689675
NFKBIA	7.46402574997749	-2.29512790675358	0.0247748202606662	0.0247748202606662	-3.46061142654357
ZNF510	4.81304337800035	2.2884909928042	0.025179595090121	0.025179595090121	-3.46448900657365
KCNJ14	1.35700511896891	-2.258459624778	0.027085162344224	0.027085162344224	-3.46482547874643
LILRB1	3.69746961836142	-2.28160284065562	0.0256058675099214	0.0256058675099214	-3.46542351335119
RN7SL2	2.7762226853301	-2.27455600140945	0.0260485488400563	0.0260485488400563	-3.46783188023471
EIF5A	7.4369622604287	-2.29068005314245	0.0250454459000465	0.0250454459000465	-3.47001876695212
ARHGAP21	5.14583910544438	2.28506016765716	0.0253911203626996	0.0253911203626996	-3.47276519348662
WARS1	5.95129732695672	-2.28619104639999	0.0253212238197576	0.0253212238197576	-3.47449181527784
NOP14	6.0280450356957	-2.28538487068521	0.0253710339117337	0.0253710339117337	-3.47724232923344
B3GLCT	3.21371943024532	2.27275503498122	0.0261627643828036	0.0261627643828036	-3.47782479583951
GADD45B	4.93354203815989	-2.2786287952264	0.0257918791265489	0.0257918791265489	-3.47924790178246
NME2	6.31201198499461	-2.28365192978205	0.0254783981759718	0.0254783981759718	-3.48184536331448
ZNF780B	5.00384546890974	2.28051862761888	0.0256735418014184	0.0256735418014184	-3.48209348062517
LAMA2	0.617526108996243	2.24699753327634	0.0278453414249133	0.0278453414249133	-3.48799026693989
ZNF790	1.78007830956727	2.25406784801987	0.0273742399128701	0.0273742399128701	-3.49074164902693
FLT3LG	6.43875934026535	-2.27677970011451	0.0259081318346781	0.0259081318346781	-3.49440577885188
PSME1	7.64079812636053	-2.27662200602942	0.0259180674618201	0.0259180674618201	-3.49713162433405
PSMB9	6.09440049594441	-2.27384269352424	0.0260937333522543	0.0260937333522543	-3.49932979837551
RASSF3	7.56870137525312	2.27447811011266	0.0260534795031844	0.0260534795031844	-3.5013163476377
ZNF19	1.5702871157725	2.24768008794625	0.0277995527328844	0.0277995527328844	-3.50325986567766
PLEKHN1	-1.06461585814403	-2.21844303793624	0.0298213900629552	0.0298213900629552	-3.50858626308132
IL2RA	5.15191426674897	-2.26236591097113	0.0268303068386347	0.0268303068386347	-3.51604114573177
FOSL2	4.81351795249073	-2.25919604072023	0.0270369541079998	0.0270369541079998	-3.51861935714574
ATF3	1.29999714889572	-2.22741655844855	0.0291875174155472	0.0291875174155472	-3.52863286392229
SMPD3	2.07975216036138	-2.23738150850402	0.0284975227256835	0.0284975227256835	-3.52866937268961
CMC2	3.83684207941582	-2.24778372038615	0.0277926064285517	0.0277926064285517	-3.5307294625898
ZNF701	3.86644506341372	2.24857126012531	0.0277398689426033	0.0277398689426033	-3.53263959079771
TMEM182	1.57241484181873	2.22971852409569	0.0290268324909555	0.0290268324909555	-3.53707610862061
HNRNPAB	5.54195722890897	-2.25349478897177	0.0274121599870798	0.0274121599870798	-3.53716535063514
TCAF2	5.46861969564564	-2.248855975002	0.0277208247639495	0.0277208247639495	-3.54313131576934
ADTRP	5.50513148364494	-2.24890610881763	0.0277174725765071	0.0277174725765071	-3.54395158171079
RESF1	8.81508987617978	2.2488383905718	0.0277220006279396	0.0277220006279396	-3.5447468015816
GTF2IP4	5.84976177066769	2.24921961518374	0.0276965181364673	0.0276965181364673	-3.54621715265351
C3orf52	-0.0796412774794322	2.20102449587711	0.0310864000763361	0.0310864000763361	-3.54992110138436
KDM7A-DT	2.09532970582707	2.22545302576214	0.0293251961636604	0.0293251961636604	-3.55071406443948
ZNF10	3.98414815773396	2.23201018302871	0.0288676403260229	0.0288676403260229	-3.56131523670614
EXO5	3.32453330180004	2.22883819881747	0.0290881900454004	0.0290881900454004	-3.56260638234778
UFD1	6.30007976043674	-2.24097596934118	0.0282521808038678	0.0282521808038678	-3.56296678309709
SIGLEC10	2.97480531612351	-2.22479892420133	0.0293711869865303	0.0293711869865303	-3.56424575246786
GDF11	4.4346298651464	2.23335649521277	0.0287744761009419	0.0287744761009419	-3.56819482592745
ARHGEF3	7.31680480305232	-2.23922490708786	0.0283714672581156	0.0283714672581156	-3.56878466939008
NF1	5.59511775139038	2.23617223656732	0.0285804827977028	0.0285804827977028	-3.56880817930765
PTK2	3.81346428751726	2.22280945758308	0.0295114591749211	0.0295114591749211	-3.57974337871436
TTC30A	0.126196542226151	2.18842793414873	0.0320303069140162	0.0320303069140162	-3.57989993858394
TTC3P1	2.24734838714766	2.2105417636874	0.0303895011460189	0.0303895011460189	-3.58262944897971
MAP3K8	3.16325628796639	-2.21485294953192	0.0300783549225907	0.0300783549225907	-3.58476733986782
DCLRE1A	3.28086209293099	2.21773698789293	0.0298717735568717	0.0298717735568717	-3.58550414324221
AIMP2	2.72779601475517	-2.21173522569251	0.0303030852196226	0.0303030852196226	-3.58903387480008
NCR1	-0.721364354384444	2.17893706028117	0.0327579838367273	0.0327579838367273	-3.59547106510754
MIR17HG	0.417359792199778	-2.17886263536335	0.0327637467852728	0.0327637467852728	-3.60203483320093
CD209	-2.0878476468265	-2.15684835590639	0.0345077942588325	0.0345077942588325	-3.60282138566929
BMPR2	4.94439146505676	2.21564158155273	0.0300217415752116	0.0300217415752116	-3.60387539295574
SH3BP5	6.76041952306395	-2.21991197125969	0.0297168066519654	0.0297168066519654	-3.60434963058086
CDKN2C	1.47095354486895	2.18875904413653	0.0320051778977061	0.0320051778977061	-3.60648630148662
PLS3	-0.690356749268952	2.16788888787846	0.0336232446020406	0.0336232446020406	-3.60685354162815
PSTPIP2	4.83309704648875	-2.21146201661521	0.0303228486177997	0.0303228486177997	-3.60773838063436
SEMA6C	2.34306969706109	2.19775777715813	0.0313288149784512	0.0313288149784512	-3.60904302687039
BCAS2P2	0.462953446505203	-2.17193510374841	0.0333040655776054	0.0333040655776054	-3.61279383790838
LINC01619	3.77121713211151	-2.20039986692132	0.0311326246084264	0.0311326246084264	-3.61492088571247
ZNF879	2.53537222445556	2.19365102278913	0.031635916923603	0.031635916923603	-3.61560435805861
DNM1	-0.633055396411488	2.15901073866474	0.0343329648066702	0.0343329648066702	-3.61578940160155
SYTL2	5.076051199812	2.20884644993064	0.0305126269112747	0.0305126269112747	-3.61697847804661
ZNF546	3.14564778180668	2.19652266620752	0.0314209002639213	0.0314209002639213	-3.62093149642394
KCNQ3	-0.832450238751124	-2.14859815325115	0.0351819843163772	0.0351819843163772	-3.62480907148703
ZNF558	5.80843423071222	2.20526114598567	0.0307744601206985	0.0307744601206985	-3.62952392870195
PEG13	2.8341647847094	2.18706129374085	0.0321342086522164	0.0321342086522164	-3.63105003443991
ZNF844	3.73898116089948	2.19453550152232	0.0315695538497726	0.0315695538497726	-3.63141867385363
PMP22	-1.9909677716162	2.13753244040125	0.0361042727919463	0.0361042727919463	-3.64232344725812
ARMC9	-1.19584920539191	2.13826710785912	0.0360423944386084	0.0360423944386084	-3.64235694022325
S100A9	6.53484935727899	-2.19957018549935	0.031194116871572	0.031194116871572	-3.64247238833994
RRS1	3.58900034430453	-2.18688009315378	0.0321480069490524	0.0321480069490524	-3.64340543234618
PODXL2	1.97353615861428	-2.17160866558605	0.0333297175133619	0.0333297175133619	-3.64676257054646
SORL1	9.49306687766936	2.19262802289856	0.03171282577651	0.03171282577651	-3.64742485657555
DEPDC7	0.964781380779272	2.16141171365752	0.0341397516378216	0.0341397516378216	-3.64899892281738
TNFRSF9	-0.633463413025275	2.14423225649676	0.035543383480808	0.035543383480808	-3.64996459967711
GDPD1	1.1015655654147	2.16166840663727	0.0341191511333717	0.0341191511333717	-3.65060991377996
TDRKH	3.73713779975273	2.1835225251981	0.0324046237762004	0.0324046237762004	-3.65538791635963
DNM3	1.26713890037645	2.15576908983315	0.0345953436992301	0.0345953436992301	-3.6588671535983
KLHDC7B-DT	-1.7545802085114	-2.12310332921293	0.0373384770584161	0.0373384770584161	-3.66117787578806
ZNF543	1.73021705117992	2.16483999172777	0.0338655147984402	0.0338655147984402	-3.66333372704594
KLF3	7.57931588373797	2.18903221828435	0.0319844588225137	0.0319844588225137	-3.66412168986255
DENND2C	-0.0996354414332209	2.13479758587553	0.0363354337463573	0.0363354337463573	-3.67103888990945
INMT	-0.949915719368631	-2.12580108000285	0.0371049718361165	0.0371049718361165	-3.67162010095481
FAM161B	2.36252030994339	2.16089043175948	0.0341816197551413	0.0341816197551413	-3.67292435231807
SLC44A1	4.90310669197527	2.17798594979453	0.0328316980213995	0.0328316980213995	-3.67310375631367
CAMKK1	3.47338633418877	-2.16821259366013	0.0335976115812215	0.0335976115812215	-3.67600625793272
MYL12A	8.64717801672654	-2.17619046039433	0.0329712499867034	0.0329712499867034	-3.68292646198176
WDR74	5.07172022548418	-2.17258417785379	0.033253111768962	0.033253111768962	-3.68367100533621
ZSCAN12	3.63148177755124	2.16490505258979	0.0338603290739701	0.0338603290739701	-3.68780035050615
MERTK	0.199060594940352	-2.13316902265638	0.036473697902032	0.036473697902032	-3.68901398359422
ZBTB18	6.18923273814967	2.1736839389924	0.0331669335767489	0.0331669335767489	-3.68978507803296
ZNF318	6.6512807471136	2.17458139299604	0.0330967531221227	0.0330967531221227	-3.69011031634775
TNFRSF4	1.71086802230795	-2.14332945710005	0.035618517703908	0.035618517703908	-3.69103209744283
NUDT9P1	-0.838640664039963	-2.10879196734352	0.0385986941750243	0.0385986941750243	-3.69889159144184
SORL1-AS1	2.21743839241654	2.14968329843222	0.0350926572488522	0.0350926572488522	-3.69996817280345
SUGT1-DT	-0.842259210163143	2.10490715750877	0.0389470897344573	0.0389470897344573	-3.70226157766639
NANS	3.38651491736009	-2.15313556053744	0.0348097882232651	0.0348097882232651	-3.70279104304048
MAN2A1	6.61786917436595	2.16556005008677	0.0338081606490549	0.0338081606490549	-3.70584736312716
GPR18	2.92623128664643	2.14838563143084	0.0351995019084585	0.0351995019084585	-3.70762190719054
ALAD	5.72903666369769	2.16260053382285	0.0340444359499019	0.0340444359499019	-3.70819110692261
MT-ND6	3.08647202779184	2.14490396099018	0.0354875714852111	0.0354875714852111	-3.71108452805089
SH3PXD2A	5.15823858100346	2.15852296022535	0.0343723341821618	0.0343723341821618	-3.71152353120073
GPATCH4	5.18063036845953	-2.15955682588282	0.0342889359553676	0.0342889359553676	-3.71269620715447
SLC12A6	7.45662244012314	2.16210625244273	0.0340840375370146	0.0340840375370146	-3.71448323449953
MID1IP1	3.60430447375435	2.14946260549892	0.0351108082249381	0.0351108082249381	-3.71469234054072
IFNGR2	5.11843661046525	-2.1563570832447	0.0345476220033077	0.0345476220033077	-3.71487213779646
HCN3	1.66611997146578	2.12904425543227	0.0368259396778404	0.0368259396778404	-3.7162431774342
ZNF776	4.88967928860532	2.15148841226631	0.0349445019733123	0.0349445019733123	-3.72537822488815
TRAV20	2.25443877680629	2.13109412325869	0.0366505192280455	0.0366505192280455	-3.72658180935245
GATAD1	5.16300244382709	2.14990184740468	0.035074690670125	0.035074690670125	-3.72825624329572
ADD3-AS1	-0.758486553283065	2.09088094456227	0.0402277950037438	0.0402277950037438	-3.73110581051679
ZNF737	4.35286607044525	2.14485718962268	0.0354914552466397	0.0354914552466397	-3.73246369189284
NUGGC	1.74706336416921	-2.11728053522331	0.0378468320618791	0.0378468320618791	-3.73873158161285
RCN1	3.7858186166762	-2.13523191892155	0.0362986362872906	0.0362986362872906	-3.73920501113526
PPP1R12B	5.15963139536252	2.14445692253727	0.0355247074455596	0.0355247074455596	-3.73985874743729
NPAT	6.40161018460474	2.14696998195452	0.0353163842405235	0.0353163842405235	-3.74023829757136
MANSC1	0.92730209823381	2.10882896111213	0.0385953895686113	0.0385953895686113	-3.74306094280065
TSPAN2	2.87080746462345	2.12304114348738	0.0373438746124725	0.0373438746124725	-3.74734094414691
IL1RAP	3.25932854672106	2.12609857826827	0.0370792996580079	0.0370792996580079	-3.74743377033132
ZNF765	3.80331171101006	2.13114852610059	0.0366458735505489	0.0366458735505489	-3.75132440741726
ABHD4	3.79554784344722	2.12981531183142	0.0367598698405135	0.0367598698405135	-3.75215717326905
TMEM14B-DT	-1.13735482474802	2.07856906269642	0.0413818877121347	0.0413818877121347	-3.75299251294558
RUFY4	1.10787085864735	-2.10145474960671	0.0392589942910657	0.0392589942910657	-3.75351315954238
TBC1D1	5.5868650474179	-2.13735642432134	0.0361191117175123	0.0361191117175123	-3.75586419711972
CASP4	6.95002984655926	-2.13898326560299	0.0359821640405609	0.0359821640405609	-3.75643943636969
CTH	0.517144800970252	2.09434823128766	0.0399078540104015	0.0399078540104015	-3.75785215238621
SAP30	1.68806583237244	-2.10428535673456	0.0390031064248565	0.0390031064248565	-3.76092457915186
IL12RB1	5.20221260692202	-2.13090670904006	0.0366665272074456	0.0366665272074456	-3.76303259726188
TPM1	3.36527735918293	2.11729060642393	0.0378459476345738	0.0378459476345738	-3.76515748091651
NPHP3	6.31274940563059	2.13330367850694	0.0364622483437923	0.0364622483437923	-3.76528015624035
APOL1	4.78818141208884	-2.12791638561243	0.0369227700851682	0.0369227700851682	-3.76536634096386
PLAUR	2.57249219121735	-2.11189104271124	0.0383227081339259	0.0383227081339259	-3.76576862302623
ZNF557	4.0711276786077	2.12235800145054	0.0374032141974947	0.0374032141974947	-3.76682511426258
RCL1	3.72720133023938	-2.1197899465751	0.0376270165904975	0.0376270165904975	-3.76917918653999
TCF7	10.2056047767075	2.12325297163974	0.0373254912783197	0.0373254912783197	-3.7708213080906
EBF4	1.09195783004471	2.09204230492158	0.0401203847347893	0.0401203847347893	-3.77647797358462
ZNF649	3.22566019162614	2.1127319647629	0.0382481167004429	0.0382481167004429	-3.77858994581174
CAMK4	8.23567423754201	2.12589868477409	0.0370965474710612	0.0370965474710612	-3.77949999655768
CEMIP2	6.82053530850242	-2.12612617253208	0.0370769192346869	0.0370769192346869	-3.77989372381347
C16orf54	6.49328405095231	2.12606487918438	0.0370822068948963	0.0370822068948963	-3.78017334312475
TNFRSF18	0.242342742148469	-2.07352966813489	0.0418624722686131	0.0418624722686131	-3.78106662293484
NFKB1	6.94386666627323	-2.12174286382985	0.0374567168799431	0.0374567168799431	-3.78811972747636
MAP2K6	3.71209896604802	2.10887640481317	0.0385911518425747	0.0385911518425747	-3.79002531292613
MARF1	7.37821637339315	2.11970196162866	0.0376347049401915	0.0376347049401915	-3.79237264919313
FBXL20	5.47894601936251	2.11226463137018	0.0382895545029796	0.0382895545029796	-3.79743972253925
ZNF565	2.14842491049534	2.08811955775643	0.0404841874518022	0.0404841874518022	-3.80659502849741
ME3	2.56731358603304	-2.08988510622328	0.0403200950711905	0.0403200950711905	-3.80760000116185
S100A8	6.01603761555292	-2.10907339634723	0.0385735606532679	0.0385735606532679	-3.80811154347624
TMEM86A	1.15875254966269	2.06485720055647	0.0427008318219362	0.0427008318219362	-3.81696877948487
ERBIN	7.62936751436138	2.10570100509276	0.0388756752142963	0.0388756752142963	-3.81792559754248
ITGA5	7.07968664395983	2.1039184459043	0.0390361934242732	0.0390361934242732	-3.82092562612455
ZSCAN26	4.11936314093152	2.09411061285888	0.0399297094309404	0.0399297094309404	-3.82132289937507
APOBEC3A	2.73375407712815	-2.08228821249135	0.0410302778861189	0.0410302778861189	-3.82138741731891
TOPORS	4.61674236635525	2.09499426156125	0.0398484865300519	0.0398484865300519	-3.82185145085977
PLXNA4	3.53582792051356	-2.08744859249117	0.0405466993821367	0.0405466993821367	-3.8220855260796
MYOF	2.48285551975197	-2.07897048169168	0.0413438122924481	0.0413438122924481	-3.82304252218805
DPH2	5.06220246714137	-2.0979016631568	0.0395822552643645	0.0395822552643645	-3.82349351215854
RABIF	3.52023592482806	2.08698366390393	0.0405900644881278	0.0405900644881278	-3.82533657954744
PAICS	5.42215627184378	-2.09521534648104	0.0398281873437956	0.0398281873437956	-3.83076922226155
EIF4EBP1	2.10479734451364	-2.06970464910632	0.0422304625789095	0.0422304625789095	-3.83218622839199
MCEMP1	0.0803438948610988	-2.03981884843305	0.0452031304833245	0.0452031304833245	-3.8345931171884
SEC61G	4.38078107324847	-2.08579262220348	0.0407013393938352	0.0407013393938352	-3.83680786513927
PRR34-AS1	0.496644803184834	-2.04937239982453	0.0442338355843317	0.0442338355843317	-3.83688491293507
C5AR1	3.48222358296092	-2.07841703917563	0.0413963153767884	0.0413963153767884	-3.83788755684621
TRBV10-3	3.28393945095486	2.07786151922724	0.0414490735526356	0.0414490735526356	-3.83885168550942
SMIM4	1.56750733602272	-2.05641113864264	0.0435312084401217	0.0435312084401217	-3.84101391334248
SIGLEC1	1.97588634849349	-2.06234342053002	0.0429465324367923	0.0429465324367923	-3.84208772886826
NCF1	3.43183893066508	-2.07549924662848	0.0416740707245323	0.0416740707245323	-3.84239450516415
TCF12	6.08813142941549	2.08961701733186	0.0403449744318366	0.0403449744318366	-3.84345685094138
PGAM1P8	-1.31472233636088	2.00886672841624	0.0484701572476841	0.0484701572476841	-3.84898366701433
ZNF132	1.4711063417598	2.0569334478502	0.0434794560964557	0.0434794560964557	-3.84943685869635
ZNF200	3.8228919640726	2.07553748052092	0.0416704207014321	0.0416704207014321	-3.85208020829628
GIMAP6	7.51912962490423	2.085852796717	0.0406957111666876	0.0406957111666876	-3.85315830168066
ZNF774	-0.336041493805858	2.02532954635005	0.0467081020569596	0.0467081020569596	-3.85510119884101
ANKRA2	4.67538945742758	2.07620688254092	0.0416065606007927	0.0416065606007927	-3.85517184511835
ANKLE1	1.13198862014173	-2.04538150777194	0.0446365464323538	0.0446365464323538	-3.85590654458522
COL5A3	3.166241340144	2.07058013355148	0.0421459897121427	0.0421459897121427	-3.85673945616899
SPON1	1.51164382534787	2.05170229200932	0.04400018367572	0.04400018367572	-3.85751827963789
REV3L	5.50351718374396	2.08060972815441	0.0411886409200643	0.0411886409200643	-3.85754983631037
FGFR2	-0.873156544994918	2.01627659720184	0.0476701216224939	0.0476701216224939	-3.85945675278053
PPFIBP1	2.46354231171584	2.05926574070397	0.0432490113817914	0.0432490113817914	-3.85989577625355
DTD1	4.10583529686736	-2.07131443267293	0.0420752520808943	0.0420752520808943	-3.85996569066157
BEST1	0.283642471293262	-2.02986986509781	0.0462319392292486	0.0462319392292486	-3.86082209248707
PLBD1	3.66086059085651	-2.06674353808186	0.0425172568740207	0.0425172568740207	-3.86085001175156
ERI2	1.8000782533847	2.04963288449148	0.0442076600083653	0.0442076600083653	-3.86234734260413
CAB39L	2.10164056251359	2.05116449826818	0.0440540212928794	0.0440540212928794	-3.86618828363894
MTSS2	0.064147500517376	-2.01609873843768	0.0476891911690705	0.0476891911690705	-3.86649999695667
RNASEL	5.2157593174086	2.07492362977541	0.0417290557920939	0.0417290557920939	-3.86663787396671
ZBTB45	1.532565938377	-2.03983610337983	0.0452013634476409	0.0452013634476409	-3.86870079799243
SNHG15	5.13284482899082	-2.07057133126756	0.0421468382905633	0.0421468382905633	-3.87008315963281
HHLA2	0.410661084660853	-2.0226788092491	0.0469880414125126	0.0469880414125126	-3.87076527734591
ACER2	0.990783451954231	2.0332300578924	0.0458822359905499	0.0458822359905499	-3.8716976675063
SYNJ1	5.19611121385036	2.06957789709432	0.04224270462147	0.04224270462147	-3.87345086302893
BOP1	3.43723473236823	-2.05679393871406	0.0434932739809695	0.0434932739809695	-3.87587665277578
AKTIP	6.01207431586707	2.07098775256072	0.0421067096454555	0.0421067096454555	-3.87704913269826
UBXN2B	4.85541320919938	2.06499389347984	0.0426875061374388	0.0426875061374388	-3.87717450334977
TP53BP1	6.2112471609404	2.07087389383172	0.0421176784158442	0.0421176784158442	-3.87794496300441
SNX18P3	0.562761354037868	2.02730830739198	0.0465000648134297	0.0465000648134297	-3.87991817149882
ZNF702P	1.54002643990732	2.03691963617601	0.045500877708389	0.045500877708389	-3.8823299728443
MAP3K7CL	2.5291952161877	-2.04112967030767	0.0450690618458487	0.0450690618458487	-3.88277338277967
COL24A1	-0.030508227872106	2.01235378508304	0.0480922392422397	0.0480922392422397	-3.8833632531292
DPP4	6.74932806147887	-2.06713690661767	0.042479061020426	0.042479061020426	-3.88663999568393
ZNF528-AS1	1.47568973931792	2.02824798656612	0.0464015509702513	0.0464015509702513	-3.88860152000347
ZNF436	3.3518063865209	2.05067818344941	0.0441027543579333	0.0441027543579333	-3.89035568794158
MYOM1	2.97710852569036	2.04469031297923	0.0447066132941837	0.0447066132941837	-3.89319535170787
CRISPLD2	1.71043124357982	-2.0301935388179	0.0461981542169359	0.0461981542169359	-3.89388693182814
MBNL1-AS1	0.444756633388873	2.00757268100627	0.0486110496412094	0.0486110496412094	-3.89813197979091
ZNF883	1.06392465151324	2.02017728068424	0.0472535447154123	0.0472535447154123	-3.90045451509619
TAFA2	0.707527494723678	-2.00976657736784	0.048372390815531	0.048372390815531	-3.90321390180894
PLS1	1.53892772333387	2.02249604818794	0.0470073955028917	0.0470073955028917	-3.9037145326716
KLHL34	-0.224763683293493	1.99693899325451	0.0497821809436307	0.0497821809436307	-3.90438373685405
AMIGO1	5.8694521129915	2.05511499926774	0.0436598644957829	0.0436598644957829	-3.90463479488371
AKAP1	5.60965394592693	-2.05414036616913	0.0437568235524042	0.0437568235524042	-3.90513163195992
ZDHHC11B	3.39505896117315	2.03945796353209	0.0452401014374027	0.0452401014374027	-3.90616697929696
CLECL1	0.386653165357944	-1.99829853930459	0.0496311131756023	0.0496311131756023	-3.90618431265692
ISG20	6.16703023211138	-2.05267029489348	0.0439034215680535	0.0439034215680535	-3.91039733594224
GIMAP8	6.39021178293889	2.05312385466587	0.0438581466789065	0.0438581466789065	-3.91106322163069
MIS12	4.8666414505713	2.04753367391246	0.0444189858786792	0.0444189858786792	-3.91137085319466
RNF24	4.3626969836825	2.04311129909083	0.0448670346890144	0.0448670346890144	-3.91169143861302
TNFAIP8L1	4.28801373983028	2.04229898767658	0.0449497553001262	0.0449497553001262	-3.91245584999793
CTPS1	4.41502470760256	-2.04528417087578	0.044646407806204	0.044646407806204	-3.91302336045672
AMOT	1.92387363710624	2.01968432265226	0.0473060173101462	0.0473060173101462	-3.91407260502806
ARPIN-AP3S2	2.26687807029556	-2.02345532227014	0.0469058863469771	0.0469058863469771	-3.91633614567601
C5orf51	4.9749300757636	2.04450142211682	0.0447257777684643	0.0447257777684643	-3.917354306324
ACVR2B	4.8474210424052	2.0419686787465	0.0449834294185786	0.0449834294185786	-3.92075764363853
TRBV6-1	3.2717321343796	2.02894319266799	0.0463287827286588	0.0463287827286588	-3.92260935099669
JUNB	6.93281689346583	-2.04523242629621	0.0446516509059604	0.0446516509059604	-3.92419858285475
ID2	6.2283320710494	-2.04465766059443	0.0447099256311765	0.0447099256311765	-3.92422202779939
NCR3	2.64336146547759	-2.02464357476623	0.0467804083332555	0.0467804083332555	-3.92442605402746
B3GALT2	0.557147206956657	2.00570568062385	0.0488149427552632	0.0488149427552632	-3.92449252636673
ZNF709	1.70637334892487	2.01152598309143	0.0481817245036372	0.0481817245036372	-3.92530718619754
EGLN3	1.35487611232114	-2.00580375337894	0.0488042141069139	0.0488042141069139	-3.92764714699172
MRTO4	4.35334316026448	-2.03472823215322	0.0457270527827484	0.0457270527827484	-3.92801313278322
CFAP44	5.29677712813148	2.03847421049146	0.0453410145929971	0.0453410145929971	-3.92938679084549
ZNF563	2.55468376178953	2.02097681148214	0.0471685455349292	0.0471685455349292	-3.93047488876579
SULT1B1	5.37885571205122	2.03835968404186	0.0453527752788935	0.0453527752788935	-3.93068403593263
AP4E1	4.80565679088129	2.03563566122009	0.0456332797700484	0.0456332797700484	-3.93180246002084
NET1	4.02003583679057	2.02378917049669	0.0468706031872653	0.0468706031872653	-3.93997009299698
TRAV4	2.59768270362169	2.01169500958508	0.0481634411625414	0.0481634411625414	-3.94119887539546
CTDSP2	8.67533633519185	2.03287630602014	0.0459189442417125	0.0459189442417125	-3.94348361369951
RTTN	4.92228933258627	2.02656442315669	0.0465781794827199	0.0465781794827199	-3.9491868784145
MTERF2	4.15077039460876	2.01993957879243	0.0472788404899241	0.0472788404899241	-3.9503873671371
HACD3	4.50883009428027	2.02266222940646	0.0469897969075173	0.0469897969075173	-3.9506981088744
GGCX	4.71722250747858	2.02173417177305	0.0470881507837448	0.0470881507837448	-3.9538382977287
SLC2A3	7.13709405598677	-2.02859178747396	0.0463655525458665	0.0463655525458665	-3.95487879652597
XXYLT1	2.85897285832089	-2.004889890731	0.048904264352978	0.048904264352978	-3.95640010124249
ALDH6A1	3.60155801826749	2.01209819021732	0.0481198537670458	0.0481198537670458	-3.95659706050466
RANBP2	7.40861160089764	2.02758792805926	0.0464707312298215	0.0464707312298215	-3.95743114314932
RAN	7.48379128838508	-2.02603398092333	0.0466339496905137	0.0466339496905137	-3.96028782058357
ZNF480	4.65528463915471	2.01759076603183	0.0475294228038008	0.0475294228038008	-3.96254850390461
ZNF224	6.24521700455961	2.02188501073091	0.0470721531101152	0.0470721531101152	-3.96430826942477
TRAV13-1	3.70615491460829	2.00732855947238	0.0486376682979132	0.0486376682979132	-3.96478135014116
SH3BP2	6.50817340694527	-2.02213257938464	0.0470459066073869	0.0470459066073869	-3.96511797691113
MRPS15	4.83290019003248	-2.01482485381094	0.0478259653350995	0.0478259653350995	-3.96729446178112
CAMSAP2	4.03946130203831	2.00912588387547	0.0484419832571475	0.0484419832571475	-3.96742222948171
TAP2	7.50002847706001	-2.0215338714603	0.0471094014510927	0.0471094014510927	-3.96819572600001
ZMYM3	5.69248884659952	2.01831315749615	0.0474522334907572	0.0474522334907572	-3.9688166574226
EIF1	9.93542168928733	-2.01164541655076	0.0481688049488345	0.0481688049488345	-3.97287249935601
MAP4K4	7.62648035639078	2.01801887508698	0.0474836652828114	0.0474836652828114	-3.97419665003893
DESI1	5.54370701589235	-2.01361258987362	0.0479564361242355	0.0479564361242355	-3.97688614440438
CCDC85C	3.47522855319462	-1.99627165802546	0.0498564768415308	0.0498564768415308	-3.98238892312341
CYSLTR2	3.75335036416914	-1.99569628824719	0.0499206102715373	0.0499206102715373	-3.98280563116949
RNF157	6.98074533086033	-2.0115710458803	0.0481768495472846	0.0481768495472846	-3.98475403735513
SBNO2	4.87429938805297	-2.00431072957766	0.048967762308992	0.048967762308992	-3.98499064338624
RASGRF2	6.27347834911945	2.00883168089889	0.0484739685048961	0.0484739685048961	-3.98715635307642
EDEM1	7.4074256307385	2.00994314253297	0.0483532273091324	0.0483532273091324	-3.98840041180828
ZMAT3	5.46267680140044	2.0015747573059	0.0492686851900421	0.0492686851900421	-3.9936974746332
KARS1	7.34171839422971	-2.00632854566366	0.0487468389310576	0.0487468389310576	-3.99471886397551
TARS3	4.87684849541129	1.99691193469637	0.049785191585982	0.049785191585982	-3.99719759592838
CEP78	5.05738617832264	1.99646950422841	0.049834440287365	0.049834440287365	-4.00038169920856
ZFP36L1	7.51002844134326	2.00260571189616	0.0491551073673138	0.0491551073673138	-4.0011615125985
CLK4	6.01017163929458	1.9969547513338	0.0497804277091979	0.0497804277091979	-4.00704455871961
YTHDC1	6.95281502074924	1.99823486330382	0.0496381798394553	0.0496381798394553	-4.00756459966521
ATF4	7.80212034904808	-1.99532313047473	0.049962241971854	0.049962241971854	-4.01379110754228

## Sheet: RNA-seq CD4+ MS 3rd-1st
gene	AveExpr	t	P.Value	adj.P.Val	B
TNFSF12-TNFSF13	-0.00965800682455325	5.48323445987069	6.43789665193925e-07	6.43789665193925e-07	-1.4366593772563
MUC1	1.83554910672425	4.74289929949438	1.099551963315e-05	1.099551963315e-05	-1.81208643997903
DACT1	5.35261048488153	4.16245904847397	8.94948847272913e-05	8.94948847272913e-05	-2.07216133822335
GPRC5B	3.02859832239214	4.31947020747168	5.14184160815352e-05	5.14184160815352e-05	-2.07865211711145
SOCS2	5.4198336982085	4.12334780275151	0.000102576916830163	0.000102576916830163	-2.09533938910755
CEACAM1	3.62823827309953	3.87869938634391	0.000237135422608025	0.000237135422608025	-2.47187735807776
PRDM1	5.71266301370004	3.70194413681008	0.000426970375313181	0.000426970375313181	-2.54402882142375
WNT10B	3.86536530885866	3.63863830629382	0.000525110722016886	0.000525110722016886	-2.68074855055077
IRF1	7.41138378759644	3.53583367121641	0.000731614217860738	0.000731614217860738	-2.69433581769284
CASP4LP	4.39556475387678	3.54753635370648	0.000704702644090149	0.000704702644090149	-2.74641244525382
NONOP2	-0.304098939220846	-3.93487914252999	0.00019609530419372	0.00019609530419372	-2.85287192288488
ETV7	1.14944691230895	3.68104106456268	0.000457259706277139	0.000457259706277139	-2.87652865691045
DUSP5	4.35004614534462	3.43076585277628	0.00102096201144317	0.00102096201144317	-2.87743927922219
GBP1	6.74170847062594	3.28534475870412	0.00160345398876846	0.00160345398876846	-2.95966318066666
OSM	1.88455018380279	3.51147903390786	0.000790779260926101	0.000790779260926101	-2.96982392543235
SOCS2-AS1	2.25720954161531	3.44609422757348	0.000972868114503354	0.000972868114503354	-2.9929429627014
IRF4	5.34645477679267	3.17763291794753	0.00222315271044395	0.00222315271044395	-3.08612031372697
GBP1P1	-0.879548599960751	3.81320239019803	0.00029539207151687	0.00029539207151687	-3.10572024160124
STAT1	8.4577887530735	3.11960030721697	0.00264383283311585	0.00264383283311585	-3.12470964791525
CYB561	5.08879658015735	3.09396257401016	0.00285242258395691	0.00285242258395691	-3.18105352046642
FAM13A	5.92175669769327	3.0765637818816	0.00300261789347146	0.00300261789347146	-3.18975585250825
SLC50A1	4.90844281155678	3.07422192125824	0.00302338787291853	0.00302338787291853	-3.20141826501905
PTGER2	6.02311746745077	3.00203092331062	0.00373327225647126	0.00373327225647126	-3.24445581901487
BHLHE40	6.01534146211794	2.98985803694681	0.00386724430296074	0.00386724430296074	-3.25696377242893
AREG	-1.09845823476099	3.60729240901514	0.000581321763982172	0.000581321763982172	-3.26063353818717
APOL3	7.18932312325522	2.94856349414502	0.00435568225065991	0.00435568225065991	-3.28698977109355
SMTN	1.71691932306395	3.14601655174446	0.00244387336423764	0.00244387336423764	-3.31461162513734
MSR1	0.0641012648022549	3.29426509221754	0.00156018626033977	0.00156018626033977	-3.32900464589933
PSME2	7.27268753645238	2.88182860448346	0.005267230428961	0.005267230428961	-3.34905695257014
TUBA8	0.326831561024898	3.20721109048062	0.00203368784805666	0.00203368784805666	-3.36492066255134
STRADB	4.54480799151652	2.89945806382592	0.00501067541175583	0.00501067541175583	-3.37947396979482
RPSAP41	-0.782513822954486	3.33432724688848	0.00137906582334363	0.00137906582334363	-3.39151064362732
STPG1	2.42169307051674	-2.97453659110476	0.0040422118190531	0.0040422118190531	-3.39720461899061
PTTG2	-0.690022325332659	3.36928468622433	0.00123739375235988	0.00123739375235988	-3.41319658962671
IKZF4	3.9993330769878	2.8742130931507	0.00538176214325355	0.00538176214325355	-3.41339510447899
ABCG1	4.23102409256698	-2.86483493799741	0.00552595861370635	0.00552595861370635	-3.41920660141346
CACNA1C-AS2	1.53717219067982	3.0088342355297	0.00366028714348065	0.00366028714348065	-3.44635777632803
SOCS1	0.719284300464346	3.08774429661918	0.00290527841343218	0.00290527841343218	-3.45135749029082
CA6	0.353112579743015	3.17666306311778	0.00222963654095654	0.00222963654095654	-3.45457531808668
CBWD4P	-1.27406794150408	3.16810069637406	0.00228765209463129	0.00228765209463129	-3.45582022251332
CASP7	4.13436704966967	2.83130032160192	0.00607121813820181	0.00607121813820181	-3.45833083642331
SAP30L-AS1	-1.24694991390293	3.2813305424065	0.00162329076367741	0.00162329076367741	-3.46273963568818
RAB19	-1.46407273593028	3.2913125955186	0.00157438413099966	0.00157438413099966	-3.4744699114228
ZHX1-C8orf76	1.09660144587259	2.98520451391784	0.00391962879293226	0.00391962879293226	-3.48511346187865
MTX2	3.34100147522296	2.81423598477654	0.00636730093453128	0.00636730093453128	-3.48732431231598
PARP9	6.6070669726086	2.72955815684891	0.00804264204701258	0.00804264204701258	-3.4939577605517
PTGES3P1	2.20195442393842	2.90437079581007	0.00494126726272386	0.00494126726272386	-3.50427540916242
WTIP	-0.891198150506999	3.16509511136133	0.00230834973526281	0.00230834973526281	-3.51504711387448
CDKN2B	-0.0517897731662154	3.04940569376828	0.00325186259524968	0.00325186259524968	-3.52165887805384
PLPP1	3.2102336407139	2.78686700415386	0.00687001377114344	0.00687001377114344	-3.52547685866079
PIM1	8.5263279218775	2.6949867915665	0.00883584003527493	0.00883584003527493	-3.52983627685892
LINC01311	-0.836141810681302	3.09526189555544	0.00284149215787982	0.00284149215787982	-3.5481686395743
FCGR1A	1.62241727485662	2.8278560813651	0.00612993844472599	0.00612993844472599	-3.555638498377
CES4A	4.56137909791968	2.692061214992	0.00890613871164374	0.00890613871164374	-3.55830943290217
IL15RA	2.51467978449163	2.76537348822346	0.00729007238641849	0.00729007238641849	-3.57105715841499
BCL2L14	0.256567687874574	2.92385797726059	0.00467460996488221	0.00467460996488221	-3.57502085781315
SOCS3	6.5131758461094	2.63787152732564	0.0103039941474951	0.0103039941474951	-3.57941735027178
NARF-IT1	0.480636949860295	2.92950259176622	0.0045998943615411	0.0045998943615411	-3.57986579562065
MYB	3.62116210015907	2.70901048033767	0.00850584661612752	0.00850584661612752	-3.58026147613653
FBXO6	2.46404188944239	2.75226537439511	0.00755767990544785	0.00755767990544785	-3.58064909528989
DACH1	-0.47898847324878	-2.99511838462896	0.00380881164895142	0.00380881164895142	-3.58237100800935
ALMS1P1	-1.14916486450005	3.10951589338615	0.00272412030910604	0.00272412030910604	-3.61094879185614
PDCL3P4	1.84234783380902	2.73448953574444	0.00793496361747797	0.00793496361747797	-3.62785745151192
COPZ2	-1.19414321709711	3.00006092255585	0.00375465719590352	0.00375465719590352	-3.63423485977446
MKRN3	0.518088610144681	2.85313209358141	0.0057108943660307	0.0057108943660307	-3.6363341910978
LINC01943	0.147838024420705	2.84589897815423	0.00582803124567208	0.00582803124567208	-3.64556259056712
ALPK1	4.86407899226577	2.56322924662754	0.0125564122407745	0.0125564122407745	-3.66318874789541
ZSWIM8-AS1	2.07730770917712	2.67010104000911	0.00945033099255025	0.00945033099255025	-3.66551323913968
SERPINB9P1	2.75225517537397	2.63091364012911	0.0104972538302596	0.0104972538302596	-3.66735812698075
SNHG26	1.29360672010311	2.71719299098718	0.00831854347858411	0.00831854347858411	-3.669121449175
TRIM32	3.64594584109577	-2.57562044909201	0.0121540634763976	0.0121540634763976	-3.67129947290888
B4GALNT4	-0.805060950703442	2.92236810342323	0.00469451727778824	0.00469451727778824	-3.67277777341962
HBEGF	1.34656448931172	2.73180413167431	0.00799343567786052	0.00799343567786052	-3.67587363877425
NFKBIZ	7.59347754800094	2.50608949055583	0.0145720438998861	0.0145720438998861	-3.68855526908911
SCNN1A	0.816098326381742	2.72200528078272	0.0082101553429449	0.0082101553429449	-3.69570341558823
NCR3	2.64336146547759	2.5820270289734	0.0119506495353368	0.0119506495353368	-3.70063833070292
SLAMF8	0.973675520843051	2.66670617850928	0.00953711276963492	0.00953711276963492	-3.70668392548696
DARS1-AS1	0.807260074180181	2.7061858042718	0.00857139477742304	0.00857139477742304	-3.70961124005472
OVCA2	3.61305054555776	2.53693694761836	0.0134503034382741	0.0134503034382741	-3.71422990412401
GBP5	8.13763886833306	2.4739424091428	0.0158300702995167	0.0158300702995167	-3.71633750930334
TAP1	7.73275718161241	2.46629816893692	0.0161432260299518	0.0161432260299518	-3.72149139292416
FKBP11	5.47646919505806	2.4795338236932	0.0156044794387232	0.0156044794387232	-3.72334381327292
CASP4	6.95002984655926	2.45903215840764	0.0164460330187259	0.0164460330187259	-3.7289533328065
PCED1B	6.71601918004706	2.4589905774283	0.016447780457258	0.016447780457258	-3.72994403471952
APOL2	5.71667481284994	2.46156088325605	0.0163400761933476	0.0163400761933476	-3.73613189357434
C3orf18	4.2909605008956	2.47264629208319	0.0158827799871533	0.0158827799871533	-3.74840989031386
UPP1	6.12938085003825	2.4369492896787	0.0173978605176368	0.0173978605176368	-3.75219723422985
DAB2	1.52327870557567	-2.56288483283297	0.0125677656982246	0.0125677656982246	-3.75323820462065
GBP2	7.79244885761447	2.42341335986231	0.0180054137568276	0.0180054137568276	-3.75844905678795
SNHG16	5.73624902931659	2.42343654968371	0.0180043568550279	0.0180043568550279	-3.76496631637154
ANKRD22	-0.819922723663052	2.84284120679268	0.00587821275097029	0.00587821275097029	-3.76603994685413
PTPRK	0.585091964333276	2.67492702192752	0.009328204330756	0.009328204330756	-3.77015430908242
TRIP10	0.962315281219364	-2.59986032355994	0.0114005672655769	0.0114005672655769	-3.77244044317783
TMEM237	2.60962164851219	2.51745780533949	0.0141491908400635	0.0141491908400635	-3.77381363488465
NLRP7	-1.40921919759397	-2.77728222426558	0.00705451120111644	0.00705451120111644	-3.77830846580869
SEMA6A-AS1	1.56386181415732	2.55484977674353	0.0128352873210981	0.0128352873210981	-3.77908326278317
DPP4-DT	-1.36519115671785	2.83273341621706	0.00604693840559172	0.00604693840559172	-3.78276973845214
PPBP	-1.09248080792847	2.82690600526417	0.00614622785873477	0.00614622785873477	-3.78325327482165
BCL2L15	1.09944242245698	2.60408612669488	0.0112736312551871	0.0112736312551871	-3.78696681638594
DLGAP1-AS1	2.28454823210096	-2.48986774348875	0.0151951420640657	0.0151951420640657	-3.7885931952298
CASC15	-0.797496257864993	-2.75330510981001	0.007536129121244	0.007536129121244	-3.78949714393329
RIMBP3	0.715063580486084	-2.53778426725146	0.0134206224640613	0.0134206224640613	-3.80449934777788
SAPCD1	1.04460068249704	2.52561488762811	0.0138526333756008	0.0138526333756008	-3.81050682820619
DLG3	3.86110108844734	2.4073628311319	0.0187503913075226	0.0187503913075226	-3.81451934272856
SLC4A4	0.221590440245353	2.59701143672694	0.0114868731472336	0.0114868731472336	-3.81471845720063
USP22	6.8848052605509	-2.35177827213563	0.0215477222926009	0.0215477222926009	-3.81912980445561
RNF165	0.510731531144769	2.55691898561486	0.0127659066038156	0.0127659066038156	-3.82298790162156
BEST4	-0.401098356238588	2.62663577755774	0.0106177038562147	0.0106177038562147	-3.82511945861834
MB21D2	3.3022768347058	2.41003924191372	0.0186242839427705	0.0186242839427705	-3.8262562861684
DMRTC1B	0.240746382010402	2.59711440402435	0.0114837435023044	0.0114837435023044	-3.82987999586812
GBP4	7.31828042650053	2.33403244724315	0.0225159221779596	0.0225159221779596	-3.83303113208995
EDN1	1.0546574053119	2.51999896262945	0.0140561967763674	0.0140561967763674	-3.83947947825414
TCP11L1	3.09699987226728	-2.385987103061	0.0197852717552686	0.0197852717552686	-3.84060704777441
APOL1	4.78818141208884	2.34111227774753	0.0221251115543287	0.0221251115543287	-3.84573533647632
SH3BP4	0.287467043219608	-2.52109246193087	0.0140163498883824	0.0140163498883824	-3.84851160852713
NIT2	5.33653881287067	2.3257656706016	0.0229800024847201	0.0229800024847201	-3.84918907194775
ACVR1	4.99027987413988	2.31707637938586	0.0234769343885933	0.0234769343885933	-3.86225004565372
RPL23P2	-1.37045155493149	2.6604233070813	0.00969963763141997	0.00969963763141997	-3.87156307643147
ME3	2.56731358603304	2.36893437876737	0.0206470886279636	0.0206470886279636	-3.87183482440094
C1QB	-1.0544357125351	2.63916611227814	0.0102683952865855	0.0102683952865855	-3.87698015042361
CLEC4C	1.38310693231791	-2.38344002970283	0.0199119233384371	0.0199119233384371	-3.88628898688138
RBM3	8.08350354643991	2.25531790534383	0.0272916823967491	0.0272916823967491	-3.89620458276219
C6orf163	0.104083684684344	2.5014501172522	0.0147478555592145	0.0147478555592145	-3.89647882191408
BHLHE40-AS1	0.430451279442573	2.46427202752373	0.0162271568910984	0.0162271568910984	-3.90404027595463
LILRA4	2.82299735586982	-2.30348771463573	0.0242731710184181	0.0242731710184181	-3.90701915582785
STRIP2	-0.425099700523551	2.48584878582273	0.0153531751736698	0.0153531751736698	-3.90902191421346
GREM2	1.01658389350528	2.3857865141087	0.0197952197762397	0.0197952197762397	-3.9157527877182
PDE4B	6.86104784305252	2.22874994433287	0.0290943475570572	0.0290943475570572	-3.91680528770114
RBMS3	-0.508657744753966	-2.50515242386452	0.0146074016559035	0.0146074016559035	-3.91681448974655
PLEKHN1	-1.06461585814403	2.55705718953112	0.0127612847209622	0.0127612847209622	-3.92339580016472
LINC02019	1.70959165678346	2.34596430965334	0.0218607697083445	0.0218607697083445	-3.92645538385024
RMDN3	4.47175353840969	2.22903345433289	0.0290745711487633	0.0290745711487633	-3.93600299114564
C3	-1.49416274599277	2.58251518875822	0.0119352772449741	0.0119352772449741	-3.9367735347618
FOXJ2	5.87058126390845	-2.20939705692467	0.0304725899853656	0.0304725899853656	-3.9368764562722
FCGR2B	1.45666791813553	-2.30151995899181	0.0243904341474463	0.0243904341474463	-3.93872956750224
NRBF2P6	1.72217372680044	2.31598278364867	0.0235401464596537	0.0235401464596537	-3.93960266421728
OVGP1	3.51516819608848	2.23832057605436	0.0284332458481809	0.0284332458481809	-3.9476180052913
MYOM1	2.97710852569036	-2.24672989596378	0.0278633138092024	0.0278633138092024	-3.94876124628935
PPIH	4.42507223620861	2.21220909383497	0.0302688333621433	0.0302688333621433	-3.95029660322198
LINC00880	-0.16185110729548	2.43311483727538	0.017568075723372	0.017568075723372	-3.95354347307301
EPB41L4A	-1.01971664498983	2.50846539678802	0.0144827406230814	0.0144827406230814	-3.96253536437934
ACOT9	4.65328878091998	2.19405523728174	0.0316055732672106	0.0316055732672106	-3.96258647049897
ALPK2	0.480336599223107	-2.32918229314933	0.0227871805200953	0.0227871805200953	-3.96324138416591
PSME2P1	0.239951388349129	2.40559728592588	0.0188339976829999	0.0188339976829999	-3.96381567569697
BCL9	4.90081017678705	-2.17773890720259	0.0328508683597912	0.0328508683597912	-3.96903897564695
LINC02798	-1.02532593089086	-2.47754595625496	0.015684348569081	0.015684348569081	-3.96929937823249
C4BPB	0.940135059561123	2.35455870650684	0.0213994268358382	0.0213994268358382	-3.97077002398752
ADTRP	5.50513148364494	2.16965496203556	0.0334836034430144	0.0334836034430144	-3.97110376532964
HAPLN3	6.6887160167975	2.15861161940326	0.0343651754289136	0.0343651754289136	-3.97234134033773
LDAF1	3.01264706841195	-2.21103552853299	0.0303537225319001	0.0303537225319001	-3.97607862803426
RASGRF2-AS1	-0.938395582210972	2.45765644238389	0.0165039359429331	0.0165039359429331	-3.97696476473685
N4BP3	0.832617819342833	-2.29993566036597	0.0244852104476024	0.0244852104476024	-3.97812971071895
SMKR1	-0.225200198053267	2.37634359658377	0.0202686114466727	0.0202686114466727	-3.98037772858157
MAP4K4	7.62648035639078	-2.14315005372648	0.035633464778035	0.035633464778035	-3.98203025606927
TMEM139	-0.656024555439405	2.4523456525522	0.0167291836170949	0.0167291836170949	-3.98225090776837
TBC1D7	2.56827747374546	2.20142283354694	0.0310569532603416	0.0310569532603416	-3.98851428180288
TRAFD1	5.82840616822762	2.13242392963589	0.0365371084964336	0.0365371084964336	-3.9946510703781
ROM1	-0.513758973193071	2.38964810236474	0.0196044898847877	0.0196044898847877	-3.99582143490518
GSTK1	8.70985352112012	2.13062146578742	0.0366909029316846	0.0366909029316846	-3.99768610989592
DHRS9	-0.310708309685008	2.35963638977149	0.0211309487906113	0.0211309487906113	-3.99789823179412
UBE2L6	6.39369259981499	2.12074214954357	0.0375438979797533	0.0375438979797533	-4.00174240837731
KLHL13	-0.246222573090969	2.35639762501871	0.0213018470510756	0.0213018470510756	-4.00308478791254
CLEC10A	2.85133389343343	-2.1651695005326	0.0338392581939542	0.0338392581939542	-4.00553758373248
CPNE5	-0.727603624346335	2.37210798700435	0.0204842103254915	0.0204842103254915	-4.00656010516349
FAAHP1	1.6201565216473	2.21380601380441	0.030153655892721	0.030153655892721	-4.01641814999038
GEMIN8	3.32550777353694	2.14749590687715	0.0352729220814352	0.0352729220814352	-4.01715580180182
ZSWIM5	2.79073861596925	2.16489248074621	0.0338613310680467	0.0338613310680467	-4.01931478803246
IL1R2	-1.59588567040286	-2.38235575009542	0.0199660575480039	0.0199660575480039	-4.02035663080355
TMEM86A	1.15875254966269	-2.23566084863954	0.028615629605971	0.028615629605971	-4.0203696907265
LINC01163	1.46572222939554	2.21393716173649	0.0301442140023682	0.0301442140023682	-4.02116749689527
NAP1L5	1.55522335654131	2.24028544251411	0.028299168270717	0.028299168270717	-4.02219162586886
PC	1.7302906881669	-2.18274435360009	0.0324643542810975	0.0324643542810975	-4.0246282126101
MAMLD1	1.51370481482081	2.20441673424263	0.0308364132087252	0.0308364132087252	-4.0298776862981
XPO7	6.16590577403053	-2.08183693632832	0.0410728033692805	0.0410728033692805	-4.03032412560292
ID3	2.05397266575735	-2.15325081941647	0.0348003786419086	0.0348003786419086	-4.03639305523295
LINC00852	2.92532313629691	2.13591737815388	0.0362406290025581	0.0362406290025581	-4.03677104210707
NEK9	7.22723634242222	-2.07043081343537	0.0421603868204699	0.0421603868204699	-4.03682504464066
FHIT	6.84415446649941	2.07152125588687	0.0420553466076442	0.0420553466076442	-4.03747913434619
ETV6	5.66722831730068	2.0694706775644	0.0422530625605863	0.0422530625605863	-4.04233786994226
ZNF462	1.60959838205498	2.174735722058	0.0330846977625454	0.0330846977625454	-4.04785162937989
REPS2	0.268039470783392	-2.2381226024035	0.02844678603458	0.02844678603458	-4.04858060985989
THBS3	4.73621333226326	2.07599724906685	0.0416265502556119	0.0416265502556119	-4.04902382595269
CXCR4	9.09282479947442	2.06034825318407	0.0431424113830068	0.0431424113830068	-4.04988080784858
RGS1	5.91298641301226	2.05901130321714	0.0432740999993611	0.0432740999993611	-4.05007041300748
PIM2	8.16649131924385	2.05430907153311	0.0437400270146617	0.0437400270146617	-4.05102430590171
MSRB2	2.37634642574428	2.13511769192956	0.0363083106521791	0.0363083106521791	-4.05171543924795
CD109	1.45958197329878	-2.15494335053672	0.0346624580439044	0.0346624580439044	-4.0520214909715
FAM225A	-0.914883401015978	2.34557630031715	0.0218818049395981	0.0218818049395981	-4.05326093637177
MCEMP1	0.0803438948610988	2.25420101448003	0.0273654347368564	0.0273654347368564	-4.0542735927918
F5	4.74567022428297	-2.05997887986074	0.0431787597494675	0.0431787597494675	-4.05590269940871
SPATS2	3.13785105789602	2.08844212292459	0.0404541646999079	0.0404541646999079	-4.05810074662721
KRT2	-0.276670264904764	2.28721778100511	0.0252579115651131	0.0252579115651131	-4.0594135818027
EIF1	9.93542168928733	2.05524153650184	0.0436472898488663	0.0436472898488663	-4.06076662479618
RYR1	0.885585723103629	-2.15714628811652	0.0344836602598199	0.0344836602598199	-4.06211162074536
GBP6	-1.78865099293841	2.36624973047282	0.0207857719690459	0.0207857719690459	-4.06254818820654
COMMD1	3.57761736831808	2.07423834896904	0.0417945981866122	0.0417945981866122	-4.06261914091598
LGALS3BP	5.8829121947976	2.03983693393765	0.045201278393805	0.045201278393805	-4.06356496241282
BOLA2B	2.0239436702395	2.13115697160543	0.0366451524008885	0.0366451524008885	-4.0644407870725
HDAC8	3.25145145304799	2.08103648108462	0.0411483272038008	0.0411483272038008	-4.06460208584175
CNBD2	0.826322568610654	2.18586029784528	0.0322257604523687	0.0322257604523687	-4.06487409520018
IL15	2.39753538004106	2.14137995669183	0.0357812345552593	0.0357812345552593	-4.06508155189882
UBE4B	5.90387450738658	-2.03213452541479	0.0459959996795733	0.0459959996795733	-4.06748846309969
CTRL	2.70314832736539	2.10591403017853	0.0388565308346228	0.0388565308346228	-4.06903484741871
LINC00426	4.10723189031924	2.05925711636575	0.0432498615725173	0.0432498615725173	-4.07070271567488
FEZ1	-1.50145345437718	2.31404029371374	0.0236527985470032	0.0236527985470032	-4.0712067513774
MIOS-DT	1.03008354872381	2.16863617480362	0.0335640956105261	0.0335640956105261	-4.07379188396634
PLEKHM3	2.81000354304398	-2.07161619837414	0.0420462116993954	0.0420462116993954	-4.07798348453832
RGS16	0.632973627183723	2.16873653211156	0.0335561590951286	0.0335561590951286	-4.08134622521224
SAMD4A	1.80980414022909	2.11205044284993	0.0383085593308523	0.0383085593308523	-4.08210209243354
STARD8	0.0804578373196751	2.17136343529198	0.0333489993904316	0.0333489993904316	-4.08846808279046
RDH16	0.937463570950224	2.15281819314765	0.0348357091477332	0.0348357091477332	-4.08896635657259
RFFL	6.13793240155464	-2.00272841417323	0.0491416045109663	0.0491416045109663	-4.08916071421507
ANGPTL6	-0.582258632382444	2.24012381541203	0.0283101762516959	0.0283101762516959	-4.09034737311393
DDIT4	5.49315457719284	2.00944127653237	0.0484077144212971	0.0484077144212971	-4.09243179878518
BCL3	3.18338786622658	2.04611782488746	0.0445620096420508	0.0445620096420508	-4.09413020271882
CBX2	-1.36197584087953	-2.29169312095434	0.024983577745223	0.024983577745223	-4.09433120953115
PLA2G4B	4.72318898084881	2.0030609538265	0.0491050259463316	0.0491050259463316	-4.09889317094115
CYLD-AS1	2.20751576553232	2.06745442423024	0.0424482518792832	0.0424482518792832	-4.10175734004121
ARMH2	-1.22781067050135	2.24857255347803	0.0277397824059963	0.0277397824059963	-4.10184972642235
TNFRSF21	1.45846390090343	-2.06878898736524	0.0423189685876373	0.0423189685876373	-4.10395156524677
CXCR2P1	1.22021009403814	2.10045946317923	0.0393493140198065	0.0393493140198065	-4.1067891721202
POC1B-GALNT4	-0.337949087730706	2.18161146784528	0.0325514840299277	0.0325514840299277	-4.10968447996154
LINC01252	0.353482127168683	2.11884254067848	0.0377098751964681	0.0377098751964681	-4.1097144927157
TMEM150B	-1.45126169780128	2.25250223154766	0.0274779483924779	0.0274779483924779	-4.10987707329103
SHB	-1.38870435941473	2.24324061100392	0.0280985631102204	0.0280985631102204	-4.1127048283419
SPON1	1.51164382534787	-2.05124482361258	0.0440459764511834	0.0440459764511834	-4.11446695784244
AKAP1-DT	-0.362226907868969	2.18822168076802	0.03204596888863	0.03204596888863	-4.1182805572225
TTC30B	0.926400783858619	-2.07325856691074	0.0418884622539325	0.0418884622539325	-4.11951637835554
CLEC4D	-0.388606969052121	2.171812408638	0.033313705093698	0.033313705093698	-4.12121072943879
TRO	0.642825972565182	-2.07984364855026	0.0412610953020308	0.0412610953020308	-4.13097469060674
METTL1	2.39399314061908	2.00051092617901	0.0493861207532371	0.0493861207532371	-4.13116421106481
ZNF311	-0.132506183975764	2.14288622503332	0.0356554557183203	0.0356554557183203	-4.1328808686796
FAM161B	2.36252030994339	-2.00168849243331	0.0492561442284046	0.0492561442284046	-4.13445074466204
ADGRD1	-0.924179490969744	2.16185252044838	0.0341043820465906	0.0341043820465906	-4.1361158793547
MUC20P1	0.12560284946214	2.1476253228494	0.0352622343672752	0.0352622343672752	-4.13643763730775
SYNGR3	-1.8120326886889	2.22013906493317	0.029700667094218	0.029700667094218	-4.13779827139997
ABHD5	2.21952988518255	-1.99724268956768	0.0497484011892	0.0497484011892	-4.13830228635877
UBL7-DT	2.02383446610619	2.00768198001234	0.0485991358883305	0.0485991358883305	-4.14023664540411
SMARCA1	1.13859845777563	-2.03970015360566	0.0452152873345596	0.0452152873345596	-4.14052388931753
SH2D4A	-0.566344477998201	2.12632721470793	0.0370595803138721	0.0370595803138721	-4.14067792732614
NEFH	1.08241224653438	2.02085216787779	0.0471817879097042	0.0471817879097042	-4.14567540560216
DEPDC7	0.964781380779272	-2.00692950029281	0.0486812080611156	0.0486812080611156	-4.16093215261818
DENND2C	-0.0996354414332209	-2.06669191289059	0.0425222718522823	0.0425222718522823	-4.16372502390051
TREX2	-0.117030518505657	2.07485565037358	0.0417355535793815	0.0417355535793815	-4.16428697198343
CXCL2	-1.35002542254239	2.19862210574998	0.0312645146438309	0.0312645146438309	-4.1643055858794
TNFRSF9	-0.633463413025275	-2.06649491932793	0.0425414129131274	0.0425414129131274	-4.17162149199656
DENND5B	-0.70047724924919	-2.07972668190945	0.041272167490577	0.041272167490577	-4.17269941055617
SUGT1-DT	-0.842259210163143	-2.1075214695133	0.0387123353483692	0.0387123353483692	-4.17792267895745
CATSPERE	-0.0228329587229803	2.03824878839967	0.0453641656219246	0.0453641656219246	-4.18226092123641
SYP	0.25225690891046	2.03273494699207	0.0459336199031476	0.0459336199031476	-4.18536974871861
RRS1-DT	-1.29649013101923	2.12363714389435	0.0372921712825112	0.0372921712825112	-4.18700055939514
SEPTIN4	-0.136326081861168	-2.00266555847078	0.0491485211125089	0.0491485211125089	-4.19370865777941
FXYD6	-0.50394806751535	2.01677868949578	0.0476163239540161	0.0476163239540161	-4.20649098805919
RFX5-AS1	-1.2255702509439	-2.04519581629183	0.0446553607920097	0.0446553607920097	-4.20892946687883
OTUB2	-1.24788063296788	2.04863554332581	0.0443079531956596	0.0443079531956596	-4.21147157018768
MIR9-1HG	-0.979830426307475	2.04478968819406	0.0446965337331234	0.0446965337331234	-4.21273263538218
HTATSF1P2	-1.47339037007511	-2.0331489497762	0.0458906502141762	0.0458906502141762	-4.22366842343377
TRIM17	-1.1642833512418	2.02614965107503	0.0466217833437365	0.0466217833437365	-4.2253518398413
WNK3	-1.2121909927301	2.00459468610102	0.048936621109432	0.048936621109432	-4.23742301155654

## Sheet: RNA-seq CD4+ MS PP-2nd
gene	AveExpr	t	P.Value	adj.P.Val	B
TRIM9	-1.51543562170394	4.96313500465063	4.80800907420098e-06	4.80800907420098e-06	-3.40279897958088
SH2D1B	0.874285373299453	4.31805189488332	5.1678811179386e-05	5.1678811179386e-05	-3.40320660107531
GNL3LP1	-0.538975247160517	4.40761904772364	3.75048324944916e-05	3.75048324944916e-05	-3.55483043793728
MB21D2	3.3022768347058	-3.5143865636153	0.000783484533340582	0.000783484533340582	-3.63980129755097
IL36A	-1.15613550479773	4.19362638383778	8.02376260122612e-05	8.02376260122612e-05	-3.67228458719759
ABCG1	4.23102409256698	3.23653401937243	0.00186088404390306	0.00186088404390306	-3.74962219192002
TREML2	3.41146312084203	-3.26353769766032	0.00171402693152694	0.00171402693152694	-3.75221379922147
SOGA3	-0.299748370540675	3.77348752496578	0.00033714209311094	0.00033714209311094	-3.76839656857566
GPRC5B	3.02859832239214	-3.20689691770234	0.00203561826063201	0.00203561826063201	-3.81321183965574
TNFSF8	5.90697803527931	-3.01224589954093	0.00362418836362262	0.00362418836362262	-3.82998253794685
AMN	1.60443711448537	3.30024049317089	0.00153181974976907	0.00153181974976907	-3.83213237569692
PIM1	8.5263279218775	-3.01041448720277	0.00364352518454339	0.00364352518454339	-3.83321536371726
PDE4B	6.86104784305252	-2.99606353264857	0.00379840008716603	0.00379840008716603	-3.83334487210523
IRF4	5.34645477679267	-3.01107561882323	0.00363653364925395	0.00363653364925395	-3.84052507289618
OTUB2	-1.24788063296788	3.74818480424579	0.000366622210917106	0.000366622210917106	-3.85793481807635
ZNF443	1.58652075488451	3.18169270389059	0.00219620272312494	0.00219620272312494	-3.86328767322176
EMP1	-0.350470803621196	3.46493019192103	0.000916702348696441	0.000916702348696441	-3.87827350921615
SLC2A3P1	2.03976245266915	3.13778872298299	0.00250458549762313	0.00250458549762313	-3.88891881012794
ZNF69	2.17190167533082	3.03139423530023	0.0034276453139199	0.0034276453139199	-3.90857053583456
LIMS4	-0.765453592535606	3.49244418967732	0.000840150639850597	0.000840150639850597	-3.91067205360036
DACT1	5.35261048488153	-2.8491949947476	0.00577438200639448	0.00577438200639448	-3.93029836266501
DNAH10OS	0.548899265629682	3.19864172266824	0.00208696153128885	0.00208696153128885	-3.9380081670184
BCL2	8.27284642755993	-2.79612605197574	0.00669600273051463	0.00669600273051463	-3.94122392747079
LMCD1	-1.11712653984845	3.42269142805958	0.00104719171258244	0.00104719171258244	-3.95431248656793
MYB	3.62116210015907	-2.86715739318749	0.00548992084776246	0.00548992084776246	-3.95777371304712
PTGER2	6.02311746745077	-2.7555373551636	0.0074900510330775	0.0074900510330775	-3.96144969597719
STRADB	4.54480799151652	-2.74140093607603	0.00778627013825939	0.00778627013825939	-3.99108119467228
CTTNBP2NL	-0.377570554641374	3.17249136185927	0.00225772825787678	0.00225772825787678	-3.99173161012219
SEPTIN3	-1.55145573891212	3.35224422430372	0.0013046458975171	0.0013046458975171	-3.99631254935508
CPT1C	-1.38217433977379	3.34066806587666	0.00135228268503331	0.00135228268503331	-3.99936908287776
HSD17B13	-0.813959544740163	3.25244340528781	0.00177299314724944	0.00177299314724944	-4.0082889212442
STAT1	8.4577887530735	-2.65368498950746	0.00987674402082549	0.00987674402082549	-4.01077193415891
TPTEP2	0.511464129491736	2.98387244883235	0.00393474456564658	0.00393474456564658	-4.01908046397451
C3orf18	4.2909605008956	-2.67980193049695	0.00920630188956876	0.00920630188956876	-4.02041175579317
GOLM1	0.572067955314488	2.98788940047581	0.00388932534462895	0.00388932534462895	-4.03203983406647
EBF4	1.09195783004471	2.86545247444073	0.00551635500925888	0.00551635500925888	-4.03281715148678
UGCG	5.96757400008453	-2.56542853009518	0.012484132318821	0.012484132318821	-4.05562997992018
SOCS2	5.4198336982085	-2.55763510228668	0.0127419742692385	0.0127419742692385	-4.0656965708852
MIR29B2CHG	4.14862033287192	2.54292324164314	0.0132418717676363	0.0132418717676363	-4.08642403824244
ATP9A	-0.44859759934243	2.89249371838299	0.00511061352137155	0.00511061352137155	-4.09213635474886
TTC7B	-1.0315448413231	-3.02582658855479	0.00348374599162025	0.00348374599162025	-4.09406172581338
TLR4	2.78605608800346	2.59557472279833	0.0115306221863329	0.0115306221863329	-4.09661333517116
SEMA6C	2.34306969706109	2.52760433070676	0.0137811614253351	0.0137811614253351	-4.1293806638869
RBM3	8.08350354643991	-2.39431329852242	0.0193762573274997	0.0193762573274997	-4.13223595012103
NLGN2	3.85819771689024	2.45284236273427	0.016708000236937	0.016708000236937	-4.13360747620523
DERL3	1.89310568207962	-2.54374931939964	0.0132133395149494	0.0132133395149494	-4.13681563818408
TPM3	8.66051768742128	-2.39546826131878	0.0193201214106282	0.0193201214106282	-4.13744820362887
PRDM1	5.71266301370004	-2.35898670207838	0.0211651323516583	0.0211651323516583	-4.15340881962782
ARHGEF7	6.22387594768901	2.34477833240021	0.0219251219108534	0.0219251219108534	-4.15454518076845
CLEC5A	-1.08351149642295	2.87555095114596	0.00536147680927347	0.00536147680927347	-4.15975492133588
KLRC1	-0.658408820107669	2.74383111176459	0.00773459589998383	0.00773459589998383	-4.16105060370848
RIMBP3C	-1.76846476790758	2.81129328420832	0.00641968223246826	0.00641968223246826	-4.16227748439076
TCTA	5.20898461885638	-2.33869051423993	0.022258110603747	0.022258110603747	-4.16271595448617
B3GNT5	-1.11594252294806	2.83460727963619	0.00601532592425687	0.00601532592425687	-4.16459427567498
GATM	-0.871657992617907	2.74294885823224	0.00775331935484108	0.00775331935484108	-4.16560445385212
HNRNPA1	10.7799062276254	-2.37480642059866	0.0203466210381452	0.0203466210381452	-4.16639464924649
TNFRSF9	-0.633463413025275	2.70822345498741	0.00852406379537527	0.00852406379537527	-4.16920537288465
CLSPN	-0.118941135526637	2.66933057798358	0.00946996270174185	0.00946996270174185	-4.16984546929722
ATP6V0E2-AS1	2.55751480127953	2.41377030007547	0.0184497489775051	0.0184497489775051	-4.17121818661171
ZNF219	0.579218306360035	2.55499873701346	0.0128302813080191	0.0128302813080191	-4.18189464001228
PLS3	-0.690356749268952	2.69284265924551	0.00888731159415699	0.00888731159415699	-4.18257547639807
JAG1	-0.389171257224455	2.63669608003366	0.010336414105307	0.010336414105307	-4.18942347595385
RPSAP41	-0.782513822954486	2.70254177392483	0.00865663806177212	0.00865663806177212	-4.19024752791651
CCDC136	2.96678509426768	2.32958918472723	0.0227643129967327	0.0227643129967327	-4.19721107514118
RILPL1	1.28609562370683	2.42239662677416	0.0180518071162415	0.0180518071162415	-4.19847404311553
UPP1	6.12938085003825	-2.24617866128121	0.0279003625300914	0.0279003625300914	-4.19885550360072
CASP4LP	4.39556475387678	-2.2727395428179	0.0261637487964829	0.0261637487964829	-4.20062646767685
SLC26A6	4.88897287573077	2.25565063264505	0.027269745118392	0.027269745118392	-4.20195744669032
H2BC19P	-1.50465904610677	2.81122592468756	0.00642088588468141	0.00642088588468141	-4.20463608811605
COL6A3	2.39969913387941	2.32344912953475	0.0231115622272705	0.0231115622272705	-4.20834094566085
SPRED1	-0.173722695282694	2.56536630404765	0.0124861722050996	0.0124861722050996	-4.21115899246195
MCM10	-0.710192437717693	2.64204598746187	0.0101896045287255	0.0101896045287255	-4.21293756657279
TMEM200A	2.3161754937058	-2.33110070096778	0.0226795432980788	0.0226795432980788	-4.21335813393416
ST8SIA6	-0.948228653238179	2.6500945127381	0.00997231182191267	0.00997231182191267	-4.2166139195959
RBM5	8.07314985949033	2.20187319650191	0.0310236899803767	0.0310236899803767	-4.21813279547493
MAPKAPK3	6.1123290828733	-2.19921625196128	0.0312203812261259	0.0312203812261259	-4.21846246528549
MAP3K7CL	2.5291952161877	-2.31272811679712	0.0237291667110941	0.0237291667110941	-4.22182103651993
PPT2	3.68458883145702	2.2427418123127	0.028132334868779	0.028132334868779	-4.22296733344376
DUSP28	3.03785107644296	2.26422152068197	0.0267099853665069	0.0267099853665069	-4.22625493245625
PROM2	-1.07359246066316	2.60188371907388	0.0113396269863723	0.0113396269863723	-4.2269352454042
CCDC102B	1.66085089639232	-2.34291281341444	0.0220266875001082	0.0220266875001082	-4.22803875304566
HSD17B8	3.06509258221569	-2.24301524047655	0.0281138176657487	0.0281138176657487	-4.23057886214961
NUAK2	4.77877812028733	2.18782043500473	0.03207645694435	0.03207645694435	-4.23094104740635
TLCD4-RWDD3	-0.0518292857010142	2.44004443910427	0.0172615430948529	0.0172615430948529	-4.23143141562322
SH3BP5	6.76041952306395	-2.15750812745608	0.0344543692792292	0.0344543692792292	-4.23506387816055
FRMD3	0.832693567807342	-2.39995554217815	0.0191033968892166	0.0191033968892166	-4.2362537650287
PRDX6	6.21767001208972	-2.15649624263652	0.0345363362038163	0.0345363362038163	-4.23632919078358
PLPP1	3.2102336407139	-2.23462664596519	0.0286868248275076	0.0286868248275076	-4.23720923286838
UBE2L6	6.39369259981499	-2.14907961521401	0.03514232684649	0.03514232684649	-4.23955429806849
PDIA6	6.2129528320317	-2.14292835782904	0.0356519430255311	0.0356519430255311	-4.24208132497926
KLRC4-KLRK1	0.973355185006947	2.34700831831817	0.0218042598927566	0.0218042598927566	-4.24313395011214
DARS1	6.15565272542446	-2.1378175397425	0.0360802489374157	0.0360802489374157	-4.24377842122777
NAPSA	1.35130962677128	2.31582495527199	0.0235492817141665	0.0235492817141665	-4.24407785843999
MARK3	6.46131207471505	2.13548911896114	0.0362768611510561	0.0362768611510561	-4.24445284566784
SCN8A	0.42248370308761	2.38329315710232	0.0199192484886432	0.0199192484886432	-4.24526626884619
C16orf95	-1.19173194088271	2.57210185074487	0.0122671107061578	0.0122671107061578	-4.24646180741151
SEMA4C	4.99540981226532	2.14925895540002	0.0351275647706335	0.0351275647706335	-4.24672932773899
C7orf25	-0.611901296126837	2.47195986002456	0.0159107592111701	0.0159107592111701	-4.24937729977218
CCL20	-1.87339548881235	2.60372104620461	0.0112845468378103	0.0112845468378103	-4.25002117195548
MTFR1L	6.01132660710942	2.11961761284242	0.0376420768351913	0.0376420768351913	-4.25267447875871
ZNF224	6.24521700455961	2.11675114254963	0.0378933472821973	0.0378933472821973	-4.25300399710969
FBXO6	2.46404188944239	-2.21876203642266	0.0297986509332658	0.0297986509332658	-4.2537178832801
CXCR4	9.09282479947442	-2.12124081126599	0.0375004331028026	0.0375004331028026	-4.25468294735793
FBXO39	-1.87236677045718	2.59449134492279	0.0115637117326416	0.0115637117326416	-4.25627230424023
HAVCR1	-0.278292643756482	2.43108665803228	0.0176587104881967	0.0176587104881967	-4.2569939327449
PIAS3	4.75081567668212	2.12726524765145	0.0369787727033171	0.0369787727033171	-4.25722220680843
TMEM272	4.59921137065486	2.11953083568432	0.0376496622745924	0.0376496622745924	-4.26021850166921
FGF9	0.938060004295481	2.28072873425082	0.025660415053092	0.025660415053092	-4.26197620408138
ARSG	4.21171674071341	-2.12173139275095	0.0374577152291081	0.0374577152291081	-4.26356309068111
RPS26P19	-0.965253115159351	2.4214361003917	0.0180957340140733	0.0180957340140733	-4.26518051227114
MAPRE3	1.82298594325201	2.20730310840044	0.0306250958632546	0.0306250958632546	-4.26926786029575
TMCC2	0.294641610695833	2.30072346395793	0.0244380415845898	0.0244380415845898	-4.27280563198212
GIPR	2.38204588863287	2.15917827033003	0.0343194521454127	0.0343194521454127	-4.27526142554705
DELE1	6.31976880834985	2.06132987543897	0.0430459427449422	0.0430459427449422	-4.27555064714707
TMEM144	0.0835694985670158	2.31175288357503	0.0237860664018347	0.0237860664018347	-4.27930774685485
GASAL1	-0.108782227267556	-2.35953400589124	0.0211363324924444	0.0211363324924444	-4.28041969157297
BHLHE40	6.01534146211794	-2.0503872148889	0.0441319342204052	0.0441319342204052	-4.28132450970188
HLX	-1.10281140431724	-2.42875327787403	0.0177635018378375	0.0177635018378375	-4.28220046373161
MGAM	-1.18378893063473	2.41989060774768	0.0181666134458545	0.0181666134458545	-4.28300252197864
TCEA1P2	-0.535508695865816	-2.37290882917357	0.020443290253805	0.020443290253805	-4.28356863533723
DUSP5	4.35004614534462	-2.07940749242785	0.0413023953961416	0.0413023953961416	-4.28379756863387
FUZ	2.17276454282462	2.14055047835351	0.0358506639509291	0.0358506639509291	-4.28390489495625
SUDS3P1	0.168488101131801	2.28441225772885	0.0254312427384551	0.0254312427384551	-4.28506699132734
CHD3	9.61724107275237	2.05962497474328	0.0432136107625465	0.0432136107625465	-4.28512598401186
CTH	0.517144800970252	2.23723894348798	0.0285072921261626	0.0285072921261626	-4.28855536955841
NDRG2	4.44857721903305	2.04910800699225	0.0442604175514659	0.0442604175514659	-4.29114548767375
IGKV3-11	0.245369094003385	2.24559708793638	0.0279394973634802	0.0279394973634802	-4.29126981179583
MTERF4	6.86084120667995	2.00933301899991	0.0484194747450546	0.0484194747450546	-4.2951738776679
ZNF221	-0.548262143808063	2.29376213264086	0.0248576429204474	0.0248576429204474	-4.29573424335924
LPAR1	-1.19750655889921	2.36874419260871	0.0206568860497028	0.0206568860497028	-4.29729781035199
FKBP5	7.6935651925172	-2.00014496293723	0.0494265746111424	0.0494265746111424	-4.29885142222425
EFCAB12	-0.0601194285026846	2.26064448369538	0.026942354992373	0.026942354992373	-4.30002859018896
MED12L	-1.24799013431532	2.39916871514461	0.0191412409603272	0.0191412409603272	-4.30025796638739
PLXNB1	0.839206454450383	2.18286077147483	0.0324554122104016	0.0324554122104016	-4.30038010060496
BCL2L14	0.256567687874574	-2.22383555279781	0.0294390384769766	0.0294390384769766	-4.30104747199911
HERC5	3.97246792844143	-2.03354542944882	0.0458495317011661	0.0458495317011661	-4.30118744837979
BDNF-AS	0.560674135231571	-2.20940145918087	0.0304722700648893	0.0304722700648893	-4.30198586106627
NPIPA8	-0.0970053778111937	2.2675510033304	0.0264952882757735	0.0264952882757735	-4.30217819443728
PARL	4.90521674214362	-2.0101715228088	0.0483284497131033	0.0483284497131033	-4.3034110994377
PWWP3A	4.72603297536683	2.00431268528279	0.0489675477708474	0.0489675477708474	-4.30450514139503
IFITM3	4.12882046069962	-2.03272819861274	0.0459343206097215	0.0459343206097215	-4.3049248857745
PLA2G7	-0.240426749418145	2.27121295855139	0.0262609126364352	0.0262609126364352	-4.30583947149252
PTGDS	3.03301453143419	-2.05333252593166	0.043837330392583	0.043837330392583	-4.30722898655228
CENPI	-1.09208755353369	2.32075341870551	0.0232654965777471	0.0232654965777471	-4.30767575872662
KMT5C	2.42326651801156	2.06006561579001	0.0431702220821073	0.0431702220821073	-4.31112299698389
RBM20	-0.179099499225638	2.22479560695386	0.0293714203884808	0.0293714203884808	-4.31115337093352
NOG	2.80149700553802	2.03687476690916	0.0455054989928742	0.0455054989928742	-4.31136427422527
TMEM176B	2.24107781683817	2.08206454638035	0.0410513500345566	0.0410513500345566	-4.31197287472314
DENND2C	-0.0996354414332209	2.23478699074119	0.028675776383836	0.028675776383836	-4.31202050552142
PDZD7	-0.451606549103186	2.25230563162185	0.0274909958733992	0.0274909958733992	-4.31727337110876
TOR4A	0.709408429630763	2.15417217755708	0.0347252399434145	0.0347252399434145	-4.31744271452174
AFAP1L2	1.73374582462342	2.06472259836639	0.0427139572005397	0.0427139572005397	-4.31802168663541
SNURF	2.36275386262715	2.03991448418855	0.0451933374152786	0.0451933374152786	-4.31914506427751
SOCS1	0.719284300464346	-2.17635834726298	0.0329581792548198	0.0329581792548198	-4.31969943451055
LINC00511	0.328271374183097	-2.16493735175428	0.0338577549027168	0.0338577549027168	-4.31973181782076
SPECC1L-ADORA2A	-1.68914256029294	-2.30353962026316	0.0242700846125889	0.0242700846125889	-4.32198194403452
RPL5P30	-1.4231619839045	2.30192174918553	0.0243664498580059	0.0243664498580059	-4.32213808937068
SKA1	-0.869179349497412	2.29860560579043	0.0245650289390597	0.0245650289390597	-4.32401844720116
TRDV2	-1.34782995969507	2.21384195347319	0.0301510681867624	0.0301510681867624	-4.32576622487743
CARD17	-0.62114910652111	-2.21784381920055	0.0298641453126695	0.0298641453126695	-4.32874577422236
SLC7A8	1.2815868778285	2.0836763766927	0.0408997047403057	0.0408997047403057	-4.3312821586846
ANKRD20A11P	-1.310694119078	2.27256692387711	0.0261747196808747	0.0261747196808747	-4.33221126237526
ZNF625-ZNF20	-0.348449748164664	2.16620635998436	0.0337567530136105	0.0337567530136105	-4.33506881246165
FAM172BP	-1.96841559845205	2.29926606864213	0.0245253648633218	0.0245253648633218	-4.33522626599958
GDF10	-1.55298265036496	2.28460202789336	0.0254194852581082	0.0254194852581082	-4.33580519047816
TAS2R5	1.00688418207883	2.04866562038229	0.0443049257630032	0.0443049257630032	-4.3396779152918
MSL3P1	0.00982150320788888	2.06508798399108	0.0426783356915312	0.0426783356915312	-4.34140164734467
GLIDR	-0.43127838794483	2.16337014619244	0.0339828549822809	0.0339828549822809	-4.34308878592307
NIM1K	-1.35267118767572	-2.26189852869122	0.0268606881418464	0.0268606881418464	-4.34321829540767
PGLS-DT	-0.233426690694935	2.12955204644701	0.0367824167646471	0.0367824167646471	-4.34650015976037
MAGED4B	0.99314664077479	2.07024900597101	0.0421779220256145	0.0421779220256145	-4.34653733749121
RBM15-AS1	-0.846395860007036	2.18819817817109	0.0320477539980974	0.0320477539980974	-4.34867212101332
FCER2	-1.21403446397204	2.19901500609506	0.0312353237280122	0.0312353237280122	-4.34942255052428
ADGRG6	-1.38058433942418	2.1938619138436	0.0316200825271222	0.0316200825271222	-4.35295271655926
MISP3	-0.848481835156882	2.12815951128416	0.0369018784341159	0.0369018784341159	-4.3544849503389
ZNF697	-1.59128164755564	2.20313913844844	0.0309303562944599	0.0309303562944599	-4.35811562710094
NHS	0.460397058664364	2.02093617193832	0.0471728628067399	0.0471728628067399	-4.36069779045075
CD80	-0.94180863488682	2.12513245531317	0.0371627262656191	0.0371627262656191	-4.36198231134897
ZC3H12C	-1.06022784107628	2.14651229301062	0.0353542454100948	0.0353542454100948	-4.36275861153745
CDKN3	0.00448145883008899	2.05904071494384	0.0432711992359313	0.0432711992359313	-4.36300733424082
PRC1-AS1	-1.07528220622548	2.12302655529461	0.0373451409267143	0.0373451409267143	-4.36560101968772
RGS16	0.632973627183723	-1.99574948405292	0.0499146778521968	0.0499146778521968	-4.36891893395025
CEACAM19	-0.0789328945452336	2.02316063430976	0.0469370497773339	0.0469370497773339	-4.3713503698289
BRME1	-0.364065956132001	2.0330640118318	0.0458994631710608	0.0458994631710608	-4.37668050353552
GPR141	-0.534373911400695	2.03767207024817	0.0454234413841303	0.0454234413841303	-4.37988360882584
LIF	-1.02671930240588	2.07524123092677	0.0416987095908672	0.0416987095908672	-4.38078442117605
SDCBP2	-0.883740142786154	2.06106826757332	0.0430716339552418	0.0430716339552418	-4.38227516513567
ARFGEF1-DT	-1.7211558409152	2.12772203808131	0.0369394776596862	0.0369394776596862	-4.38264425415836
PROCR	-1.3610755415696	-2.05740112862504	0.0434331616174727	0.0434331616174727	-4.38442362700589
FSIP2	-0.667309541322492	2.03561057891526	0.0456358695291826	0.0456358695291826	-4.39456382004348
FAM225A	-0.914883401015978	-2.02699731301936	0.0465327083585377	0.0465327083585377	-4.39466708209596
NRSN2-AS1	-1.67940495523372	-2.02907167001948	0.0463153455694108	0.0463153455694108	-4.39758951748301
SGO1	-1.00029383042342	2.01628823248345	0.047668874346643	0.047668874346643	-4.39852567319491
RHPN2	-1.47948279445445	2.06242304111161	0.0429387315155854	0.0429387315155854	-4.40185153094556
PMFBP1	-1.17654370047154	2.00095459721609	0.0493371150837446	0.0493371150837446	-4.40458999321289
CD1A	-2.04033123374242	2.02816594707312	0.0464101446466652	0.0464101446466652	-4.40468296117124

## Sheet: RNA-seq CD8+ MS 2nd-1st
gene	AveExpr	t	P.Value	adj.P.Val	B
ZNF566-AS1	-0.0050404706305075	-3.00994882373475	0.00369542980781189	0.00369542980781189	-4.36066356148535
PHKA1	-1.08938148408795	3.18483685780752	0.00220940100995978	0.00220940100995978	-4.37723118187782
ESCO2	-0.682763747371798	3.05956071997567	0.00319942330880576	0.00319942330880576	-4.3791820408971
PPBP	0.0151700265992992	2.99237214770816	0.00388768047845131	0.00388768047845131	-4.38290821967222
SDC3	-1.0163211873779	3.01903133817631	0.00359958662908851	0.00359958662908851	-4.40442748182473
IGKV3-11	0.0435776996906589	2.69271020650651	0.00896931503312856	0.00896931503312856	-4.40776102844097
SATB2	-0.76400811459744	2.72633356477718	0.00818874800480364	0.00818874800480364	-4.41543231260355
NME1-NME2	1.06338246681755	2.49904479719045	0.0149423576614331	0.0149423576614331	-4.41613509296096
MSL3P1	0.315885447115526	2.62909526319039	0.0106346401782924	0.0106346401782924	-4.4261693181299
LINC01259	0.825344825936354	-2.4413018370778	0.0173165321540891	0.0173165321540891	-4.43076521048355
ICA1	-0.645279905031645	2.58808225612304	0.0118525853164141	0.0118525853164141	-4.44406840021576
BLOC1S5-TXNDC5	0.761819577692798	2.36894897919298	0.0207659380190912	0.0207659380190912	-4.44479211651005
PLEKHN1	-1.61602772054845	2.7425127685951	0.00783575246177988	0.00783575246177988	-4.44970038270017
TICRR	-0.273206653320567	2.46586312009476	0.0162681068657073	0.0162681068657073	-4.45176018674236
PARD6G	-1.35100030977776	-2.6917933534188	0.00899152154113193	0.00899152154113193	-4.45371493396518
CHODL	-1.40417620851232	2.57277305064247	0.0123387277956722	0.0123387277956722	-4.45417765803684
CD200	-0.301223624359994	-2.38142465161073	0.0201306059795238	0.0201306059795238	-4.45476523814945
AP3B2	-1.41121474397772	-2.61020536962117	0.0111807260633175	0.0111807260633175	-4.45511108518101
CDC25A	-0.472977493806711	2.45917801942205	0.0165476663360442	0.0165476663360442	-4.45721689856718
MED12L	-1.63139012368023	2.62014935350166	0.0108901596915669	0.0108901596915669	-4.45729109107454
SAP30L-AS1	-1.39738250931529	2.577826290076	0.0121763008130854	0.0121763008130854	-4.45785793351097
MACC1	-0.549099189986534	2.4409266855382	0.0173330054511073	0.0173330054511073	-4.46298359804677
FTH1P10	-0.495858715773968	-2.4174684522595	0.0183914142024678	0.0183914142024678	-4.46339500748826
CICP18	0.0422658849457322	-2.33918311176297	0.022354524948972	0.022354524948972	-4.46451334953079
DACT1	0.971672694470649	2.21712294391758	0.0300550752171725	0.0300550752171725	-4.46568850343996
MTND2P28	3.67034949086457	-2.02408228682275	0.0470021168547856	0.0470021168547856	-4.46594665469819
GUSBP4	-0.602608722678811	-2.40067608076725	0.0191842224533384	0.0191842224533384	-4.46668052926803
SLC2A3P1	2.15443486709543	2.08760072016329	0.0406878443918052	0.0406878443918052	-4.46788552573783
LINC02298	-1.29758018749137	-2.47700775287609	0.0158114820827672	0.0158114820827672	-4.46915241012549
RNF165	2.11748829438924	2.06188648602901	0.0431496072204262	0.0431496072204262	-4.46994790596257
FAM66B	-0.731155726426444	2.35493488921597	0.0215008815335942	0.0215008815335942	-4.47150450825387
IFIT1	2.42450722598526	-2.00150604540206	0.0494411412266642	0.0494411412266642	-4.47211311718326
RPL23AP81	-0.921675495491986	2.39880576970075	0.0192743888961582	0.0192743888961582	-4.47404992350993
RIMKLA	-1.42205550003262	2.45067417255962	0.0169095148390443	0.0169095148390443	-4.47580320555459
LRP11	-0.0590109685408935	-2.253792835803	0.0275271344543505	0.0275271344543505	-4.47823906852929
ZC3HAV1L	-1.12117905864478	2.29455427454902	0.024938965761553	0.024938965761553	-4.48113490431651
TTC21A	1.16104975446048	-2.05313417240168	0.0440163870790699	0.0440163870790699	-4.48132058057306
GINS2	0.755356414453436	2.12432452647136	0.0373835894006834	0.0373835894006834	-4.48190851486348
TFIP11-DT	0.327841471688476	2.11117225405314	0.038539113752236	0.038539113752236	-4.4838785566602
PCDHGB3	-1.74763604183549	2.32513763460023	0.0231409772821689	0.0231409772821689	-4.48459811968269
CAPN8	-0.460324437284565	2.20298813514894	0.0310826991806432	0.0310826991806432	-4.48530925985439
KIF24	-0.877963836632953	2.24068715955072	0.0284082218323912	0.0284082218323912	-4.48713537504607
DISP3	-1.46732752137478	2.40001398802274	0.0192160982963393	0.0192160982963393	-4.48738934943648
CHRNA5	-1.45294844011469	2.34960111841361	0.0217866306542027	0.0217866306542027	-4.48900122615949
IFI27	-0.938703098960294	2.19981630572314	0.0313174895073174	0.0313174895073174	-4.48974699929941
MIA	-1.12740591559025	-2.25772417418296	0.0272675756085727	0.0272675756085727	-4.49124541454776
BCAT1	-0.118189085327581	2.12344871225216	0.0374595881453141	0.0374595881453141	-4.49144031891969
DPCD	-1.38452401842096	2.27462642721029	0.0261760853134564	0.0261760853134564	-4.49565262428212
LRRC63	-1.24122175388243	2.26496474833334	0.0267951786876153	0.0267951786876153	-4.49825660395646
SNX32	-0.257336471605438	-2.06845098900159	0.0425092146435774	0.0425092146435774	-4.49954100397954
HMGN3-AS1	-1.24585460550519	-2.13044101038317	0.0368565639525826	0.0368565639525826	-4.50196991317145
DMRTC1B	-0.470434318283715	2.04600739196736	0.0447332482830782	0.0447332482830782	-4.50258276413326
MCM10	0.104972388318933	2.02782943389516	0.0466074755981951	0.0466074755981951	-4.50351248876817
INMT	-1.52517612783558	2.1324473135942	0.0366851065837124	0.0366851065837124	-4.50793746362383
TPTE2P5	-1.1968629022774	2.05842734578533	0.043490402068042	0.043490402068042	-4.50945329881487
GAPDHP62	-1.33036162907307	-2.01654229351263	0.0478049315219867	0.0478049315219867	-4.51281624495586
RPL23P2	-1.23280702993738	-2.02838963392053	0.0465487223238679	0.0465487223238679	-4.51399252009511
FAXDC2	-1.13218353738428	2.01562647101296	0.0479032412121145	0.0479032412121145	-4.51936053399482
HBEGF	-0.945046118729979	1.99875234935435	0.0497459412306135	0.0497459412306135	-4.52275003701443

## Sheet: RNA-seq CD8+ MS 3rd-2nd
gene	AveExpr	t	P.Value	adj.P.Val	B
PIK3R2	4.03904984047321	-2.61960943684096	0.0109057582989076	0.0109057582989076	-4.35690302087227
GUSBP4	-0.602608722678811	3.26847865288241	0.00171703090322455	0.00171703090322455	-4.3576867790647
MAP1A	0.345171463045501	2.91985082534112	0.00478330390148807	0.00478330390148807	-4.37412759027234
CBLL1-AS1	-0.701981750774971	-3.2005621983371	0.00210774191390527	0.00210774191390527	-4.37538663679182
SPIB	-1.45913168834135	-3.25396785449876	0.00179429999475972	0.00179429999475972	-4.38756960321665
POT1	4.52713714128453	-2.25729317925406	0.0272959253954254	0.0272959253954254	-4.4174149392876
OSM	1.64244814816624	2.51488255396343	0.0143445678008541	0.0143445678008541	-4.42394273656713
LRRC7	0.160400030281332	2.50376828701388	0.014761763951097	0.014761763951097	-4.42678516708372
ESAM	0.164213282279728	2.57907612665836	0.0121364271930044	0.0121364271930044	-4.43243974938172
MN1	-1.87563348529264	2.91588085549555	0.00483746093751673	0.00483746093751673	-4.44162659759057
ESM1	0.324089422776709	-2.52796869685045	0.0138670075916368	0.0138670075916368	-4.44522226363703
RSPH3	1.66750843980356	-2.30734155474249	0.0241726700933786	0.0241726700933786	-4.44930048780682
NPIPA7	2.99050488428906	-2.1044593289416	0.0391407715296856	0.0391407715296856	-4.45871818410473
RN7SL832P	-1.64189525111066	-2.58973631045781	0.0118011144136168	0.0118011144136168	-4.46214934320395
SOCS1	0.523169756378045	2.3943635189035	0.019490066745083	0.019490066745083	-4.4632313994628
FAT4	-0.680205515377848	-2.39685972247044	0.0193686084395895	0.0193686084395895	-4.46719648984036
HAUS8	2.43607277246108	2.08012679656491	0.0413904961559673	0.0413904961559673	-4.47073078893845
DGKK	0.548544783323867	-2.19703427364103	0.0315247052577811	0.0315247052577811	-4.47086379839553
TBC1D9	0.143360011107821	-2.2931535918068	0.025024197401022	0.025024197401022	-4.47550163783539
FGF11	1.24134521590793	-2.15009492741855	0.0352066593427549	0.0352066593427549	-4.47703240369562
FGD6	0.102363455270123	-2.24876535171397	0.0278622385869485	0.0278622385869485	-4.47920119445755
VCAM1	-0.477724454222968	2.31431110008359	0.0237638620471977	0.0237638620471977	-4.48185946754569
DACT1	0.971672694470649	2.09957737802237	0.0395834334181997	0.0395834334181997	-4.48208752794132
C1QTNF3-AMACR	0.228288439637903	2.1609155433312	0.0343261017663931	0.0343261017663931	-4.4829319427374
TRO	0.49929330629367	2.14306088359639	0.0357895931531927	0.0357895931531927	-4.48412483332382
RGL1	1.11155234384758	-2.05967861312164	0.0433668595729097	0.0433668595729097	-4.48508705229787
TMEM200A	0.781834646741753	2.14764495200905	0.035408749200805	0.035408749200805	-4.4883432953044
TNFSF12-TNFSF13	-0.670722363438295	2.42277349257681	0.018147118229591	0.018147118229591	-4.49003823975049
GBP1P1	-0.128152353922873	2.20205363502474	0.031151713204323	0.031151713204323	-4.49197834836022
SEMA4G	-0.463703788853114	-2.22696056650124	0.0293576031037316	0.0293576031037316	-4.49225081695653
P2RX5-TAX1BP3	-0.0727854029332203	2.15806048844912	0.0345565505259	0.0345565505259	-4.49236674716423
FAM72A	-1.13902548795742	-2.35777737804458	0.0213499664530449	0.0213499664530449	-4.49410603668847
GAS1	-0.7670403648114	-2.27636700953063	0.0260659076639867	0.0260659076639867	-4.49731504520484
CTAGE6	-2.10333907967618	2.32851411388597	0.0229497060087939	0.0229497060087939	-4.49934337889041
PDE7B	-1.97495683937909	-2.33206270669188	0.0227501997104101	0.0227501997104101	-4.50196996242197
AQP11	-1.57891865973675	-2.18117846601555	0.0327288146634651	0.0327288146634651	-4.5065581841612
HLA-G	-0.336529485530672	2.05541804795056	0.0437887673849587	0.0437887673849587	-4.50735630342499
LINC02656	-0.737837423005609	2.09031802702212	0.0404349554985429	0.0404349554985429	-4.50915460031872
GABRR2	-0.548234014401567	2.0585868717855	0.0434746345522241	0.0434746345522241	-4.50936460486631
RHOT1P1	-1.09426487258538	2.08136755110828	0.0412731255386807	0.0412731255386807	-4.5094015104905
TM4SF19-AS1	-0.259495671540751	-2.0222268622086	0.0471985880666647	0.0471985880666647	-4.51048365764587
KDM2B-DT	-0.575230562215387	-2.08505378800774	0.040926120875511	0.040926120875511	-4.51088089134725
PARD6G	-1.35100030977776	2.15087370621354	0.0351426318480724	0.0351426318480724	-4.51462553764636
DDX19A-DT	-1.33635731690853	-2.03216119229975	0.0461548218867738	0.0461548218867738	-4.51563999917384

## Sheet: RNA-seq CD8+ MS PP-3rd
gene	AveExpr	t	P.Value	adj.P.Val	B
PLBD1	1.89200151663332	-5.02480867085168	4.07113427698562e-06	4.07113427698562e-06	2.09824129877429
APOBEC3A	0.412932521642986	-5.17271215715611	2.32461353242442e-06	2.32461353242442e-06	2.05508019649951
S100A8	4.44714574536067	-4.45029582332786	3.36822272667353e-05	3.36822272667353e-05	1.12270435112366
S100A9	4.87283903881324	-4.42491227327094	3.68820264172263e-05	3.68820264172263e-05	1.08685621331092
S100A12	1.31065623542997	-4.37130198581502	4.46388741653713e-05	4.46388741653713e-05	0.555014189674251
CSTA	0.972198502515165	-4.29034424428031	5.94285482932847e-05	5.94285482932847e-05	0.261555522334074
STAT1	8.59928537484228	-3.98931553915599	0.00016827668355669	0.00016827668355669	0.112513478444688
GBP1P1	-0.128152353922873	-4.34600094735156	4.8828356487206e-05	4.8828356487206e-05	0.110127809850965
MEFV	0.874093254070572	-4.06645870808054	0.00012934772618976	0.00012934772618976	-0.214271894947462
SCIMP	1.3015064182825	-3.97399543395808	0.000177248330555977	0.000177248330555977	-0.370924334630862
MAFB	0.0401744145073512	-3.99402380685114	0.000165608345295773	0.000165608345295773	-0.534552735370214
LRRC25	1.05461059037188	-3.84453868186337	0.000273767358055214	0.000273767358055214	-0.656989515836969
MYB	2.9617245768477	-3.70031352776898	0.000440310566567096	0.000440310566567096	-0.693513106534753
VCAN	4.31660137660397	-3.6209945212928	0.00056939154821164	0.00056939154821164	-0.827652652054901
TMEM178B	-0.546900984139644	-3.79124028274608	0.000326696548451993	0.000326696548451993	-1.02248307090251
ANPEP	0.942721137226906	-3.64056115342451	0.000534555710362237	0.000534555710362237	-1.06775298966082
KCNE3	-0.0943997254624217	-3.68831017928482	0.000457868799268716	0.000457868799268716	-1.14187299854713
SOCS1	0.523169756378045	-3.66448800987807	0.000494713559986854	0.000494713559986854	-1.15415015937089
LILRA2	0.764780518035758	-3.56176858848776	0.00068849043626723	0.00068849043626723	-1.27711783719654
SERPINA1	3.89351408821768	-3.3891868575285	0.00118529365347484	0.00118529365347484	-1.34540387305925
OSM	1.64244814816624	-3.48231761491001	0.000885815125737773	0.000885815125737773	-1.34819270315865
CSF2RA	-0.385119649039852	-3.57916932518891	0.000651241692216013	0.000651241692216013	-1.36188969118593
NFAM1	1.45438136754926	-3.44882234325192	0.000984148710247087	0.000984148710247087	-1.39796973364776
LHFPL2	-1.49283833276751	-3.61983529169251	0.000571521829971775	0.000571521829971775	-1.47380556407014
DACT1	0.971672694470649	-3.41606330212389	0.00109025347884505	0.00109025347884505	-1.47413258587217
PARP9	6.93151162577547	-3.2906230794702	0.00160512061485061	0.00160512061485061	-1.47757928316377
FCN1	4.90669677349951	-3.27972308836758	0.00165931875287181	0.00165931875287181	-1.53827130512555
LILRB4	-0.00108027474330902	-3.46268626661103	0.000942255307264865	0.000942255307264865	-1.57559864668652
TLR8	0.678035437432221	-3.41138239540397	0.00110627039619805	0.00110627039619805	-1.60767725834233
MB21D2	1.61609181674868	-3.28525317588299	0.0016316097799606	0.0016316097799606	-1.69154153214146
FSTL1	-1.53376131919125	-3.48791538689579	0.000870318214489783	0.000870318214489783	-1.69907901104511
MYOF	0.183295718344653	-3.35539569227663	0.00131591151381354	0.00131591151381354	-1.73058261022244
NEK10	-0.8081994134431	3.40538688789949	0.00112711069893791	0.00112711069893791	-1.73281043421579
PPBP	0.0151700265992992	-3.36602102716623	0.00127344257209614	0.00127344257209614	-1.76427447266461
NFKBIZ	6.74400123605161	-3.15068362546455	0.00244622529471657	0.00244622529471657	-1.77359957835384
ALOX5	2.54215928581327	-3.15625542906095	0.0024060328903159	0.0024060328903159	-1.88690443208614
RDH10	2.80563762543115	3.13337225102115	0.00257514631310034	0.00257514631310034	-1.88794007754682
MNDA	3.26496664545936	-3.1218188339793	0.00266469265273288	0.00266469265273288	-1.90729295519998
MARCKS	0.0833582013777931	-3.24860379739498	0.00182368180875455	0.00182368180875455	-1.9208344382313
CD36	2.42710602746094	-3.15136882152655	0.00244124894088083	0.00244124894088083	-1.92089419944128
GBP1	7.20082874463904	-3.07415372602873	0.00306578709016463	0.00306578709016463	-1.92900766871879
PIK3R2	4.03904984047321	3.09329184064677	0.00289841177373957	0.00289841177373957	-1.93946762170248
CASP4LP	5.17450815969319	-3.07786829891614	0.0030326117260388	0.0030326117260388	-1.94123949184763
LTBR	0.127147776534934	-3.23006100076767	0.00192877061397758	0.00192877061397758	-1.9537553472755
ZSWIM8-AS1	1.47438863059138	-3.1497093785669	0.00245331727658428	0.00245331727658428	-1.95541490203043
HSPA6	0.357758057426246	-3.18405737619872	0.00221455774960715	0.00221455774960715	-2.01484673472928
DTX1	1.59423799846421	-3.11494062405322	0.00271937664777921	0.00271937664777921	-2.02030874734022
ZNRF1	1.19194436829121	3.12276048199002	0.00265728673529541	0.00265728673529541	-2.02092289983055
CBLL1-AS1	-0.701981750774971	3.23862031565427	0.00187957421205075	0.00187957421205075	-2.02546931788735
NAPSB	1.29506003476329	-3.09781306146954	0.00286013603079085	0.00286013603079085	-2.07303504486942
IL13RA1	0.674488777015738	-3.13470495060767	0.00256500002107918	0.00256500002107918	-2.08092941695267
IL1RN	-0.818860644905911	-3.21002645576497	0.00204869070881066	0.00204869070881066	-2.10681720493972
SOCS2	4.46432869110488	-2.99886152216602	0.00381564376038133	0.00381564376038133	-2.1072374927056
TNFAIP2	3.46908968109771	-3.01322519940674	0.00366058554656723	0.00366058554656723	-2.12188607918991
TYMP	3.15863282309206	-3.00741280541517	0.0037226118193694	0.0037226118193694	-2.15135769567134
SLC7A7	2.29808921617489	-2.99376448973023	0.00387211884847463	0.00387211884847463	-2.23173054231814
CISH	6.65613929515244	-2.91042588972265	0.00491280149259312	0.00491280149259312	-2.2560425459072
VN1R81P	-1.73359622471889	-3.1380507704514	0.00253969167632219	0.00253969167632219	-2.29066028184421
SOCS3	5.2352949356045	-2.90064265069256	0.00505064642827927	0.00505064642827927	-2.29996527922416
CEACAM1	1.67318263836123	-2.95714638883255	0.00430124371961594	0.00430124371961594	-2.30025060126068
MUC1	1.28389752788109	-2.96902484201526	0.00415743108622707	0.00415743108622707	-2.31538041832147
TFEC	0.658441359157873	-3.01523005596638	0.00363941481992794	0.00363941481992794	-2.31668037795863
CSF2RB	0.254345895553176	-3.01105526261904	0.00368362848879286	0.00368362848879286	-2.31813602675471
LINC00092	1.54278356364567	-2.94793754768697	0.00441589495753885	0.00441589495753885	-2.32155949074539
CD14	1.91767870642605	-2.94712340998163	0.00442616617955232	0.00442616617955232	-2.32502770856262
DDIT4	5.61108294471722	-2.8692046683639	0.00551817685055468	0.00551817685055468	-2.34961143680359
MARCHF1	1.04923893992535	-2.95339534199389	0.00434760745953466	0.00434760745953466	-2.35143427415607
RUFY4	0.220778525290738	-2.97814742743536	0.00405002668989357	0.00405002668989357	-2.36307497290065
TRAM2-AS1	0.47850761083269	2.9574881308562	0.00429704258258822	0.00429704258258822	-2.37465763319898
CSF1R	2.28817065025027	-2.88792860044233	0.00523513035833098	0.00523513035833098	-2.40136539576811
RN7SL145P	-0.863378609667495	-2.96145626211161	0.00424853897279127	0.00424853897279127	-2.48954153121812
ZFP36L1	7.1602856583696	2.78765610162365	0.00692326034629967	0.00692326034629967	-2.49203595948136
CDC14B	3.69805639033339	2.79595058333723	0.0067666153922884	0.0067666153922884	-2.51311974688686
SLC11A1	2.29386827590826	-2.82423347628596	0.00625665313209025	0.00625665313209025	-2.5163632634521
LYZ	7.11804746192644	-2.77091950359639	0.00724952670657878	0.00724952670657878	-2.52586104125469
MAPKAPK3	5.81220160087825	-2.76564240130399	0.00735528938255596	0.00735528938255596	-2.54039575630174
RN7SL834P	-0.0167894478398672	-2.87132770851924	0.00548538756798459	0.00548538756798459	-2.58602840186557
PDIA5	1.98837975562774	-2.78424119213137	0.00698871517133216	0.00698871517133216	-2.59249451863317
EEF1B2P6	-1.32613414281444	-2.9287084509112	0.00466448762955558	0.00466448762955558	-2.59798207488016
BATF3	-1.24087392720237	-2.92427113329943	0.00472366403025567	0.00472366403025567	-2.64735132223563
CD68	1.42315187725925	-2.78229772625362	0.00702621960430154	0.00702621960430154	-2.65465539351391
HCK	2.23905340882075	-2.74512252664051	0.00778013670424771	0.00778013670424771	-2.65607168720253
ESM1	0.324089422776709	2.81681370853922	0.00638689914342713	0.00638689914342713	-2.65619181462186
AIM2	1.74146757942653	-2.76291978983247	0.00741040730524923	0.00741040730524923	-2.65856355844446
CLEC7A	2.06134076080393	-2.74649790832571	0.00775097212821887	0.00775097212821887	-2.66446377895425
MIR23AHG	2.13460761538898	2.73475977292915	0.00800312937598836	0.00800312937598836	-2.68197047337856
CD1C	-0.524663429390257	-2.8104674114085	0.00650027636036755	0.00650027636036755	-2.6980908639307
LRRK2	1.96671364920543	-2.72828670340703	0.00814537538310326	0.00814537538310326	-2.70395398563994
IL1RL1	-0.919624765094724	-2.85026107458745	0.00581886086061607	0.00581886086061607	-2.70738815429619
CLIC4	-0.00520898636285009	-2.78572742976366	0.00696015836290402	0.00696015836290402	-2.7089388963442
PCED1B	6.47817352214943	-2.66974907971423	0.00954078758385404	0.00954078758385404	-2.71487434844624
FBP1	2.11472951463567	-2.68817814223397	0.00907957341049434	0.00907957341049434	-2.75566352086201
FLT3LG	5.89198087574733	-2.64150546087038	0.0102891972824015	0.0102891972824015	-2.77004668146498
BCL2L14	-1.48507558194617	-2.83521106576318	0.0060684336942266	0.0060684336942266	-2.77872247206865
MPEG1	4.16113472244936	-2.64761743738175	0.0101228494574711	0.0101228494574711	-2.7792710070015
CITED4	0.912089061541042	-2.71418699837863	0.00846326061573185	0.00846326061573185	-2.78689406013579
RSPH3	1.66750843980356	2.65993594644365	0.00979500047757647	0.00979500047757647	-2.83116080064386
TMEM200A	0.781834646741753	-2.68517659904517	0.00915327621729485	0.00915327621729485	-2.85203857488588
BNC2	1.63392192629743	-2.64919771039122	0.0100802399547673	0.0100802399547673	-2.85500412593897
SMAD7	4.4405002555977	2.59806788411783	0.011544921813804	0.011544921813804	-2.85931019006425
ADAMTSL4	0.0876595530961902	-2.6895830317825	0.00904526289482727	0.00904526289482727	-2.86247200554565
CYBB	3.88770352065331	-2.60252853087019	0.0114098430361645	0.0114098430361645	-2.86496156701823
PSME2	7.69049105724663	-2.58032378608356	0.0120967411004952	0.0120967411004952	-2.87581298223275
SLC49A3	-1.05810590317067	-2.7272010503812	0.00816945804824717	0.00816945804824717	-2.87677812865525
CLEC4E	-0.371511732817412	-2.68047655690963	0.00926978334722039	0.00926978334722039	-2.90564022158318
CCNJL	-0.710557245472466	-2.67324875026507	0.00945159272200672	0.00945159272200672	-2.91729987315793
EPSTI1	5.20061186853679	-2.55019477023674	0.0130887030166863	0.0130887030166863	-2.93762445989258
PLXNB2	3.10992910582542	-2.55618096554329	0.0128859453519008	0.0128859453519008	-2.95469140665098
SLC24A4	1.11963684554546	-2.59939410159951	0.0115046100282957	0.0115046100282957	-2.95757493381383
IRF9	6.98362813265561	-2.52908264499576	0.0138270261781964	0.0138270261781964	-2.9688827173046
ETV7	0.44597842122066	-2.606851988781	0.0112802895264135	0.0112802895264135	-2.97386772303501
CD33	1.08405351190997	-2.57116136016323	0.0123909439529438	0.0123909439529438	-2.99940132739477
IFI27	-0.938703098960294	-2.61495712020661	0.0110410109919535	0.0110410109919535	-3.00333420439712
LILRB3	1.06588083898993	-2.56576756928934	0.0125671530772614	0.0125671530772614	-3.00701583999526
VEGFA	0.0352879394976274	-2.60565101643636	0.0113161423151382	0.0113161423151382	-3.01478055973996
HK3	1.6795442597369	-2.54921583998615	0.0131221334129095	0.0131221334129095	-3.01627964821358
MEF2C	0.869597449455027	-2.54323560929817	0.0133280399278856	0.0133280399278856	-3.04516067119861
CSF3R	3.37431455037853	-2.49997503584013	0.0149066351099705	0.0149066351099705	-3.04948999270386
MTHFD1L	2.82558742858603	-2.49843491264945	0.014965819979828	0.014965819979828	-3.05254204159045
LILRB2	2.57149073764829	-2.5044371576696	0.0147363505757775	0.0147363505757775	-3.05483393540736
CPVL	2.71790691620501	-2.50340998750815	0.0147753935866166	0.0147753935866166	-3.05663581519496
STAB1	1.79205071478761	-2.51489924297136	0.0143439494249093	0.0143439494249093	-3.0708785219906
RPL23AP81	-0.921675495491986	-2.59140405545228	0.0117494228211252	0.0117494228211252	-3.07339353628259
PYCR1	-0.734226438056104	-2.58302513313526	0.0120112182474056	0.0120112182474056	-3.09749099720779
TMEM30A-DT	-1.05185484904736	-2.57375840950481	0.0123069020398232	0.0123069020398232	-3.10019483813022
RPL24P8	-1.3180390642719	-2.59451989549935	0.0116533976618136	0.0116533976618136	-3.10254202154155
MYADM	5.20949027546731	2.44963946785573	0.0169540239591572	0.0169540239591572	-3.1118420764414
ARMH2	-1.31713421877177	-2.60177243793658	0.0114326378288011	0.0114326378288011	-3.11343464153671
ODF3B	-0.076861194121034	-2.53643717456937	0.01356566234037	0.01356566234037	-3.12484803858379
CREB5	0.346928914803179	-2.51416597566621	0.0143711417906931	0.0143711417906931	-3.13476288133898
TTC30B	0.776880030618864	2.48188501077629	0.015615299805939	0.015615299805939	-3.13512946140467
GPAM	4.05100199044131	2.43677736169612	0.0175161462345767	0.0175161462345767	-3.14093271170268
DGCR6	0.20818124446272	2.51157302290121	0.0144676717627903	0.0144676717627903	-3.14336240641227
LINC01684	0.538808766312421	-2.48069278645032	0.0156630523825422	0.0156630523825422	-3.14740140283791
CYP1B1	-0.714522685656344	-2.57650093801035	0.012218713272351	0.012218713272351	-3.14752795790824
SAMD4A	-0.196109874170625	-2.5231414042029	0.0140414760262686	0.0140414760262686	-3.15046651291749
NRAV	0.789386333834141	2.47956959571499	0.0157081600858887	0.0157081600858887	-3.15652494367915
IRAK3	1.78348344660706	-2.44779476243062	0.017033637185316	0.017033637185316	-3.17156244577717
CYLD-AS1	1.7825050253645	-2.44424337887673	0.0171878519358029	0.0171878519358029	-3.17622822733317
TUBA3FP	-0.504198034861528	2.49648188852211	0.0150411765012406	0.0150411765012406	-3.1771414703966
SIRPA	1.19837771874516	-2.45076822537084	0.0169054742441604	0.0169054742441604	-3.18200897672935
NCF1	1.53397450191927	-2.44415048845982	0.0171919023519782	0.0171919023519782	-3.19686217807273
ZSCAN31	-0.695444453450722	-2.4680649073169	0.0161769653749505	0.0161769653749505	-3.21419053793087
SYNJ2BP-COX16	0.158869295147664	-2.45797795242608	0.0165983054944038	0.0165983054944038	-3.21967328351037
BCL2	7.62996144690067	-2.38175161657956	0.0201141909009702	0.0201141909009702	-3.22147357401721
CADM1	1.75065875575598	2.3988596993728	0.0192717836884448	0.0192717836884448	-3.24407922293697
TREML2	1.62737101160535	-2.39631833259492	0.0193948933711972	0.0193948933711972	-3.24663341096195
ZNF425	0.4903152840079	2.40595628734009	0.0189316987755874	0.0189316987755874	-3.26012204933425
FCER1G	4.55710632102969	-2.3595056137082	0.0212586718140504	0.0212586718140504	-3.26696653716871
KIF3C	2.50420726347954	2.36231266020684	0.0211111295938302	0.0211111295938302	-3.28649406014447
PYGL	0.812558808977278	-2.38674448397634	0.0198650068904407	0.0198650068904407	-3.2915839994868
KDM7A-DT	2.3880455374177	2.35401052623226	0.0215501626285251	0.0215501626285251	-3.29829649371543
SIGLEC10	1.36832420259502	-2.35120460678832	0.0217003727716203	0.0217003727716203	-3.33245446740378
KLF4	3.04521229137736	-2.32095322563314	0.0233799797709703	0.0233799797709703	-3.34655479621852
GTSCR1	-0.871844612266217	-2.38162677346535	0.0201204571636264	0.0201204571636264	-3.34712329004058
HGD	0.232567120109978	-2.35614231066149	0.0214366607385199	0.0214366607385199	-3.348214529194
IFNGR2	3.67682438092957	-2.30934921006428	0.0240542736546984	0.0240542736546984	-3.35396238094676
IFI44	4.9573074444644	-2.30165347492898	0.024510920677635	0.024510920677635	-3.35881099201039
UAP1L1	4.99472310546798	-2.3019452781138	0.0244934666002161	0.0244934666002161	-3.35936354554633
MAL	5.50954891332562	-2.29970566190289	0.0246277108448501	0.0246277108448501	-3.36035336107717
IPO4	4.7771328758901	-2.29670002520058	0.0248088952485251	0.0248088952485251	-3.36857338250605
TNFSF12-TNFSF13	-0.670722363438295	-2.41594806614159	0.0184619683527672	0.0184619683527672	-3.37197864991925
GNAL	0.365203047521021	-2.32664078655522	0.0230556523608941	0.0230556523608941	-3.3792097904367
EDA	1.97296277337982	-2.30638645292041	0.0242291759856326	0.0242291759856326	-3.38280704441704
PSMC3IP	1.24868769680777	2.3096977264282	0.0240337732418625	0.0240337732418625	-3.39045494594278
PSEN2	2.05977317533343	-2.29890007392798	0.0246761575632578	0.0246761575632578	-3.39844787059299
DAPK2	2.43570438350584	2.29056482627706	0.0251824030630195	0.0251824030630195	-3.40012762581823
LGALS3BP	4.98892734486445	-2.27528922175303	0.0261340824401094	0.0261340824401094	-3.40141786962584
ABAT	3.73448859405601	2.27516756686908	0.0261417875334646	0.0261417875334646	-3.40712790998518
QPCT	-1.41207329579693	-2.36385609249125	0.0210303940231236	0.0210303940231236	-3.42007297720859
SMAGP	3.26922953513088	-2.27167707071691	0.0263637174901377	0.0263637174901377	-3.42075293941166
TMEM44	1.32183076280739	2.28508375920026	0.0255202890641062	0.0255202890641062	-3.4311389074247
SULF2	1.53133477994466	-2.2811597704988	0.025764645215667	0.025764645215667	-3.43296366649715
TREX2	-0.181886710686235	-2.31462997402823	0.0237453056787132	0.0237453056787132	-3.43337916854636
SNX16	2.48489611593263	2.2649808367691	0.0267941371275695	0.0267941371275695	-3.43396791895417
NCF1B	0.220945395801446	-2.30658093449293	0.0242176605487558	0.0242176605487558	-3.44313208281886
ADGRA2	-1.22559619772262	-2.33086667443468	0.0228172692795517	0.0228172692795517	-3.44809433399004
PCED1B-AS1	7.80266323291591	-2.2429873514658	0.0282518061039717	0.0282518061039717	-3.45022385608521
PELATON	0.0997752872612841	-2.29383668291131	0.0249825990918803	0.0249825990918803	-3.4539988734515
IFI44L	4.75893273568916	-2.23765874836908	0.0286153206066638	0.0286153206066638	-3.46205511162917
CD300E	2.85658402683233	-2.24379947251549	0.0281967624883407	0.0281967624883407	-3.46747561171107
FGD6	0.102363455270123	2.28120622438493	0.0257617403584295	0.0257617403584295	-3.46811789610502
DNAJC27	3.87071617977678	2.23629074464325	0.0287093071694792	0.0287093071694792	-3.46846246695216
KCNQ3	-0.489090867441975	-2.29621589913004	0.0248381892601662	0.0248381892601662	-3.47497258999497
NEXN	0.309654422303714	-2.26574551947837	0.0267446730392185	0.0267446730392185	-3.47930631960029
TBC1D8	0.276416383428969	-2.26566942259107	0.0267495918087349	0.0267495918087349	-3.48106548754806
PPP1R14B	3.0682806538373	-2.23100814619986	0.0290747964633941	0.0290747964633941	-3.48234614705594
TMEM225B	-0.166241554128171	-2.25975307617769	0.0271344682247281	0.0271344682247281	-3.49968402824893
GABRR2	-0.548234014401567	-2.27441550253208	0.0261894646251044	0.0261894646251044	-3.50014609401579
PCCA-DT	-0.96779797945953	-2.26829027720018	0.0265806437256783	0.0265806437256783	-3.5105766339899
HLA-G	-0.336529485530672	-2.25883277484332	0.0271947739305113	0.0271947739305113	-3.51414307243274
HLA-K	0.163927857529567	-2.24209839263258	0.0283121661355843	0.0283121661355843	-3.52058073273256
PNMA1	5.04057278643911	2.19824812024331	0.0314341461491596	0.0314341461491596	-3.52403241445856
IL5RA	-0.032280760993688	2.24408204971158	0.0281776322609838	0.0281776322609838	-3.5305919865629
SLC35G2	-1.06942756580053	2.27361358185277	0.0262403870141879	0.0262403870141879	-3.53579478766416
GAB1	-0.385918241877194	-2.2372560607261	0.0286429584474112	0.0286429584474112	-3.54150915007397
EXTL2	2.58871499018793	2.19261007022367	0.0318567132772912	0.0318567132772912	-3.54480022265543
GLB1L2	2.37066703648949	2.1861499436054	0.0323470101971674	0.0323470101971674	-3.55561952778618
MYO1B	-0.974974467889474	-2.24276658874846	0.0282667852307891	0.0282667852307891	-3.56843585845981
AP3B2	-1.41121474397772	2.24814628185603	0.0279037500848892	0.0279037500848892	-3.56941422819627
SLC16A11	-1.14981184069275	-2.23147605419387	0.0290422585991218	0.0290422585991218	-3.58013989641189
RIN1	1.03380261427561	-2.18539290796657	0.0324048966997239	0.0324048966997239	-3.58266273855285
PADI4	1.6103933216046	-2.17302488634124	0.0333635486369924	0.0333635486369924	-3.58786140077413
IGFBP7	0.553311327461432	-2.17916190991438	0.0328848057932934	0.0328848057932934	-3.59021597478562
ADTRP	2.15974842233885	-2.15815576222577	0.034548838656549	0.034548838656549	-3.59641948072953
EXTL3-AS1	0.205293804590142	2.17566412898358	0.0331569216146534	0.0331569216146534	-3.60517265770194
SVIL2P	-1.63259227824792	-2.23735032505775	0.0286364866546629	0.0286364866546629	-3.60736881957763
PRRT3	1.47537458382467	2.15836480052844	0.0345319234655515	0.0345319234655515	-3.61239377220009
IL4R	6.77684645006446	-2.13969915843337	0.0360711512026828	0.0360711512026828	-3.61318698601516
PLCD4	-1.27486661882008	-2.20436895536762	0.030980969508541	0.030980969508541	-3.61619357238328
C5AR1	1.76628040515229	-2.15051534627173	0.0351720818643508	0.0351720818643508	-3.61921710911221
BASP1	-1.31892538400965	-2.20716435574146	0.0307759174127257	0.0307759174127257	-3.6200102493547
ERCC6	4.55097846795194	2.13429351405248	0.0365279458688949	0.0365279458688949	-3.62286635444235
SNX29P2	0.730955964753537	2.15559687899559	0.0347564885796876	0.0347564885796876	-3.62671571891573
MGAM	1.38118699682429	-2.14022922328457	0.0360266282748909	0.0360266282748909	-3.6310096838508
GFPT2	0.613896499855072	2.14991315226302	0.0352216186825302	0.0352216186825302	-3.63139872829724
C4BPB	-0.682840033542401	-2.18877471797536	0.0321470087257698	0.0321470087257698	-3.63510674813807
HEATR5A	3.87754810336083	2.12207721081903	0.0375788703070549	0.0375788703070549	-3.64275149431952
ZNF709	1.70798213925764	2.1239970627093	0.0374119893317586	0.0374119893317586	-3.65159954085558
DOK3	1.34653623888171	-2.12657787814617	0.0371886714929573	0.0371886714929573	-3.65695282321069
ARHGAP21	4.8147040964477	2.10707315211564	0.0389055399200815	0.0389055399200815	-3.66386676516498
CLIC6	-0.409636467615979	-2.13852928357542	0.0361695849517783	0.0361695849517783	-3.66904819436302
WDR35	3.93505050704536	2.10105420984331	0.0394490681608287	0.0394490681608287	-3.67371437511786
RAB20	-0.0266239659365826	-2.13233924430872	0.036694324375922	0.036694324375922	-3.6776168327451
THBS1	1.28720041662322	-2.10502089480417	0.0390901293507732	0.0390901293507732	-3.68438191787537
NCR3	5.17608947971979	-2.09305308333558	0.0401817922292618	0.0401817922292618	-3.68475335729088
CDK6	6.66531288394143	-2.09107279903214	0.0403649542059047	0.0403649542059047	-3.68747215236517
ADRB2	4.25660131828608	2.0915235724887	0.0403231973902869	0.0403231973902869	-3.68767521620924
NHLH1	-1.61224064218293	-2.1550429035946	0.0348015862108886	0.0348015862108886	-3.69153713691756
PKD1P1	2.65169711847271	-2.09197668164105	0.0402812619706803	0.0402812619706803	-3.69235459537262
SNHG9	1.29849544919262	-2.09871659676448	0.0396619322196296	0.0396619322196296	-3.69806547448287
TMC3-AS1	-1.17481191276748	-2.13374801034833	0.0365743215484367	0.0365743215484367	-3.69869246804743
OSCAR	0.435994340572568	-2.10459840458853	0.0391282243400745	0.0391282243400745	-3.70301416438305
LST1	3.75473468720356	-2.08179416771114	0.041232835908719	0.041232835908719	-3.70309595579218
TLR4	1.01379960246024	-2.09664260945901	0.0398516243451089	0.0398516243451089	-3.70527876581215
TNFSF8	5.54145079712913	-2.07743232847044	0.0416463784591855	0.0416463784591855	-3.70801703961978
ADAP2	0.0562368716532355	-2.10876809127567	0.0387536607812111	0.0387536607812111	-3.70904248425149
ZDHHC14	2.20658327008483	2.07872123014651	0.0415238064875261	0.0415238064875261	-3.71444448313591
RPL23AP53	-0.128755637322886	-2.10567465517765	0.0390312447478634	0.0390312447478634	-3.71483873759026
TMIE	-0.264586751477133	-2.10056737490445	0.0394933176067454	0.0394933176067454	-3.71622613859003
CUX2	-0.315207140913423	-2.10676048000783	0.0389336140912757	0.0389336140912757	-3.71936013851675
GLCCI1	5.63415562909843	2.06888371409101	0.0424672909535143	0.0424672909535143	-3.72078023320843
ABCG1	3.99670213142977	2.06912333277267	0.0424440913741748	0.0424440913741748	-3.72114102270946
CLCF1	2.79057127803858	2.0709915926666	0.0422635844811472	0.0422635844811472	-3.72122038390101
FAT4	-0.680205515377848	2.09867468696887	0.0396657576235257	0.0396657576235257	-3.72479885622502
FIRRE	-0.896430788162738	-2.10390936055443	0.0391904230656037	0.0391904230656037	-3.7253944674047
ACTA2-AS1	0.799156278179907	-2.08473547893837	0.0409559849077025	0.0409559849077025	-3.72737773258787
S1PR1	7.07199651220236	2.06259071432774	0.0430805100593575	0.0430805100593575	-3.73033102725532
SATB2	-0.76400811459744	2.09257168525653	0.0402262516180637	0.0402262516180637	-3.73156367246522
KYNU	-0.458348683206797	-2.09058753485283	0.0404099479339262	0.0404099479339262	-3.74007166611394
MGLL	-0.243095197268368	-2.0912211098259	0.0403512114900382	0.0403512114900382	-3.74182579822311
TMSB10	10.2196915210253	-2.05457507609008	0.0438726625210153	0.0438726625210153	-3.74216870784553
P2RX5-TAX1BP3	-0.0727854029332203	-2.07935199604029	0.0414639358502365	0.0414639358502365	-3.74353879611677
CBX8	0.54016702559387	2.06701361442587	0.0426487288020436	0.0426487288020436	-3.74412937080302
HAPLN3	5.5281785218954	-2.05267304902257	0.0440624681328823	0.0440624681328823	-3.74481758869977
SPI1	1.42597484731878	-2.0641094847409	0.0429318175006448	0.0429318175006448	-3.74494390630794
CACNB4	-0.814419620023035	2.10477260508579	0.0391125131693658	0.0391125131693658	-3.74638032776283
MTMR1	6.42113499062357	-2.04737609338519	0.0445947984674929	0.0445947984674929	-3.75289510508337
SECTM1	0.617832137090846	-2.06685823620109	0.0426638337818857	0.0426638337818857	-3.75340679672265
VSIG4	-0.54687639538042	-2.07629909281462	0.0417544055943326	0.0417544055943326	-3.7632469561876
IFITM1	8.77497332044635	-2.04040536968989	0.0453037874584868	0.0453037874584868	-3.76342898614033
TOX2	-0.621477612967037	2.08110017583715	0.0412983938138187	0.0412983938138187	-3.76640343265509
FGD2	2.45314413483827	-2.03915245996772	0.0454322453493761	0.0454322453493761	-3.76853594595965
ATP1B1	0.762050523813081	-2.04794435285092	0.044537425375647	0.044537425375647	-3.76930941042432
FAM21EP	-1.85547403312907	2.07869755287744	0.0415260553286494	0.0415260553286494	-3.7761993928111
GAS1	-0.7670403648114	2.07534720529137	0.0418453328743244	0.0418453328743244	-3.78113880598437
MS4A7	1.3437424314878	-2.03551289514853	0.0458071835087025	0.0458071835087025	-3.78167845981146
FGF11	1.24134521590793	2.03603249761138	0.045753492856273	0.045753492856273	-3.78235829580554
RNF165	2.11748829438924	-2.01812407607511	0.0476355422537194	0.0476355422537194	-3.79801301985475
CHST15	1.04002351449279	-2.01765170017122	0.0476860737225947	0.0476860737225947	-3.80999509520585
SH3PXD2B	-1.51829992761329	-2.06856758174105	0.0424979152713444	0.0424979152713444	-3.81374994041114
SLC43A2	1.35752924649064	2.0053435832951	0.0490190467209311	0.0490190467209311	-3.82078481307754
GPA33	3.17238024907097	1.99987196969789	0.0496218192574376	0.0496218192574376	-3.82106858203173
APOM	1.01221346682307	-2.00732448064273	0.0488023789415418	0.0488023789415418	-3.82186093816066
SSBP3-AS1	-0.687299872986387	-2.03455918690438	0.0459058716847878	0.0459058716847878	-3.82243974517455
DMRTC1B	-0.470434318283715	-2.01905327517422	0.047536277372483	0.047536277372483	-3.82327115340164
GPR153	1.62344830074811	1.99827527626776	0.0497989107733758	0.0497989107733758	-3.82921429400808
NUDT8	-0.532300670664607	-2.02400172600473	0.0470106328173015	0.0470106328173015	-3.83612740767731
PDE7B	-1.97495683937909	2.03801129293499	0.0455495196110792	0.0455495196110792	-3.8465977816298
CHD5	-1.50126080352249	-2.01520954455028	0.0479480540415212	0.0479480540415212	-3.84995296424782
USP43	-0.843044112711117	-2.00967363387051	0.0485464981063682	0.0485464981063682	-3.8548481045765
SNHG19	-0.618698289672491	-1.99996701927614	0.0496112942324555	0.0496112942324555	-3.85975176779762

## Sheet: RNA-seq CD8+ MS 3rd-1st
gene	AveExpr	t	P.Value	adj.P.Val	B
DACT1	0.971672694470649	4.19736628633996	8.22900154227119e-05	8.22900154227119e-05	-4.14782418612055
STAT1	8.59928537484228	3.25842977646398	0.00177019924088405	0.00177019924088405	-4.19859191036271
DUSP5	3.38122074185297	3.05919832950474	0.00320280998759381	0.00320280998759381	-4.30167034528146
NEFH	1.54099162041511	3.11640031944186	0.0027076846784719	0.0027076846784719	-4.31696228604852
AP3B2	-1.41121474397772	-3.82463965507303	0.000292488167505592	0.000292488167505592	-4.3215962744699
IFI27	-0.938703098960294	3.54588955370926	0.000724241298459366	0.000724241298459366	-4.32431411319972
MYB	2.9617245768477	2.83933438097789	0.00599909401462505	0.00599909401462505	-4.33185567296098
GBP1P1	-0.128152353922873	3.47436810087486	0.000908272690245535	0.000908272690245535	-4.33528816524021
SOCS2	4.46432869110488	2.65550904875027	0.00991168895648483	0.00991168895648483	-4.34991620576436
PARP9	6.93151162577547	2.50492625768771	0.0147177924562763	0.0147177924562763	-4.36734239306503
OSM	1.64244814816624	2.9085653970551	0.00493874468268285	0.00493874468268285	-4.37009470960159
ACOT4	1.05833715733378	2.84971542606883	0.00582774144837125	0.00582774144837125	-4.37530073786493
CDK6	6.66531288394143	2.42766493499809	0.017924447727464	0.017924447727464	-4.38272874957118
MSL3P1	0.315885447115526	3.03672413621634	0.00341948834089543	0.00341948834089543	-4.38346415778748
IRF1	7.85492356406995	2.41883472501757	0.0183282177568642	0.0183282177568642	-4.38387554888604
PIK3R2	4.03904984047321	-2.50419091945458	0.0147457016721194	0.0147457016721194	-4.38802326370519
GBP1	7.20082874463904	2.35785848150271	0.0213456743385418	0.0213456743385418	-4.39657530914943
SYNE2	9.5549732496636	2.3576953555253	0.0213543079873913	0.0213543079873913	-4.39696754435124
MAPKAPK3	5.81220160087825	2.36265523978278	0.0210931857528373	0.0210931857528373	-4.39848490618517
SMAGP	3.26922953513088	2.49188419812844	0.015219927388698	0.015219927388698	-4.40110276531846
CD200	-0.301223624359994	-2.87846342568238	0.00537649360981359	0.00537649360981359	-4.40159200429046
SPIB	-1.45913168834135	-3.19139359623767	0.00216646758483409	0.00216646758483409	-4.40207136498362
NOG	2.17681382210233	-2.49709028906605	0.0150176650772803	0.0150176650772803	-4.40397048191895
SLC2A3P1	2.15443486709543	2.52788049376156	0.0138701777999071	0.0138701777999071	-4.40855046214121
CBLL1-AS1	-0.701981750774971	-2.9910394082698	0.00390263035560323	0.00390263035560323	-4.40931666537217
SOCS3	5.2352949356045	2.34787738522727	0.0218796971942816	0.0218796971942816	-4.4095135501387
IL15RA	2.57051631686352	2.49694556220665	0.0150232549925013	0.0150232549925013	-4.41037285375985
GBP4	7.4042970376739	2.25622521982646	0.0273662852489822	0.0273662852489822	-4.41580132721792
CDKN2B	-1.01043926105898	3.01442179249386	0.0036479361207866	0.0036479361207866	-4.41664327709108
TMEM178B	-0.546900984139644	2.87405720430876	0.00544349612420767	0.00544349612420767	-4.42106914127328
ZC2HC1A	-0.0127889133382234	-2.82432754047061	0.00625501774615291	0.00625501774615291	-4.42271917922
PPP1R14B	3.0682806538373	2.35111790082232	0.0217050292370543	0.0217050292370543	-4.42378139866007
CASP4LP	5.17450815969319	2.24062838024857	0.0284122288717894	0.0284122288717894	-4.42540375830814
RIMKLA	-1.42205550003262	2.96931685507709	0.00415395252453916	0.00415395252453916	-4.42739797230386
EFCAB11	0.27726577612414	2.63447482448173	0.0104836227776936	0.0104836227776936	-4.42817110364596
ZNRF1	1.19194436829121	-2.50679433239436	0.014647105080228	0.014647105080228	-4.42866140453811
SOCS1	0.523169756378045	2.69988505371917	0.00879725994446986	0.00879725994446986	-4.42928835381136
MTHFD1L	2.82558742858603	2.31369919833534	0.023799506744123	0.023799506744123	-4.42977912859077
RPL23AP81	-0.921675495491986	2.81645017683751	0.00639334421906048	0.00639334421906048	-4.43499033018398
SNX29P2	0.730955964753537	-2.52700480072907	0.0139016876057723	0.0139016876057723	-4.43664200145735
MAP1A	0.345171463045501	2.52597967377368	0.0139386565558654	0.0139386565558654	-4.4383395693738
NPIPA7	2.99050488428906	-2.25597156620638	0.0273830200882974	0.0273830200882974	-4.43914312601897
TRAM2-AS1	0.47850761083269	-2.52302186928268	0.0140458212969967	0.0140458212969967	-4.43958123564606
IFIT1	2.42450722598526	-2.26638617309515	0.0267032939741559	0.0267032939741559	-4.44040802031593
UBE2L6	6.823220997656	2.12122831440527	0.0376528659874907	0.0376528659874907	-4.4416085099644
TNFSF12-TNFSF13	-0.670722363438295	2.92051382945349	0.00477431428368059	0.00477431428368059	-4.44497517687783
MB21D2	1.61609181674868	2.35337565759275	0.0215840679773998	0.0215840679773998	-4.44557446591047
ZNF625-ZNF20	0.0553388524802323	2.65611508386043	0.00989564001492714	0.00989564001492714	-4.44688177856194
DISP3	-1.46732752137478	2.88024641540959	0.00534959793503652	0.00534959793503652	-4.44692863489801
GBP2	8.23585123126258	2.07604122966699	0.0417790205822072	0.0417790205822072	-4.44840227224387
PSME2	7.69049105724663	2.07042039597901	0.0423187015450714	0.0423187015450714	-4.44938699388921
IRF4	4.00385687352613	2.1315407372844	0.0367624957587103	0.0367624957587103	-4.45097073434715
RPS4XP16	0.971728375409089	-2.34232509113269	0.02218188217576	0.02218188217576	-4.45238497004487
RNF165	2.11748829438924	2.23970960722662	0.02847492723514	0.02847492723514	-4.45327516888468
IKBKGP1	-0.158113948489004	2.44534504665383	0.0171398797928321	0.0171398797928321	-4.45529321460686
KIF1C	4.56147213838563	2.07973816283643	0.0414273188230122	0.0414273188230122	-4.45740083523465
TMEM119	-1.0615518148163	2.67350598540003	0.00944506676404022	0.00944506676404022	-4.45865380065494
NFKBIZ	6.74400123605161	2.02266432937255	0.0471522010624146	0.0471522010624146	-4.45888060778614
NINJ2-AS1	2.87383803324271	-2.15020339506991	0.035197735548227	0.035197735548227	-4.4589354304201
FBXO6	3.72433027925281	2.10845499253665	0.0387816778965872	0.0387816778965872	-4.45956302488779
PSME1	8.20334339425277	2.00537253146404	0.0490158744750839	0.0490158744750839	-4.46072622940845
KRT73-AS1	1.05570825765421	-2.24360120520599	0.0282101918429453	0.0282101918429453	-4.46311921820034
HBEGF	-0.945046118729979	2.6482416488018	0.0101059990478714	0.0101059990478714	-4.46376829883169
HSPE1-MOB4	0.560480340192238	-2.23073439389503	0.0290938478055187	0.0290938478055187	-4.46588433916974
CDCA5	0.748170365478848	2.29662341537264	0.0248135287977736	0.0248135287977736	-4.46681613844702
BSPRY	-0.0993342087899016	2.39197969713279	0.019606691632468	0.019606691632468	-4.46792292558918
RSPH3	1.66750843980356	-2.20778465978985	0.0307305779049866	0.0307305779049866	-4.46840289391314
SAP30	1.95368857772227	2.16858129588828	0.0337139846417685	0.0337139846417685	-4.46857412083763
ATP1B1	0.762050523813081	2.26923853701449	0.0265197487104966	0.0265197487104966	-4.46910158029654
C4BPB	-0.682840033542401	2.55023018440745	0.0130874950703703	0.0130874950703703	-4.46996521550268
PRKACB-DT	0.472085988229996	-2.29546009840173	0.0248839833012298	0.0248839833012298	-4.47049648862073
C15orf61	1.32399062981871	-2.1979460741727	0.0314566589612002	0.0314566589612002	-4.47061952685968
ETV7	0.44597842122066	2.31604574039645	0.0236630725424065	0.0236630725424065	-4.47126638159492
TMEM167B-DT	-1.49878929088174	2.57400121503695	0.0122990711797435	0.0122990711797435	-4.47305919202742
MIR23AHG	2.13460761538898	-2.12868606660838	0.0370071122066817	0.0370071122066817	-4.47328122076237
MAGED4B	0.806143956845321	-2.24991475032202	0.0277853104784314	0.0277853104784314	-4.47447317299467
RFX3-AS1	1.31554876158211	2.15901272328884	0.0344795401020443	0.0344795401020443	-4.47523720821066
CDC25A	-0.472977493806711	2.3910667070383	0.0196515231354287	0.0196515231354287	-4.47599799741579
LRRC63	-1.24122175388243	2.52173451679216	0.0140926954425405	0.0140926954425405	-4.4794192391112
AIM2	1.74146757942653	2.0985019078875	0.0396815317759366	0.0396815317759366	-4.48310128788245
TSPEAR-AS2	-1.22552797656932	2.39673953927008	0.0193744406839921	0.0193744406839921	-4.48392179825772
AQP11	-1.57891865973675	-2.42700270774642	0.0179544499799444	0.0179544499799444	-4.48458868157993
CDC45	0.451417442066619	2.17841759783027	0.0329425464854125	0.0329425464854125	-4.48669230925909
ANK1	1.51047011224013	-2.08563310943195	0.0408718168653246	0.0408718168653246	-4.48677492207814
SLC35G2	-1.06942756580053	-2.36843350786607	0.0207925691573701	0.0207925691573701	-4.4918734133418
ZNF660	0.357165163835164	-2.10243093980361	0.0393241671996366	0.0393241671996366	-4.49435422411431
CHRNA5	-1.45294844011469	2.37689729004439	0.0203591314622261	0.0203591314622261	-4.49473267624607
THBS1	1.28720041662322	2.01181480557764	0.0483142762124772	0.0483142762124772	-4.49477800669618
SPACA6	-1.56728364176707	-2.3918795734997	0.0196116036433694	0.0196116036433694	-4.4952809427829
ANLN	-0.224359007819779	2.1907762201759	0.0319952282581773	0.0319952282581773	-4.49548168260705
RUNX3-AS1	-1.86401762977161	-2.35789400955745	0.021343794383617	0.021343794383617	-4.49589248246079
FGD6	0.102363455270123	-2.12669719787512	0.0371783748917907	0.0371783748917907	-4.49711858159408
RPL23AP53	-0.128755637322886	2.1606762431969	0.0343453654304396	0.0343453654304396	-4.49790629254268
ANKRD35	-1.18467972810657	2.24585437542702	0.0280579080354652	0.0280579080354652	-4.49815599191053
DDR2	1.09864209582615	1.99969015024112	0.0496419578164801	0.0496419578164801	-4.49899982874366
PLEKHN1	-1.61602772054845	2.35673403189692	0.0214052504567512	0.0214052504567512	-4.49943191411386
TMEM200A	0.781834646741753	2.0589050441842	0.0434432012084254	0.0434432012084254	-4.50206712533842
PPBP	0.0151700265992992	2.12709854684485	0.0371437590162084	0.0371437590162084	-4.50356055441831
BCL2L14	-1.48507558194617	2.27188641636693	0.0263503602554708	0.0263503602554708	-4.50604280024128
CUX2	-0.315207140913423	2.11849468258913	0.0378920104029224	0.0378920104029224	-4.5061697157661
CLEC18B	-0.663049436206723	2.11795338207261	0.037939521028659	0.037939521028659	-4.50688321167166
SYNJ2BP-COX16	0.158869295147664	2.04594598572775	0.0447394684602361	0.0447394684602361	-4.5074995645991
KIF18B	-0.286146813222292	2.08106489432976	0.0413017290899876	0.0413017290899876	-4.507804591842
IL1RL1	-0.919624765094724	2.17564614795844	0.0331583255559385	0.0331583255559385	-4.50860628899949
CCND1	-0.63638235923012	2.07612926856247	0.0417706151917261	0.0417706151917261	-4.50875039604275
QPCT	-1.41207329579693	2.19502028152605	0.0316754641985913	0.0316754641985913	-4.50922931803991
MCOLN3	-0.34610705764312	2.10218372856099	0.0393465695987262	0.0393465695987262	-4.51026504114571
PYCR1	-0.734226438056104	2.13977687663555	0.0360646202431342	0.0360646202431342	-4.51065278373823
RAPH1	-0.649312164432056	-2.10849030529782	0.0387785171130597	0.0387785171130597	-4.51187444241049
DIAPH3	-1.57625797550955	2.13721929031352	0.036280086181069	0.036280086181069	-4.51293416521962
KIF24	-0.877963836632953	2.06696905005415	0.042653060621573	0.042653060621573	-4.51335686130492
PHEX	-1.46566029440552	-2.10732212866786	0.0388831974188944	0.0388831974188944	-4.51403937340397
DDX19A-DT	-1.33635731690853	-2.0655137949914	0.042794725961626	0.042794725961626	-4.51465533738413
APOBEC3B	-1.32374939201534	2.10517448968052	0.039076288034384	0.039076288034384	-4.5150277705882
TEX21P	-1.52269305472672	-2.06696721969177	0.0426532385476098	0.0426532385476098	-4.51557636654558
ZBTB20-AS1	-0.21235386894252	-2.00556962000983	0.0489942814777422	0.0489942814777422	-4.51677607394392
FSTL1	-1.53376131919125	2.0424212776119	0.0450977583674477	0.0450977583674477	-4.52405104900985
AGGF1P1	-1.44177465360192	-2.0234186803411	0.0470723052744575	0.0470723052744575	-4.52495376013613

[truncated: 1 more sheets: RNA-seq CD8+ MS PP-2nd]
