# Supplementary material for: Prominent epigenetic and transcriptomic changes in CD4+ and CD8+ T cells during and after pregnancy in women with multiple sclerosis and controls
Source: J Neuroinflammation. 2023 Apr 27;20:98. doi: 10.1186/s12974-023-02781-2 (PMC10134602; doi:10.1186/s12974-023-02781-2)
Supplement: Supplementary file 7 — Additional file 7: Table S6. Genes identified by DIAMOnD from the module inference tool MODIfieR. [file 12974_2023_2781_MOESM7_ESM.xlsx]

## Sheet: Table S6
Table S6. Genes identified by DIAMOnD from the module inference tool MODIfieR (de Weerd et al. Bioinformatics, 2020). Seed genes are highlighted in bold and added module genes in regular text. Combined refers to the overlap between the methylation and RNA-seq modules from each cell type. Table refers to Figure 11 in the main manuscript.
CD4 methylation (n=259)	CD4 RNA-seq (n=325)	CD4 combined (n=74)	CD8 methylation (n=590)	CD8 RNA-seq (n=281)	CD8 combined (n=118)
A1CF	ACOT7	BDNF	ABI1	ADAM19	BCL6
ADIPOQ	ACVR1	BTK	ABI2	ADAR	BLNK
AGT	ADAM19	CBL	ABI3BP	AIM2	BTK
ALB	ADAR	CCL2	ABL1	APOL6	CD19
ANK3	ADGRE5	CCL5	ACTA1	APOO	CD274
ARPP19	ADTRP	CCR7	ACTN1	ATP1B1	CD28
BBS9	AFF1	CD19	ACTN4	B2M	CD3D
BCR	ALAD	CD2	ADAMTS3	BCAR1	CD3E
BDNF	APOL1	CD247	ADNP	BCL2	CD3G
BLNK	APOL6	CD274	ADRA1B	BCL2A1	CD4
BTK	AREG	CD3E	AFDN	BCL2L14	CD40
CBL	ARHGAP22	CD3G	AFF3	BCL6	CD44
CCDC148	ARHGEF12	CD4	AGTR1	BLNK	CD69
CCL11	ARID5B	CD40	AKT3	BTK	CD8A
CCL2	B2M	CD44	ANGPT2	C4BPB	CD8B
CCL3	BCL2A1	CD69	ANK3	CATSPER3	CSF2
CCL4	BCL2L1	CD8A	ANKRD11	CCL2	CSF2RA
CCL4L2	BCL2L14	CD8B	ANKRD44	CCL5	CSF2RB
CCL5	BCL3	CSF2	ANKS1B	CCM2	CSF3
CCNY	BCL6	CSF2RA	ANTXR2	CD19	CSK
CCR7	BCL9	CSF2RB	ANXA13	CD274	CTLA4
CD19	BDNF	CSF3	AP1S3	CD28	DUSP5
CD2	BHLHE40	CTLA4	AP2B1	CD3D	EPO
CD247	BNIPL	CXCL10	ARHGAP19	CD3E	EPOR
CD274	BTK	EPO	ARHGAP24	CD3G	FCER1G
CD28	C1QB	EPOR	ARHGAP26	CD4	FCGR1A
CD34	C4BPB	GAB2	ARHGAP32	CD40	FOXP3
CD3E	CARS1	GRAP2	ARHGAP39	CD40LG	GAB1
CD3G	CASP4	HLA-DPB1	ARID5B	CD44	GAB2
CD4	CASP6	ICAM1	ARPC5	CD69	GRAP2
CD40	CBL	IL10RA	ARPP21	CD8A	GRB2
CD40LG	CCL2	IL10RB	ARRB2	CD8B	HLA-A
CD44	CCL5	IL12RB1	ASCC1	CDK6	HLA-B
CD69	CCR7	IL15	ASTN2	CHRNA10	HLA-C
CD80	CD19	IL17A	ASXL2	CIART	HLA-DPA1
CD8A	CD2	IL1B	ATF7IP	CIITA	HLA-DPB1
CD8B	CD247	IL23R	ATP11A	CREBBP	HLA-DRA
CLIP4	CD274	IL2RA	ATP8A2	CRKL	HLA-E
CNGB3	CD3D	IL2RG	ATRNL1	CSF2	HLA-F
CRK	CD3E	IL3	AZI2	CSF2RA	ICAM1
CRLF2	CD3G	IL3RA	BAIAP2	CSF2RB	IFI30
CRP	CD4	IL4R	BATF	CSF3	IGF1R
CSF1R	CD40	IL5RA	BCKDK	CSK	IGLL5
CSF2	CD44	IL6ST	BCL11A	CTLA4	IL15
CSF2RA	CD69	IRS1	BCL6	CUX2	IL17A
CSF2RB	CD86	IRS2	BCLAF1	CXCL10	IL2RA
CSF3	CD8A	ITK	BCR	CXCR2	IL2RB
CTLA4	CD8B	JAK1	BDH2	CYP4F12	IL3
CTNNA1	CDK6	JAK3	BDNF	DACT1	IL3RA
CXCL10	CDKN2B	LCK	BICD1	DDX21	IL4R
CXCL8	CEACAM1	LCP2	BLNK	DDX58	IL5
DDX4	CEMIP2	MAP2K2	BMP3	DDX60	IL5RA
DOCK5	CES4A	MMP9	BRINP3	DNASE1L2	IL6R
DOK1	CIITA	NFKB1	BRIP1	DUSP5	IL9
EBF1	CRKL	NGF	BTK	EFNA3	INPP5D
EBF4	CSF2	OSM	C8A	EPO	IRF1
EDN1	CSF2RA	PDGFRB	C8orf34	EPOR	IRF4
EFNA1	CSF2RB	PRKCQ	CACNA2D1	EPSTI1	IRF8
EFNA2	CSF3	PRKCZ	CADM1	ETF1	IRF9
EFNA3	CTLA4	PTGS2	CALD1	ETV7	IRS1
EFNA4	CXCL10	PTPRC	CAMSAP2	FCER1G	IRS2
EFNA5	CXCR4	RAC1	CAPN12	FCGR1A	ITGAX
EFNB1	DACT1	RHOA	CAPN8	FOXP3	ITK
EMX1	DDIT4	SPI1	CAV1	GAB1	JAK2
EPHA1	DDX58	STAT2	CCDC88A	GAB2	KIT
EPHA2	DDX60	STAT3	CCR5	GALK1	KLRC2
EPHA3	DEPDC7	STAT4	CD19	GBP1	KLRD1
EPHA6	DHX58	STAT6	CD2	GBP4	LCK
EPHA7	DTX3L	TLR4	CD247	GBP5	LCP2
EPHA8	DUSP5	TLR7	CD274	GBP6	MET
EPHB1	EDA	TYROBP	CD28	GBP7	MID1
EPHB2	EGR1	VAV1	CD34	GLIS3	NAMPT
EPHB6	EIF2AK2	YES1	CD3D	GLRX2	NCAM1
EPO	EPO	ZAP70	CD3E	GPR68	NGF
EPOR	EPOR		CD3G	GRAP2	PAG1
ERBB2	EPSTI1		CD4	GRB2	PAX5
ERBB3	ETV7		CD40	GTF2B	PDCD1
ERBB4	FAM13A		CD44	HERC5	PDCD1LG2
FAF1	FBXO6		CD69	HLA-A	PDE4B
FAR2	FCER1G		CD79A	HLA-B	PDGFRB
FCGR2A	FCGR1A		CD79B	HLA-C	PIK3CB
FCGR3A	FKBP11		CD80	HLA-DPA1	PIK3CD
FGF10	GAB2		CD84	HLA-DPB1	PRKCQ
FGF16	GBP1		CD86	HLA-DQA2	PRKCZ
FGF19	GBP4		CD8A	HLA-DQB1	PTK2
FGF2	GBP5		CD8B	HLA-DRA	PTK2B
FGF20	GBP6		CDC14A	HLA-DRB1	PTPN1
FGF22	GBP7		CDC16	HLA-DRB5	PTPN11
FGF3	GIN1		CDC42BPA	HLA-E	PTPN22
FGF6	GPR132		CDCA7	HLA-F	RAC1
FGF7	GPRASP2		CDH10	HLA-G	RHOA
FGF9	GPRC5B		CDH12	HMGB1	STAT4
FGFR3	GRAP2		CDK14	HSPA9	STAT6
FGFR4	GRB2		CEP192	ICAM1	TLR4
FGR	GREM2		CEP83	IFI27	TRIM10
FLT1	HERC5		CFAP70	IFI30	TRIM14
FLT3	HLA-A		CLDN16	IFI35	TRIM17
FOS	HLA-B		CLSTN2	IFI44	TRIM2
FOXO1	HLA-C		CNTN3	IFI44L	TRIM22
FOXP3	HLA-DPA1		CNTN4	IFITM1	TRIM25
FYN	HLA-DPB1		COBL	IFITM2	TRIM26
GAB1	HLA-DQA2		COL19A1	IFITM3	TRIM29
GAB2	HLA-DQB1		COL1A1	IFNA10	TRIM3
GATA3	HLA-DRA		COL21A1	IFNA14	TRIM31
GRAP2	HLA-DRB1		COL24A1	IFNA16	TRIM35
HCK	HLA-DRB5		COL4A1	IFNA17	TRIM38
HGF	HLA-E		COL4A3	IFNA2	TRIM45
HLA-DPB1	HLA-F		COLQ	IFNA21	TRIM46
HNF4G	HLA-G		CORIN	IFNA4	TRIM48
HTR2B	HMGB1		CPEB3	IFNA6	TRIM6
ICAM1	HRAS		CREB5	IFNA7	TRIM62
IGF1	ICAM1		CSF1R	IFNA8	TRIM68
IGF1R	ID3		CSF2	IFNAR1	TRIM8
IL10RA	IFI27		CSF2RA	IFNAR2	TYK2
IL10RB	IFI30		CSF2RB	IFNB1	TYROBP
IL12RB1	IFI35		CSF3	IFNGR1	VAV1
IL15	IFI44L		CSK	IFNGR2	YES1
IL17A	IFI6		CST7	IGF1R	ZAP70
IL18	IFIH1		CTLA4	IGLL5
IL1A	IFIT3		CTNNA1	IKBKB
IL1B	IFITM1		CTNNA2	IKBKG
IL21	IFITM2		CTNND1	IL12RB1
IL21R	IFITM3		CX3CR1	IL15
IL22	IFNA1		D2HGDH	IL17A
IL22RA1	IFNA10		DAGLB	IL18
IL23R	IFNA13		DAPP1	IL1B
IL2RA	IFNA14		DCP1B	IL1RL1
IL2RB	IFNA16		DDX4	IL2
IL2RG	IFNA17		DLG2	IL2RA
IL3	IFNA2		DNAAF3	IL2RB
IL33	IFNA4		DNAH7	IL2RG
IL3RA	IFNA6		DNAH9	IL3
IL4R	IFNA7		DNM3	IL3RA
IL5	IFNA8		DOCK1	IL4
IL5RA	IFNAR1		DOCK3	IL4R
IL6R	IFNAR2		DOK1	IL5
IL6ST	IFNB1		DOK6	IL5RA
IL7	IFNG		DPP8	IL6R
IL7R	IFNGR1		DUSP5	IL7R
IL9	IFNGR2		DZIP1	IL9
IL9R	IKBKB		EBF1	INPP5D
INPP5D	IKZF4		EED	IP6K2
INPPL1	IL10RA		EFNA1	IRF1
INS	IL10RB		EFNA5	IRF2
INSR	IL12B		EFNB1	IRF3
IQCD	IL12RB1		EGF	IRF4
IRS1	IL12RB2		EHF	IRF5
IRS2	IL15		EHHADH	IRF6
ITGAX	IL15RA		ELF2	IRF7
ITK	IL17A		ELMO1	IRF8
JAK1	IL1B		ELMO2	IRF9
JAK3	IL1R2		ENPP3	IRS1
KCNIP4	IL2		EPHA2	IRS2
KIF18A	IL23R		EPO	ISG20
KIF4B	IL2RA		EPOR	ITGAX
KIT	IL2RG		ERCC5	ITK
KITLG	IL3		ERICH5	JAK2
KLF10	IL3RA		ESYT2	KCNK6
LCK	IL4		EVC	KIT
LCP2	IL4R		EXOC4	KLRC2
LEP	IL5RA		EXT1	KLRD1
LGR6	IL6		EYS	KRAS
LRCH3	IL6ST		FAM110B	LAPTM4B
LY86	ING4		FAT3	LCK
MAN2A1	IP6K2		FAT4	LCP2
MAP2K1	IRF1		FBP1	MAPK3
MAP2K2	IRF2		FCER1A	MAPK8
MAPK10	IRF3		FCER1G	MAPK9
MAPK11	IRF4		FCGR1A	MAPKAPK3
MAPK14	IRF5		FCGR2A	MB21D2
MAPK3	IRF6		FCGR2B	MET
MAPK9	IRF7		FCGR3A	MID1
MAST3	IRF8		FCRL3	MISP3
MET	IRF9		FCRL6	MMP9
METTL14	IRS1		FGF1	MTHFD1L
MLLT10	IRS2		FGF19	MTHFD2
MMP1	ISG20		FGR	MUC1
MMP2	ITGAM		FLT1	MX2
MMP3	ITK		FLT3	MYB
MMP9	JAK1		FLT4	NAMPT
MYL6	JAK2		FOXK1	NCAM1
NCK2	JAK3		FOXN3	NFKB1
NCOA2	KLRD1		FOXO3	NFKBIZ
NFKB1	KRAS		FOXP1	NGF
NGEF	LCK		FOXP3	OAS1
NGF	LCP2		FPR1	OAS2
NOS3	LGALS3BP		FRMD5	OAS3
NSMCE1	LYN		FSTL4	OASL
NTRK2	MAMLD1		FUT8	OPLAH
OSM	MAP2K2		FYN	OSM
PAK1	MAP3K1		GAB1	PAG1
PDGFA	MAPK1		GAB2	PARP9
PDGFB	MAPK8		GFOD1	PAX5
PDGFRA	MB21D2		GIPC2	PDCD1
PDGFRB	METTL1		GPATCH11	PDCD1LG2
PECAM1	MID1		GPATCH2	PDCL3
PHLDB2	MMP9		GPC6	PDE4B
PIK3CB	MUC1		GPX6	PDGFRB
PIK3CG	MX1		GRAP2	PIK3CB
PIK3R3	MX2		GRB2	PIK3CD
PIK3R6	MYB		GTDC1	PIK3R3
POC5	MYO1G		HAPLN1	PKN3
PRKAG2	MYOM1		HCK	PLXNA4
PRKCD	NAT10		HDAC9	PML
PRKCE	NCAM1		HDLBP	PPBP
PRKCQ	NCR3		HECW2	PRKCQ
PRKCZ	NEFH		HERC1	PRKCZ
PRLR	NEK9		HFE	PSME2
PTGS2	NFKB1		HIVEP3	PTGDS
PTK2B	NFKBIZ		HLA-A	PTK2
PTPN1	NGF		HLA-B	PTK2B
PTPN2	NRAS		HLA-C	PTPN1
PTPN6	OAS1		HLA-DPA1	PTPN11
PTPRC	OAS2		HLA-DPB1	PTPN22
PTPRJ	OAS3		HLA-DRA	PTPN6
RAC1	OASL		HLA-E	PYCR1
RAPGEF1	OSM		HLA-F	RAC1
RAPGEF2	PAG1		HMCN1	RELA
RASA1	PAPLN		HMG20A	RHOA
RCAN1	PARP9		HPCAL1	RIMBP3B
RFFL	PDCD1		HSH2D	RINL
RHOA	PDCD1LG2		ICAM1	RNASEL
RSRC1	PDE4B		IFI30	RSAD2
S1PR1	PDGFRB		IGF1R	SCUBE3
SATB1	PFAS		IGF2	SEM1
SCN2A	PIM1		IGLL5	SH2D3C
SELL	PLCG1		IL13	SLC25A25
SHC2	PML		IL15	SLIT1
SMC4	PRDM1		IL17A	SOCS1
SPI1	PRKCQ		IL18RAP	SOCS2
SPOCK3	PRKCZ		IL21	SOCS3
SRC	PSMB9		IL25	SOS1
STAT2	PSME2		IL2RA	SP100
STAT3	PTGER2		IL2RB	STAT1
STAT4	PTGS2		IL3	STAT4
STAT5B	PTPN11		IL3RA	STAT6
STAT6	PTPN22		IL4R	SYK
STXBP4	PTPRC		IL5	SYNJ2BP-COX16
SYCP2L	RAC1		IL5RA	TAMALIN
SZRD1	RBM4B		IL6R	TCHP
TAOK3	REG4		IL7	THBS1
TIAM1	RELA		IL9	TLR2
TLR2	RGS16		INPP5D	TLR3
TLR4	RHOA		INPPL1	TLR4
TLR7	RIMBP3		INSR	TMEM200A
TNF	RLN1		IQGAP2	TNF
TNFSF11	RLN2		IRF1	TP53
TNIK	RNASE6		IRF4	TRAT1
TOMM5	RNASEL		IRF8	TRIM10
TSLP	RNF19B		IRF9	TRIM14
TYROBP	RRAGB		IRS1	TRIM17
VAV1	RSAD2		IRS2	TRIM2
VAV2	SAMD4A		ITGA1	TRIM22
VAV3	SAMD9L		ITGA10	TRIM25
VCAM1	SAMHD1		ITGA11	TRIM26
VEGFC	SH2D4A		ITGA2	TRIM29
VSTM4	SHC1		ITGA4	TRIM3
YES1	SLAMF8		ITGA8	TRIM31
ZAP70	SLC35B3		ITGA9	TRIM35
	SMIM12		ITGAD	TRIM38
	SMTN		ITGAE	TRIM45
	SOCS1		ITGAL	TRIM46
	SOCS2		ITGAX	TRIM48
	SOCS3		ITGB3	TRIM5
	SP100		ITGB4	TRIM6
	SPI1		ITGB5	TRIM62
	STAT1		ITGB7	TRIM68
	STAT2		ITGB8	TRIM8
	STAT3		ITK	TRPV1
	STAT4		ITPR1	TYK2
	STAT6		ITPR2	TYROBP
	STRADB		JAK1	USP18
	SUV39H1		JAK2	USP35
	TAP1		KCNA3	VAV1
	TAP2		KCNIP4	VEGFA
	TBK1		KCNMA1	XAF1
	TLR3		KCNN3	YES1
	TLR4		KDR	ZAP70
	TLR7		KIAA0930	ZKSCAN3
	TNFRSF9		KIAA2026	ZNF28
	TNFSF8		KIF1A	ZNF74
	TP53		KIF1B
	TRAFD1		KIT
	TRIM10		KITLG
	TRIM14		KLHDC10
	TRIM17		KLHL1
	TRIM2		KLRC2
	TRIM22		KLRD1
	TRIM25		KLRG1
	TRIM26		KLRK1
	TRIM29		KREMEN2
	TRIM3		KRT40
	TRIM31		LCK
	TRIM35		LCP2
	TRIM38		LDB2
	TRIM45		LEP
	TRIM46		LEPR
	TRIM48		LGR5
	TRIM5		LPCAT1
	TRIM6		LPP
	TRIM62		LRRTM2
	TRIM68		LUZP2
	TRIM8		LYAR
	TRO		LYN
	TTC30B		LZTS1
	TUBD1		MACC1
	TYROBP		MACF1
	UBB		MAML2
	UBE2E1		MAP2K5
	UBE2L6		MBNL1
	UPP1		MBP
	USP18		ME3
	VAV1		MECOM
	WNT10B		MED11
	XAF1		MED15
	YES1		MEF2C
	ZAP70		MET
	ZBP1		METAP1
	ZBTB16		MFAP5
	ZFP37		MGAM
	ZKSCAN7		MID1
	ZNF248		MIPEP
	ZNF28		MKLN1
	ZNF512		MLLT10
	ZSCAN32		MORN1
			MOXD1
			MS4A2
			MYBL1
			MYH6
			MYO18B
			MYO3B
			MYOF
			MYT1L
			NAMPT
			NAT2
			NAV1
			NCAM1
			NCK2
			NCKAP1
			NCKAP1L
			NDRG1
			NDST4
			NFAM1
			NFATC1
			NFIB
			NGF
			NME8
			NMUR1
			NRG1
			NTRK1
			NTRK2
			NUBP1
			NXPH4
			OPCML
			OR1C1
			OR2G3
			OR2L3
			OR51V1
			OR52E2
			OR5L1
			OR6C4
			OR6N2
			OSBPL6
			PACRG
			PAG1
			PAK2
			PAPPA2
			PARD3
			PARD3B
			PAX5
			PBX1
			PCDH15
			PDCD1
			PDCD1LG2
			PDE4B
			PDGFRA
			PDGFRB
			PEBP4
			PECAM1
			PEX14
			PEX5L
			PHIP
			PICALM
			PIK3AP1
			PIK3CB
			PIK3CD
			PIK3CG
			PIK3R6
			PLA2G4E
			PLAG1
			PLCG2
			PLEK
			PLEKHA7
			PLXNC1
			PMS1
			POSTN
			PPARG
			PPP1R9A
			PPP2R2B
			PPP2R2C
			PRKACB
			PRKCQ
			PRKCZ
			PRKG2
			PRR5L
			PRUNE2
			PTCD2
			PTK2
			PTK2B
			PTP4A3
			PTPN1
			PTPN11
			PTPN12
			PTPN14
			PTPN2
			PTPN22
			PTPRN2
			PTPRZ1
			PYROXD1
			RAB3GAP2
			RAC1
			RAD50
			RAD51B
			RALGAPA2
			RALGPS1
			RAPGEF1
			RAPGEF6
			RARB
			RASA1
			RASGRP4
			RBMS2
			RBMXL1
			RBP1
			RBPMS
			REV3L
			RGS22
			RGS6
			RHOA
			RIMS2
			RIOK3
			RMDN2
			RNF169
			RNF19B
			RORA
			RPA1
			RPL39L
			RRM2
			RSPH4A
			SAMD8
			SAMSN1
			SATB1
			SCAMP1
			SCGN
			SCIN
			SCN5A
			SCRN1
			SDC1
			SDC3
			SELL
			SEMA3D
			SEPHS1
			SERINC5
			SETBP1
			SGCD
			SGIP1
			SH3GL2
			SH3GL3
			SHC2
			SLAMF7
			SLC13A1
			SLC15A4
			SLC22A23
			SLC2A1
			SLC30A6
			SLC6A16
			SLC7A11
			SLC8A1
			SLIT3
			SMAD1
			SMYD1
			SNTG2
			SNW1
			SNX31
			SOAT1
			SORBS1
			SOX5
			SPI1
			SPOCK1
			SPTLC2
			SRPK2
			ST3GAL5
			STAM2
			STAT2
			STAT3
			STAT4
			STAT5A
			STAT5B
			STAT6
			STIL
			STK38
			STON2
			STX8
			SUGCT
			SVIL
			SVOP
			SYCP2L
			SYT1
			TBC1D22B
			TBC1D31
			TCF4
			TEC
			TECTA
			TFDP2
			TGM3
			THSD7A
			TKTL2
			TLN1
			TLR4
			TMEFF2
			TMEM108
			TMEM131
			TMPRSS15
			TMTC2
			TNFSF8
			TNR
			TNXB
			TOX
			TPD52L1
			TRAPPC10
			TRIM10
			TRIM14
			TRIM17
			TRIM2
			TRIM22
			TRIM25
			TRIM26
			TRIM29
			TRIM3
			TRIM31
			TRIM35
			TRIM38
			TRIM45
			TRIM46
			TRIM48
			TRIM6
			TRIM62
			TRIM68
			TRIM8
			TRNT1
			TRPM3
			TRPS1
			TSHR
			TTC38
			TYK2
			TYROBP
			TYW3
			UBB
			UBE2E2
			UNC5C
			USP28
			VAMP3
			VAV1
			VAV2
			VAV3
			VCAM1
			VCL
			VMP1
			VNN2
			VPS13C
			VPS13D
			VPS45
			WASF1
			WASF2
			WASF3
			WDR89
			WEE1
			WIPF1
			WWOX
			XRCC5
			XRCC6
			YES1
			ZAP70
			ZBTB20
			ZBTB38
			ZCCHC7
			ZEB2
			ZFAND3
			ZFP64
			ZFPM2
			ZZEF1
