# Supplementary material for: Prominent epigenetic and transcriptomic changes in CD4+ and CD8+ T cells during and after pregnancy in women with multiple sclerosis and controls
Source: J Neuroinflammation. 2023 Apr 27;20:98. doi: 10.1186/s12974-023-02781-2 (PMC10134602; doi:10.1186/s12974-023-02781-2)
Supplement: Supplementary file 8 — Additional file 8: Table S7. KEGG pathway enrichment analysis of seed and module genes. [file 12974_2023_2781_MOESM8_ESM.xlsx]

## Sheet: Description
Table S7. KEGG pathway enrichment analysis of seed and module genes.

## Sheet: Rebound methylation
Cluster	lab	ID	Description	GeneRatio	BgRatio	pvalue	p.adjust	qvalue	geneID	Count
CD4+	CD4+	hsa04659	Th17 cell differentiation	5/28	103/7334	3.76773e-05	0.00433289	0.00356943	IL17A/IL6ST/STAT3/JAK1/HLA-DPB1	5
CD4+	CD4+	hsa04630	JAK-STAT signaling pathway	5/28	144/7334	0.000185858	0.0106868	0.0088038	PRLR/IL6ST/STAT3/IL7R/JAK1	5
CD8+	CD8+	hsa04151	PI3K-Akt signaling pathway	21/188	335/7334	0.000124019	0.0252682	0.0216688	COL4A1/ANGPT2/FLT3/ITGB3/NTRK2/EFNA5/PPP2R2B/PTK2/ITGB5/AKT3/ITGA4/TNR/CREB5/PIK3AP1/FOXO3/PPP2R2C/FGF1/TNXB/FLT1/JAK1/COL4A3	21
CD8+	CD8+	hsa04022	cGMP-PKG signaling pathway	13/188	158/7334	0.000195121	0.0252682	0.0216688	ADRA1B/ITPR2/KCNMA1/PRKG2/MEF2C/MYH6/AKT3/CREB5/KCNU1/NFATC1/SLC8A1/AGTR1/ITPR1	13
CD8+	CD8+	hsa04670	Leukocyte transendothelial migration	10/188	106/7334	0.000363633	0.0253696	0.0217557	CLDN9/CTNNA2/VAV3/CLDN16/PTK2/TXK/ITGA4/PLCG2/VCL/ACTN4	10
CD8+	CD8+	hsa04510	Focal adhesion	14/188	192/7334	0.000391808	0.0253696	0.0217557	COL4A1/ITGB3/VAV3/PTK2/ITGB5/AKT3/ITGA4/TNR/RAPGEF1/VCL/TNXB/FLT1/ACTN4/COL4A3	14
CD8+	CD8+	hsa05321	Inflammatory bowel disease	7/188	61/7334	0.000880439	0.0456067	0.03911	STAT3/RORA/IL21/STAT4/HLA-DPA1/NFATC1/IL18RAP	7

## Sheet: Rebound RNA-seq
Cluster	lab	ID	Description	GeneRatio	BgRatio	pvalue	p.adjust	qvalue	geneID	Count
CD4+	CD4+	hsa04917	Prolactin signaling pathway	7/80	53/5259	1.26905e-05	0.00121434	0.00102566	STAT1/IRF1/STAT3/NFKB1/SOCS1/SOCS2/SOCS3	7
CD4+	CD4+	hsa04630	JAK-STAT signaling pathway	9/80	98/5259	1.4543e-05	0.00121434	0.00102566	STAT1/IL15RA/STAT3/OSM/BCL2L1/SOCS1/SOCS2/PIM1/SOCS3	9
CD4+	CD4+	hsa04060	Cytokine-cytokine receptor interaction	10/80	140/5259	4.34743e-05	0.00242007	0.00204406	IL15RA/EDA/CCR7/TNFRSF10D/OSM/ACVR1/IL1R2/TNFSF8/TNFRSF9/CXCR4	10
CD4+	CD4+	hsa05202	Transcriptional misregulation in cancer	9/80	119/5259	6.90594e-05	0.00288323	0.00243525	NFKB1/AFF1/ETV7/BCL2A1/BCL2L1/IL1R2/ZBTB16/NFKBIZ/FCGR1A	9
CD4+	CD4+	hsa05221	Acute myeloid leukemia	6/80	60/5259	0.000266929	0.00891544	0.00753022	STAT3/NFKB1/BCL2A1/ZBTB16/PIM1/FCGR1A	6
CD4+	CD4+	hsa04621	NOD-like receptor signaling pathway	8/80	139/5259	0.00113427	0.0315706	0.0266653	STAT1/GBP1/GBP2/GBP4/GBP5/NFKB1/BCL2L1/CASP4	8
CD8+	CD8+	hsa04621	NOD-like receptor signaling pathway	9/50	139/5259	4.84483e-06	0.000825253	0.000705225	STAT1/NFKB1/GBP1/GBP4/BCL2/NAMPT/GBP5/GBP2/AIM2	9
CD8+	CD8+	hsa04917	Prolactin signaling pathway	6/50	53/5259	8.87369e-06	0.000825253	0.000705225	STAT1/NFKB1/SOCS2/SOCS1/PIK3R2/SOCS3	6
CD8+	CD8+	hsa04630	JAK-STAT signaling pathway	7/50	98/5259	3.26238e-05	0.00202267	0.00172849	STAT1/SOCS2/BCL2/OSM/SOCS1/PIK3R2/SOCS3	7
CD8+	CD8+	hsa04930	Type II diabetes mellitus	4/50	29/5259	0.000144178	0.00542424	0.00463532	SOCS2/SOCS1/PIK3R2/SOCS3	4
CD8+	CD8+	hsa04151	PI3K-Akt signaling pathway	9/50	213/5259	0.000145813	0.00542424	0.00463532	CDK6/NFKB1/MYB/BCL2/EFNA3/PKN3/THBS1/OSM/PIK3R2	9
CD8+	CD8+	hsa05206	MicroRNAs in cancer	7/50	130/5259	0.0001977	0.00612871	0.00523733	CDK6/NFKB1/BCL2/EFNA3/THBS1/SOCS1/PIK3R2	7
CD8+	CD8+	hsa04935	Growth hormone synthesis, secretion and action	5/50	84/5259	0.00111147	0.0295332	0.0252378	STAT1/SOCS2/SOCS1/PIK3R2/SOCS3	5

## Sheet: Rebound module methylation
Cluster	lab	ID	Description	GeneRatio	BgRatio	pvalue	p.adjust	qvalue	geneID	Count
CD4+	CD4+	hsa04151	PI3K-Akt signaling pathway	70/221	353/7889	6.0561e-42	1.28995e-39	4.39864e-40	IL7/JAK3/IL3/IL2RG/OSM/IL2RA/IL2RB/MAPK3/HGF/PIK3CB/IL4R/IL6R/PIK3R3/MAP2K2/KIT/EPO/MAP2K1/ERBB2/TLR4/IGF1/IRS1/PDGFB/IL3RA/FGF2/TLR2/MET/CD19/NGF/BDNF/CSF3/INS/PDGFRB/RAC1/ERBB3/ERBB4/EPOR/EPHA2/PDGFRA/IGF1R/KITLG/PIK3CG/NFKB1/EFNA1/INSR/FLT1/FLT3/FGF7/FGFR3/PDGFA/CSF1R/FGF19/FGF9/FGF10/FGF3/FGF16/FGF22/FGFR4/EFNA5/EFNA4/EFNA2/PIK3R6/VEGFC/NOS3/FGF6/NTRK2/EFNA3/FGF20/PRLR/JAK1/IL7R	70
CD4+	CD4+	hsa04630	JAK-STAT signaling pathway	49/221	162/7889	2.33359e-38	2.48527e-36	8.47461e-37	IL7/JAK3/STAT5B/IL9/IL3/IL2RG/IL15/IL5/OSM/IL5RA/IL9R/IL2RA/IL2RB/IL21/IL23R/IL12RB1/IL22/IL10RB/CRLF2/STAT4/PIK3CB/IL10RA/IL4R/TSLP/CSF2/IL21R/STAT6/IL22RA1/CSF2RA/IL6R/PIK3R3/CSF2RB/STAT2/EPO/LEP/PDGFB/IL3RA/CSF3/PDGFRB/PTPN6/PTPN2/EPOR/PDGFRA/PDGFA/PRLR/JAK1/STAT3/IL7R/IL6ST	49
CD4+	CD4+	hsa04015	Rap1 signaling pathway	53/221	210/7889	4.9566e-37	3.51919e-35	1.20002e-35	MAPK3/HGF/PIK3CB/PIK3R3/MAP2K2/KIT/SRC/PRKCZ/MAP2K1/MAPK11/IGF1/PDGFB/FGF2/RHOA/MET/CRK/NGF/VAV1/INS/PDGFRB/MAPK14/RAC1/RAPGEF1/LCP2/EPHA2/PDGFRA/IGF1R/KITLG/VAV2/EFNA1/INSR/FLT1/FGF7/FGFR3/PDGFA/CSF1R/FGF19/FGF9/FGF10/FGF3/FGF16/FGF22/FGFR4/TIAM1/EFNA5/EFNA4/EFNA2/VAV3/VEGFC/FGF6/EFNA3/FGF20/RAPGEF2	53
CD4+	CD4+	hsa04014	Ras signaling pathway	54/221	233/7889	1.19988e-35	6.38938e-34	2.17874e-34	MAPK3/HGF/PIK3CB/GAB2/PIK3R3/MAP2K2/KIT/GAB1/MAP2K1/IGF1/PDGFB/FGF2/RHOA/MET/MAPK9/NGF/ZAP70/BDNF/INS/PDGFRB/RAC1/EPHA2/PDGFRA/IGF1R/KITLG/PAK1/NFKB1/SHC2/RASA1/EFNA1/INSR/FLT1/FLT3/FGF7/FGFR3/PDGFA/CSF1R/FGF19/FGF9/FGF10/FGF3/FGF16/FGF22/FGFR4/TIAM1/EFNA5/EFNA4/EFNA2/VEGFC/MAPK10/FGF6/NTRK2/EFNA3/FGF20	54
CD4+	CD4+	hsa04010	MAPK signaling pathway	58/221	293/7889	2.5331e-34	1.0791e-32	3.67967e-33	MAPK3/HGF/MAP2K2/KIT/TNF/IL1B/MAP2K1/MAPK11/ERBB2/IGF1/PDGFB/FOS/FGF2/MET/MAPK9/CRK/NGF/BDNF/INS/PDGFRB/MAPK14/RAC1/ERBB3/ERBB4/EPHA2/PDGFRA/IGF1R/KITLG/PAK1/IL1A/NFKB1/RASA1/EFNA1/INSR/FLT1/FLT3/FGF7/FGFR3/PDGFA/CSF1R/FGF19/FGF9/FGF10/FGF3/FGF16/FGF22/FGFR4/EFNA5/EFNA4/EFNA2/VEGFC/MAPK10/FGF6/NTRK2/EFNA3/FGF20/RAPGEF2/TAOK3	58
CD4+	CD4+	hsa04660	T cell receptor signaling pathway	38/221	102/7889	1.23609e-33	4.38811e-32	1.49632e-32	IL5/MAPK3/PIK3CB/CSF2/LCK/PIK3R3/MAP2K2/TNF/CD28/MAP2K1/CTLA4/MAPK11/CD40LG/FOS/RHOA/MAPK9/ZAP70/VAV1/PTPRC/FYN/MAPK14/PTPN6/CD3E/CD3G/ITK/CD247/LCP2/GRAP2/PAK1/NCK2/CD4/CD8B/NFKB1/VAV2/PRKCQ/CD8A/VAV3/MAPK10	38
CD4+	CD4+	hsa04060	Cytokine-cytokine receptor interaction	55/221	292/7889	2.69467e-31	8.1995e-30	2.79597e-30	IL7/IL9/IL3/IL2RG/IL15/IL5/OSM/IL5RA/IL9R/IL2RA/IL2RB/IL21/IL23R/IL12RB1/IL22/IL10RB/CCL11/CRLF2/CXCL8/IL10RA/IL4R/IL18/CCL2/TSLP/CSF2/IL21R/IL22RA1/IL33/CSF2RA/IL6R/CSF2RB/EPO/TNF/IL1B/LEP/CD40LG/CD40/CCL4L2/CCL4/CXCL10/CCL5/CCR7/IL3RA/NGF/CSF3/EPOR/CD4/CCL3/IL1A/TNFSF11/CSF1R/PRLR/IL17A/IL7R/IL6ST	55
CD4+	CD4+	hsa04659	Th17 cell differentiation	35/221	106/7889	7.07748e-29	1.88438e-27	6.4256e-28	JAK3/STAT5B/IL2RG/IL2RA/IL2RB/IL21/IL23R/IL12RB1/IL22/MAPK3/IL4R/IL21R/STAT6/GATA3/LCK/IL6R/IL1B/MAPK11/FOS/MAPK9/ZAP70/MAPK14/FOXP3/CD3E/CD3G/CD247/CD4/NFKB1/PRKCQ/MAPK10/JAK1/HLA-DPB1/IL17A/STAT3/IL6ST	35
CD4+	CD4+	hsa04640	Hematopoietic cell lineage	32/221	95/7889	9.2775e-27	2.19567e-25	7.4871e-26	IL7/IL3/IL5/IL5RA/IL9R/IL2RA/IL4R/CSF2/CSF2RA/IL6R/KIT/EPO/TNF/IL1B/CD44/IL3RA/CD19/CSF3/CD3E/CD3G/EPOR/KITLG/CD4/CD8B/IL1A/FLT3/CSF1R/CD8A/CD34/CD2/HLA-DPB1/IL7R	32
CD4+	CD4+	hsa05135	Yersinia infection	32/221	134/7889	1.45891e-21	3.10748e-20	1.05963e-20	MAPK3/PIK3CB/CXCL8/IL18/CCL2/LCK/PIK3R3/MAP2K2/TNF/SRC/IL1B/MAP2K1/MAPK11/TLR4/FOS/RHOA/MAPK9/CRK/ZAP70/VAV1/MAPK14/RAC1/LCP2/PTK2B/CD4/CD8B/NFKB1/VAV2/FCGR2A/CD8A/VAV3/MAPK10	32
CD4+	CD4+	hsa04658	Th1 and Th2 cell differentiation	27/221	90/7889	3.59893e-21	6.96883e-20	2.37633e-20	JAK3/STAT5B/IL2RG/IL5/IL2RA/IL2RB/IL12RB1/MAPK3/STAT4/IL4R/STAT6/GATA3/LCK/MAPK11/FOS/MAPK9/ZAP70/MAPK14/CD3E/CD3G/CD247/CD4/NFKB1/PRKCQ/MAPK10/JAK1/HLA-DPB1	27
CD4+	CD4+	hsa04062	Chemokine signaling pathway	36/221	189/7889	1.29016e-20	2.29003e-19	7.80886e-20	JAK3/STAT5B/CCL11/MAPK3/PIK3CB/CXCL8/CCL2/PIK3R3/HCK/STAT2/SRC/PRKCZ/MAP2K1/CCL4L2/CCL4/CXCL10/CCL5/CCR7/RHOA/CRK/VAV1/RAC1/ITK/PTK2B/PAK1/CCL3/PIK3CG/NFKB1/VAV2/SHC2/PRKCD/TIAM1/VAV3/PIK3R6/STAT3/FGR	36
CD4+	CD4+	hsa04933	AGE-RAGE signaling pathway in diabetic complications	27/221	100/7889	7.86916e-20	1.28933e-18	4.39654e-19	STAT5B/MAPK3/PIK3CB/CXCL8/CCL2/PIK3R3/TNF/PRKCZ/IL1B/MAPK11/VCAM1/MMP2/AGT/MAPK9/MAPK14/ICAM1/RAC1/IL1A/NFKB1/PRKCD/VEGFC/MAPK10/NOS3/FOXO1/EDN1/PRKCE/STAT3	27
CD4+	CD4+	hsa05321	Inflammatory bowel disease	22/221	63/7889	4.68503e-19	7.12793e-18	2.43058e-18	IL2RG/IL5/IL21/IL23R/IL12RB1/IL22/STAT4/IL4R/IL18/IL21R/STAT6/GATA3/TNF/IL1B/TLR4/TLR2/FOXP3/IL1A/NFKB1/HLA-DPB1/IL17A/STAT3	22
CD4+	CD4+	hsa05218	Melanoma	23/221	72/7889	7.21559e-19	1.02461e-17	3.49387e-18	MAPK3/HGF/PIK3CB/PIK3R3/MAP2K2/MAP2K1/IGF1/PDGFB/FGF2/MET/PDGFRB/PDGFRA/IGF1R/FGF7/PDGFA/FGF19/FGF9/FGF10/FGF3/FGF16/FGF22/FGF6/FGF20	23
CD4+	CD4+	hsa04664	Fc epsilon RI signaling pathway	22/221	67/7889	2.18454e-18	2.90816e-17	9.91664e-18	IL3/IL5/INPP5D/MAPK3/PIK3CB/CSF2/GAB2/PIK3R3/MAP2K2/TNF/MAP2K1/MAPK11/MAPK9/VAV1/FYN/MAPK14/RAC1/LCP2/VAV2/BTK/VAV3/MAPK10	22
CD4+	CD4+	hsa04380	Osteoclast differentiation	28/221	125/7889	3.6627e-18	4.58914e-17	1.56487e-17	MAPK3/PIK3CB/GAB2/LCK/PIK3R3/STAT2/TNF/IL1B/MAP2K1/MAPK11/FOS/MAPK9/FYN/MAPK14/RAC1/LCP2/BLNK/IL1A/TNFSF11/NFKB1/BTK/FCGR2A/CSF1R/TYROBP/FCGR3A/SPI1/MAPK10/JAK1	28
CD4+	CD4+	hsa01521	EGFR tyrosine kinase inhibitor resistance	23/221	79/7889	7.59654e-18	8.98924e-17	3.06527e-17	MAPK3/HGF/PIK3CB/IL6R/PIK3R3/MAP2K2/GAB1/SRC/MAP2K1/ERBB2/IGF1/PDGFB/FGF2/MET/PDGFRB/ERBB3/PDGFRA/IGF1R/SHC2/FGFR3/PDGFA/JAK1/STAT3	23
CD4+	CD4+	hsa05205	Proteoglycans in cancer	34/221	204/7889	1.34137e-17	1.50375e-16	5.12768e-17	MAPK3/HGF/PIK3CB/PIK3R3/MAP2K2/GAB1/TNF/SRC/CD44/MAP2K1/MMP9/MAPK11/MMP2/ERBB2/TLR4/IGF1/FGF2/RHOA/TLR2/MET/VAV1/CBL/MAPK14/PTPN6/RAC1/ERBB3/ERBB4/IGF1R/PAK1/VAV2/TIAM1/VAV3/ANK3/STAT3	34
CD4+	CD4+	hsa04620	Toll-like receptor signaling pathway	25/221	101/7889	1.96438e-17	2.09206e-16	7.13379e-17	MAPK3/PIK3CB/CXCL8/PIK3R3/MAP2K2/TNF/IL1B/MAP2K1/MAPK11/CD40/TLR4/CCL4L2/CCL4/FOS/CXCL10/CCL5/TLR2/CD80/MAPK9/MAPK14/RAC1/CCL3/NFKB1/TLR7/MAPK10	25
CD4+	CD4+	hsa05323	Rheumatoid arthritis	23/221	88/7889	1.08876e-16	1.10432e-15	3.76565e-16	IL15/CXCL8/IL18/CCL2/CSF2/TNF/CD28/IL1B/CTLA4/TLR4/FOS/CCL5/TLR2/CD80/ICAM1/CCL3/IL1A/TNFSF11/MMP1/MMP3/FLT1/HLA-DPB1/IL17A	23
CD4+	CD4+	hsa05235	PD-L1 expression and PD-1 checkpoint pathway in cancer	23/221	89/7889	1.43259e-16	1.38701e-15	4.7296e-16	MAPK3/PIK3CB/LCK/PIK3R3/MAP2K2/CD28/MAP2K1/MAPK11/TLR4/FOS/TLR2/ZAP70/MAPK14/PTPN6/CD3E/CD3G/CD274/CD247/CD4/NFKB1/PRKCQ/JAK1/STAT3	23
CD4+	CD4+	hsa05417	Lipid and atherosclerosis	33/221	213/7889	4.05106e-16	3.75163e-15	1.27928e-15	MAPK3/PIK3CB/CXCL8/IL18/CCL2/PIK3R3/TNF/SRC/IL1B/MMP9/MAPK11/VCAM1/CD40LG/CD40/TLR4/FOS/CCL5/RHOA/TLR2/MAPK9/VAV1/MAPK14/ICAM1/RAC1/CCL3/MMP1/NFKB1/VAV2/MMP3/VAV3/MAPK10/NOS3/STAT3	33
CD4+	CD4+	hsa04668	TNF signaling pathway	24/221	112/7889	3.09275e-15	2.74482e-14	9.35965e-15	IL15/MAPK3/PIK3CB/CCL2/CSF2/PIK3R3/TNF/IL1B/MAP2K1/MMP9/MAPK11/VCAM1/PTGS2/FOS/CXCL10/CCL5/MAPK9/MAPK14/ICAM1/NFKB1/MMP3/VEGFC/MAPK10/EDN1	24
CD4+	CD4+	hsa04810	Regulation of actin cytoskeleton	32/221	214/7889	3.38025e-15	2.87998e-14	9.82052e-15	MAPK3/PIK3CB/PIK3R3/MAP2K2/SRC/MAP2K1/PDGFB/FGF2/RHOA/CRK/VAV1/INS/PDGFRB/RAC1/PDGFRA/PAK1/VAV2/ITGAX/FGF7/FGFR3/PDGFA/FGF19/FGF9/FGF10/FGF3/FGF16/FGF22/FGFR4/TIAM1/VAV3/FGF6/FGF20	32
CD4+	CD4+	hsa05340	Primary immunodeficiency	15/221	36/7889	1.05804e-14	8.6678e-14	2.95566e-14	JAK3/IL2RG/LCK/CD40LG/CD40/CD19/ZAP70/PTPRC/CD3E/CD4/BLNK/CD8B/BTK/CD8A/IL7R	15
CD4+	CD4+	hsa05418	Fluid shear stress and atherosclerosis	25/221	138/7889	4.93059e-14	3.88969e-13	1.32636e-13	PIK3CB/CCL2/PIK3R3/TNF/SRC/PRKCZ/IL1B/MMP9/MAPK11/VCAM1/MMP2/PDGFB/FOS/RHOA/MAPK9/MAPK14/ICAM1/RAC1/IL1A/PECAM1/NFKB1/PDGFA/MAPK10/NOS3/EDN1	25
CD4+	CD4+	hsa04657	IL-17 signaling pathway	21/221	93/7889	6.00154e-14	4.56546e-13	1.55679e-13	IL5/CCL11/MAPK3/CXCL8/CCL2/CSF2/TNF/IL1B/MMP9/MAPK11/PTGS2/FOS/CXCL10/MAPK9/CSF3/MAPK14/MMP1/NFKB1/MMP3/MAPK10/IL17A	21
CD4+	CD4+	hsa04360	Axon guidance	28/221	181/7889	8.71436e-14	6.40055e-13	2.18254e-13	MAPK3/PIK3CB/PIK3R3/SRC/PRKCZ/RHOA/MET/FYN/RAC1/EPHA2/PAK1/NCK2/EFNB1/RASA1/EFNA1/EPHB1/EPHB2/EFNA5/EPHA3/EPHA1/EPHA7/EPHA6/EFNA4/NGEF/EFNA2/EPHB6/EPHA8/EFNA3	28
CD4+	CD4+	hsa04650	Natural killer cell mediated cytotoxicity	23/221	123/7889	2.66632e-13	1.89308e-12	6.45529e-13	MAPK3/PIK3CB/CSF2/LCK/PIK3R3/MAP2K2/TNF/MAP2K1/ZAP70/VAV1/FYN/ICAM1/PTPN6/RAC1/CD247/LCP2/PTK2B/PAK1/VAV2/SHC2/TYROBP/FCGR3A/VAV3	23
CD4+	CD4+	hsa04917	Prolactin signaling pathway	18/221	70/7889	3.61615e-13	2.48465e-12	8.47248e-13	STAT5B/MAPK3/PIK3CB/PIK3R3/MAP2K2/SRC/MAP2K1/MAPK11/FOS/MAPK9/INS/MAPK14/TNFSF11/NFKB1/SHC2/MAPK10/PRLR/STAT3	18
CD4+	CD4+	hsa04510	Focal adhesion	28/221	200/7889	1.11861e-12	7.44574e-12	2.53895e-12	MAPK3/HGF/PIK3CB/PIK3R3/SRC/MAP2K1/ERBB2/IGF1/PDGFB/RHOA/MET/MAPK9/CRK/VAV1/FYN/PDGFRB/RAC1/RAPGEF1/PDGFRA/IGF1R/PAK1/VAV2/SHC2/FLT1/PDGFA/VAV3/VEGFC/MAPK10	28
CD4+	CD4+	hsa04061	Viral protein interaction with cytokine and cytokine receptor	20/221	97/7889	1.52267e-12	9.82813e-12	3.35133e-12	IL2RG/IL2RA/IL2RB/IL10RB/CCL11/CXCL8/IL10RA/IL18/CCL2/IL22RA1/IL6R/TNF/CCL4L2/CCL4/CXCL10/CCL5/CCR7/CCL3/CSF1R/IL6ST	20
CD4+	CD4+	hsa05161	Hepatitis B	25/221	162/7889	2.16641e-12	1.35719e-11	4.62794e-12	JAK3/STAT5B/MAPK3/STAT4/PIK3CB/CXCL8/STAT6/PIK3R3/MAP2K2/STAT2/TNF/SRC/MAP2K1/MMP9/MAPK11/TLR4/FOS/TLR2/MAPK9/MAPK14/PTK2B/NFKB1/MAPK10/JAK1/STAT3	25
CD4+	CD4+	hsa05142	Chagas disease	20/221	100/7889	2.78239e-12	1.69328e-11	5.77399e-12	MAPK3/PIK3CB/CXCL8/CCL2/PIK3R3/TNF/IL1B/MAPK11/TLR4/FOS/CCL5/TLR2/MAPK9/MAPK14/CD3E/CD3G/CD247/CCL3/NFKB1/MAPK10	20
CD4+	CD4+	hsa05144	Malaria	15/221	50/7889	3.02063e-12	1.78721e-11	6.09426e-12	HGF/CXCL8/IL18/CCL2/TNF/IL1B/VCAM1/CD40LG/CD40/TLR4/TLR2/MET/CSF3/ICAM1/PECAM1	15
CD4+	CD4+	hsa05167	Kaposi sarcoma-associated herpesvirus infection	27/221	194/7889	3.38104e-12	1.94638e-11	6.63703e-12	MAPK3/PIK3CB/CXCL8/CSF2/PIK3R3/MAP2K2/HCK/STAT2/SRC/MAP2K1/MAPK11/PTGS2/PDGFB/FOS/FGF2/MAPK9/MAPK14/ICAM1/RAC1/PIK3CG/NFKB1/PIK3R6/MAPK10/JAK1/STAT3/RCAN1/IL6ST	27
CD4+	CD4+	hsa04722	Neurotrophin signaling pathway	21/221	118/7889	8.34392e-12	4.67699e-11	1.59482e-11	MAPK3/PIK3CB/PIK3R3/MAP2K2/GAB1/MAP2K1/MAPK11/IRS1/RHOA/MAPK9/CRK/NGF/BDNF/MAPK14/RAC1/RAPGEF1/NFKB1/SHC2/PRKCD/MAPK10/NTRK2	21
CD4+	CD4+	hsa04072	Phospholipase D signaling pathway	23/221	145/7889	9.71362e-12	5.30513e-11	1.80901e-11	MAPK3/PIK3CB/CXCL8/GAB2/PIK3R3/MAP2K2/KIT/GAB1/MAP2K1/PDGFB/AGT/RHOA/FYN/INS/PDGFRB/PDGFRA/PTK2B/KITLG/PIK3CG/SHC2/INSR/PDGFA/PIK3R6	23
CD4+	CD4+	hsa04666	Fc gamma R-mediated phagocytosis	19/221	95/7889	1.0017e-11	5.31278e-11	1.81162e-11	INPPL1/INPP5D/MAPK3/PIK3CB/GAB2/PIK3R3/HCK/MAP2K1/CRK/VAV1/PTPRC/RAC1/PAK1/VAV2/FCGR2A/PRKCD/FCGR3A/VAV3/PRKCE	19
CD4+	CD4+	hsa04931	Insulin resistance	20/221	107/7889	1.04414e-11	5.31278e-11	1.81162e-11	PIK3CB/PIK3R3/TNF/PRKCZ/IRS1/AGT/MAPK9/INS/IRS2/PTPN1/NFKB1/PRKCQ/INSR/PRKCD/MAPK10/NOS3/FOXO1/PRKCE/STAT3/PRKAG2	20
CD4+	CD4+	hsa04012	ErbB signaling pathway	18/221	84/7889	1.04759e-11	5.31278e-11	1.81162e-11	STAT5B/MAPK3/PIK3CB/PIK3R3/MAP2K2/GAB1/SRC/MAP2K1/ERBB2/MAPK9/CRK/CBL/ERBB3/ERBB4/PAK1/NCK2/SHC2/MAPK10	18
CD4+	CD4+	hsa04930	Type II diabetes mellitus	14/221	46/7889	1.31943e-11	6.53576e-11	2.22865e-11	MAPK3/PIK3CB/PIK3R3/TNF/PRKCZ/IRS1/MAPK9/INS/IRS2/INSR/ADIPOQ/PRKCD/MAPK10/PRKCE	14
CD4+	CD4+	hsa05163	Human cytomegalovirus infection	28/221	222/7889	1.49247e-11	7.22493e-11	2.46365e-11	IL10RB/MAPK3/PIK3CB/CXCL8/IL10RA/CCL2/IL6R/PIK3R3/MAP2K2/TNF/SRC/IL1B/MAP2K1/MAPK11/PTGS2/CCL4L2/CCL4/CCL5/RHOA/CRK/MAPK14/RAC1/PDGFRA/PTK2B/CCL3/NFKB1/JAK1/STAT3	28
CD4+	CD4+	hsa05162	Measles	22/221	139/7889	2.94542e-11	1.39417e-10	4.75401e-11	JAK3/STAT5B/IL2RG/IL2RA/IL2RB/PIK3CB/PIK3R3/STAT2/CD28/IL1B/TLR4/FOS/TLR2/MAPK9/CD3E/CD3G/IL1A/NFKB1/TLR7/MAPK10/JAK1/STAT3	22
CD4+	CD4+	hsa04662	B cell receptor signaling pathway	17/221	79/7889	3.7436e-11	1.73345e-10	5.91095e-11	INPPL1/INPP5D/MAPK3/PIK3CB/PIK3R3/MAP2K2/MAP2K1/FOS/CD19/VAV1/PTPN6/RAC1/BLNK/NFKB1/VAV2/BTK/VAV3	17
CD4+	CD4+	hsa04020	Calcium signaling pathway	28/221	238/7889	8.02627e-11	3.63744e-10	1.24034e-10	HGF/ERBB2/PDGFB/FGF2/MET/NGF/PDGFRB/ERBB3/ERBB4/PDGFRA/PTK2B/FLT1/FGF7/FGFR3/PDGFA/FGF19/FGF9/FGF10/FGF3/FGF16/FGF22/FGFR4/VEGFC/NOS3/FGF6/NTRK2/FGF20/HTR2B	28
CD4+	CD4+	hsa05224	Breast cancer	22/221	147/7889	9.15631e-11	4.06311e-10	1.38549e-10	MAPK3/PIK3CB/PIK3R3/MAP2K2/KIT/MAP2K1/ERBB2/IGF1/FOS/FGF2/IGF1R/TNFSF11/SHC2/FGF7/FGF19/FGF9/FGF10/FGF3/FGF16/FGF22/FGF6/FGF20	22
CD4+	CD4+	hsa05140	Leishmaniasis	16/221	73/7889	1.07217e-10	4.66064e-10	1.58925e-10	MAPK3/TNF/IL1B/MAPK11/PTGS2/TLR4/FOS/TLR2/MAPK14/PTPN6/IL1A/NFKB1/FCGR2A/FCGR3A/JAK1/HLA-DPB1	16
CD4+	CD4+	hsa05171	Coronavirus disease - COVID-19	27/221	226/7889	1.26173e-10	5.37495e-10	1.83282e-10	MAPK3/PIK3CB/CXCL8/CCL2/CSF2/IL6R/PIK3R3/STAT2/TNF/IL1B/MAPK11/TLR4/FOS/CXCL10/TLR2/MAPK9/CSF3/MAPK14/MMP1/NFKB1/MMP3/FCGR2A/TLR7/MAPK10/JAK1/STAT3/IL6ST	27
CD4+	CD4+	hsa05169	Epstein-Barr virus infection	25/221	199/7889	2.18417e-10	9.12212e-10	3.11058e-10	JAK3/PIK3CB/PIK3R3/STAT2/TNF/CD44/MAPK11/CD40/CXCL10/TLR2/CD19/MAPK9/MAPK14/ICAM1/RAC1/CD3E/CD3G/CD247/BLNK/NFKB1/BTK/MAPK10/JAK1/HLA-DPB1/STAT3	25
CD4+	CD4+	hsa04064	NF-kappa B signaling pathway	18/221	102/7889	3.19307e-10	1.30793e-09	4.45996e-10	CXCL8/LCK/TNF/IL1B/VCAM1/PTGS2/CD40LG/CD40/TLR4/CCL4L2/CCL4/ZAP70/ICAM1/BLNK/TNFSF11/NFKB1/PRKCQ/BTK	18
CD4+	CD4+	hsa04926	Relaxin signaling pathway	20/221	129/7889	3.58499e-10	1.43492e-09	4.89299e-10	MAPK3/PIK3CB/PIK3R3/MAP2K2/SRC/PRKCZ/MAP2K1/MMP9/MAPK11/MMP2/FOS/MAPK9/MAPK14/MMP1/NFKB1/SHC2/VEGFC/MAPK10/NOS3/EDN1	20
CD4+	CD4+	hsa05166	Human T-cell leukemia virus 1 infection	26/221	220/7889	3.63783e-10	1.43492e-09	4.89299e-10	JAK3/STAT5B/IL2RG/IL15/IL2RA/IL2RB/MAPK3/PIK3CB/CSF2/LCK/PIK3R3/MAP2K2/TNF/MAP2K1/CD40/FOS/MAPK9/ICAM1/CD3E/CD3G/CD4/NFKB1/SPI1/MAPK10/JAK1/HLA-DPB1	26
CD4+	CD4+	hsa04068	FoxO signaling pathway	20/221	130/7889	4.1331e-10	1.60064e-09	5.45807e-10	MAPK3/PIK3CB/PIK3R3/MAP2K2/MAP2K1/MAPK11/IGF1/IRS1/MAPK9/INS/MAPK14/S1PR1/IGF1R/IRS2/INSR/MAPK10/FOXO1/STAT3/PRKAG2/IL7R	20
CD4+	CD4+	hsa04071	Sphingolipid signaling pathway	19/221	119/7889	6.02293e-10	2.29086e-09	7.8117e-10	MAPK3/PIK3CB/GAB2/PIK3R3/MAP2K2/TNF/PRKCZ/MAP2K1/MAPK11/RHOA/MAPK9/FYN/MAPK14/RAC1/S1PR1/NFKB1/MAPK10/NOS3/PRKCE	19
CD4+	CD4+	hsa05226	Gastric cancer	21/221	149/7889	7.86018e-10	2.93722e-09	1.00157e-09	MAPK3/HGF/PIK3CB/PIK3R3/MAP2K2/GAB1/MAP2K1/ERBB2/FGF2/MET/SHC2/CTNNA1/FGF7/FGF19/FGF9/FGF10/FGF3/FGF16/FGF22/FGF6/FGF20	21
CD4+	CD4+	hsa01522	Endocrine resistance	17/221	95/7889	8.07295e-10	2.96472e-09	1.01095e-09	MAPK3/PIK3CB/PIK3R3/MAP2K2/SRC/MAP2K1/MMP9/MAPK11/MMP2/ERBB2/IGF1/FOS/MAPK9/MAPK14/IGF1R/SHC2/MAPK10	17
CD4+	CD4+	hsa04066	HIF-1 signaling pathway	18/221	109/7889	9.87943e-10	3.56664e-09	1.2162e-09	MAPK3/PIK3CB/IL6R/PIK3R3/MAP2K2/EPO/MAP2K1/ERBB2/TLR4/IGF1/INS/IGF1R/NFKB1/INSR/FLT1/NOS3/EDN1/STAT3	18
CD4+	CD4+	hsa04932	Non-alcoholic fatty liver disease	21/221	151/7889	1.01032e-09	3.58665e-09	1.22302e-09	PIK3CB/CXCL8/IL6R/PIK3R3/TNF/IL1B/LEP/MAPK11/IRS1/FOS/MAPK9/INS/MAPK14/RAC1/IL1A/IRS2/NFKB1/INSR/ADIPOQ/MAPK10/PRKAG2	21
CD4+	CD4+	hsa04910	Insulin signaling pathway	20/221	137/7889	1.07759e-09	3.76274e-09	1.28307e-09	INPPL1/MAPK3/PIK3CB/PIK3R3/MAP2K2/PRKCZ/MAP2K1/IRS1/MAPK9/CRK/INS/CBL/RAPGEF1/IRS2/PTPN1/SHC2/INSR/MAPK10/FOXO1/PRKAG2	20
CD4+	CD4+	hsa05215	Prostate cancer	17/221	97/7889	1.13182e-09	3.88835e-09	1.3259e-09	MAPK3/PIK3CB/PIK3R3/MAP2K2/MAP2K1/MMP9/ERBB2/IGF1/PDGFB/INS/PDGFRB/PDGFRA/IGF1R/NFKB1/MMP3/PDGFA/FOXO1	17
CD4+	CD4+	hsa05145	Toxoplasmosis	18/221	110/7889	1.15226e-09	3.89575e-09	1.32843e-09	IL10RB/MAPK3/IL10RA/TNF/MAPK11/CD40LG/CD40/TLR4/TLR2/MAPK9/MAPK14/PIK3CG/NFKB1/PIK3R6/MAPK10/JAK1/HLA-DPB1/STAT3	18
CD4+	CD4+	hsa05206	MicroRNAs in cancer	28/221	276/7889	2.53619e-09	8.44074e-09	2.87824e-09	MAPK3/PIK3CB/PIK3R3/MAP2K2/CD44/MAP2K1/MMP9/PTGS2/ERBB2/IRS1/PDGFB/RHOA/MET/CRK/PDGFRB/ERBB3/PDGFRA/IRS2/NFKB1/EFNA1/FGFR3/PDGFA/EFNA5/EFNA4/EFNA2/EFNA3/PRKCE/STAT3	28
CD4+	CD4+	hsa05221	Acute myeloid leukemia	14/221	66/7889	2.59103e-09	8.49061e-09	2.89524e-09	STAT5B/IL3/MAPK3/PIK3CB/CSF2/PIK3R3/MAP2K2/KIT/MAP2K1/NFKB1/FLT3/CSF1R/SPI1/STAT3	14
CD4+	CD4+	hsa05164	Influenza A	21/221	166/7889	5.84318e-09	1.88575e-08	6.4303e-09	MAPK3/PIK3CB/CXCL8/IL18/CCL2/IL33/PIK3R3/MAP2K2/STAT2/TNF/IL1B/MAP2K1/TLR4/CXCL10/CCL5/ICAM1/IL1A/NFKB1/TLR7/JAK1/HLA-DPB1	21
CD4+	CD4+	hsa04520	Adherens junction	14/221	71/7889	7.11606e-09	2.26227e-08	7.71419e-09	MAPK3/SRC/ERBB2/YES1/RHOA/MET/FYN/PTPN6/RAC1/IGF1R/PTPN1/INSR/CTNNA1/PTPRJ	14
CD4+	CD4+	hsa04670	Leukocyte transendothelial migration	17/221	113/7889	1.27307e-08	3.98769e-08	1.35978e-08	PIK3CB/PIK3R3/MMP9/MAPK11/VCAM1/MMP2/RHOA/VAV1/MAPK14/ICAM1/RAC1/ITK/PTK2B/PECAM1/VAV2/CTNNA1/VAV3	17
CD4+	CD4+	hsa05152	Tuberculosis	21/221	176/7889	1.68446e-08	5.19986e-08	1.77312e-08	IL10RB/MAPK3/IL10RA/IL18/TNF/SRC/IL1B/MAPK11/TLR4/RHOA/TLR2/MAPK9/MAPK14/IL1A/NFKB1/ITGAX/FCGR2A/FCGR3A/MAPK10/JAK1/HLA-DPB1	21
CD4+	CD4+	hsa04625	C-type lectin receptor signaling pathway	16/221	104/7889	2.49793e-08	7.60084e-08	2.59184e-08	MAPK3/PIK3CB/PIK3R3/STAT2/TNF/SRC/IL1B/MAPK11/PTGS2/RHOA/MAPK9/MAPK14/PAK1/NFKB1/PRKCD/MAPK10	16
CD4+	CD4+	hsa04935	Growth hormone synthesis, secretion and action	17/221	119/7889	2.82621e-08	8.47862e-08	2.89115e-08	STAT5B/MAPK3/PIK3CB/PIK3R3/MAP2K2/MAP2K1/MAPK11/IGF1/IRS1/FOS/MAPK9/CRK/MAPK14/IRS2/SHC2/MAPK10/STAT3	17
CD4+	CD4+	hsa05211	Renal cell carcinoma	13/221	68/7889	3.69482e-08	1.09305e-07	3.72724e-08	MAPK3/HGF/PIK3CB/PIK3R3/MAP2K2/GAB1/MAP2K1/PDGFB/MET/CRK/RAC1/RAPGEF1/PAK1	13
CD4+	CD4+	hsa04370	VEGF signaling pathway	12/221	59/7889	6.07313e-08	1.77202e-07	6.04248e-08	MAPK3/PIK3CB/PIK3R3/MAP2K2/SRC/MAP2K1/MAPK11/PTGS2/MAPK14/RAC1/SHC2/NOS3	12
CD4+	CD4+	hsa05131	Shigellosis	24/221	244/7889	6.93398e-08	1.99586e-07	6.80576e-08	MAPK3/PIK3CB/CXCL8/IL18/CSF2/PIK3R3/TNF/SRC/IL1B/CD44/MAPK11/TLR4/CCL5/RHOA/MAPK9/CRK/MAPK14/RAC1/NFKB1/PRKCQ/PRKCD/MAPK10/FOXO1/PRKCE	24
CD4+	CD4+	hsa05170	Human immunodeficiency virus 1 infection	22/221	211/7889	8.97435e-08	2.54872e-07	8.69095e-08	MAPK3/PIK3CB/PIK3R3/MAP2K2/TNF/MAP2K1/MAPK11/TLR4/FOS/TLR2/MAPK9/CRK/MAPK14/RAC1/CD3E/CD3G/CD247/PTK2B/PAK1/CD4/NFKB1/MAPK10	22
CD4+	CD4+	hsa05219	Bladder cancer	10/221	41/7889	1.27286e-07	3.56737e-07	1.21645e-07	MAPK3/CXCL8/MAP2K2/SRC/MAP2K1/MMP9/MMP2/ERBB2/MMP1/FGFR3	10
CD4+	CD4+	hsa05133	Pertussis	13/221	76/7889	1.47525e-07	4.08088e-07	1.39155e-07	MAPK3/CXCL8/TNF/IL1B/MAPK11/TLR4/FOS/RHOA/MAPK9/MAPK14/IL1A/NFKB1/MAPK10	13
CD4+	CD4+	hsa04750	Inflammatory mediator regulation of TRP channels	14/221	97/7889	4.33532e-07	1.18387e-06	4.03693e-07	PIK3CB/PIK3R3/SRC/IL1B/MAPK11/IGF1/MAPK9/NGF/MAPK14/PRKCQ/PRKCD/MAPK10/PRKCE/HTR2B	14
CD4+	CD4+	hsa05230	Central carbon metabolism in cancer	12/221	70/7889	4.39662e-07	1.18542e-06	4.0422e-07	MAPK3/PIK3CB/PIK3R3/MAP2K2/KIT/MAP2K1/ERBB2/MET/PDGFRB/PDGFRA/FLT3/FGFR3	12
CD4+	CD4+	hsa05130	Pathogenic Escherichia coli infection	20/221	195/7889	4.66258e-07	1.24141e-06	4.23313e-07	MAPK3/CXCL8/IL18/TNF/SRC/IL1B/MAPK11/TLR4/FOS/RHOA/MAPK9/FYN/MAPK14/PTPN6/RAC1/PAK1/NCK2/NFKB1/FCGR2A/MAPK10	20
CD4+	CD4+	hsa05310	Asthma	8/221	28/7889	6.40526e-07	1.68435e-06	5.7435e-07	IL9/IL3/IL5/CCL11/TNF/CD40LG/CD40/HLA-DPB1	8
CD4+	CD4+	hsa04514	Cell adhesion molecules	17/221	150/7889	8.66357e-07	2.25042e-06	7.67377e-07	CD28/CTLA4/VCAM1/CD40LG/CD40/CD80/PTPRC/ICAM1/CD274/CD4/CD8B/SELL/PECAM1/CD8A/CD34/CD2/HLA-DPB1	17
CD4+	CD4+	hsa05214	Glioma	12/221	75/7889	9.54058e-07	2.44837e-06	8.34877e-07	MAPK3/PIK3CB/PIK3R3/MAP2K2/MAP2K1/IGF1/PDGFB/PDGFRB/PDGFRA/IGF1R/SHC2/PDGFA	12
CD4+	CD4+	hsa05220	Chronic myeloid leukemia	12/221	76/7889	1.10528e-06	2.80268e-06	9.55696e-07	STAT5B/MAPK3/PIK3CB/GAB2/PIK3R3/MAP2K2/MAP2K1/CRK/CBL/NFKB1/SHC2/BCR	12
CD4+	CD4+	hsa05207	Chemical carcinogenesis - receptor activation	20/221	208/7889	1.30972e-06	3.282e-06	1.11914e-06	STAT5B/MAPK3/PIK3CB/PIK3R3/MAP2K2/SRC/MAP2K1/FOS/FGF2/TNFSF11/NFKB1/FGF7/FGF9/FGF10/FGF3/FGF16/FGF22/FGF6/FGF20/STAT3	20
CD4+	CD4+	hsa04611	Platelet activation	15/221	124/7889	1.70243e-06	4.21648e-06	1.43779e-06	MAPK3/PIK3CB/PIK3R3/SRC/PRKCZ/MAPK11/RHOA/FYN/MAPK14/LCP2/PIK3CG/BTK/FCGR2A/PIK3R6/NOS3	15
CD4+	CD4+	hsa04550	Signaling pathways regulating pluripotency of stem cells	16/221	141/7889	1.80801e-06	4.4265e-06	1.50941e-06	JAK3/MAPK3/PIK3CB/PIK3R3/MAP2K2/MAP2K1/MAPK11/IGF1/FGF2/MAPK14/IGF1R/FGFR3/FGFR4/JAK1/STAT3/IL6ST	16
CD4+	CD4+	hsa05231	Choline metabolism in cancer	13/221	96/7889	2.37534e-06	5.74941e-06	1.96051e-06	MAPK3/PIK3CB/PIK3R3/MAP2K2/MAP2K1/PDGFB/FOS/MAPK9/PDGFRB/RAC1/PDGFRA/PDGFA/MAPK10	13
CD4+	CD4+	hsa04920	Adipocytokine signaling pathway	11/221	69/7889	2.84044e-06	6.79791e-06	2.31804e-06	TNF/LEP/IRS1/MAPK9/IRS2/NFKB1/PRKCQ/ADIPOQ/MAPK10/STAT3/PRKAG2	11
CD4+	CD4+	hsa05120	Epithelial cell signaling in Helicobacter pylori infection	11/221	70/7889	3.28804e-06	7.7817e-06	2.65351e-06	CXCL8/SRC/MAPK11/CCL5/MET/MAPK9/MAPK14/RAC1/PAK1/NFKB1/MAPK10	11
CD4+	CD4+	hsa05223	Non-small cell lung cancer	11/221	72/7889	4.37182e-06	1.02329e-05	3.48936e-06	JAK3/STAT5B/MAPK3/HGF/PIK3CB/PIK3R3/MAP2K2/MAP2K1/ERBB2/MET/STAT3	11
CD4+	CD4+	hsa05132	Salmonella infection	21/221	249/7889	5.84084e-06	1.35228e-05	4.61119e-06	MAPK3/PIK3CB/CXCL8/IL18/MAP2K2/TNF/IL1B/MAP2K1/MAPK11/TLR4/FOS/RHOA/TLR2/MAPK9/PTPRC/MAPK14/RAC1/PAK1/PIK3CG/NFKB1/MAPK10	21
CD4+	CD4+	hsa04211	Longevity regulating pathway	12/221	89/7889	6.13424e-06	1.40494e-05	4.79075e-06	PIK3CB/PIK3R3/IGF1/IRS1/INS/IGF1R/IRS2/NFKB1/INSR/ADIPOQ/FOXO1/PRKAG2	12
CD4+	CD4+	hsa04213	Longevity regulating pathway - multiple species	10/221	62/7889	7.29231e-06	1.65241e-05	5.63459e-06	PIK3CB/PIK3R3/IGF1/IRS1/INS/IGF1R/IRS2/INSR/FOXO1/PRKAG2	10
CD4+	CD4+	hsa05212	Pancreatic cancer	11/221	76/7889	7.50774e-06	1.68331e-05	5.73999e-06	MAPK3/PIK3CB/PIK3R3/MAP2K1/ERBB2/MAPK9/RAC1/NFKB1/MAPK10/JAK1/STAT3	11
CD4+	CD4+	hsa05100	Bacterial invasion of epithelial cells	11/221	77/7889	8.54614e-06	1.89617e-05	6.46583e-06	PIK3CB/PIK3R3/GAB1/SRC/RHOA/MET/CRK/CBL/RAC1/SHC2/CTNNA1	11
CD4+	CD4+	hsa04621	NOD-like receptor signaling pathway	17/221	182/7889	1.2417e-05	2.72662e-05	9.2976e-06	MAPK3/CXCL8/IL18/CCL2/STAT2/TNF/IL1B/MAPK11/TLR4/CCL5/RHOA/MAPK9/MAPK14/NFKB1/PRKCD/MAPK10/JAK1	17
CD4+	CD4+	hsa04024	cAMP signaling pathway	19/221	221/7889	1.26009e-05	2.73876e-05	9.33899e-06	MAPK3/PIK3CB/PIK3R3/MAP2K2/MAP2K1/FOS/RHOA/MAPK9/BDNF/VAV1/RAC1/PAK1/NFKB1/VAV2/TIAM1/VAV3/MAPK10/EDN1/CNGB3	19
CD4+	CD4+	hsa05415	Diabetic cardiomyopathy	17/221	187/7889	1.77561e-05	3.82025e-05	1.30268e-05	PIK3CB/PIK3R3/PRKCZ/MMP9/MAPK11/MMP2/IRS1/AGT/MAPK9/INS/MAPK14/RAC1/NFKB1/INSR/PRKCD/MAPK10/NOS3	17
CD4+	CD4+	hsa05208	Chemical carcinogenesis - reactive oxygen species	18/221	207/7889	1.84131e-05	3.92199e-05	1.33737e-05	MAPK3/HGF/PIK3CB/PIK3R3/MAP2K2/SRC/MAP2K1/MAPK11/FOS/MET/MAPK9/MAPK14/RAC1/PTPN1/NFKB1/PRKCD/MAPK10/PTPRJ	18
CD4+	CD4+	hsa05202	Transcriptional misregulation in cancer	17/221	189/7889	2.04101e-05	4.30431e-05	1.46774e-05	IL3/IL2RB/CXCL8/CSF2/MMP9/CD40/IGF1/MET/IGF1R/NFKB1/MMP3/FLT1/FLT3/PDGFA/CSF1R/SPI1/FOXO1	17
CD4+	CD4+	hsa04210	Apoptosis	14/221	136/7889	2.50457e-05	5.23012e-05	1.78344e-05	IL3/MAPK3/PIK3CB/PIK3R3/MAP2K2/CSF2RB/TNF/MAP2K1/FOS/IL3RA/MAPK9/NGF/NFKB1/MAPK10	14
CD4+	CD4+	hsa04217	Necroptosis	15/221	157/7889	3.13011e-05	6.47296e-05	2.20723e-05	JAK3/STAT5B/STAT4/STAT6/IL33/STAT2/TNF/IL1B/TLR4/MAPK9/IL1A/MAPK10/JAK1/FAF1/STAT3	15
CD4+	CD4+	hsa05330	Allograft rejection	7/221	35/7889	4.24147e-05	8.68686e-05	2.96216e-05	IL5/TNF/CD28/CD40LG/CD40/CD80/HLA-DPB1	7
CD4+	CD4+	hsa04912	GnRH signaling pathway	11/221	93/7889	5.26181e-05	0.00010674	3.63975e-05	MAPK3/MAP2K2/SRC/MAP2K1/MAPK11/MMP2/MAPK9/MAPK14/PTK2B/PRKCD/MAPK10	11
CD4+	CD4+	hsa04960	Aldosterone-regulated sodium reabsorption	7/221	37/7889	6.19154e-05	0.000124415	4.24246e-05	MAPK3/PIK3CB/PIK3R3/IGF1/IRS1/INS/INSR	7
CD4+	CD4+	hsa04914	Progesterone-mediated oocyte maturation	11/221	95/7889	6.41654e-05	0.000127731	4.35554e-05	MAPK3/PIK3CB/PIK3R3/MAP2K1/MAPK11/IGF1/MAPK9/INS/MAPK14/IGF1R/MAPK10	11
CD4+	CD4+	hsa04915	Estrogen signaling pathway	13/221	137/7889	0.000114098	0.000225027	7.67326e-05	MAPK3/PIK3CB/PIK3R3/MAP2K2/SRC/MAP2K1/MMP9/MMP2/FOS/SHC2/PRKCD/NOS3/NCOA2	13
CD4+	CD4+	hsa04940	Type I diabetes mellitus	7/221	41/7889	0.00012292	0.000240201	8.1907e-05	TNF/CD28/IL1B/CD80/INS/IL1A/HLA-DPB1	7
CD4+	CD4+	hsa04152	AMPK signaling pathway	12/221	120/7889	0.000126852	0.000245632	8.37587e-05	PIK3CB/PIK3R3/LEP/IGF1/IRS1/INS/IGF1R/IRS2/INSR/ADIPOQ/FOXO1/PRKAG2	12
CD4+	CD4+	hsa05210	Colorectal cancer	10/221	86/7889	0.000133534	0.000256241	8.73766e-05	MAPK3/PIK3CB/PIK3R3/MAP2K2/MAP2K1/FOS/RHOA/MAPK9/RAC1/MAPK10	10
CD4+	CD4+	hsa04140	Autophagy - animal	13/221	141/7889	0.000152873	0.000290731	9.91373e-05	MAPK3/PIK3CB/PIK3R3/MAP2K2/MAP2K1/IRS1/MAPK9/INS/IGF1R/IRS2/PRKCQ/PRKCD/MAPK10	13
CD4+	CD4+	hsa04936	Alcoholic liver disease	13/221	142/7889	0.000164175	0.000309462	0.000105525	CXCL8/TNF/IL1B/MAPK11/TLR4/MAPK9/MAPK14/NFKB1/ADIPOQ/MAPK10/FOXO1/IL17A/PRKAG2	13
CD4+	CD4+	hsa05416	Viral myocarditis	8/221	57/7889	0.000169124	0.000315405	0.000107551	CD28/CD40LG/CD40/CD80/FYN/ICAM1/RAC1/HLA-DPB1	8
CD4+	CD4+	hsa04613	Neutrophil extracellular trap formation	15/221	182/7889	0.000170289	0.000315405	0.000107551	MAPK3/PIK3CB/PIK3R3/MAP2K2/SRC/MAP2K1/MAPK11/TLR4/TLR2/MAPK14/RAC1/NFKB1/FCGR2A/TLR7/FCGR3A	15
CD4+	CD4+	hsa04672	Intestinal immune network for IgA production	7/221	45/7889	0.000225601	0.000414251	0.000141257	IL15/IL5/CD28/CD40LG/CD40/CD80/HLA-DPB1	7
CD4+	CD4+	hsa04623	Cytosolic DNA-sensing pathway	8/221	62/7889	0.000306881	0.00055868	0.000190506	IL18/IL33/IL1B/CCL4L2/CCL4/CXCL10/CCL5/NFKB1	8
CD4+	CD4+	hsa04921	Oxytocin signaling pathway	13/221	154/7889	0.000366819	0.000662139	0.000225785	MAPK3/MAP2K2/SRC/MAP2K1/PTGS2/FOS/RHOA/PIK3CG/PIK3R6/NOS3/RCAN1/PRKAG2/MYL6	13
CD4+	CD4+	hsa05320	Autoimmune thyroid disease	7/221	50/7889	0.000440989	0.000789333	0.000269157	IL5/CD28/CTLA4/CD40LG/CD40/CD80/HLA-DPB1	7
CD4+	CD4+	hsa05332	Graft-versus-host disease	6/221	38/7889	0.000588473	0.00104454	0.000356181	TNF/CD28/IL1B/CD80/IL1A/HLA-DPB1	6
CD4+	CD4+	hsa04540	Gap junction	9/221	87/7889	0.000694564	0.00122266	0.00041692	MAPK3/MAP2K2/SRC/MAP2K1/PDGFB/PDGFRB/PDGFRA/PDGFA/HTR2B	9
CD4+	CD4+	hsa04622	RIG-I-like receptor signaling pathway	8/221	70/7889	0.000707253	0.00123479	0.000421057	CXCL8/TNF/MAPK11/CXCL10/MAPK9/MAPK14/NFKB1/MAPK10	8
CD4+	CD4+	hsa04923	Regulation of lipolysis in adipocytes	7/221	56/7889	0.000888234	0.00153816	0.000524503	PIK3CB/PIK3R3/PTGS2/IRS1/INS/IRS2/INSR	7
CD4+	CD4+	hsa05134	Legionellosis	7/221	57/7889	0.00098891	0.00169869	0.000579242	CXCL8/IL18/TNF/IL1B/TLR4/TLR2/NFKB1	7
CD4+	CD4+	hsa05213	Endometrial cancer	7/221	58/7889	0.00109835	0.0018716	0.000638202	MAPK3/PIK3CB/PIK3R3/MAP2K2/MAP2K1/ERBB2/CTNNA1	7
CD4+	CD4+	hsa04150	mTOR signaling pathway	12/221	154/7889	0.00124874	0.00211097	0.000719827	MAPK3/PIK3CB/PIK3R3/MAP2K2/TNF/MAP2K1/IGF1/IRS1/RHOA/INS/IGF1R/INSR	12
CD4+	CD4+	hsa05146	Amoebiasis	9/221	101/7889	0.00201745	0.0033836	0.00115379	PIK3CB/CXCL8/CSF2/PIK3R3/TNF/IL1B/TLR4/TLR2/NFKB1	9
CD4+	CD4+	hsa04022	cGMP-PKG signaling pathway	12/221	166/7889	0.00236584	0.00390639	0.00133205	MAPK3/MAP2K2/MAP2K1/IRS1/RHOA/INS/IRS2/PIK3CG/INSR/PIK3R6/NOS3/PRKCE	12
CD4+	CD4+	hsa04530	Tight junction	12/221	166/7889	0.00236584	0.00390639	0.00133205	SRC/PRKCZ/ERBB2/RHOA/MAPK9/RAC1/TIAM1/MAPK10/PRKCE/RAPGEF2/PRKAG2/MYL6	12
CD4+	CD4+	hsa05143	African trypanosomiasis	5/221	36/7889	0.00306062	0.0050147	0.00170998	IL18/TNF/IL1B/VCAM1/ICAM1	5
CD4+	CD4+	hsa04270	Vascular smooth muscle contraction	10/221	134/7889	0.0042839	0.00689146	0.00234994	MAPK3/MAP2K2/MAP2K1/AGT/RHOA/PRKCQ/PRKCD/EDN1/PRKCE/MYL6	10
CD4+	CD4+	hsa04218	Cellular senescence	11/221	156/7889	0.00430312	0.00689146	0.00234994	MAPK3/PIK3CB/CXCL8/PIK3R3/MAP2K2/MAP2K1/MAPK11/MAPK14/IL1A/NFKB1/FOXO1	11
CD4+	CD4+	hsa05160	Hepatitis C	11/221	156/7889	0.00430312	0.00689146	0.00234994	MAPK3/PIK3CB/PIK3R3/MAP2K2/STAT2/TNF/MAP2K1/CXCL10/NFKB1/JAK1/STAT3	11
CD4+	CD4+	hsa04919	Thyroid hormone signaling pathway	9/221	119/7889	0.00606422	0.00963939	0.00328697	MAPK3/PIK3CB/PIK3R3/MAP2K2/SRC/MAP2K1/FOXO1/RCAN1/NCOA2	9
CD4+	CD4+	hsa05203	Viral carcinogenesis	12/221	199/7889	0.00997681	0.0157412	0.00536764	JAK3/STAT5B/MAPK3/PIK3CB/PIK3R3/SRC/RHOA/RAC1/NFKB1/JAK1/STAT3/IL6ST	12
CD4+	CD4+	hsa05020	Prion disease	14/221	258/7889	0.0134889	0.021126	0.00720381	MAPK3/PIK3CB/PIK3R3/TNF/IL1B/MAPK11/CCL5/MAPK9/FYN/MAPK14/RAC1/IL1A/PRKCD/MAPK10	14
CD4+	CD4+	hsa04913	Ovarian steroidogenesis	5/221	51/7889	0.0136002	0.0211448	0.00721025	PTGS2/IGF1/INS/IGF1R/INSR	5
CD4+	CD4+	hsa04725	Cholinergic synapse	8/221	113/7889	0.0137852	0.0212771	0.00725534	MAPK3/PIK3CB/PIK3R3/MAP2K1/FOS/FYN/PIK3CG/PIK3R6	8
CD4+	CD4+	hsa05225	Hepatocellular carcinoma	10/221	167/7889	0.0187524	0.0287357	0.00979867	MAPK3/HGF/PIK3CB/PIK3R3/MAP2K2/GAB1/MAP2K1/MET/IGF1R/SHC2	10
CD4+	CD4+	hsa04730	Long-term depression	5/221	60/7889	0.0258618	0.0392331	0.0133782	MAPK3/MAP2K2/MAP2K1/IGF1/IGF1R	5
CD4+	CD4+	hsa05322	Systemic lupus erythematosus	8/221	127/7889	0.0259712	0.0392331	0.0133782	TNF/CD28/CD40LG/CD40/CD80/FCGR2A/FCGR3A/HLA-DPB1	8
CD4+	CD4+	hsa04929	GnRH secretion	5/221	64/7889	0.0330337	0.0495505	0.0168964	MAPK3/PIK3CB/PIK3R3/MAP2K2/MAP2K1	5
CD8+	CD8+	hsa04151	PI3K-Akt signaling pathway	69/352	353/7889	5.69365e-27	1.5202e-24	9.16977e-25	RAC1/EGF/PIK3CB/GRB2/PIK3CD/IL2RB/KDR/EFNA1/EPHA2/CD19/ITGA1/IL2RA/KIT/MET/PDGFRB/NGF/IGF1R/IL3RA/BDNF/IL3/IRS1/NTRK1/KITLG/IL7/IL6R/CSF3/EPO/EPOR/JAK2/CSF1R/PDGFRA/PIK3CG/TLR4/IL4R/PIK3R6/INSR/FGF19/FLT4/ITGA2/ITGB4/ITGB7/ITGB8/ITGA8/ITGA9/ITGA11/COL1A1/ITGA10/IGF2/PIK3AP1/EFNA5/JAK1/ITGA4/COL4A1/PTK2/TNXB/FGF1/ITGB3/AKT3/PPP2R2C/ANGPT2/FLT3/CREB5/FOXO3/ITGB5/TNR/FLT1/NTRK2/PPP2R2B/COL4A3	69
CD8+	CD8+	hsa04640	Hematopoietic cell lineage	35/352	95/7889	1.09751e-23	1.46517e-21	8.83781e-22	CD3G/CD19/ITGA1/CD3E/IL2RA/CSF2/KIT/CD4/CD3D/IL3RA/CSF2RA/HLA-DRA/CD8B/CD8A/CD2/IL3/IL5/FCGR1A/HLA-DPB1/KITLG/IL7/IL6R/CSF3/EPO/EPOR/CSF1R/IL4R/CD34/ITGA2/HLA-DPA1/ITGA4/ITGB3/FLT3/IL5RA/CD44	35
CD8+	CD8+	hsa04630	JAK-STAT signaling pathway	41/352	162/7889	1.56283e-20	1.39092e-18	8.38992e-19	EGF/PTPN11/PIK3CB/GRB2/PIK3CD/IL2RB/STAT5B/IL2RA/CSF2/PDGFRB/STAT5A/IL3RA/CSF2RA/CSF2RB/IL3/IL5/IL13/IL7/IL6R/CSF3/EPO/EPOR/JAK2/PDGFRA/STAT6/IL9/IL4R/LEP/IRF9/STAT2/PTPN2/TYK2/STAM2/JAK1/AKT3/STAT4/STAT3/IL15/IL21/IL5RA/LEPR	41
CD8+	CD8+	hsa04510	Focal adhesion	45/352	200/7889	3.13168e-20	2.09039e-18	1.26091e-18	FYN/RAC1/EGF/RHOA/PIK3CB/VAV1/GRB2/VAV2/PIK3CD/KDR/ITGA1/MET/PDGFRB/PAK2/SHC2/IGF1R/DOCK1/PDGFRA/TLN1/CAV1/FLT4/ACTN1/ITGA2/ITGB4/ITGB7/ITGB8/ITGA8/ITGA9/ITGA11/COL1A1/ITGA10/ITGA4/COL4A1/PTK2/TNXB/ITGB3/AKT3/RAPGEF1/VCL/ITGB5/TNR/ACTN4/VAV3/FLT1/COL4A3	45
CD8+	CD8+	hsa04660	T cell receptor signaling pathway	31/352	102/7889	2.87965e-18	1.53773e-16	9.27551e-17	FYN/RHOA/LCK/PIK3CB/CD3G/VAV1/GRB2/VAV2/LCP2/ITK/ZAP70/GRAP2/PIK3CD/CTLA4/CD3E/CSF2/PAK2/CD4/CD3D/CD247/CD8B/CD8A/IL5/PRKCQ/TEC/PDCD1/NCK2/NFATC1/AKT3/CD28/VAV3	31
CD8+	CD8+	hsa04810	Regulation of actin cytoskeleton	43/352	214/7889	2.16656e-17	9.64118e-16	5.8155e-16	RAC1/EGF/RHOA/PIK3CB/VAV1/VAV2/PIK3CD/ITGA1/PDGFRB/ITGAX/PAK2/DOCK1/PDGFRA/ITGAL/ARPC5/BAIAP2/NCKAP1L/WASF2/NCKAP1/FGF19/ACTN1/ITGA2/ITGB4/ITGB7/ITGAE/ITGB8/ITGA8/ITGA9/ITGA11/ITGAD/ITGA10/WASF1/ABI2/IQGAP2/ITGA4/SCIN/PTK2/FGF1/ITGB3/VCL/ITGB5/ACTN4/VAV3	43
CD8+	CD8+	hsa04514	Cell adhesion molecules	36/352	150/7889	2.54535e-17	9.7087e-16	5.85622e-16	CD80/CD86/CTLA4/CD4/HLA-DRA/CD8B/CD8A/CD2/HLA-E/HLA-A/HLA-DPB1/ICAM1/SELL/ITGAL/PDCD1/CD40/VCAM1/NCAM1/HLA-C/HLA-B/CD34/PECAM1/SDC1/ITGB7/ITGB8/ITGA8/ITGA9/HLA-F/HLA-DPA1/ITGA4/PDCD1LG2/CD274/CD28/CADM1/SDC3/CLDN16	36
CD8+	CD8+	hsa04014	Ras signaling pathway	44/352	233/7889	1.05251e-16	3.51274e-15	2.11886e-15	RAC1/EGF/RHOA/PTPN11/PIK3CB/GRB2/ZAP70/PIK3CD/KDR/EFNA1/EPHA2/KIT/GAB2/MET/RASA1/PDGFRB/PAK2/NGF/AFDN/GAB1/SHC2/IGF1R/BDNF/PRKACB/ABL1/NTRK1/KITLG/CSF1R/PDGFRA/INSR/FGF19/FLT4/IGF2/EFNA5/PLCG2/RALGAPA2/FGF1/RASGRP4/AKT3/ANGPT2/FLT3/PLA2G4E/FLT1/NTRK2	44
CD8+	CD8+	hsa04664	Fc epsilon RI signaling pathway	23/352	67/7889	3.76925e-15	1.11821e-13	6.74497e-14	FYN/RAC1/PIK3CB/LYN/VAV1/GRB2/BTK/VAV2/LCP2/PIK3CD/CSF2/GAB2/INPP5D/FCER1G/IL3/IL5/FCER1A/MS4A2/IL13/PLCG2/AKT3/PLA2G4E/VAV3	23
CD8+	CD8+	hsa04659	Th17 cell differentiation	28/352	106/7889	7.41582e-15	1.98002e-13	1.19434e-13	LCK/CD3G/ZAP70/IL2RB/CD3E/STAT5B/IL2RA/CD4/STAT5A/CD3D/HLA-DRA/CD247/PRKCQ/HLA-DPB1/IL17A/IL6R/JAK2/STAT6/FOXP3/IRF4/IL4R/TYK2/HLA-DPA1/JAK1/NFATC1/RORA/STAT3/IL21	28
CD8+	CD8+	hsa04650	Natural killer cell mediated cytotoxicity	30/352	123/7889	8.21936e-15	1.99506e-13	1.20341e-13	FYN/RAC1/LCK/PTPN11/PIK3CB/VAV1/GRB2/VAV2/LCP2/ZAP70/PIK3CD/PTK2B/TYROBP/CSF2/FCER1G/SHC2/FCGR3A/CD247/HLA-E/HLA-A/ICAM1/ITGAL/HLA-C/HLA-B/KLRC2/PLCG2/NFATC1/KLRD1/KLRK1/VAV3	30
CD8+	CD8+	hsa04658	Th1 and Th2 cell differentiation	25/352	90/7889	6.11646e-14	1.30704e-12	7.88395e-13	LCK/CD3G/ZAP70/IL2RB/CD3E/STAT5B/IL2RA/CD4/STAT5A/CD3D/HLA-DRA/CD247/IL5/PRKCQ/HLA-DPB1/IL13/JAK2/STAT6/IL4R/TYK2/HLA-DPA1/JAK1/NFATC1/STAT4/MAML2	25
CD8+	CD8+	hsa04015	Rap1 signaling pathway	38/352	210/7889	6.36385e-14	1.30704e-12	7.88395e-13	RAC1/EGF/RHOA/PIK3CB/VAV1/VAV2/LCP2/PIK3CD/KDR/EFNA1/EPHA2/KIT/MET/CTNND1/PDGFRB/NGF/AFDN/IGF1R/KITLG/CSF1R/PDGFRA/PRKCZ/ITGAL/TLN1/INSR/FGF19/FLT4/EFNA5/FGF1/ITGB3/FPR1/AKT3/ANGPT2/RAPGEF1/RAPGEF6/VAV3/FLT1/PARD3	38
CD8+	CD8+	hsa05416	Viral myocarditis	20/352	57/7889	1.53329e-13	2.9242e-12	1.76386e-12	FYN/RAC1/CD80/CD86/HLA-DRA/HLA-E/ABL1/HLA-A/HLA-DPB1/ICAM1/ITGAL/CD40/CAV1/HLA-C/HLA-B/HLA-F/HLA-DPA1/MYH6/CD28/SGCD	20
CD8+	CD8+	hsa04520	Adherens junction	21/352	71/7889	1.71725e-12	3.0567e-11	1.84378e-11	FYN/RAC1/RHOA/YES1/CTNNA1/MET/CTNND1/AFDN/IGF1R/PTPN1/BAIAP2/WASF2/WASF3/INSR/ACTN1/WASF1/CTNNA2/SORBS1/VCL/ACTN4/PARD3	21
CD8+	CD8+	hsa04666	Fc gamma R-mediated phagocytosis	24/352	95/7889	1.92727e-12	3.21613e-11	1.93995e-11	RAC1/PIK3CB/LYN/VAV1/HCK/VAV2/PIK3CD/GAB2/INPP5D/FCGR2A/FCGR3A/FCGR1A/DOCK1/FCGR2B/INPPL1/ARPC5/WASF2/WASF3/WASF1/PLCG2/SCIN/AKT3/PLA2G4E/VAV3	24
CD8+	CD8+	hsa04380	Osteoclast differentiation	27/352	125/7889	4.35191e-12	6.83507e-11	4.12287e-11	FYN/RAC1/LCK/PIK3CB/GRB2/BTK/BLNK/LCP2/PIK3CD/TYROBP/GAB2/FCGR2A/FCGR3A/FCGR1A/FCGR2B/TEC/CSF1R/SPI1/IRF9/STAT2/TYK2/PLCG2/JAK1/NFATC1/ITGB3/AKT3/PPARG	27
CD8+	CD8+	hsa04670	Leukocyte transendothelial migration	25/352	113/7889	1.59182e-11	2.36119e-10	1.42426e-10	RAC1/RHOA/PTPN11/PIK3CB/VAV1/VAV2/ITK/PIK3CD/PTK2B/CTNNA1/CTNND1/AFDN/ICAM1/ITGAL/VCAM1/PECAM1/ACTN1/PLCG2/ITGA4/PTK2/CTNNA2/VCL/ACTN4/VAV3/CLDN16	25
CD8+	CD8+	hsa04662	B cell receptor signaling pathway	21/352	79/7889	1.68312e-11	2.36522e-10	1.42669e-10	RAC1/PIK3CB/LYN/VAV1/GRB2/BTK/VAV2/BLNK/PIK3CD/DAPP1/CD19/CD79B/CD79A/INPP5D/FCGR2B/INPPL1/PIK3AP1/PLCG2/NFATC1/AKT3/VAV3	21
CD8+	CD8+	hsa05135	Yersinia infection	27/352	134/7889	2.44959e-11	3.2702e-10	1.97257e-10	RAC1/RHOA/LCK/PIK3CB/VAV1/VAV2/LCP2/ZAP70/PIK3CD/PTK2B/CD4/FCGR2A/ELMO1/CD8B/CD8A/DOCK1/TLR4/ARPC5/BAIAP2/ELMO2/WASF2/WIPF1/ITGA4/PTK2/NFATC1/AKT3/VAV3	27
CD8+	CD8+	hsa05235	PD-L1 expression and PD-1 checkpoint pathway in cancer	22/352	89/7889	2.64946e-11	3.3686e-10	2.03192e-10	EGF/LCK/PTPN11/PIK3CB/CD3G/ZAP70/PIK3CD/CD3E/CD4/CD3D/CD247/PRKCQ/JAK2/TLR4/PDCD1/JAK1/NFATC1/CD274/AKT3/CD28/STAT3/BATF	22
CD8+	CD8+	hsa04062	Chemokine signaling pathway	31/352	189/7889	2.02367e-10	2.456e-09	1.48145e-09	RAC1/RHOA/PIK3CB/LYN/VAV1/GRB2/HCK/VAV2/ITK/PIK3CD/PTK2B/FGR/STAT5B/SHC2/ELMO1/PRKACB/ARRB2/JAK2/PRKCZ/PIK3CG/PIK3R6/STAT2/PLCG2/CCR5/PTK2/CX3CR1/AKT3/STAT3/FOXO3/VAV3/PARD3	31
CD8+	CD8+	hsa05165	Human papillomavirus infection	42/352	330/7889	4.71336e-10	5.4716e-09	3.30043e-09	EGF/PIK3CB/GRB2/PIK3CD/ITGA1/PDGFRB/PRKACB/HLA-E/HLA-A/PRKCZ/HLA-C/HLA-B/IRF9/ITGA2/ITGB4/ITGB7/ITGB8/ITGA8/ITGA9/ITGA11/COL1A1/ITGA10/HLA-F/STAT2/TYK2/IRF1/JAK1/ITGA4/COL4A1/PTK2/TNXB/ITGB3/AKT3/PPP2R2C/CREB5/ITGB5/TNR/DLG2/PARD3/PPP2R2B/COL4A3/MAML2	42
CD8+	CD8+	hsa04010	MAPK signaling pathway	39/352	293/7889	5.54139e-10	6.16479e-09	3.71856e-09	RAC1/EGF/GRB2/KDR/EFNA1/EPHA2/KIT/MET/RASA1/PDGFRB/PAK2/NGF/IGF1R/BDNF/PRKACB/NTRK1/ARRB2/KITLG/CSF1R/PDGFRA/INSR/FGF19/FLT4/IGF2/EFNA5/NFATC1/FGF1/RASGRP4/AKT3/ANGPT2/FLT3/MEF2C/PLA2G4E/DUSP5/CACNA2D1/FLT1/NTRK2/MAP2K5/MECOM	39
CD8+	CD8+	hsa05166	Human T-cell leukemia virus 1 infection	33/352	220/7889	5.79826e-10	6.19254e-09	3.7353e-09	LCK/PIK3CB/CD3G/PIK3CD/IL2RB/CD3E/STAT5B/IL2RA/CSF2/CD4/STAT5A/CD3D/HLA-DRA/PRKACB/HLA-E/HLA-A/HLA-DPB1/ICAM1/ITGAL/CD40/TLN1/SPI1/HLA-C/HLA-B/HLA-F/SLC2A1/HLA-DPA1/JAK1/NFATC1/CDC16/AKT3/IL15/CREB5	33
CD8+	CD8+	hsa05100	Bacterial invasion of epithelial cells	19/352	77/7889	6.42e-10	6.59285e-09	3.97676e-09	RAC1/RHOA/PIK3CB/PIK3CD/CTNNA1/MET/GAB1/SHC2/ELMO1/DOCK1/ARPC5/ELMO2/WASF2/CAV1/DNM3/WASF1/PTK2/CTNNA2/VCL	19
CD8+	CD8+	hsa05169	Epstein-Barr virus infection	31/352	199/7889	7.63614e-10	7.5513e-09	4.55489e-09	RAC1/PIK3CB/CD3G/LYN/BTK/BLNK/PIK3CD/CD19/CD3E/CD3D/HLA-DRA/CD247/HLA-E/HLA-A/HLA-DPB1/ICAM1/ITGAL/CD40/HLA-C/HLA-B/IRF9/HLA-F/STAT2/TYK2/PLCG2/HLA-DPA1/JAK1/AKT3/STAT3/SNW1/CD44	31
CD8+	CD8+	hsa04072	Phospholipase D signaling pathway	26/352	145/7889	8.61592e-10	8.21589e-09	4.95577e-09	FYN/EGF/RHOA/PTPN11/PIK3CB/GRB2/PIK3CD/PTK2B/KIT/GAB2/PDGFRB/FCER1G/GAB1/SHC2/FCER1A/MS4A2/KITLG/PDGFRA/PIK3CG/PIK3R6/INSR/DNM3/PLCG2/AGTR1/AKT3/PLA2G4E	26
CD8+	CD8+	hsa01521	EGFR tyrosine kinase inhibitor resistance	19/352	79/7889	1.02947e-09	9.47821e-09	5.71719e-09	EGF/PIK3CB/GRB2/PIK3CD/KDR/MET/PDGFRB/GAB1/SHC2/IGF1R/IL6R/JAK2/PDGFRA/PLCG2/JAK1/NRG1/AKT3/STAT3/FOXO3	19
CD8+	CD8+	hsa05330	Allograft rejection	13/352	35/7889	1.35075e-09	1.20217e-08	7.2514e-09	CD80/CD86/HLA-DRA/IL5/HLA-E/HLA-A/HLA-DPB1/CD40/HLA-C/HLA-B/HLA-F/HLA-DPA1/CD28	13
CD8+	CD8+	hsa05320	Autoimmune thyroid disease	15/352	50/7889	2.22681e-09	1.91793e-08	1.15688e-08	CD80/CD86/CTLA4/HLA-DRA/IL5/HLA-E/HLA-A/HLA-DPB1/CD40/HLA-C/HLA-B/HLA-F/HLA-DPA1/TSHR/CD28	15
CD8+	CD8+	hsa04611	Platelet activation	23/352	124/7889	4.23537e-09	3.53389e-08	2.13162e-08	FYN/RHOA/PIK3CB/LYN/BTK/LCP2/PIK3CD/FCER1G/FCGR2A/PRKACB/PRKCZ/PIK3CG/TLN1/PIK3R6/ITGA2/COL1A1/PLCG2/ITPR2/ITGB3/AKT3/PLA2G4E/ITPR1/PRKG2	23
CD8+	CD8+	hsa05205	Proteoglycans in cancer	30/352	204/7889	5.90691e-09	4.77923e-08	2.8828e-08	RAC1/RHOA/PTPN11/PIK3CB/VAV1/GRB2/VAV2/PIK3CD/KDR/MET/GAB1/IGF1R/PRKACB/TLR4/CAV1/ITGA2/SDC1/COL1A1/IGF2/PLCG2/ITPR2/PTK2/ITGB3/AKT3/STAT3/ANK3/ITPR1/ITGB5/VAV3/CD44	30
CD8+	CD8+	hsa04512	ECM-receptor interaction	19/352	88/7889	7.17427e-09	5.58712e-08	3.37011e-08	ITGA1/ITGA2/SDC1/ITGB4/ITGB7/ITGB8/ITGA8/ITGA9/ITGA11/COL1A1/ITGA10/ITGA4/COL4A1/TNXB/ITGB3/ITGB5/TNR/CD44/COL4A3	19
CD8+	CD8+	hsa05167	Kaposi sarcoma-associated herpesvirus infection	29/352	194/7889	7.32394e-09	5.58712e-08	3.37011e-08	RAC1/UBB/PIK3CB/LYN/HCK/PIK3CD/CD86/CSF2/HLA-E/HLA-A/ICAM1/JAK2/PIK3CG/PIK3R6/HLA-C/HLA-B/IRF9/HLA-F/STAT2/TYK2/PLCG2/ITPR2/JAK1/CCR5/NFATC1/AKT3/ANGPT2/STAT3/ITPR1	29
CD8+	CD8+	hsa05321	Inflammatory bowel disease	16/352	63/7889	9.47383e-09	7.02642e-08	4.23829e-08	HLA-DRA/IL5/HLA-DPB1/IL17A/IL13/STAT6/TLR4/FOXP3/IL4R/HLA-DPA1/NFATC1/RORA/STAT4/STAT3/IL18RAP/IL21	16
CD8+	CD8+	hsa05310	Asthma	11/352	28/7889	1.29616e-08	9.35337e-08	5.64189e-08	FCER1G/HLA-DRA/IL3/IL5/FCER1A/MS4A2/HLA-DPB1/IL13/CD40/IL9/HLA-DPA1	11
CD8+	CD8+	hsa05340	Primary immunodeficiency	12/352	36/7889	2.45443e-08	1.72456e-07	1.04024e-07	LCK/BTK/BLNK/ZAP70/CD19/CD79A/CD3E/CD4/CD3D/CD8B/CD8A/CD40	12
CD8+	CD8+	hsa05412	Arrhythmogenic right ventricular cardiomyopathy	17/352	77/7889	3.17178e-08	2.17145e-07	1.30981e-07	CTNNA1/ITGA1/ITGA2/ITGB4/ITGB7/ITGB8/ITGA8/ITGA9/ITGA11/ITGA10/ITGA4/ITGB3/SLC8A1/CTNNA2/ITGB5/CACNA2D1/SGCD	17
CD8+	CD8+	hsa05332	Graft-versus-host disease	12/352	38/7889	4.89595e-08	3.26805e-07	1.97126e-07	CD80/CD86/HLA-DRA/HLA-E/HLA-A/HLA-DPB1/HLA-C/HLA-B/HLA-F/HLA-DPA1/KLRD1/CD28	12
CD8+	CD8+	hsa04940	Type I diabetes mellitus	12/352	41/7889	1.26494e-07	8.23751e-07	4.96881e-07	CD80/CD86/HLA-DRA/HLA-E/HLA-A/HLA-DPB1/HLA-C/HLA-B/HLA-F/HLA-DPA1/CD28/PTPRN2	12
CD8+	CD8+	hsa05414	Dilated cardiomyopathy	17/352	95/7889	7.93756e-07	5.04602e-06	3.04373e-06	ITGA1/PRKACB/ITGA2/ITGB4/ITGB7/ITGB8/ITGA8/ITGA9/ITGA11/ITGA10/ITGA4/MYH6/ITGB3/SLC8A1/ITGB5/CACNA2D1/SGCD	17
CD8+	CD8+	hsa05221	Acute myeloid leukemia	14/352	66/7889	8.95627e-07	5.56122e-06	3.35449e-06	PIK3CB/GRB2/PIK3CD/STAT5B/CSF2/KIT/STAT5A/IL3/FCGR1A/CSF1R/SPI1/AKT3/FLT3/STAT3	14
CD8+	CD8+	hsa04722	Neurotrophin signaling pathway	19/352	118/7889	9.70813e-07	5.89107e-06	3.55345e-06	RAC1/RHOA/PTPN11/PIK3CB/GRB2/PIK3CD/NGF/GAB1/SHC2/BDNF/IRS1/ABL1/NTRK1/PLCG2/AKT3/RAPGEF1/FOXO3/NTRK2/MAP2K5	19
CD8+	CD8+	hsa04612	Antigen processing and presentation	14/352	68/7889	1.31435e-06	7.79847e-06	4.70398e-06	CD4/HLA-DRA/CD8B/CD8A/HLA-E/HLA-A/HLA-DPB1/HLA-C/HLA-B/HLA-F/KLRC2/IFI30/HLA-DPA1/KLRD1	14
CD8+	CD8+	hsa04933	AGE-RAGE signaling pathway in diabetic complications	17/352	100/7889	1.67758e-06	9.73725e-06	5.87345e-06	RAC1/PIK3CB/PIK3CD/STAT5B/STAT5A/ICAM1/JAK2/PRKCZ/VCAM1/COL1A1/PLCG2/AGTR1/COL4A1/NFATC1/AKT3/STAT3/COL4A3	17
CD8+	CD8+	hsa05410	Hypertrophic cardiomyopathy	16/352	90/7889	1.84099e-06	1.04584e-05	6.30844e-06	ITGA1/ITGA2/ITGB4/ITGB7/ITGB8/ITGA8/ITGA9/ITGA11/ITGA10/ITGA4/MYH6/ITGB3/SLC8A1/ITGB5/CACNA2D1/SGCD	16
CD8+	CD8+	hsa04060	Cytokine-cytokine receptor interaction	32/352	292/7889	1.95833e-06	1.08932e-05	6.57073e-06	IL2RB/IL2RA/CSF2/NGF/CD4/IL3RA/CSF2RA/CSF2RB/IL3/IL5/IL17A/IL13/IL7/IL6R/CSF3/EPO/EPOR/CSF1R/CD40/IL9/IL4R/LEP/IL25/CCR5/CX3CR1/IL18RAP/BMP3/IL15/IL21/IL5RA/LEPR/TNFSF8	32
CD8+	CD8+	hsa04672	Intestinal immune network for IgA production	11/352	45/7889	3.08892e-06	1.68314e-05	1.01526e-05	CD80/CD86/HLA-DRA/IL5/HLA-DPB1/CD40/ITGB7/HLA-DPA1/ITGA4/CD28/IL15	11
CD8+	CD8+	hsa04012	ErbB signaling pathway	15/352	84/7889	3.65925e-06	1.95404e-05	1.17866e-05	EGF/PIK3CB/GRB2/PIK3CD/STAT5B/PAK2/GAB1/SHC2/STAT5A/ABL1/NCK2/PLCG2/PTK2/NRG1/AKT3	15
CD8+	CD8+	hsa04360	Axon guidance	23/352	181/7889	5.00659e-06	2.6211e-05	1.58103e-05	FYN/RAC1/RHOA/PTPN11/PIK3CB/PIK3CD/EFNA1/EPHA2/MET/RASA1/PAK2/ABL1/PRKCZ/NCK2/EFNB1/EFNA5/PLCG2/SLIT3/PTK2/SEMA3D/UNC5C/PLXNC1/PARD3	23
CD8+	CD8+	hsa05170	Human immunodeficiency virus 1 infection	25/352	211/7889	6.89933e-06	3.54254e-05	2.13684e-05	RAC1/PIK3CB/CD3G/PIK3CD/PTK2B/CD3E/PAK2/CD4/CD3D/CD247/HLA-E/HLA-A/TLR4/HLA-C/HLA-B/HLA-F/PLCG2/ITPR2/CCR5/WEE1/PTK2/NFATC1/AKT3/ITPR1/AP1S3	25
CD8+	CD8+	hsa05203	Viral carcinogenesis	24/352	199/7889	7.78634e-06	3.92255e-05	2.36606e-05	RAC1/RHOA/PIK3CB/LYN/GRB2/PIK3CD/STAT5B/STAT5A/PRKACB/HLA-E/HLA-A/HLA-C/HLA-B/IRF9/ACTN1/HLA-F/JAK1/CCR5/SCIN/STAT3/SNW1/CREB5/ACTN4/HDAC9	24
CD8+	CD8+	hsa05202	Transcriptional misregulation in cancer	23/352	189/7889	1.03965e-05	5.1405e-05	3.10072e-05	IL2RB/CD86/CSF2/MET/IGF1R/BCL6/IL3/FCGR1A/NTRK1/CSF1R/CD40/SPI1/ITGB7/FUT8/PTK2/CDK14/PBX1/FLT3/PAX5/MEF2C/SMAD1/PPARG/FLT1	23
CD8+	CD8+	hsa04935	Growth hormone synthesis, secretion and action	17/352	119/7889	1.89184e-05	9.18404e-05	5.53975e-05	PIK3CB/GRB2/PIK3CD/STAT5B/SHC2/STAT5A/PRKACB/IRS1/JAK2/IRS2/PLCG2/ITPR2/PTK2/AKT3/STAT3/CREB5/ITPR1	17
CD8+	CD8+	hsa05323	Rheumatoid arthritis	14/352	88/7889	3.04479e-05	0.000145171	8.75663e-05	CD80/CD86/CTLA4/CSF2/HLA-DRA/HLA-DPB1/ICAM1/IL17A/ITGAL/TLR4/HLA-DPA1/CD28/IL15/FLT1	14
CD8+	CD8+	hsa05162	Measles	18/352	139/7889	4.19421e-05	0.000196465	0.000118507	PIK3CB/CD3G/PIK3CD/IL2RB/CD3E/STAT5B/IL2RA/STAT5A/CD3D/FCGR2B/TLR4/IRF9/STAT2/TYK2/JAK1/AKT3/CD28/STAT3	18
CD8+	CD8+	hsa05163	Human cytomegalovirus infection	24/352	222/7889	4.88212e-05	0.000224746	0.000135565	RAC1/RHOA/PIK3CB/GRB2/PIK3CD/PTK2B/PRKACB/HLA-E/HLA-A/IL6R/PDGFRA/HLA-C/HLA-B/HLA-F/ITPR2/JAK1/CCR5/PTK2/NFATC1/ITGB3/AKT3/STAT3/CREB5/ITPR1	24
CD8+	CD8+	hsa05144	Malaria	10/352	50/7889	5.72123e-05	0.00025891	0.000156173	MET/ICAM1/CSF3/ITGAL/TLR4/CD40/VCAM1/PECAM1/SDC1/KLRK1	10
CD8+	CD8+	hsa05223	Non-small cell lung cancer	12/352	72/7889	7.04107e-05	0.000313327	0.000188997	EGF/PIK3CB/GRB2/PIK3CD/STAT5B/MET/STAT5A/PLCG2/AKT3/STAT3/FOXO3/RARB	12
CD8+	CD8+	hsa05131	Shigellosis	25/352	244/7889	8.27655e-05	0.000362269	0.000218518	RAC1/UBB/RHOA/PIK3CB/PIK3CD/CSF2/ELMO1/PRKCQ/DOCK1/TLR4/TLN1/ARPC5/ELMO2/WASF2/ACTN1/WASF1/PLCG2/ITPR2/PTK2/AKT3/ITPR1/VCL/FOXO3/ACTN4/CD44	25
CD8+	CD8+	hsa04145	Phagosome	18/352	148/7889	9.66303e-05	0.000416134	0.000251009	RAC1/FCGR2A/FCGR3A/HLA-DRA/HLA-E/FCGR1A/HLA-A/HLA-DPB1/FCGR2B/TLR4/HLA-C/HLA-B/ITGA2/HLA-F/VAMP3/HLA-DPA1/ITGB3/ITGB5	18
CD8+	CD8+	hsa05220	Chronic myeloid leukemia	12/352	76/7889	0.000121055	0.000513042	0.000309464	PTPN11/PIK3CB/GRB2/PIK3CD/STAT5B/GAB2/BCR/SHC2/STAT5A/ABL1/AKT3/MECOM	12
CD8+	CD8+	hsa05211	Renal cell carcinoma	11/352	68/7889	0.000185547	0.00077408	0.00046692	RAC1/PTPN11/PIK3CB/GRB2/PIK3CD/MET/PAK2/GAB1/SLC2A1/AKT3/RAPGEF1	11
CD8+	CD8+	hsa04917	Prolactin signaling pathway	11/352	70/7889	0.000241782	0.000993168	0.000599072	PIK3CB/GRB2/PIK3CD/STAT5B/SHC2/STAT5A/JAK2/IRF1/AKT3/STAT3/FOXO3	11
CD8+	CD8+	hsa04152	AMPK signaling pathway	15/352	120/7889	0.000270616	0.00109476	0.000660355	PIK3CB/PIK3CD/IGF1R/IRS1/IRS2/LEP/INSR/AKT3/PPP2R2C/CREB5/PPARG/FOXO3/LEPR/PPP2R2B/FBP1	15
CD8+	CD8+	hsa04066	HIF-1 signaling pathway	14/352	109/7889	0.000324375	0.00129266	0.000779723	EGF/PIK3CB/PIK3CD/IGF1R/IL6R/EPO/TLR4/INSR/SLC2A1/PLCG2/AKT3/ANGPT2/STAT3/FLT1	14
CD8+	CD8+	hsa05418	Fluid shear stress and atherosclerosis	16/352	138/7889	0.000406588	0.00159645	0.000962971	RAC1/RHOA/PIK3CB/PIK3CD/KDR/ICAM1/PRKCZ/VCAM1/CAV1/PECAM1/SDC1/PTK2/ITGB3/AKT3/MEF2C/MAP2K5	16
CD8+	CD8+	hsa04022	cGMP-PKG signaling pathway	18/352	166/7889	0.000413139	0.00159867	0.000964307	RHOA/IRS1/IRS2/PIK3CG/PIK3R6/INSR/ITPR2/AGTR1/NFATC1/KCNMA1/MYH6/SLC8A1/AKT3/ADRA1B/MEF2C/CREB5/ITPR1/PRKG2	18
CD8+	CD8+	hsa05146	Amoebiasis	13/352	101/7889	0.000516163	0.00196879	0.00118756	PIK3CB/PIK3CD/CSF2/PRKACB/TLR4/ACTN1/COL1A1/COL4A1/PTK2/VCL/ACTN4/C8A/COL4A3	13
CD8+	CD8+	hsa04144	Endocytosis	23/352	248/7889	0.000673454	0.00253257	0.00152763	RHOA/IL2RB/IL2RA/IGF1R/HLA-E/HLA-A/ARRB2/PDGFRA/PRKCZ/ARPC5/SH3GL2/CAV1/HLA-C/HLA-B/HLA-F/STAM2/DNM3/AP2B1/WIPF1/CCR5/VPS45/SH3GL3/PARD3	23
CD8+	CD8+	hsa04625	C-type lectin receptor signaling pathway	13/352	104/7889	0.000685801	0.00254318	0.00153403	RHOA/PTPN11/PIK3CB/PIK3CD/FCER1G/IRF9/STAT2/IRF1/PLCG2/ITPR2/NFATC1/AKT3/ITPR1	13
CD8+	CD8+	hsa04923	Regulation of lipolysis in adipocytes	9/352	56/7889	0.000746687	0.00273103	0.00164734	PIK3CB/PIK3CD/PRKACB/IRS1/IRS2/INSR/TSHR/AKT3/PRKG2	9
CD8+	CD8+	hsa04071	Sphingolipid signaling pathway	14/352	119/7889	0.000799032	0.00288299	0.001739	FYN/RAC1/RHOA/PIK3CB/PIK3CD/GAB2/FCER1G/FCER1A/MS4A2/PRKCZ/AKT3/PPP2R2C/SPTLC2/PPP2R2B	14
CD8+	CD8+	hsa05161	Hepatitis B	17/352	162/7889	0.00086493	0.00307915	0.00185732	PIK3CB/GRB2/PIK3CD/PTK2B/STAT5B/STAT5A/JAK2/STAT6/TLR4/STAT2/TYK2/JAK1/NFATC1/AKT3/STAT4/STAT3/CREB5	17
CD8+	CD8+	hsa04920	Adipocytokine signaling pathway	10/352	69/7889	0.000890975	0.00312142	0.00188282	PTPN11/IRS1/PRKCQ/JAK2/IRS2/LEP/SLC2A1/AKT3/STAT3/LEPR	10
CD8+	CD8+	hsa04931	Insulin resistance	13/352	107/7889	0.000900184	0.00312142	0.00188282	PTPN11/PIK3CB/PIK3CD/IRS1/PRKCQ/IRS2/PTPN1/PRKCZ/INSR/SLC2A1/AKT3/STAT3/CREB5	13
CD8+	CD8+	hsa05230	Central carbon metabolism in cancer	10/352	70/7889	0.000999174	0.00342025	0.00206307	PIK3CB/PIK3CD/KIT/MET/PDGFRB/NTRK1/PDGFRA/SLC2A1/AKT3/FLT3	10
CD8+	CD8+	hsa05130	Pathogenic Escherichia coli infection	19/352	195/7889	0.00108699	0.00362898	0.00218898	FYN/RAC1/RHOA/PTPN11/PAK2/FCGR2A/ABL1/ABI1/TLR4/ARPC5/BAIAP2/NCKAP1L/WASF2/WASF3/NCK2/NCKAP1/WASF1/WIPF1/CLDN16	19
CD8+	CD8+	hsa05231	Choline metabolism in cancer	12/352	96/7889	0.00109352	0.00362898	0.00218898	RAC1/EGF/PIK3CB/GRB2/PIK3CD/PDGFRB/PDGFRA/WASF2/WASF3/WASF1/AKT3/PLA2G4E	12
CD8+	CD8+	hsa04370	VEGF signaling pathway	9/352	59/7889	0.00110093	0.00362898	0.00218898	RAC1/PIK3CB/PIK3CD/KDR/SHC2/PLCG2/PTK2/AKT3/PLA2G4E	9
CD8+	CD8+	hsa04910	Insulin signaling pathway	15/352	137/7889	0.0011161	0.00363413	0.00219208	PIK3CB/GRB2/PIK3CD/SHC2/PRKACB/IRS1/IRS2/PTPN1/INPPL1/PRKCZ/INSR/AKT3/SORBS1/RAPGEF1/FBP1	15
CD8+	CD8+	hsa05145	Toxoplasmosis	13/352	110/7889	0.00116815	0.00375779	0.00226668	HLA-DRA/HLA-DPB1/JAK2/PIK3CG/TLR4/CD40/PIK3R6/TYK2/HLA-DPA1/JAK1/CCR5/AKT3/STAT3	13
CD8+	CD8+	hsa05218	Melanoma	10/352	72/7889	0.00124792	0.00396662	0.00239264	EGF/PIK3CB/PIK3CD/MET/PDGFRB/IGF1R/PDGFRA/FGF19/FGF1/AKT3	10
CD8+	CD8+	hsa05140	Leishmaniasis	10/352	73/7889	0.00139002	0.00436629	0.00263372	FCGR2A/FCGR3A/HLA-DRA/FCGR1A/HLA-DPB1/JAK2/TLR4/HLA-DPA1/JAK1/ITGA4	10
CD8+	CD8+	hsa04213	Longevity regulating pathway - multiple species	9/352	62/7889	0.00158026	0.00490614	0.00295935	PIK3CB/PIK3CD/IGF1R/PRKACB/IRS1/IRS2/INSR/AKT3/FOXO3	9
CD8+	CD8+	hsa05214	Glioma	10/352	75/7889	0.00171372	0.00525934	0.0031724	EGF/PIK3CB/GRB2/PIK3CD/PDGFRB/SHC2/IGF1R/PDGFRA/PLCG2/AKT3	10
CD8+	CD8+	hsa04064	NF-kappa B signaling pathway	12/352	102/7889	0.00186111	0.00564678	0.0034061	LCK/LYN/BTK/BLNK/ZAP70/PRKCQ/ICAM1/TLR4/CD40/VCAM1/TRIM25/PLCG2	12
CD8+	CD8+	hsa04211	Longevity regulating pathway	11/352	89/7889	0.00191519	0.00574556	0.00346568	PIK3CB/PIK3CD/IGF1R/PRKACB/IRS1/IRS2/INSR/AKT3/CREB5/PPARG/FOXO3	11
CD8+	CD8+	hsa05150	Staphylococcus aureus infection	11/352	90/7889	0.00209698	0.00622105	0.0037525	FCGR2A/FCGR3A/HLA-DRA/FCGR1A/HLA-DPB1/ICAM1/FCGR2B/ITGAL/HLA-DPA1/KRT40/FPR1	11
CD8+	CD8+	hsa05417	Lipid and atherosclerosis	19/352	213/7889	0.00302569	0.00887759	0.0053549	RAC1/RHOA/PIK3CB/LYN/VAV1/VAV2/PIK3CD/ICAM1/JAK2/TLR4/CD40/VCAM1/PTK2/NFATC1/AKT3/STAT3/ITPR1/PPARG/VAV3	19
CD8+	CD8+	hsa05213	Endometrial cancer	8/352	58/7889	0.00394372	0.0114454	0.00690377	EGF/PIK3CB/GRB2/PIK3CD/CTNNA1/AKT3/CTNNA2/FOXO3	8
CD8+	CD8+	hsa05322	Systemic lupus erythematosus	13/352	127/7889	0.00424244	0.0121799	0.00734684	CD80/CD86/FCGR2A/FCGR3A/HLA-DRA/FCGR1A/HLA-DPB1/CD40/ACTN1/HLA-DPA1/CD28/ACTN4/C8A	13
CD8+	CD8+	hsa04020	Calcium signaling pathway	20/352	238/7889	0.00470688	0.0133695	0.00806441	EGF/PTK2B/KDR/MET/PDGFRB/NGF/PRKACB/NTRK1/PDGFRA/FGF19/FLT4/PLCG2/ITPR2/AGTR1/FGF1/SLC8A1/ADRA1B/ITPR1/FLT1/NTRK2	20
CD8+	CD8+	hsa04750	Inflammatory mediator regulation of TRP channels	10/352	97/7889	0.0109619	0.0308088	0.0185836	PIK3CB/PIK3CD/NGF/PRKACB/PRKCQ/NTRK1/PLCG2/ITPR2/PLA2G4E/ITPR1	10
CD8+	CD8+	hsa05206	MicroRNAs in cancer	21/352	276/7889	0.0115624	0.0321579	0.0193974	RHOA/PIK3CB/GRB2/PIK3CD/EFNA1/MET/PDGFRB/IRS1/ABL1/IRS2/PDGFRA/EFNA5/PLCG2/TNXB/ITGB3/STAT3/ZEB2/ZFPM2/TNR/CD44/FOXP1	21
CD8+	CD8+	hsa04725	Cholinergic synapse	11/352	113/7889	0.0118148	0.0325213	0.0196166	FYN/PIK3CB/PIK3CD/PRKACB/JAK2/PIK3CG/PIK3R6/ITPR2/AKT3/CREB5/ITPR1	11
CD8+	CD8+	hsa04926	Relaxin signaling pathway	12/352	129/7889	0.0123322	0.033599	0.0202667	PIK3CB/GRB2/PIK3CD/SHC2/PRKACB/ARRB2/PRKCZ/COL1A1/COL4A1/AKT3/CREB5/COL4A3	12
CD8+	CD8+	hsa04068	FoxO signaling pathway	12/352	130/7889	0.01306	0.0352223	0.0212459	EGF/PIK3CB/GRB2/PIK3CD/IGF1R/BCL6/IRS1/IRS2/INSR/AKT3/STAT3/FOXO3	12
CD8+	CD8+	hsa05142	Chagas disease	10/352	100/7889	0.0134211	0.0358343	0.021615	PIK3CB/CD3G/PIK3CD/CD3E/CD3D/CD247/TLR4/AKT3/PPP2R2C/PPP2R2B	10
CD8+	CD8+	hsa04540	Gap junction	9/352	87/7889	0.0151075	0.0399377	0.0240901	EGF/GRB2/PDGFRB/PRKACB/PDGFRA/ITPR2/ITPR1/PRKG2/MAP2K5	9
CD8+	CD8+	hsa04261	Adrenergic signaling in cardiomyocytes	13/352	149/7889	0.0155323	0.0402441	0.024275	PRKACB/PIK3CG/PIK3R6/AGTR1/SCN5A/MYH6/SLC8A1/AKT3/PPP2R2C/ADRA1B/CREB5/CACNA2D1/PPP2R2B	13
CD8+	CD8+	hsa05226	Gastric cancer	13/352	149/7889	0.0155323	0.0402441	0.024275	EGF/PIK3CB/GRB2/PIK3CD/CTNNA1/MET/GAB1/SHC2/FGF19/FGF1/AKT3/CTNNA2/RARB	13
CD8+	CD8+	hsa04930	Type II diabetes mellitus	6/352	46/7889	0.0156756	0.0402441	0.024275	PIK3CB/PIK3CD/IRS1/IRS2/PRKCZ/INSR	6
CD8+	CD8+	hsa04530	Tight junction	14/352	166/7889	0.0161752	0.0407432	0.024576	RAC1/RHOA/AFDN/PRKACB/PRKCZ/ARPC5/ACTN1/PPP2R2C/RAPGEF6/DLG2/ACTN4/PARD3/PPP2R2B/CLDN16	14
CD8+	CD8+	hsa05164	Influenza A	14/352	166/7889	0.0161752	0.0407432	0.024576	PIK3CB/PIK3CD/HLA-DRA/HLA-DPB1/ICAM1/JAK2/TLR4/IRF9/STAT2/TYK2/TRIM25/HLA-DPA1/JAK1/AKT3	14
CD8+	CD8+	hsa03450	Non-homologous end-joining	3/352	13/7889	0.0180421	0.045021	0.0271564	XRCC5/XRCC6/RAD50	3

## Sheet: Rebound module RNA-seq
Cluster	lab	ID	Description	GeneRatio	BgRatio	pvalue	p.adjust	qvalue	geneID	Count
CD4+	CD4+	hsa05164	Influenza A	63/237	163/7573	2.57721e-54	5.48946e-52	2.06177e-52	CIITA/IRF7/OAS3/OAS1/OAS2/IRF9/MX1/RNASEL/ADAR/IRF3/MX2/RSAD2/IFIH1/DDX58/RELA/PML/TRIM25/CXCL10/HLA-DRB5/HLA-DPB1/HLA-DQB1/HLA-DQA2/EIF2AK2/HLA-DPA1/HLA-DRB1/HLA-DRA/IFNB1/IL6/TLR4/JAK1/MAPK1/IFNG/IFNAR1/CCL2/CCL5/IFNA2/TBK1/IL1B/IFNGR1/IFNA1/IFNA13/IFNGR2/IFNA17/IL12B/IFNAR2/IFNA14/IFNA6/IFNA4/IFNA16/IFNA7/TLR3/IFNA8/STAT2/TLR7/JAK2/MAP2K2/IFNA10/IKBKB/NFKB1/ICAM1/STAT1/CDK6/SOCS3	63
CD4+	CD4+	hsa04630	JAK-STAT signaling pathway	60/237	159/7573	6.92301e-51	7.37301e-49	2.7692e-49	IRF9/IFNB1/IL6/PTPN11/IL2/IL2RA/IL2RG/STAT6/JAK1/HRAS/CSF2/JAK3/IFNG/IFNAR1/IL15/IL4/IL3RA/CSF2RB/CSF2RA/IL3/CSF3/IL4R/IFNA2/IL12RB1/EPO/STAT4/GRB2/IL23R/IFNGR1/IFNA1/IFNA13/IFNGR2/IFNA17/IL10RB/IL10RA/IL12RB2/IL12B/EPOR/IFNAR2/IFNA14/IFNA6/IFNA4/IFNA16/IFNA7/IL5RA/PDGFRB/IFNA8/STAT2/IL6ST/JAK2/IFNA10/STAT3/SOCS2/STAT1/OSM/IL15RA/BCL2L1/SOCS1/SOCS3/PIM1	60
CD4+	CD4+	hsa05169	Epstein-Barr virus infection	63/237	199/7573	5.56557e-48	3.95155e-46	1.48415e-46	IRF7/HLA-E/OAS3/OAS1/OAS2/IRF9/HLA-F/HLA-G/HLA-C/IRF3/HLA-B/HLA-A/DDX58/RELA/CXCL10/HLA-DRB5/HLA-DPB1/HLA-DQB1/HLA-DQA2/TP53/EIF2AK2/HLA-DPA1/HLA-DRB1/CD44/HLA-DRA/B2M/CD3E/IFNB1/IL6/CD3G/CD3D/CD247/LYN/JAK1/JAK3/RAC1/MAPK8/IFNAR1/IFNA2/TBK1/IFNA1/IFNA13/IFNA17/IFNAR2/IFNA14/IFNA6/IFNA4/IFNA16/IFNA7/CD40/IFNA8/STAT2/IFNA10/BTK/CD19/IKBKB/NFKB1/STAT3/TAP1/ICAM1/STAT1/CDK6/TAP2	63
CD4+	CD4+	hsa05162	Measles	50/237	139/7573	5.5992e-41	2.98158e-39	1.11984e-39	IRF7/OAS3/OAS1/OAS2/IRF9/MX1/ADAR/IRF3/MX2/IFIH1/DDX58/RELA/TP53/EIF2AK2/CD3E/IFNB1/IL6/CD3G/TLR4/IL2/CD3D/IL2RA/IL2RG/JAK1/JAK3/MAPK8/IFNAR1/IFNA2/TBK1/IL1B/IFNA1/IFNA13/IFNA17/IL12B/IFNAR2/IFNA14/IFNA6/IFNA4/IFNA16/IFNA7/IFNA8/STAT2/TLR7/IFNA10/IKBKB/NFKB1/STAT3/STAT1/BCL2L1/CDK6	50
CD4+	CD4+	hsa05167	Kaposi sarcoma-associated herpesvirus infection	53/237	193/7573	1.54596e-36	6.5858e-35	2.47354e-35	IRF7/HLA-E/IRF9/HLA-F/HLA-G/HLA-C/IRF3/HLA-B/HLA-A/RELA/TP53/EIF2AK2/PLCG1/IFNB1/IL6/CD86/LYN/JAK1/MAPK1/HRAS/CSF2/RAC1/MAPK8/KRAS/NRAS/IFNAR1/UBB/IFNA2/TBK1/IFNGR1/IFNA1/IFNA13/IFNA17/IFNAR2/IFNA14/IFNA6/IFNA4/IFNA16/IFNA7/TLR3/IFNA8/PTGS2/STAT2/IL6ST/JAK2/MAP2K2/IFNA10/IKBKB/NFKB1/STAT3/ICAM1/STAT1/CDK6	53
CD4+	CD4+	hsa04659	Th17 cell differentiation	42/237	106/7573	1.88082e-36	6.67689e-35	2.50775e-35	RELA/HLA-DRB5/HLA-DPB1/HLA-DQB1/HLA-DQA2/HLA-DPA1/HLA-DRB1/HLA-DRA/LCK/PLCG1/CD3E/IL6/CD3G/IL2/CD3D/ZAP70/CD247/CD4/IL2RA/IL2RG/STAT6/PRKCQ/JAK1/MAPK1/JAK3/MAPK8/IFNG/IL17A/IL4/IL4R/IL12RB1/IL1B/IL23R/IFNGR1/IFNGR2/IL6ST/JAK2/IKBKB/NFKB1/IRF4/STAT3/STAT1	42
CD4+	CD4+	hsa04650	Natural killer cell mediated cytotoxicity	43/237	121/7573	6.29831e-35	1.91649e-33	7.19807e-34	HLA-E/HLA-G/HLA-C/HLA-B/HLA-A/LCK/PLCG1/IFNB1/PTPN11/ZAP70/CD247/LCP2/SHC1/MAPK1/HRAS/CSF2/RAC1/IFNG/KRAS/NRAS/VAV1/IFNAR1/IFNA2/GRB2/IFNGR1/IFNA1/KLRD1/IFNA13/IFNGR2/IFNA17/IFNAR2/IFNA14/IFNA6/IFNA4/IFNA16/IFNA7/IFNA8/MAP2K2/IFNA10/TYROBP/FCER1G/ICAM1/NCR3	43
CD4+	CD4+	hsa04658	Th1 and Th2 cell differentiation	38/237	90/7573	2.903e-34	7.72923e-33	2.903e-33	RELA/HLA-DRB5/HLA-DPB1/HLA-DQB1/HLA-DQA2/HLA-DPA1/HLA-DRB1/HLA-DRA/LCK/PLCG1/CD3E/CD3G/IL2/CD3D/ZAP70/CD247/CD4/IL2RA/IL2RG/STAT6/PRKCQ/JAK1/MAPK1/JAK3/MAPK8/IFNG/IL4/IL4R/IL12RB1/STAT4/IFNGR1/IFNGR2/IL12RB2/IL12B/JAK2/IKBKB/NFKB1/STAT1	38
CD4+	CD4+	hsa05160	Hepatitis C	46/237	155/7573	2.52534e-33	5.97664e-32	2.24475e-32	IRF7/OAS3/OAS1/OAS2/IRF9/MX1/RNASEL/IRF3/MX2/RSAD2/DDX58/RELA/CXCL10/TP53/EIF2AK2/IFNB1/JAK1/MAPK1/HRAS/IFNG/KRAS/NRAS/IFNAR1/IFNA2/TBK1/GRB2/IFNA1/IFNA13/IFNA17/IFNAR2/IFNA14/IFNA6/IFNA4/IFNA16/IFNA7/TLR3/IFNA8/STAT2/MAP2K2/IFNA10/IKBKB/NFKB1/STAT3/STAT1/CDK6/SOCS3	46
CD4+	CD4+	hsa05320	Autoimmune thyroid disease	29/237	50/7573	1.57791e-31	3.36095e-30	1.26233e-30	HLA-E/HLA-F/HLA-G/HLA-C/HLA-B/HLA-A/HLA-DRB5/HLA-DPB1/HLA-DQB1/HLA-DQA2/HLA-DPA1/HLA-DRB1/HLA-DRA/IL2/CD86/CTLA4/IL4/IFNA2/IFNA1/IFNA13/IFNA17/IFNA14/IFNA6/IFNA4/IFNA16/IFNA7/CD40/IFNA8/IFNA10	29
CD4+	CD4+	hsa04060	Cytokine-cytokine receptor interaction	57/237	284/7573	2.36395e-31	4.57746e-30	1.71923e-30	CXCL10/IFNB1/IL6/IL2/CD4/IL2RA/IL2RG/CSF2/IFNG/IL17A/IFNAR1/IL15/CCL2/IL4/IL3RA/CSF2RB/CSF2RA/IL3/CSF3/IL4R/CCL5/IFNA2/IL12RB1/EPO/IL1B/IL23R/IFNGR1/IFNA1/IFNA13/IFNGR2/IFNA17/IL10RB/IL10RA/IL12RB2/IL12B/EPOR/IFNAR2/IFNA14/IFNA6/IFNA4/IFNA16/IFNA7/IL5RA/CD40/IFNA8/IL6ST/IFNA10/NGF/CXCR4/ACVR1/OSM/TNFRSF9/IL1R2/IL15RA/EDA/CCR7/TNFSF8	57
CD4+	CD4+	hsa04620	Toll-like receptor signaling pathway	36/237	102/7573	3.77457e-29	6.69987e-28	2.51638e-28	IRF7/IRF5/IRF3/RELA/CXCL10/IFNB1/IL6/TLR4/CD86/MAPK1/RAC1/MAPK8/IFNAR1/CCL5/IFNA2/TBK1/IL1B/IFNA1/IFNA13/IFNA17/IL12B/IFNAR2/IFNA14/IFNA6/IFNA4/IFNA16/IFNA7/CD40/TLR3/IFNA8/TLR7/MAP2K2/IFNA10/IKBKB/NFKB1/STAT1	36
CD4+	CD4+	hsa05163	Human cytomegalovirus infection	49/237	221/7573	5.5627e-29	9.11427e-28	3.4232e-28	HLA-E/HLA-F/HLA-G/HLA-C/IRF3/HLA-B/HLA-A/RELA/TP53/B2M/IFNB1/IL6/JAK1/MAPK1/HRAS/RAC1/KRAS/NRAS/RHOA/CCL2/CCL5/IFNA2/TBK1/IL1B/GRB2/IFNA1/IFNA13/IFNA17/IL10RB/IL10RA/IFNA14/IFNA6/IFNA4/IFNA16/IFNA7/IFNA8/PTGS2/MAP2K2/IFNA10/CRKL/IKBKB/NFKB1/STAT3/CXCR4/TAP1/CDK6/PTGER2/ARHGEF12/TAP2	49
CD4+	CD4+	hsa05171	Coronavirus disease - COVID-19	49/237	226/7573	1.68413e-28	2.56228e-27	9.6236e-28	OAS3/OAS1/OAS2/IRF9/MX1/ADAR/IRF3/MX2/IFIH1/DDX58/RELA/CXCL10/EIF2AK2/PLCG1/IFNB1/IL6/TLR4/IL2/JAK1/MAPK1/CSF2/MAPK8/IFNAR1/CCL2/CSF3/IFNA2/TBK1/IL1B/IFNA1/IFNA13/IFNA17/IL12B/IFNAR2/IFNA14/IFNA6/IFNA4/IFNA16/IFNA7/TLR3/IFNA8/STAT2/IL6ST/TLR7/IFNA10/IKBKB/NFKB1/STAT3/STAT1/C1QB	49
CD4+	CD4+	hsa05161	Hepatitis B	42/237	161/7573	6.82545e-28	9.69214e-27	3.64024e-27	IRF7/IRF3/IFIH1/DDX58/RELA/TP53/IFNB1/IL6/TLR4/STAT6/JAK1/MAPK1/HRAS/JAK3/MAPK8/KRAS/NRAS/IFNAR1/MMP9/IFNA2/TBK1/STAT4/GRB2/IFNA1/IFNA13/IFNA17/IFNA14/IFNA6/IFNA4/IFNA16/IFNA7/TLR3/IFNA8/STAT2/JAK2/MAP3K1/MAP2K2/IFNA10/IKBKB/NFKB1/STAT3/STAT1	42
CD4+	CD4+	hsa05321	Inflammatory bowel disease	28/237	63/7573	3.63194e-26	4.83502e-25	1.81597e-25	RELA/HLA-DRB5/HLA-DPB1/HLA-DQB1/HLA-DQA2/HLA-DPA1/HLA-DRB1/HLA-DRA/IL6/TLR4/IL2/IL2RG/STAT6/IFNG/IL17A/IL4/IL4R/IL12RB1/STAT4/IL1B/IL23R/IFNGR1/IFNGR2/IL12RB2/IL12B/NFKB1/STAT3/STAT1	28
CD4+	CD4+	hsa05166	Human T-cell leukemia virus 1 infection	46/237	219/7573	4.16484e-26	5.2183e-25	1.95993e-25	HLA-E/HLA-F/HLA-G/HLA-C/HLA-B/HLA-A/RELA/HLA-DRB5/HLA-DPB1/HLA-DQB1/HLA-DQA2/TP53/HLA-DPA1/HLA-DRB1/HLA-DRA/LCK/B2M/CD3E/EGR1/IL6/CD3G/IL2/CD3D/CD4/IL2RA/IL2RG/JAK1/MAPK1/HRAS/CSF2/JAK3/MAPK8/KRAS/NRAS/IL15/CD40/MAP3K1/MAP2K2/SPI1/IKBKB/NFKB1/CDKN2B/ICAM1/IL1R2/IL15RA/BCL2L1	46
CD4+	CD4+	hsa05168	Herpes simplex virus 1 infection	66/237	484/7573	4.8459e-26	5.73431e-25	2.15373e-25	IRF7/HLA-E/OAS3/OAS1/OAS2/IRF9/SP100/HLA-F/HLA-G/HLA-C/RNASEL/IRF3/HLA-B/HLA-A/IFIH1/DDX58/RELA/PML/HLA-DRB5/HLA-DPB1/HLA-DQB1/HLA-DQA2/TP53/EIF2AK2/HLA-DPA1/HLA-DRB1/HLA-DRA/B2M/IFNB1/IL6/PTPN11/JAK1/IFNG/IFNAR1/CCL2/CCL5/IFNA2/TBK1/IL1B/IFNGR1/IFNA1/IFNA13/IFNGR2/IFNA17/IL12B/IFNAR2/IFNA14/IFNA6/IFNA4/IFNA16/IFNA7/TLR3/IFNA8/STAT2/JAK2/IFNA10/IKBKB/NFKB1/TAP1/STAT1/ZFP37/BCL2L1/ZNF248/ZSCAN32/T…	66
CD4+	CD4+	hsa05170	Human immunodeficiency virus 1 infection	45/237	211/7573	7.77735e-26	8.71882e-25	3.27467e-25	HLA-E/HLA-F/HLA-G/HLA-C/IRF3/HLA-B/HLA-A/RELA/TRIM5/PLCG1/B2M/CD3E/IFNB1/CD3G/TLR4/CD3D/CD247/CD4/MAPK1/HRAS/RAC1/MAPK8/KRAS/NRAS/IFNA2/TBK1/SAMHD1/IFNA1/IFNA13/IFNA17/IFNA14/IFNA6/IFNA4/IFNA16/IFNA7/IFNA8/MAP2K2/IFNA10/CRKL/IKBKB/NFKB1/CXCR4/TAP1/BCL2L1/TAP2	45
CD4+	CD4+	hsa04621	NOD-like receptor signaling pathway	42/237	181/7573	1.12686e-25	1.20011e-24	4.50746e-25	IRF7/OAS3/OAS1/OAS2/IRF9/RNASEL/IRF3/GBP7/RELA/IFNB1/IL6/TLR4/JAK1/MAPK1/MAPK8/RHOA/IFNAR1/CCL2/CCL5/IFNA2/TBK1/IL1B/IFNA1/IFNA13/IFNA17/IFNAR2/IFNA14/IFNA6/IFNA4/IFNA16/IFNA7/IFNA8/STAT2/IFNA10/IKBKB/NFKB1/STAT1/GBP1/BCL2L1/CASP4/GBP5/GBP4	42
CD4+	CD4+	hsa04640	Hematopoietic cell lineage	32/237	93/7573	1.44345e-25	1.46408e-24	5.49887e-25	HLA-DRB5/HLA-DPB1/HLA-DQB1/HLA-DQA2/HLA-DPA1/HLA-DRB1/CD44/HLA-DRA/CD3E/IL6/CD3G/CD3D/CD8A/CD4/IL2RA/ITGAM/CD8B/CSF2/IL4/IL3RA/CSF2RA/IL3/CSF3/IL4R/EPO/IL1B/EPOR/IL5RA/CD19/CD2/IL1R2/FCGR1A	32
CD4+	CD4+	hsa05152	Tuberculosis	41/237	176/7573	3.86593e-25	3.74292e-24	1.40579e-24	CIITA/RELA/HLA-DRB5/HLA-DPB1/HLA-DQB1/HLA-DQA2/HLA-DPA1/HLA-DRB1/HLA-DRA/IFNB1/IL6/TLR4/ITGAM/JAK1/MAPK1/MAPK8/IFNG/RHOA/IFNA2/IL1B/IFNGR1/IFNA1/IFNA13/IFNGR2/IFNA17/IL10RB/IL10RA/IL12B/IFNA14/IFNA6/IFNA4/IFNA16/IFNA7/IFNA8/JAK2/IFNA10/FCER1G/NFKB1/STAT1/FCGR1A/ARHGEF12	41
CD4+	CD4+	hsa04660	T cell receptor signaling pathway	33/237	104/7573	4.8635e-25	4.50402e-24	1.69165e-24	RELA/LCK/PLCG1/CD3E/CD3G/PTPRC/IL2/CD3D/ZAP70/GRAP2/CD247/CD8A/LCP2/CD4/CTLA4/PRKCQ/CD8B/MAPK1/HRAS/CSF2/MAPK8/IFNG/KRAS/NRAS/RHOA/VAV1/IL4/PDCD1/ITK/GRB2/MAP2K2/IKBKB/NFKB1	33
CD4+	CD4+	hsa05417	Lipid and atherosclerosis	42/237	212/7573	8.65979e-23	7.68557e-22	2.8866e-22	IRF7/IRF3/RELA/TP53/PLCG1/IFNB1/IL6/TLR4/LYN/MAPK1/HRAS/RAC1/MAPK8/KRAS/NRAS/RHOA/VAV1/CCL2/MMP9/CCL5/IFNA2/TBK1/IL1B/IFNA1/IFNA13/IFNA17/IL12B/IFNA14/IFNA6/IFNA4/IFNA16/IFNA7/CD40/IFNA8/JAK2/IFNA10/IKBKB/NFKB1/STAT3/ICAM1/BCL2L1/CASP6	42
CD4+	CD4+	hsa04622	RIG-I-like receptor signaling pathway	26/237	68/7573	2.66343e-22	2.26924e-21	8.52298e-22	IRF7/IRF3/IFIH1/DDX58/RELA/TRIM25/CXCL10/IFNB1/DHX58/MAPK8/IFNA2/TBK1/IFNA1/IFNA13/IFNA17/IL12B/IFNA14/IFNA6/IFNA4/IFNA16/IFNA7/IFNA8/MAP3K1/IFNA10/IKBKB/NFKB1	26
CD4+	CD4+	hsa04623	Cytosolic DNA-sensing pathway	25/237	62/7573	3.65089e-22	2.99092e-21	1.12335e-21	IRF7/ADAR/IRF3/DDX58/RELA/CXCL10/IFNB1/IL6/CCL5/IFNA2/TBK1/IL1B/IFNA1/IFNA13/IFNA17/IFNA14/IFNA6/IFNA4/IFNA16/IFNA7/IFNA8/IFNA10/IKBKB/NFKB1/ZBP1	25
CD4+	CD4+	hsa04151	PI3K-Akt signaling pathway	51/237	346/7573	1.7179e-21	1.35523e-20	5.09006e-21	RELA/TP53/IFNB1/IL6/TLR4/IL2/IL2RA/IL2RG/JAK1/MAPK1/HRAS/JAK3/RAC1/KRAS/NRAS/IFNAR1/IL4/IL3RA/IL3/CSF3/IL4R/IRS1/IFNA2/EPO/GRB2/IFNA1/IFNA13/IFNA17/EPOR/IFNAR2/IFNA14/IFNA6/IFNA4/IFNA16/IFNA7/PDGFRB/IFNA8/JAK2/MAP2K2/IFNA10/CD19/BDNF/NGF/IKBKB/NFKB1/OSM/AREG/MYB/BCL2L1/DDIT4/CDK6	51
CD4+	CD4+	hsa05235	PD-L1 expression and PD-1 checkpoint pathway in cancer	28/237	89/7573	3.03268e-21	2.307e-20	8.6648e-21	RELA/LCK/PLCG1/CD3E/CD274/CD3G/PTPN11/TLR4/CD3D/ZAP70/CD247/CD4/PRKCQ/JAK1/MAPK1/HRAS/IFNG/KRAS/NRAS/PDCD1/IFNGR1/IFNGR2/JAK2/MAP2K2/IKBKB/NFKB1/STAT3/STAT1	28
CD4+	CD4+	hsa05330	Allograft rejection	19/237	35/7573	3.29137e-20	2.41745e-19	9.07963e-20	HLA-E/HLA-F/HLA-G/HLA-C/HLA-B/HLA-A/HLA-DRB5/HLA-DPB1/HLA-DQB1/HLA-DQA2/HLA-DPA1/HLA-DRB1/HLA-DRA/IL2/CD86/IFNG/IL4/IL12B/CD40	19
CD4+	CD4+	hsa05332	Graft-versus-host disease	19/237	37/7573	1.35516e-19	9.62166e-19	3.61377e-19	HLA-E/HLA-F/HLA-G/HLA-C/HLA-B/HLA-A/HLA-DRB5/HLA-DPB1/HLA-DQB1/HLA-DQA2/HLA-DPA1/HLA-DRB1/HLA-DRA/IL6/IL2/CD86/IFNG/IL1B/KLRD1	19
CD4+	CD4+	hsa05165	Human papillomavirus infection	47/237	323/7573	1.46359e-19	1.00563e-18	3.77701e-19	HLA-E/IRF9/HLA-F/HLA-G/HLA-C/MX1/IRF3/OASL/HLA-B/HLA-A/MX2/RELA/TP53/EIF2AK2/IFNB1/JAK1/MAPK1/HRAS/KRAS/NRAS/IFNAR1/IFNA2/TBK1/GRB2/IFNA1/IFNA13/IFNA17/IFNAR2/IFNA14/IFNA6/IFNA4/IFNA16/IFNA7/PDGFRB/TLR3/IFNA8/PTGS2/STAT2/MAP2K2/IFNA10/PRKCZ/IKBKB/NFKB1/STAT1/WNT10B/IRF1/CDK6	47
CD4+	CD4+	hsa04612	Antigen processing and presentation	24/237	69/7573	1.61868e-19	1.07744e-18	4.0467e-19	CIITA/HLA-E/IFI30/HLA-F/HLA-G/HLA-C/HLA-B/HLA-A/HLA-DRB5/HLA-DPB1/HLA-DQB1/HLA-DQA2/HLA-DPA1/HLA-DRB1/HLA-DRA/B2M/CD8A/CD4/CD8B/IFNG/KLRD1/TAP1/PSME2/TAP2	24
CD4+	CD4+	hsa04217	Necroptosis	33/237	157/7573	7.52375e-19	4.85624e-18	1.82394e-18	IRF9/EIF2AK2/IFNB1/TLR4/STAT6/JAK1/JAK3/MAPK8/IFNG/IFNAR1/IFNA2/HMGB1/STAT4/IL1B/IFNGR1/IFNA1/IFNA13/IFNGR2/IFNA17/IFNAR2/IFNA14/IFNA6/IFNA4/IFNA16/IFNA7/TLR3/IFNA8/STAT2/JAK2/IFNA10/STAT3/STAT1/ZBP1	33
CD4+	CD4+	hsa05140	Leishmaniasis	23/237	73/7573	1.22223e-17	7.65694e-17	2.87585e-17	RELA/HLA-DRB5/HLA-DPB1/HLA-DQB1/HLA-DQA2/HLA-DPA1/HLA-DRB1/HLA-DRA/TLR4/ITGAM/JAK1/MAPK1/IFNG/IL4/IL1B/IFNGR1/IFNGR2/IL12B/PTGS2/JAK2/NFKB1/STAT1/FCGR1A	23
CD4+	CD4+	hsa05145	Toxoplasmosis	27/237	110/7573	2.05638e-17	1.25145e-16	4.7003e-17	CIITA/RELA/HLA-DRB5/HLA-DPB1/HLA-DQB1/HLA-DQA2/HLA-DPA1/HLA-DRB1/HLA-DRA/TLR4/JAK1/MAPK1/MAPK8/IFNG/IFNGR1/IFNGR2/IL10RB/IL10RA/IL12B/CD40/JAK2/IKBKB/NFKB1/STAT3/STAT1/BCL2L1/SOCS1	27
CD4+	CD4+	hsa04940	Type I diabetes mellitus	18/237	41/7573	4.64729e-17	2.74964e-16	1.03273e-16	HLA-E/HLA-F/HLA-G/HLA-C/HLA-B/HLA-A/HLA-DRB5/HLA-DPB1/HLA-DQB1/HLA-DQA2/HLA-DPA1/HLA-DRB1/HLA-DRA/IL2/CD86/IFNG/IL1B/IL12B	18
CD4+	CD4+	hsa04380	Osteoclast differentiation	27/237	126/7573	8.37255e-16	4.81987e-15	1.81028e-15	IRF9/RELA/LCK/IFNB1/LCP2/JAK1/MAPK1/RAC1/MAPK8/IFNG/IFNAR1/GAB2/IL1B/GRB2/IFNGR1/IFNGR2/IFNAR2/STAT2/BTK/SPI1/TYROBP/IKBKB/NFKB1/STAT1/FCGR1A/SOCS1/SOCS3	27
CD4+	CD4+	hsa05340	Primary immunodeficiency	16/237	37/7573	3.67185e-15	2.05817e-14	7.73022e-15	CIITA/LCK/CD3E/PTPRC/CD3D/ZAP70/CD8A/CD4/IL2RG/CD8B/JAK3/CD40/BTK/CD19/TAP1/TAP2	16
CD4+	CD4+	hsa05135	Yersinia infection	26/237	134/7573	3.7039e-14	2.0229e-13	7.59775e-14	IRF3/RELA/LCK/PLCG1/IFNB1/IL6/TLR4/IL2/ZAP70/CD8A/LCP2/CD4/CD8B/MAPK1/RAC1/MAPK8/RHOA/VAV1/CCL2/TBK1/IL1B/MAP2K2/CRKL/IKBKB/NFKB1/ARHGEF12	26
CD4+	CD4+	hsa04514	Cell adhesion molecules	27/237	150/7573	8.01326e-14	4.1728e-13	1.56725e-13	HLA-E/HLA-F/HLA-G/HLA-C/HLA-B/HLA-A/NCAM1/HLA-DRB5/HLA-DPB1/HLA-DQB1/HLA-DQA2/HLA-DPA1/HLA-DRB1/HLA-DRA/CD274/PTPRC/CD86/CD8A/CD4/CTLA4/PDCD1LG2/ITGAM/CD8B/PDCD1/CD40/CD2/ICAM1	27
CD4+	CD4+	hsa05221	Acute myeloid leukemia	19/237	67/7573	8.03214e-14	4.1728e-13	1.56725e-13	RELA/PML/ITGAM/MAPK1/HRAS/CSF2/KRAS/NRAS/IL3/GRB2/MAP2K2/SPI1/IKBKB/NFKB1/STAT3/BCL2A1/ZBTB16/FCGR1A/PIM1	19
CD4+	CD4+	hsa04625	C-type lectin receptor signaling pathway	22/237	104/7573	5.96936e-13	3.02732e-12	1.13702e-12	IRF9/RELA/IL6/PTPN11/IL2/MAPK1/HRAS/MAPK8/KRAS/NRAS/RHOA/IL1B/IL12B/PTGS2/STAT2/FCER1G/IKBKB/NFKB1/BCL3/STAT1/IRF1/ARHGEF12	22
CD4+	CD4+	hsa05416	Viral myocarditis	17/237	57/7573	6.85613e-13	3.39618e-12	1.27556e-12	HLA-E/HLA-F/HLA-G/HLA-C/HLA-B/HLA-A/HLA-DRB5/HLA-DPB1/HLA-DQB1/HLA-DQA2/HLA-DPA1/HLA-DRB1/HLA-DRA/CD86/RAC1/CD40/ICAM1	17
CD4+	CD4+	hsa04664	Fc epsilon RI signaling pathway	18/237	67/7573	1.04279e-12	5.04806e-12	1.89599e-12	PLCG1/LCP2/LYN/MAPK1/HRAS/CSF2/RAC1/MAPK8/KRAS/NRAS/VAV1/GAB2/IL4/IL3/GRB2/MAP2K2/BTK/FCER1G	18
CD4+	CD4+	hsa04672	Intestinal immune network for IgA production	15/237	44/7573	1.78486e-12	8.44835e-12	3.17309e-12	HLA-DRB5/HLA-DPB1/HLA-DQB1/HLA-DQA2/HLA-DPA1/HLA-DRB1/HLA-DRA/IL6/IL2/CD86/IL15/IL4/CD40/CXCR4/IL15RA	15
CD4+	CD4+	hsa05142	Chagas disease	21/237	101/7573	2.93596e-12	1.35948e-11	5.10602e-12	RELA/CD3E/IFNB1/IL6/CD3G/TLR4/IL2/CD3D/CD247/MAPK1/MAPK8/IFNG/CCL2/CCL5/IL1B/IFNGR1/IFNGR2/IL12B/IKBKB/NFKB1/C1QB	21
CD4+	CD4+	hsa04936	Alcoholic liver disease	24/237	140/7573	6.3103e-12	2.85978e-11	1.07409e-11	IRF3/RELA/IFNB1/IL6/TLR4/MAPK8/IL17A/IFNA2/TBK1/IL1B/IFNA1/IFNA13/IFNA17/IL12B/IFNA14/IFNA6/IFNA4/IFNA16/IFNA7/IFNA8/IFNA10/IKBKB/NFKB1/C1QB	24
CD4+	CD4+	hsa04062	Chemokine signaling pathway	27/237	182/7573	9.75266e-12	4.32774e-11	1.62544e-11	RELA/CXCL10/PLCG1/LYN/SHC1/MAPK1/HRAS/JAK3/RAC1/KRAS/NRAS/RHOA/VAV1/CCL2/CCL5/ITK/GRB2/STAT2/JAK2/CRKL/PRKCZ/IKBKB/NFKB1/STAT3/CXCR4/STAT1/CCR7	27
CD4+	CD4+	hsa05203	Viral carcinogenesis	28/237	199/7573	1.45456e-11	6.3229e-11	2.3748e-11	IRF7/HLA-E/IRF9/SP100/HLA-F/HLA-G/HLA-C/IRF3/HLA-B/HLA-A/RELA/TP53/EIF2AK2/LYN/JAK1/MAPK1/HRAS/JAK3/RAC1/KRAS/NRAS/RHOA/GRB2/IL6ST/NFKB1/CDKN2B/STAT3/CDK6	28
CD4+	CD4+	hsa04917	Prolactin signaling pathway	17/237	68/7573	1.62329e-11	6.91522e-11	2.59726e-11	RELA/SHC1/MAPK1/HRAS/MAPK8/KRAS/NRAS/GRB2/JAK2/MAP2K2/NFKB1/STAT3/SOCS2/STAT1/IRF1/SOCS1/SOCS3	17
CD4+	CD4+	hsa05323	Rheumatoid arthritis	19/237	89/7573	2.04034e-11	8.5214e-11	3.20053e-11	HLA-DRB5/HLA-DPB1/HLA-DQB1/HLA-DQA2/HLA-DPA1/HLA-DRB1/HLA-DRA/IL6/TLR4/CD86/CTLA4/CSF2/IFNG/IL17A/IL15/CCL2/CCL5/IL1B/ICAM1	19
CD4+	CD4+	hsa04722	Neurotrophin signaling pathway	21/237	116/7573	4.82331e-11	1.9757e-10	7.42047e-11	RELA/TP53/PLCG1/PTPN11/SHC1/MAPK1/HRAS/RAC1/MAPK8/KRAS/NRAS/RHOA/IRS1/GRB2/MAP3K1/MAP2K2/CRKL/BDNF/NGF/IKBKB/NFKB1	21
CD4+	CD4+	hsa05220	Chronic myeloid leukemia	17/237	74/7573	7.00831e-11	2.81655e-10	1.05786e-10	RELA/TP53/PTPN11/SHC1/MAPK1/HRAS/KRAS/NRAS/GAB2/CBL/GRB2/MAP2K2/CRKL/IKBKB/NFKB1/BCL2L1/CDK6	17
CD4+	CD4+	hsa05206	MicroRNAs in cancer	24/237	159/7573	1.02865e-10	4.05747e-10	1.52393e-10	TP53/CD44/PLCG1/SHC1/MAPK1/HRAS/KRAS/NRAS/RHOA/MMP9/IRS1/GRB2/PDGFRB/IRS2/PTGS2/MAP2K2/CRKL/IKBKB/NFKB1/STAT3/DDIT4/CDK6/SOCS1/PIM1	24
CD4+	CD4+	hsa04933	AGE-RAGE signaling pathway in diabetic complications	19/237	99/7573	1.46059e-10	5.65647e-10	2.12449e-10	RELA/PLCG1/EGR1/IL6/MAPK1/HRAS/RAC1/MAPK8/KRAS/NRAS/CCL2/IL1B/JAK2/PRKCZ/NFKB1/STAT3/ICAM1/STAT1/PIM1	19
CD4+	CD4+	hsa04064	NF-kappa B signaling pathway	19/237	102/7573	2.51024e-10	9.54788e-10	3.58606e-10	DDX58/RELA/TRIM25/LCK/PLCG1/TLR4/ZAP70/PRKCQ/LYN/IL1B/CD40/PTGS2/BTK/IKBKB/NFKB1/BCL2A1/ICAM1/EDA/BCL2L1	19
CD4+	CD4+	hsa05310	Asthma	11/237	28/7573	3.00674e-10	1.12357e-09	4.21998e-10	HLA-DRB5/HLA-DPB1/HLA-DQB1/HLA-DQA2/HLA-DPA1/HLA-DRB1/HLA-DRA/IL4/IL3/CD40/FCER1G	11
CD4+	CD4+	hsa04668	TNF signaling pathway	19/237	112/7573	1.33011e-09	4.8847e-09	1.83463e-09	RELA/CXCL10/IFNB1/IL6/MAPK1/CSF2/MAPK8/IL15/CCL2/MMP9/CCL5/IL1B/PTGS2/IKBKB/NFKB1/BCL3/ICAM1/IRF1/SOCS3	19
CD4+	CD4+	hsa04935	Growth hormone synthesis, secretion and action	19/237	114/7573	1.81455e-09	6.55083e-09	2.46041e-09	PLCG1/SHC1/MAPK1/HRAS/MAPK8/KRAS/NRAS/IRS1/GRB2/IRS2/JAK2/MAP3K1/MAP2K2/CRKL/STAT3/SOCS2/STAT1/SOCS1/SOCS3	19
CD4+	CD4+	hsa04657	IL-17 signaling pathway	17/237	91/7573	2.18266e-09	7.74843e-09	2.91021e-09	RELA/CXCL10/IL6/MAPK1/CSF2/MAPK8/IFNG/IL17A/CCL2/IL4/CSF3/MMP9/TBK1/IL1B/PTGS2/IKBKB/NFKB1	17
CD4+	CD4+	hsa05133	Pertussis	15/237	76/7573	9.02258e-09	3.15051e-08	1.18329e-08	IRF3/IRF8/RELA/IL6/TLR4/ITGAM/MAPK1/MAPK8/RHOA/IL1B/IL12B/NFKB1/C4BPB/IRF1/C1QB	15
CD4+	CD4+	hsa04662	B cell receptor signaling pathway	15/237	79/7573	1.57488e-08	5.41049e-08	2.03211e-08	IFITM1/RELA/LYN/MAPK1/HRAS/RAC1/KRAS/NRAS/VAV1/GRB2/MAP2K2/BTK/CD19/IKBKB/NFKB1	15
CD4+	CD4+	hsa01521	EGFR tyrosine kinase inhibitor resistance	14/237	77/7573	8.56204e-08	2.89479e-07	1.08724e-07	PLCG1/IL6/SHC1/JAK1/MAPK1/HRAS/KRAS/NRAS/GRB2/PDGFRB/JAK2/MAP2K2/STAT3/BCL2L1	14
CD4+	CD4+	hsa04145	Phagosome	19/237	146/7573	1.17579e-07	3.91317e-07	1.46973e-07	HLA-E/HLA-F/HLA-G/HLA-C/HLA-B/HLA-A/HLA-DRB5/HLA-DPB1/HLA-DQB1/HLA-DQA2/HLA-DPA1/HLA-DRB1/HLA-DRA/TLR4/ITGAM/RAC1/TAP1/FCGR1A/TAP2	19
CD4+	CD4+	hsa05202	Transcriptional misregulation in cancer	21/237	183/7573	2.23239e-07	7.31535e-07	2.74755e-07	RELA/PML/TP53/IL6/CD86/ITGAM/CSF2/IL3/MMP9/CD40/SPI1/BCL6/NFKB1/AFF1/BCL2A1/ZBTB16/IL1R2/NFKBIZ/ETV7/BCL2L1/FCGR1A	21
CD4+	CD4+	hsa05212	Pancreatic cancer	13/237	76/7573	5.26744e-07	1.69995e-06	6.38478e-07	RELA/TP53/JAK1/MAPK1/RAC1/MAPK8/KRAS/IKBKB/NFKB1/STAT3/STAT1/BCL2L1/CDK6	13
CD4+	CD4+	hsa04210	Apoptosis	17/237	133/7573	7.23804e-07	2.26721e-06	8.51534e-07	RELA/TP53/MAPK1/HRAS/MAPK8/KRAS/NRAS/IL3RA/CSF2RB/IL3/MAP2K2/NGF/IKBKB/NFKB1/BCL2A1/BCL2L1/CASP6	17
CD4+	CD4+	hsa04910	Insulin signaling pathway	17/237	133/7573	7.23804e-07	2.26721e-06	8.51534e-07	SHC1/MAPK1/HRAS/MAPK8/KRAS/NRAS/CBL/IRS1/GRB2/IRS2/MAP2K2/CRKL/PRKCZ/IKBKB/SOCS2/SOCS1/SOCS3	17
CD4+	CD4+	hsa05131	Shigellosis	23/237	243/7573	1.8615e-06	5.74637e-06	2.15826e-06	IRF3/RELA/TP53/CD44/PLCG1/IFNB1/TLR4/PRKCQ/MAPK1/CSF2/RAC1/MAPK8/RHOA/UBB/CCL5/TBK1/IL1B/CRKL/IKBKB/NFKB1/RRAGB/BCL2L1/CASP4	23
CD4+	CD4+	hsa04014	Ras signaling pathway	22/237	230/7573	2.64837e-06	8.05863e-06	3.02671e-06	RELA/PLCG1/PTPN11/ZAP70/SHC1/MAPK1/HRAS/RAC1/MAPK8/KRAS/NRAS/RHOA/GAB2/TBK1/GRB2/PDGFRB/MAP2K2/BDNF/NGF/IKBKB/NFKB1/BCL2L1	22
CD4+	CD4+	hsa05205	Proteoglycans in cancer	20/237	198/7573	3.34185e-06	1.00256e-05	3.76547e-06	TP53/CD44/PLCG1/PTPN11/TLR4/MAPK1/HRAS/RAC1/KRAS/NRAS/RHOA/VAV1/CBL/MMP9/GRB2/IL12B/MAP2K2/STAT3/WNT10B/ARHGEF12	20
CD4+	CD4+	hsa04218	Cellular senescence	17/237	156/7573	6.74663e-06	1.99588e-05	7.49625e-06	HLA-E/HLA-F/HLA-G/HLA-C/HLA-B/HLA-A/RELA/TP53/IL6/MAPK1/HRAS/KRAS/NRAS/MAP2K2/NFKB1/CDKN2B/CDK6	17
CD4+	CD4+	hsa04920	Adipocytokine signaling pathway	11/237	68/7573	7.09311e-06	2.04248e-05	7.67129e-06	RELA/PTPN11/PRKCQ/MAPK8/IRS1/IRS2/JAK2/IKBKB/NFKB1/STAT3/SOCS3	11
CD4+	CD4+	hsa05215	Prostate cancer	13/237	95/7573	7.09594e-06	2.04248e-05	7.67129e-06	RELA/TP53/MAPK1/HRAS/KRAS/NRAS/MMP9/GRB2/PDGFRB/MAP2K2/IKBKB/NFKB1/IL1R2	13
CD4+	CD4+	hsa04012	ErbB signaling pathway	12/237	83/7573	9.03141e-06	2.56492e-05	9.63351e-06	PLCG1/SHC1/MAPK1/HRAS/MAPK8/KRAS/NRAS/CBL/GRB2/MAP2K2/CRKL/AREG	12
CD4+	CD4+	hsa04930	Type II diabetes mellitus	9/237	46/7573	9.91231e-06	2.77805e-05	1.0434e-05	MAPK1/MAPK8/IRS1/IRS2/PRKCZ/IKBKB/SOCS2/SOCS1/SOCS3	9
CD4+	CD4+	hsa05223	Non-small cell lung cancer	11/237	72/7573	1.25213e-05	3.46368e-05	1.30091e-05	TP53/PLCG1/MAPK1/HRAS/JAK3/KRAS/NRAS/GRB2/MAP2K2/STAT3/CDK6	11
CD4+	CD4+	hsa04071	Sphingolipid signaling pathway	14/237	116/7573	1.39188e-05	3.80092e-05	1.42757e-05	RELA/TP53/MAPK1/HRAS/RAC1/MAPK8/KRAS/NRAS/RHOA/GAB2/MAP2K2/FCER1G/PRKCZ/NFKB1	14
CD4+	CD4+	hsa05214	Glioma	11/237	73/7573	1.43414e-05	3.86674e-05	1.4523e-05	TP53/PLCG1/SHC1/MAPK1/HRAS/KRAS/NRAS/GRB2/PDGFRB/MAP2K2/CDK6	11
CD4+	CD4+	hsa05418	Fluid shear stress and atherosclerosis	15/237	136/7573	2.05801e-05	5.47946e-05	2.05801e-05	RELA/TP53/RAC1/MAPK8/IFNG/RHOA/CCL2/MMP9/IL1B/PRKCZ/IKBKB/NFKB1/ACVR1/ICAM1/IL1R2	15
CD4+	CD4+	hsa04061	Viral protein interaction with cytokine and cytokine receptor	12/237	94/7573	3.28368e-05	8.63487e-05	3.24314e-05	CXCL10/IL6/IL2/IL2RA/IL2RG/CCL2/CCL5/IL10RB/IL10RA/IL6ST/CXCR4/CCR7	12
CD4+	CD4+	hsa04926	Relaxin signaling pathway	14/237	126/7573	3.58727e-05	9.31815e-05	3.49977e-05	RELA/SHC1/MAPK1/HRAS/MAPK8/KRAS/NRAS/MMP9/GRB2/MAP2K2/PRKCZ/NFKB1/RLN2/RLN1	14
CD4+	CD4+	hsa04068	FoxO signaling pathway	14/237	128/7573	4.28187e-05	0.000109884	4.1271e-05	IL6/MAPK1/HRAS/MAPK8/KRAS/NRAS/IRS1/GRB2/IRS2/MAP2K2/BCL6/IKBKB/CDKN2B/STAT3	14
CD4+	CD4+	hsa04550	Signaling pathways regulating pluripotency of stem cells	14/237	132/7573	6.0322e-05	0.000152959	5.74495e-05	JAK1/MAPK1/HRAS/JAK3/KRAS/NRAS/GRB2/IL6ST/JAK2/MAP2K2/STAT3/ACVR1/WNT10B/ID3	14
CD4+	CD4+	hsa05210	Colorectal cancer	11/237	86/7573	6.88937e-05	0.00017264	6.48412e-05	TP53/MAPK1/HRAS/RAC1/MAPK8/KRAS/NRAS/RHOA/GRB2/MAP2K2/AREG	11
CD4+	CD4+	hsa05150	Staphylococcus aureus infection	11/237	88/7573	8.53008e-05	0.000211268	7.93496e-05	HLA-DRB5/HLA-DPB1/HLA-DQB1/HLA-DQA2/HLA-DPA1/HLA-DRB1/HLA-DRA/ITGAM/ICAM1/FCGR1A/C1QB	11
CD4+	CD4+	hsa04140	Autophagy - animal	14/237	139/7573	0.000106242	0.000260111	9.76942e-05	PRKCQ/MAPK1/HRAS/MAPK8/KRAS/NRAS/IRS1/TBK1/HMGB1/IRS2/MAP2K2/RRAGB/BCL2L1/DDIT4	14
CD4+	CD4+	hsa04931	Insulin resistance	12/237	106/7573	0.000108589	0.000262835	9.87175e-05	RELA/IL6/PTPN11/PRKCQ/MAPK8/IRS1/IRS2/PRKCZ/IKBKB/NFKB1/STAT3/SOCS3	12
CD4+	CD4+	hsa05144	Malaria	8/237	49/7573	0.000121487	0.000290751	0.000109202	IL6/TLR4/IFNG/CCL2/CSF3/IL1B/CD40/ICAM1	8
CD4+	CD4+	hsa04066	HIF-1 signaling pathway	12/237	108/7573	0.000130196	0.00030813	0.00011573	RELA/PLCG1/IL6/TLR4/MAPK1/IFNG/EPO/IFNGR1/IFNGR2/MAP2K2/NFKB1/STAT3	12
CD4+	CD4+	hsa05211	Renal cell carcinoma	9/237	68/7573	0.000243487	0.00056409	0.000211865	PTPN11/MAPK1/HRAS/RAC1/KRAS/NRAS/GRB2/MAP2K2/CRKL	9
CD4+	CD4+	hsa05219	Bladder cancer	7/237	41/7573	0.000243644	0.00056409	0.000211865	TP53/MAPK1/HRAS/KRAS/NRAS/MMP9/MAP2K2	7
CD4+	CD4+	hsa05120	Epithelial cell signaling in Helicobacter pylori infection	9/237	70/7573	0.000304332	0.000697018	0.000261791	RELA/PLCG1/PTPN11/LYN/RAC1/MAPK8/CCL5/IKBKB/NFKB1	9
CD4+	CD4+	hsa04137	Mitophagy - animal	9/237	71/7573	0.000339173	0.000768552	0.000288658	RELA/TP53/HRAS/MAPK8/KRAS/NRAS/UBB/TBK1/BCL2L1	9
CD4+	CD4+	hsa04370	VEGF signaling pathway	8/237	59/7573	0.000456291	0.00102305	0.000384245	PLCG1/MAPK1/HRAS/RAC1/KRAS/NRAS/PTGS2/MAP2K2	8
CD4+	CD4+	hsa04072	Phospholipase D signaling pathway	13/237	142/7573	0.00048057	0.00106627	0.000400475	PLCG1/PTPN11/SHC1/MAPK1/HRAS/KRAS/NRAS/RHOA/GAB2/GRB2/PDGFRB/MAP2K2/FCER1G	13
CD4+	CD4+	hsa05322	Systemic lupus erythematosus	12/237	127/7573	0.000594263	0.00130493	0.000490114	HLA-DRB5/HLA-DPB1/HLA-DQB1/HLA-DQA2/HLA-DPA1/HLA-DRB1/HLA-DRA/CD86/IFNG/CD40/FCGR1A/C1QB	12
CD4+	CD4+	hsa01522	Endocrine resistance	10/237	93/7573	0.000616483	0.00133991	0.000503251	TP53/SHC1/MAPK1/HRAS/MAPK8/KRAS/NRAS/MMP9/GRB2/MAP2K2	10
CD4+	CD4+	hsa05143	African trypanosomiasis	6/237	35/7573	0.00066789	0.00143697	0.000539709	IL6/IFNG/IL1B/IL12B/APOL1/ICAM1	6
CD4+	CD4+	hsa04010	MAPK signaling pathway	20/237	290/7573	0.000726309	0.00154704	0.000581047	RELA/TP53/MAPK1/HRAS/RAC1/MAPK8/KRAS/NRAS/IL1B/GRB2/PDGFRB/MAP3K1/MAP2K2/CRKL/BDNF/NGF/IKBKB/NFKB1/DUSP5/AREG	20
CD4+	CD4+	hsa05231	Choline metabolism in cancer	10/237	97/7573	0.000860421	0.00181455	0.000681522	PLCG1/MAPK1/HRAS/RAC1/MAPK8/KRAS/NRAS/GRB2/PDGFRB/MAP2K2	10
CD4+	CD4+	hsa05216	Thyroid cancer	6/237	37/7573	0.000907891	0.00189589	0.000712071	TP53/MAPK1/HRAS/KRAS/NRAS/MAP2K2	6
CD4+	CD4+	hsa05146	Amoebiasis	10/237	98/7573	0.000932426	0.00192822	0.000724214	RELA/IL6/TLR4/ITGAM/CSF2/IFNG/IL1B/IL12B/NFKB1/IL1R2	10
CD4+	CD4+	hsa04150	mTOR signaling pathway	13/237	154/7573	0.00103617	0.00212215	0.000797051	MAPK1/HRAS/KRAS/NRAS/RHOA/IRS1/GRB2/MAP2K2/IKBKB/RRAGB/WNT10B/DDIT4/STRADB	13
CD4+	CD4+	hsa05218	Melanoma	8/237	71/7573	0.00158642	0.00321816	0.0012087	TP53/MAPK1/HRAS/KRAS/NRAS/PDGFRB/MAP2K2/CDK6	8
CD4+	CD4+	hsa05134	Legionellosis	7/237	56/7573	0.00168773	0.00339138	0.00127376	RELA/IL6/TLR4/ITGAM/IL1B/IL12B/NFKB1	7
CD4+	CD4+	hsa04015	Rap1 signaling pathway	15/237	207/7573	0.00206349	0.00409305	0.0015373	PLCG1/LCP2/ITGAM/MAPK1/HRAS/RAC1/KRAS/NRAS/RHOA/VAV1/PDGFRB/MAP2K2/CRKL/NGF/PRKCZ	15
CD4+	CD4+	hsa05213	Endometrial cancer	7/237	58/7573	0.00207535	0.00409305	0.0015373	TP53/MAPK1/HRAS/KRAS/NRAS/GRB2/MAP2K2	7
CD4+	CD4+	hsa01523	Antifolate resistance	5/237	30/7573	0.00216117	0.0042232	0.00158618	RELA/IL6/IL1B/IKBKB/NFKB1	5
CD4+	CD4+	hsa04912	GnRH signaling pathway	9/237	92/7573	0.00224092	0.00433923	0.00162976	EGR1/MAPK1/HRAS/MAPK8/KRAS/NRAS/GRB2/MAP3K1/MAP2K2	9
CD4+	CD4+	hsa05130	Pathogenic Escherichia coli infection	14/237	190/7573	0.00247435	0.00474807	0.00178331	RELA/IL6/PTPN11/TLR4/MAPK1/RAC1/MAPK8/RHOA/IL1B/IKBKB/NFKB1/MYO1G/ARHGEF12/CASP4	14
CD4+	CD4+	hsa04670	Leukocyte transendothelial migration	10/237	112/7573	0.00257406	0.0048953	0.00183861	PLCG1/PTPN11/ITGAM/RAC1/RHOA/VAV1/MMP9/ITK/CXCR4/ICAM1	10
CD4+	CD4+	hsa04666	Fc gamma R-mediated phagocytosis	9/237	96/7573	0.00300235	0.0056593	0.00212556	PLCG1/PTPRC/LYN/MAPK1/RAC1/VAV1/GAB2/CRKL/FCGR1A	9
CD4+	CD4+	hsa05225	Hepatocellular carcinoma	12/237	163/7573	0.0049857	0.0093154	0.00349874	TP53/PLCG1/SHC1/MAPK1/HRAS/KRAS/NRAS/GRB2/MAP2K2/WNT10B/BCL2L1/CDK6	12
CD4+	CD4+	hsa05226	Gastric cancer	11/237	144/7573	0.00537141	0.00994878	0.00373663	TP53/SHC1/MAPK1/HRAS/KRAS/NRAS/GRB2/MAP2K2/CDKN2B/WNT10B/REG4	11
CD4+	CD4+	hsa05230	Central carbon metabolism in cancer	7/237	70/7573	0.00603036	0.011073	0.00415887	TP53/MAPK1/HRAS/KRAS/NRAS/PDGFRB/MAP2K2	7
CD4+	CD4+	hsa04211	Longevity regulating pathway	8/237	88/7573	0.00608792	0.0110831	0.00416268	RELA/TP53/HRAS/KRAS/NRAS/IRS1/IRS2/NFKB1	8
CD4+	CD4+	hsa05222	Small cell lung cancer	8/237	91/7573	0.00743227	0.0134159	0.00503883	RELA/TP53/PTGS2/IKBKB/NFKB1/CDKN2B/BCL2L1/CDK6	8
CD4+	CD4+	hsa04730	Long-term depression	6/237	58/7573	0.00916581	0.016406	0.00616189	LYN/MAPK1/HRAS/KRAS/NRAS/MAP2K2	6
CD4+	CD4+	hsa04613	Neutrophil extracellular trap formation	12/237	182/7573	0.0116421	0.0206648	0.00776143	RELA/PLCG1/TLR4/ITGAM/MAPK1/RAC1/HMGB1/TLR7/MAP2K2/NFKB1/FCGR1A/CASP4	12
CD4+	CD4+	hsa03250	Viral life cycle - HIV-1	6/237	62/7573	0.0125587	0.0221075	0.0083033	MX1/MX2/TRIM5/CD4/SAMHD1/CXCR4	6
CD4+	CD4+	hsa04540	Gap junction	7/237	82/7573	0.0139645	0.0243806	0.00915704	MAPK1/HRAS/KRAS/NRAS/GRB2/PDGFRB/MAP2K2	7
CD4+	CD4+	hsa05224	Breast cancer	10/237	144/7573	0.0146905	0.0254396	0.00955478	TP53/SHC1/MAPK1/HRAS/KRAS/NRAS/GRB2/MAP2K2/WNT10B/CDK6	10
CD4+	CD4+	hsa04810	Regulation of actin cytoskeleton	13/237	213/7573	0.0160721	0.0276078	0.0103691	ITGAM/MAPK1/HRAS/RAC1/KRAS/NRAS/RHOA/VAV1/PDGFRB/MAP2K2/CRKL/CXCR4/ARHGEF12	13
CD4+	CD4+	hsa04932	Non-alcoholic fatty liver disease	10/237	149/7573	0.0182656	0.0311246	0.01169	RELA/IL6/RAC1/MAPK8/IRS1/IL1B/IRS2/IKBKB/NFKB1/SOCS3	10
CD4+	CD4+	hsa05132	Salmonella infection	14/237	245/7573	0.0213957	0.036169	0.0135846	RELA/IL6/PTPRC/TLR4/MAPK1/HRAS/RAC1/MAPK8/RHOA/IL1B/MAP2K2/IKBKB/NFKB1/CASP4	14
CD4+	CD4+	hsa04350	TGF-beta signaling pathway	7/237	90/7573	0.0222786	0.0373649	0.0140338	MAPK1/IFNG/RHOA/CDKN2B/ACVR1/ID3/GREM2	7
CD4+	CD4+	hsa04144	Endocytosis	14/237	247/7573	0.0227676	0.0378867	0.0142298	HLA-E/HLA-F/HLA-G/HLA-C/HLA-B/HLA-A/PML/IL2RA/IL2RG/HRAS/RHOA/CBL/PRKCZ/CXCR4	14
CD4+	CD4+	hsa04360	Axon guidance	11/237	180/7573	0.0255188	0.0421357	0.0158256	PLCG1/PTPN11/MAPK1/HRAS/RAC1/KRAS/NRAS/RHOA/PRKCZ/CXCR4/ARHGEF12	11
CD4+	CD4+	hsa05208	Chemical carcinogenesis - reactive oxygen species	12/237	205/7573	0.027099	0.0444006	0.0166763	RELA/PTPN11/MAPK1/HRAS/RAC1/MAPK8/KRAS/NRAS/GRB2/MAP2K2/IKBKB/NFKB1	12
CD8+	CD8+	hsa05164	Influenza A	59/210	163/7573	3.5486e-52	8.05533e-50	3.06301e-50	IRF7/IRF3/IFNB1/TRIM25/IRF9/CIITA/RNASEL/ADAR/OAS3/OAS1/MX2/RSAD2/DDX58/RELA/PML/HLA-DRB5/HLA-DPB1/HLA-DQB1/HLA-DQA2/OAS2/HLA-DPA1/HLA-DRB1/HLA-DRA/ICAM1/JAK2/TNF/MAPK3/TYK2/IFNAR1/PIK3CB/PIK3R3/PIK3CD/TLR4/CREBBP/CXCL10/IFNA2/IFNA21/IFNA17/IFNA16/IFNAR2/CCL2/IFNA7/IL18/CCL5/TLR3/IL1B/IFNA8/IFNGR1/IKBKB/IFNA10/IFNA4/IKBKG/IFNA6/IFNA14/IFNGR2/NFKB1/STAT1/CDK6/SOCS3	59
CD8+	CD8+	hsa05169	Epstein-Barr virus infection	63/210	199/7573	1.20716e-51	1.37012e-49	5.20984e-50	IRF7/IRF3/IFNB1/IRF9/HLA-F/HLA-G/HLA-C/HLA-B/HLA-E/HLA-A/OAS3/OAS1/DDX58/RELA/HLA-DRB5/HLA-DPB1/HLA-DQB1/HLA-DQA2/OAS2/TP53/CD44/HLA-DPA1/HLA-DRB1/HLA-DRA/ICAM1/B2M/CD3E/CD3G/CD3D/TNF/SYK/TYK2/IFNAR1/PIK3CB/RAC1/PIK3R3/PIK3CD/CXCL10/MAPK8/IFNA2/IFNA21/IFNA17/IFNA16/IFNAR2/BTK/IFNA7/CD40/CD19/BLNK/TLR2/IFNA8/IKBKB/IFNA10/IFNA4/IKBKG/IFNA6/MAPK9/IFNA14/NFKB1/STAT1/CDK6/BCL2/SEM1	63
CD8+	CD8+	hsa04630	JAK-STAT signaling pathway	56/210	159/7573	1.23165e-48	9.31946e-47	3.54369e-47	IFNB1/IRF9/PTPN6/PTPN11/IL2/IL2RB/IL2RA/JAK2/IL2RG/STAT6/TYK2/IL4/IFNAR1/CSF2/PIK3CB/SOS1/GRB2/IL5/PIK3R3/PIK3CD/PDGFRB/CREBBP/IFNA2/IFNA21/IFNA17/IFNA16/IL15/IFNAR2/CSF2RB/CSF2RA/IL3/IL12RB1/IL9/IL4R/IFNA7/IL5RA/STAT4/IL6R/IL3RA/IFNA8/EPOR/IFNGR1/CSF3/IFNA10/EPO/IFNA4/IFNA6/IFNA14/IL7R/IFNGR2/SOCS1/STAT1/OSM/SOCS3/SOCS2/BCL2	56
CD8+	CD8+	hsa05162	Measles	47/210	139/7573	1.18428e-39	6.72078e-38	2.55555e-38	IRF7/IRF3/IFNB1/IRF9/ADAR/OAS3/OAS1/MX2/DDX58/RELA/OAS2/TP53/CD3E/CD3G/CD3D/IL2/IL2RB/IL2RA/CD28/IL2RG/TYK2/IFNAR1/PIK3CB/PIK3R3/PIK3CD/TLR4/MAPK8/IFNA2/IFNA21/IFNA17/IFNA16/IFNAR2/IFNA7/TLR2/IL1B/IFNA8/IKBKB/IFNA10/IFNA4/IKBKG/IFNA6/MAPK9/IFNA14/NFKB1/STAT1/CDK6/BCL2	47
CD8+	CD8+	hsa04650	Natural killer cell mediated cytotoxicity	43/210	121/7573	2.61891e-37	1.18899e-35	4.52107e-36	IFNB1/HLA-G/HLA-C/HLA-B/HLA-E/HLA-A/ICAM1/LCK/PTPN6/PTPN11/LCP2/ZAP70/VAV1/TNF/SYK/MAPK3/IFNAR1/CSF2/PIK3CB/KLRD1/KRAS/SOS1/GRB2/RAC1/PIK3R3/PIK3CD/IFNA2/IFNA21/IFNA17/IFNA16/IFNAR2/PTK2B/KLRC2/IFNA7/TYROBP/IFNA8/IFNGR1/FCER1G/IFNA10/IFNA4/IFNA6/IFNA14/IFNGR2	43
CD8+	CD8+	hsa05320	Autoimmune thyroid disease	30/210	50/7573	6.89763e-35	2.6096e-33	9.92291e-34	HLA-F/HLA-G/HLA-C/HLA-B/HLA-E/HLA-A/HLA-DRB5/HLA-DPB1/HLA-DQB1/HLA-DQA2/HLA-DPA1/HLA-DRB1/HLA-DRA/IL2/CD28/IL4/CTLA4/IL5/IFNA2/IFNA21/IFNA17/IFNA16/IFNA7/CD40/IFNA8/IFNA10/IFNA4/CD40LG/IFNA6/IFNA14	30
CD8+	CD8+	hsa04659	Th17 cell differentiation	39/210	106/7573	1.64442e-34	5.33264e-33	2.02771e-33	RELA/HLA-DRB5/HLA-DPB1/HLA-DQB1/HLA-DQA2/HLA-DPA1/HLA-DRB1/HLA-DRA/LCK/CD3E/CD3G/CD3D/IL2/ZAP70/CD4/IL2RB/PRKCQ/IL2RA/JAK2/MAPK3/IL2RG/STAT6/TYK2/IL4/MAPK8/IL17A/IL12RB1/IL4R/IL6R/IL1B/IFNGR1/IKBKB/IKBKG/MAPK9/FOXP3/IFNGR2/NFKB1/IRF4/STAT1	39
CD8+	CD8+	hsa04658	Th1 and Th2 cell differentiation	36/210	90/7573	2.00868e-33	5.69964e-32	2.16726e-32	RELA/HLA-DRB5/HLA-DPB1/HLA-DQB1/HLA-DQA2/HLA-DPA1/HLA-DRB1/HLA-DRA/LCK/CD3E/CD3G/CD3D/IL2/ZAP70/CD4/IL2RB/PRKCQ/IL2RA/JAK2/MAPK3/IL2RG/STAT6/TYK2/IL4/IL5/MAPK8/IL12RB1/IL4R/STAT4/IFNGR1/IKBKB/IKBKG/MAPK9/IFNGR2/NFKB1/STAT1	36
CD8+	CD8+	hsa04660	T cell receptor signaling pathway	37/210	104/7573	4.11536e-32	1.03799e-30	3.94689e-31	RELA/LCK/CD3E/CD3G/CD3D/PTPN6/LCP2/IL2/ZAP70/GRAP2/CD4/PDCD1/PRKCQ/CD28/VAV1/TNF/MAPK3/IL4/CSF2/PIK3CB/KRAS/CTLA4/SOS1/GRB2/IL5/PIK3R3/PIK3CD/CD8B/MAPK8/CD8A/RHOA/ITK/IKBKB/CD40LG/IKBKG/MAPK9/NFKB1	37
CD8+	CD8+	hsa04151	PI3K-Akt signaling pathway	59/210	346/7573	1.44561e-31	3.28153e-30	1.24779e-30	IFNB1/RELA/TP53/IL2/IL2RB/IL2RA/JAK2/SYK/MAPK3/IL2RG/IL4/IFNAR1/PIK3CB/KRAS/SOS1/VEGFA/GRB2/KIT/RAC1/PIK3R3/PIK3CD/IRS1/PDGFRB/TLR4/PTK2/IFNA2/IFNA21/IFNA17/IFNA16/IFNAR2/IL3/IL4R/IFNA7/CD19/TLR2/IL6R/IL3RA/IFNA8/EPOR/CSF3/IGF1R/IKBKB/IFNA10/EPO/MET/IFNA4/IKBKG/IFNA6/IFNA14/IL7R/NGF/NFKB1/PKN3/THBS1/OSM/MYB/CDK6/BCL2/EFNA3	59
CD8+	CD8+	hsa05167	Kaposi sarcoma-associated herpesvirus infection	46/210	193/7573	3.89362e-31	7.92487e-30	3.0134e-30	IRF7/IRF3/IFNB1/IRF9/HLA-F/HLA-G/HLA-C/HLA-B/HLA-E/HLA-A/RELA/TP53/ICAM1/JAK2/SYK/MAPK3/TYK2/IFNAR1/CSF2/PIK3CB/KRAS/VEGFA/RAC1/PIK3R3/PIK3CD/CREBBP/MAPK8/IFNA2/IFNA21/IFNA17/IFNA16/IFNAR2/IFNA7/TLR3/IFNA8/IFNGR1/IKBKB/IFNA10/IFNA4/IKBKG/IFNA6/MAPK9/IFNA14/NFKB1/STAT1/CDK6	46
CD8+	CD8+	hsa04620	Toll-like receptor signaling pathway	36/210	102/7573	4.18936e-31	7.92487e-30	3.0134e-30	IRF7/IRF3/IFNB1/IRF5/RELA/TNF/MAPK3/IFNAR1/PIK3CB/RAC1/PIK3R3/PIK3CD/TLR4/CXCL10/MAPK8/IFNA2/IFNA21/IFNA17/IFNA16/IFNAR2/IFNA7/CD40/TLR2/CCL5/TLR3/IL1B/IFNA8/IKBKB/IFNA10/IFNA4/IKBKG/IFNA6/MAPK9/IFNA14/NFKB1/STAT1	36
CD8+	CD8+	hsa05160	Hepatitis C	42/210	155/7573	6.88713e-31	1.2026e-29	4.57283e-30	IRF7/IRF3/IFNB1/IRF9/RNASEL/OAS3/OAS1/MX2/RSAD2/DDX58/RELA/OAS2/TP53/TNF/MAPK3/TYK2/IFNAR1/PIK3CB/KRAS/SOS1/GRB2/PIK3R3/PIK3CD/CXCL10/IFNA2/IFNA21/IFNA17/IFNA16/IFNAR2/IFNA7/TLR3/IFNA8/IKBKB/IFNA10/IFNA4/IKBKG/IFNA6/IFNA14/NFKB1/STAT1/CDK6/SOCS3	42
CD8+	CD8+	hsa05161	Hepatitis B	42/210	161/7573	3.8211e-30	6.19564e-29	2.35587e-29	IRF7/IRF3/IFNB1/DDX58/RELA/TP53/JAK2/TNF/MAPK3/STAT6/TYK2/IFNAR1/PIK3CB/KRAS/SOS1/GRB2/PIK3R3/PIK3CD/TLR4/CREBBP/MAPK8/IFNA2/IFNA21/IFNA17/IFNA16/PTK2B/IFNA7/STAT4/TLR2/MMP9/TLR3/IFNA8/IKBKB/IFNA10/IFNA4/IKBKG/IFNA6/MAPK9/IFNA14/NFKB1/STAT1/BCL2	42
CD8+	CD8+	hsa04621	NOD-like receptor signaling pathway	43/210	181/7573	5.08468e-29	7.69481e-28	2.92592e-28	IRF7/IRF3/IFNB1/IRF9/RNASEL/OAS3/OAS1/GBP7/RELA/OAS2/TNF/MAPK3/TYK2/IFNAR1/TLR4/MAPK8/RHOA/IFNA2/IFNA21/IFNA17/IFNA16/IFNAR2/CCL2/IFNA7/IL18/CCL5/IL1B/IFNA8/IKBKB/IFNA10/IFNA4/IKBKG/IFNA6/MAPK9/IFNA14/NFKB1/AIM2/NAMPT/GBP5/STAT1/GBP1/GBP4/BCL2	43
CD8+	CD8+	hsa04640	Hematopoietic cell lineage	33/210	93/7573	1.24884e-28	1.77179e-27	6.73715e-28	FCGR1A/HLA-DRB5/HLA-DPB1/HLA-DQB1/HLA-DQA2/CD44/HLA-DPA1/HLA-DRB1/HLA-DRA/CD3E/CD3G/CD3D/CD4/IL2RA/TNF/IL4/CSF2/IL5/KIT/CD8B/CD8A/CSF2RA/IL3/IL4R/IL5RA/CD19/IL6R/IL3RA/IL1B/EPOR/CSF3/EPO/IL7R	33
CD8+	CD8+	hsa04060	Cytokine-cytokine receptor interaction	51/210	284/7573	3.06813e-28	4.09686e-27	1.55781e-27	IFNB1/IL2/CD4/IL2RB/IL2RA/TNF/IL2RG/IL4/IFNAR1/CSF2/IL5/CXCL10/IFNA2/IFNA21/IFNA17/IFNA16/IL15/IFNAR2/IL17A/CSF2RB/CCL2/CSF2RA/IL3/IL12RB1/IL9/IL4R/IFNA7/IL5RA/IL18/CD40/IL6R/CCL5/IL3RA/IL1B/IFNA8/EPOR/IFNGR1/CSF3/IFNA10/EPO/IFNA4/CD40LG/IFNA6/IFNA14/IL7R/NGF/IFNGR2/IL1RL1/OSM/PPBP/CXCR2	51
CD8+	CD8+	hsa05152	Tuberculosis	41/210	176/7573	2.65937e-27	3.24912e-26	1.23546e-26	IFNB1/FCGR1A/CIITA/RELA/HLA-DRB5/HLA-DPB1/HLA-DQB1/HLA-DQA2/HLA-DPA1/HLA-DRB1/HLA-DRA/JAK2/TNF/SYK/MAPK3/TLR4/CREBBP/MAPK8/RHOA/IFNA2/IFNA21/IFNA17/IFNA16/IFNA7/IL18/TLR2/ITGAX/IL1B/IFNA8/IFNGR1/FCER1G/IFNA10/IFNA4/IFNA6/MAPK9/IFNA14/IFNGR2/NFKB1/STAT1/HSPA9/BCL2	41
CD8+	CD8+	hsa05163	Human cytomegalovirus infection	45/210	221/7573	2.71952e-27	3.24912e-26	1.23546e-26	IRF3/IFNB1/HLA-F/HLA-G/HLA-C/HLA-B/HLA-E/HLA-A/RELA/TP53/B2M/TNF/MAPK3/PIK3CB/KRAS/SOS1/VEGFA/GRB2/RAC1/CRKL/PIK3R3/PIK3CD/PTK2/RHOA/IFNA2/IFNA21/IFNA17/IFNA16/PTK2B/CCL2/IFNA7/IL6R/CCL5/IL1B/IFNA8/BCAR1/IKBKB/IFNA10/IFNA4/IKBKG/IFNA6/IFNA14/NFKB1/CDK6/CXCR2	45
CD8+	CD8+	hsa05171	Coronavirus disease - COVID-19	45/210	226/7573	7.47139e-27	8.48003e-26	3.22449e-26	IRF3/IFNB1/IRF9/ADAR/OAS3/OAS1/MX2/DDX58/RELA/OAS2/IL2/TNF/SYK/MAPK3/TYK2/IFNAR1/CSF2/PIK3CB/PIK3R3/PIK3CD/TLR4/CXCL10/MAPK8/IFNA2/IFNA21/IFNA17/IFNA16/IFNAR2/CCL2/IFNA7/TLR2/IL6R/TLR3/IL1B/IFNA8/CSF3/IKBKB/IFNA10/IFNA4/IKBKG/IFNA6/MAPK9/IFNA14/NFKB1/STAT1	45
CD8+	CD8+	hsa05321	Inflammatory bowel disease	27/210	63/7573	3.47098e-26	3.75196e-25	1.42667e-25	RELA/HLA-DRB5/HLA-DPB1/HLA-DQB1/HLA-DQA2/HLA-DPA1/HLA-DRB1/HLA-DRA/IL2/TNF/IL2RG/STAT6/IL4/IL5/TLR4/IL17A/IL12RB1/IL4R/IL18/STAT4/TLR2/IL1B/IFNGR1/FOXP3/IFNGR2/NFKB1/STAT1	27
CD8+	CD8+	hsa05170	Human immunodeficiency virus 1 infection	43/210	211/7573	4.37779e-26	4.51709e-25	1.7176e-25	IRF3/IFNB1/HLA-F/HLA-G/HLA-C/HLA-B/HLA-E/HLA-A/RELA/TRIM5/B2M/CD3E/CD3G/CD3D/CD4/TNF/MAPK3/PIK3CB/KRAS/RAC1/CRKL/PIK3R3/PIK3CD/TLR4/PTK2/MAPK8/IFNA2/IFNA21/IFNA17/IFNA16/PTK2B/IFNA7/TLR2/IFNA8/IKBKB/IFNA10/IFNA4/IKBKG/IFNA6/MAPK9/IFNA14/NFKB1/BCL2	43
CD8+	CD8+	hsa05168	Herpes simplex virus 1 infection	61/210	484/7573	3.53261e-25	3.48653e-24	1.32574e-24	IRF7/IRF3/IFNB1/SP100/IRF9/HLA-F/HLA-G/HLA-C/RNASEL/HLA-B/HLA-E/HLA-A/OAS3/OAS1/DDX58/RELA/PML/HLA-DRB5/HLA-DPB1/HLA-DQB1/HLA-DQA2/OAS2/TP53/HLA-DPA1/HLA-DRB1/HLA-DRA/B2M/PTPN11/JAK2/TNF/SYK/TYK2/IFNAR1/PIK3CB/PIK3R3/PIK3CD/IFNA2/IFNA21/IFNA17/IFNA16/IFNAR2/CCL2/IFNA7/TLR2/CCL5/TLR3/IL1B/IFNA8/IFNGR1/IKBKB/IFNA10/IFNA4/IKBKG/IFNA6/IFNA14/IFNGR2/NFKB1/STAT1/SOCS3/ZNF74/BCL2	61
CD8+	CD8+	hsa05417	Lipid and atherosclerosis	42/210	212/7573	5.83686e-25	5.5207e-24	2.09922e-24	IRF7/IRF3/IFNB1/RELA/TP53/ICAM1/VAV1/JAK2/TNF/MAPK3/PIK3CB/KRAS/RAC1/PIK3R3/PIK3CD/TLR4/PTK2/MAPK8/RHOA/IFNA2/IFNA21/IFNA17/IFNA16/CCL2/IFNA7/IL18/CD40/TLR2/MMP9/CCL5/IL1B/IFNA8/IKBKB/IFNA10/IFNA4/CD40LG/IKBKG/IFNA6/MAPK9/IFNA14/NFKB1/BCL2	42
CD8+	CD8+	hsa05166	Human T-cell leukemia virus 1 infection	41/210	219/7573	2.28189e-23	2.07196e-22	7.87853e-23	HLA-F/HLA-G/HLA-C/HLA-B/HLA-E/HLA-A/RELA/HLA-DRB5/HLA-DPB1/HLA-DQB1/HLA-DQA2/TP53/HLA-DPA1/HLA-DRB1/HLA-DRA/ICAM1/LCK/B2M/CD3E/CD3G/CD3D/IL2/CD4/IL2RB/IL2RA/TNF/MAPK3/IL2RG/CSF2/PIK3CB/KRAS/PIK3R3/PIK3CD/CREBBP/MAPK8/IL15/CD40/IKBKB/IKBKG/MAPK9/NFKB1	41
CD8+	CD8+	hsa05330	Allograft rejection	20/210	35/7573	6.57353e-23	5.7392e-22	2.18231e-22	HLA-F/HLA-G/HLA-C/HLA-B/HLA-E/HLA-A/HLA-DRB5/HLA-DPB1/HLA-DQB1/HLA-DQA2/HLA-DPA1/HLA-DRB1/HLA-DRA/IL2/CD28/TNF/IL4/IL5/CD40/CD40LG	20
CD8+	CD8+	hsa04380	Osteoclast differentiation	32/210	126/7573	1.23091e-22	1.03488e-21	3.93508e-22	IFNB1/FCGR1A/IRF9/RELA/LCK/LCP2/TNF/SYK/MAPK3/TYK2/IFNAR1/PIK3CB/GRB2/GAB2/RAC1/PIK3R3/PIK3CD/MAPK8/IFNAR2/BTK/TYROBP/BLNK/IL1B/IFNGR1/IKBKB/IKBKG/MAPK9/IFNGR2/NFKB1/SOCS1/STAT1/SOCS3	32
CD8+	CD8+	hsa04623	Cytosolic DNA-sensing pathway	24/210	62/7573	4.40854e-22	3.57406e-21	1.35902e-21	IRF7/IRF3/IFNB1/ADAR/DDX58/RELA/CXCL10/IFNA2/IFNA21/IFNA17/IFNA16/IFNA7/IL18/CCL5/IL1B/IFNA8/IKBKB/IFNA10/IFNA4/IKBKG/IFNA6/IFNA14/NFKB1/AIM2	24
CD8+	CD8+	hsa05165	Human papillomavirus infection	47/210	323/7573	6.87448e-22	5.38106e-21	2.04613e-21	IRF1/IRF3/IFNB1/IRF9/HLA-F/HLA-G/HLA-C/HLA-B/HLA-E/HLA-A/OASL/MX2/RELA/TP53/TNF/MAPK3/TYK2/IFNAR1/PIK3CB/KRAS/SOS1/VEGFA/GRB2/PIK3R3/PIK3CD/PDGFRB/PTK2/CREBBP/IFNA2/IFNA21/IFNA17/IFNA16/IFNAR2/IFNA7/PRKCZ/TLR3/IFNA8/IKBKB/IFNA10/IFNA4/IKBKG/IFNA6/IFNA14/NFKB1/THBS1/STAT1/CDK6	47
CD8+	CD8+	hsa05235	PD-L1 expression and PD-1 checkpoint pathway in cancer	27/210	89/7573	1.84116e-21	1.39314e-20	5.29737e-21	RELA/LCK/CD3E/CD3G/CD3D/PTPN6/CD274/PTPN11/ZAP70/CD4/PDCD1/PRKCQ/CD28/JAK2/MAPK3/PIK3CB/KRAS/PIK3R3/PIK3CD/TLR4/TLR2/IFNGR1/IKBKB/IKBKG/IFNGR2/NFKB1/STAT1	27
CD8+	CD8+	hsa05135	Yersinia infection	31/210	134/7573	1.22705e-20	8.98516e-20	3.41657e-20	IRF3/IFNB1/RELA/LCK/LCP2/IL2/ZAP70/CD4/VAV1/TNF/MAPK3/PIK3CB/RAC1/CRKL/PIK3R3/PIK3CD/TLR4/PTK2/CD8B/MAPK8/CD8A/RHOA/PTK2B/CCL2/IL18/IL1B/BCAR1/IKBKB/IKBKG/MAPK9/NFKB1	31
CD8+	CD8+	hsa04622	RIG-I-like receptor signaling pathway	23/210	68/7573	1.23944e-19	8.79231e-19	3.34324e-19	IRF7/IRF3/IFNB1/TRIM25/DDX58/RELA/TNF/CXCL10/MAPK8/IFNA2/IFNA21/IFNA17/IFNA16/IFNA7/IFNA8/IKBKB/IFNA10/IFNA4/IKBKG/IFNA6/MAPK9/IFNA14/NFKB1	23
CD8+	CD8+	hsa04612	Antigen processing and presentation	23/210	69/7573	1.81487e-19	1.24841e-18	4.74703e-19	IFI30/CIITA/HLA-F/HLA-G/HLA-C/HLA-B/HLA-E/HLA-A/HLA-DRB5/HLA-DPB1/HLA-DQB1/HLA-DQA2/HLA-DPA1/HLA-DRB1/HLA-DRA/B2M/CD4/TNF/KLRD1/CD8B/CD8A/KLRC2/PSME2	23
CD8+	CD8+	hsa05332	Graft-versus-host disease	18/210	37/7573	5.03985e-19	3.36484e-18	1.27947e-18	HLA-F/HLA-G/HLA-C/HLA-B/HLA-E/HLA-A/HLA-DRB5/HLA-DPB1/HLA-DQB1/HLA-DQA2/HLA-DPA1/HLA-DRB1/HLA-DRA/IL2/CD28/TNF/KLRD1/IL1B	18
CD8+	CD8+	hsa05145	Toxoplasmosis	27/210	110/7573	8.56625e-19	5.55583e-18	2.11258e-18	CIITA/RELA/HLA-DRB5/HLA-DPB1/HLA-DQB1/HLA-DQA2/HLA-DPA1/HLA-DRB1/HLA-DRA/JAK2/TNF/MAPK3/TYK2/TLR4/MAPK8/CD40/TLR2/IFNGR1/IKBKB/CD40LG/IKBKG/MAPK9/IFNGR2/NFKB1/SOCS1/STAT1/BCL2	27
CD8+	CD8+	hsa04664	Fc epsilon RI signaling pathway	22/210	67/7573	1.67788e-18	1.058e-17	4.02298e-18	LCP2/VAV1/TNF/SYK/MAPK3/IL4/CSF2/PIK3CB/KRAS/SOS1/GRB2/IL5/GAB2/RAC1/PIK3R3/PIK3CD/MAPK8/IL3/BTK/INPP5D/FCER1G/MAPK9	22
CD8+	CD8+	hsa05310	Asthma	15/210	28/7573	7.29575e-17	4.47604e-16	1.702e-16	HLA-DRB5/HLA-DPB1/HLA-DQB1/HLA-DQA2/HLA-DPA1/HLA-DRB1/HLA-DRA/TNF/IL4/IL5/IL3/IL9/CD40/FCER1G/CD40LG	15
CD8+	CD8+	hsa04940	Type I diabetes mellitus	17/210	41/7573	1.49638e-16	8.93889e-16	3.39898e-16	HLA-F/HLA-G/HLA-C/HLA-B/HLA-E/HLA-A/HLA-DRB5/HLA-DPB1/HLA-DQB1/HLA-DQA2/HLA-DPA1/HLA-DRB1/HLA-DRA/IL2/CD28/TNF/IL1B	17
CD8+	CD8+	hsa04217	Necroptosis	29/210	157/7573	1.6299e-16	9.48687e-16	3.60734e-16	IFNB1/IRF9/JAK2/TNF/STAT6/TYK2/IFNAR1/TLR4/MAPK8/IFNA2/IFNA21/IFNA17/IFNA16/IFNAR2/IFNA7/STAT4/HMGB1/TLR3/IL1B/IFNA8/IFNGR1/IFNA10/IFNA4/IFNA6/MAPK9/IFNA14/IFNGR2/STAT1/BCL2	29
CD8+	CD8+	hsa05140	Leishmaniasis	21/210	73/7573	2.25485e-16	1.27962e-15	4.86572e-16	FCGR1A/RELA/HLA-DRB5/HLA-DPB1/HLA-DQB1/HLA-DQA2/HLA-DPA1/HLA-DRB1/HLA-DRA/PTPN6/JAK2/TNF/MAPK3/IL4/TLR4/TLR2/IL1B/IFNGR1/IFNGR2/NFKB1/STAT1	21
CD8+	CD8+	hsa05340	Primary immunodeficiency	16/210	37/7573	5.32384e-16	2.94759e-15	1.12081e-15	CIITA/LCK/CD3E/CD3D/ZAP70/CD4/IL2RG/CD8B/CD8A/BTK/CD40/CD19/BLNK/CD40LG/IKBKG/IL7R	16
CD8+	CD8+	hsa05142	Chagas disease	23/210	101/7573	2.24318e-15	1.21239e-14	4.61004e-15	IFNB1/RELA/CD3E/CD3G/CD3D/IL2/TNF/MAPK3/PIK3CB/PIK3R3/PIK3CD/TLR4/MAPK8/CCL2/TLR2/CCL5/IL1B/IFNGR1/IKBKB/IKBKG/MAPK9/IFNGR2/NFKB1	23
CD8+	CD8+	hsa05416	Viral myocarditis	18/210	57/7573	5.43151e-15	2.86733e-14	1.09029e-14	HLA-F/HLA-G/HLA-C/HLA-B/HLA-E/HLA-A/HLA-DRB5/HLA-DPB1/HLA-DQB1/HLA-DQA2/HLA-DPA1/HLA-DRB1/HLA-DRA/ICAM1/CD28/RAC1/CD40/CD40LG	18
CD8+	CD8+	hsa05323	Rheumatoid arthritis	21/210	89/7573	1.83627e-14	9.28863e-14	3.53196e-14	HLA-DRB5/HLA-DPB1/HLA-DQB1/HLA-DQA2/HLA-DPA1/HLA-DRB1/HLA-DRA/ICAM1/CD28/TNF/CSF2/CTLA4/VEGFA/TLR4/IL15/IL17A/CCL2/IL18/TLR2/CCL5/IL1B	21
CD8+	CD8+	hsa04662	B cell receptor signaling pathway	20/210	79/7573	1.84136e-14	9.28863e-14	3.53196e-14	IFITM1/RELA/PTPN6/VAV1/SYK/MAPK3/PIK3CB/KRAS/SOS1/GRB2/RAC1/PIK3R3/PIK3CD/BTK/CD19/BLNK/INPP5D/IKBKB/IKBKG/NFKB1	20
CD8+	CD8+	hsa04668	TNF signaling pathway	22/210	112/7573	2.45825e-13	1.21309e-12	4.61274e-13	IRF1/IFNB1/RELA/ICAM1/TNF/MAPK3/CSF2/PIK3CB/PIK3R3/PIK3CD/CXCL10/MAPK8/IL15/CCL2/MMP9/CCL5/IL1B/IKBKB/IKBKG/MAPK9/NFKB1/SOCS3	22
CD8+	CD8+	hsa04514	Cell adhesion molecules	25/210	150/7573	2.71937e-13	1.3134e-12	4.99413e-13	HLA-F/HLA-G/HLA-C/HLA-B/HLA-E/HLA-A/NCAM1/HLA-DRB5/HLA-DPB1/HLA-DQB1/HLA-DQA2/HLA-DPA1/HLA-DRB1/HLA-DRA/ICAM1/CD274/CD4/PDCD1LG2/PDCD1/CD28/CTLA4/CD8B/CD8A/CD40/CD40LG	25
CD8+	CD8+	hsa04625	C-type lectin receptor signaling pathway	21/210	104/7573	5.00062e-13	2.36488e-12	8.99234e-13	IRF1/IRF9/RELA/PTPN11/IL2/TNF/SYK/MAPK3/PIK3CB/KRAS/PIK3R3/PIK3CD/MAPK8/RHOA/IL1B/FCER1G/IKBKB/IKBKG/MAPK9/NFKB1/STAT1	21
CD8+	CD8+	hsa04062	Chemokine signaling pathway	27/210	182/7573	5.24968e-13	2.43199e-12	9.24755e-13	RELA/VAV1/JAK2/MAPK3/PIK3CB/KRAS/SOS1/GRB2/RAC1/CRKL/PIK3R3/PIK3CD/PTK2/CXCL10/RHOA/PTK2B/CCL2/ITK/PRKCZ/CCL5/BCAR1/IKBKB/IKBKG/NFKB1/STAT1/PPBP/CXCR2	27
CD8+	CD8+	hsa05206	MicroRNAs in cancer	25/210	159/7573	1.06637e-12	4.84131e-12	1.84089e-12	TP53/CD44/MAPK3/PIK3CB/KRAS/SOS1/VEGFA/GRB2/CRKL/PIK3R3/PIK3CD/IRS1/PDGFRB/CREBBP/RHOA/IRS2/MMP9/IKBKB/MET/NFKB1/SOCS1/THBS1/CDK6/BCL2/EFNA3	25
CD8+	CD8+	hsa05221	Acute myeloid leukemia	17/210	67/7573	1.76198e-12	7.84255e-12	2.9821e-12	FCGR1A/RELA/PML/MAPK3/CSF2/PIK3CB/KRAS/SOS1/GRB2/KIT/PIK3R3/PIK3CD/IL3/IKBKB/IKBKG/NFKB1/BCL2A1	17
CD8+	CD8+	hsa04917	Prolactin signaling pathway	17/210	68/7573	2.29251e-12	1.00077e-11	3.80539e-12	IRF1/RELA/JAK2/MAPK3/PIK3CB/KRAS/SOS1/GRB2/PIK3R3/PIK3CD/MAPK8/MAPK9/NFKB1/SOCS1/STAT1/SOCS3/SOCS2	17
CD8+	CD8+	hsa04064	NF-kappa B signaling pathway	20/210	102/7573	3.29665e-12	1.41196e-11	5.36892e-12	TRIM25/DDX58/RELA/ICAM1/LCK/ZAP70/PRKCQ/TNF/SYK/TLR4/BTK/CD40/BLNK/IL1B/IKBKB/CD40LG/IKBKG/NFKB1/BCL2A1/BCL2	20
CD8+	CD8+	hsa04722	Neurotrophin signaling pathway	21/210	116/7573	4.69919e-12	1.9754e-11	7.51138e-12	RELA/TP53/PTPN11/MAPK3/PIK3CB/KRAS/SOS1/GRB2/RAC1/CRKL/PIK3R3/PIK3CD/IRS1/MAPK8/RHOA/IKBKB/MAPK9/GAB1/NGF/NFKB1/BCL2	21
CD8+	CD8+	hsa04672	Intestinal immune network for IgA production	14/210	44/7573	5.6948e-12	2.3504e-11	8.9373e-12	HLA-DRB5/HLA-DPB1/HLA-DQB1/HLA-DQA2/HLA-DPA1/HLA-DRB1/HLA-DRA/IL2/CD28/IL4/IL5/IL15/CD40/CD40LG	14
CD8+	CD8+	hsa04930	Type II diabetes mellitus	14/210	46/7573	1.1315e-11	4.5866e-11	1.74404e-11	TNF/MAPK3/PIK3CB/PIK3R3/PIK3CD/IRS1/MAPK8/IRS2/PRKCZ/IKBKB/MAPK9/SOCS1/SOCS3/SOCS2	14
CD8+	CD8+	hsa04933	AGE-RAGE signaling pathway in diabetic complications	19/210	99/7573	1.75708e-11	6.99748e-11	2.66076e-11	RELA/ICAM1/JAK2/TNF/MAPK3/PIK3CB/KRAS/VEGFA/RAC1/PIK3R3/PIK3CD/MAPK8/CCL2/PRKCZ/IL1B/MAPK9/NFKB1/STAT1/BCL2	19
CD8+	CD8+	hsa04936	Alcoholic liver disease	22/210	140/7573	2.69237e-11	1.05374e-10	4.0068e-11	IRF3/IFNB1/RELA/TNF/TLR4/MAPK8/IFNA2/IFNA21/IFNA17/IFNA16/IL17A/IFNA7/IL1B/IFNA8/IKBKB/IFNA10/IFNA4/IKBKG/IFNA6/MAPK9/IFNA14/NFKB1	22
CD8+	CD8+	hsa04935	Growth hormone synthesis, secretion and action	20/210	114/7573	2.84539e-11	1.08605e-10	4.12964e-11	JAK2/MAPK3/PIK3CB/KRAS/SOS1/GRB2/CRKL/PIK3R3/PIK3CD/IRS1/PTK2/CREBBP/MAPK8/IRS2/BCAR1/MAPK9/SOCS1/STAT1/SOCS3/SOCS2	20
CD8+	CD8+	hsa05203	Viral carcinogenesis	26/210	199/7573	2.8706e-11	1.08605e-10	4.12964e-11	IRF7/IRF3/SP100/IRF9/HLA-F/HLA-G/HLA-C/HLA-B/HLA-E/HLA-A/RELA/TP53/SYK/MAPK3/PIK3CB/KRAS/GRB2/RAC1/PIK3R3/PIK3CD/CREBBP/RHOA/IKBKG/NFKB1/CDK6/GTF2B	26
CD8+	CD8+	hsa05418	Fluid shear stress and atherosclerosis	21/210	136/7573	1.09949e-10	4.09153e-10	1.55579e-10	RELA/TP53/ICAM1/TNF/PIK3CB/VEGFA/RAC1/PIK3R3/PIK3CD/PTK2/MAPK8/RHOA/CCL2/PRKCZ/MMP9/IL1B/IKBKB/IKBKG/MAPK9/NFKB1/BCL2	21
CD8+	CD8+	hsa05220	Chronic myeloid leukemia	16/210	74/7573	1.12376e-10	4.11441e-10	1.56449e-10	RELA/TP53/PTPN11/MAPK3/PIK3CB/KRAS/SOS1/GRB2/GAB2/CRKL/PIK3R3/PIK3CD/IKBKB/IKBKG/NFKB1/CDK6	16
CD8+	CD8+	hsa05212	Pancreatic cancer	16/210	76/7573	1.72291e-10	6.20793e-10	2.36054e-10	RELA/TP53/MAPK3/PIK3CB/KRAS/VEGFA/RAC1/PIK3R3/PIK3CD/MAPK8/IKBKB/IKBKG/MAPK9/NFKB1/STAT1/CDK6	16
CD8+	CD8+	hsa04657	IL-17 signaling pathway	17/210	91/7573	3.33707e-10	1.18362e-09	4.50065e-10	RELA/TNF/MAPK3/IL4/CSF2/IL5/CXCL10/MAPK8/IL17A/CCL2/MMP9/IL1B/CSF3/IKBKB/IKBKG/MAPK9/NFKB1	17
CD8+	CD8+	hsa05131	Shigellosis	27/210	243/7573	5.03316e-10	1.75773e-09	6.68371e-10	IRF3/IFNB1/RELA/TP53/CD44/PRKCQ/TNF/MAPK3/CSF2/PIK3CB/RAC1/CRKL/PIK3R3/PIK3CD/TLR4/PTK2/MAPK8/RHOA/IL18/CCL5/IL1B/BCAR1/IKBKB/IKBKG/MAPK9/NFKB1/BCL2	27
CD8+	CD8+	hsa05215	Prostate cancer	17/210	95/7573	6.75268e-10	2.32251e-09	8.83125e-10	RELA/TP53/MAPK3/PIK3CB/KRAS/SOS1/GRB2/PIK3R3/PIK3CD/PDGFRB/CREBBP/MMP9/IGF1R/IKBKB/IKBKG/NFKB1/BCL2	17
CD8+	CD8+	hsa04014	Ras signaling pathway	26/210	230/7573	7.4373e-10	2.5198e-09	9.58144e-10	RELA/PTPN11/ZAP70/MAPK3/PIK3CB/KRAS/SOS1/VEGFA/GRB2/GAB2/KIT/RAC1/PIK3R3/PIK3CD/PDGFRB/MAPK8/RHOA/IGF1R/IKBKB/MET/IKBKG/MAPK9/GAB1/NGF/NFKB1/EFNA3	26
CD8+	CD8+	hsa05205	Proteoglycans in cancer	24/210	198/7573	8.46249e-10	2.82498e-09	1.07419e-09	TP53/CD44/PTPN6/PTPN11/VAV1/TNF/MAPK3/PIK3CB/KRAS/SOS1/VEGFA/GRB2/RAC1/PIK3R3/PIK3CD/TLR4/PTK2/RHOA/TLR2/MMP9/IGF1R/MET/GAB1/THBS1	24
CD8+	CD8+	hsa01521	EGFR tyrosine kinase inhibitor resistance	15/210	77/7573	2.06903e-09	6.8068e-09	2.58826e-09	JAK2/MAPK3/PIK3CB/KRAS/SOS1/VEGFA/GRB2/PIK3R3/PIK3CD/PDGFRB/IL6R/IGF1R/MET/GAB1/BCL2	15
CD8+	CD8+	hsa05211	Renal cell carcinoma	14/210	68/7573	3.39057e-09	1.09709e-08	4.17162e-09	PTPN11/MAPK3/PIK3CB/KRAS/SOS1/VEGFA/GRB2/RAC1/CRKL/PIK3R3/PIK3CD/CREBBP/MET/GAB1	14
CD8+	CD8+	hsa04210	Apoptosis	19/210	133/7573	3.43141e-09	1.09709e-08	4.17162e-09	RELA/TP53/TNF/MAPK3/PIK3CB/KRAS/PIK3R3/PIK3CD/MAPK8/CSF2RB/IL3/IL3RA/IKBKB/IKBKG/MAPK9/NGF/NFKB1/BCL2A1/BCL2	19
CD8+	CD8+	hsa05144	Malaria	12/210	49/7573	5.65202e-09	1.78196e-08	6.77581e-09	ICAM1/TNF/TLR4/CCL2/IL18/CD40/TLR2/IL1B/CSF3/MET/CD40LG/THBS1	12
CD8+	CD8+	hsa04071	Sphingolipid signaling pathway	17/210	116/7573	1.60881e-08	5.00273e-08	1.90227e-08	RELA/TP53/TNF/MAPK3/PIK3CB/KRAS/GAB2/RAC1/PIK3R3/PIK3CD/MAPK8/RHOA/PRKCZ/FCER1G/MAPK9/NFKB1/BCL2	17
CD8+	CD8+	hsa04910	Insulin signaling pathway	18/210	133/7573	2.16551e-08	6.64284e-08	2.52591e-08	MAPK3/PIK3CB/KRAS/SOS1/GRB2/CRKL/PIK3R3/PIK3CD/IRS1/MAPK8/IRS2/PRKCZ/PTPN1/IKBKB/MAPK9/SOCS1/SOCS3/SOCS2	18
CD8+	CD8+	hsa04931	Insulin resistance	16/210	106/7573	2.81197e-08	8.51091e-08	3.23624e-08	RELA/PTPN11/PRKCQ/TNF/PIK3CB/PIK3R3/PIK3CD/IRS1/MAPK8/IRS2/PRKCZ/PTPN1/IKBKB/MAPK9/NFKB1/SOCS3	16
CD8+	CD8+	hsa04920	Adipocytokine signaling pathway	13/210	68/7573	3.23475e-08	9.6617e-08	3.67382e-08	RELA/PTPN11/PRKCQ/JAK2/TNF/IRS1/MAPK8/IRS2/IKBKB/IKBKG/MAPK9/NFKB1/SOCS3	13
CD8+	CD8+	hsa04145	Phagosome	18/210	146/7573	9.43704e-08	2.78209e-07	1.05788e-07	FCGR1A/HLA-F/HLA-G/HLA-C/HLA-B/HLA-E/HLA-A/HLA-DRB5/HLA-DPB1/HLA-DQB1/HLA-DQA2/HLA-DPA1/HLA-DRB1/HLA-DRA/RAC1/TLR4/TLR2/THBS1	18
CD8+	CD8+	hsa05133	Pertussis	13/210	76/7573	1.2949e-07	3.76849e-07	1.43295e-07	IRF1/IRF3/IRF8/RELA/TNF/MAPK3/TLR4/MAPK8/RHOA/IL1B/MAPK9/NFKB1/C4BPB	13
CD8+	CD8+	hsa01522	Endocrine resistance	14/210	93/7573	2.2118e-07	6.35543e-07	2.41663e-07	TP53/MAPK3/PIK3CB/KRAS/SOS1/GRB2/PIK3R3/PIK3CD/PTK2/MAPK8/MMP9/IGF1R/MAPK9/BCL2	14
CD8+	CD8+	hsa04066	HIF-1 signaling pathway	15/210	108/7573	2.40198e-07	6.81563e-07	2.59161e-07	RELA/MAPK3/PIK3CB/VEGFA/PIK3R3/PIK3CD/TLR4/CREBBP/IL6R/IFNGR1/IGF1R/EPO/IFNGR2/NFKB1/BCL2	15
CD8+	CD8+	hsa04072	Phospholipase D signaling pathway	17/210	142/7573	3.34896e-07	9.38536e-07	3.56874e-07	PTPN11/SYK/MAPK3/PIK3CB/KRAS/SOS1/GRB2/GAB2/KIT/PIK3R3/PIK3CD/PDGFRB/RHOA/PTK2B/FCER1G/GAB1/CXCR2	17
CD8+	CD8+	hsa04510	Focal adhesion	20/210	195/7573	3.87025e-07	1.06722e-06	4.05804e-07	VAV1/MAPK3/PIK3CB/SOS1/VEGFA/GRB2/RAC1/CRKL/PIK3R3/PIK3CD/PDGFRB/PTK2/MAPK8/RHOA/BCAR1/IGF1R/MET/MAPK9/THBS1/BCL2	20
CD8+	CD8+	hsa05120	Epithelial cell signaling in Helicobacter pylori infection	12/210	70/7573	3.90215e-07	1.06722e-06	4.05804e-07	RELA/PTPN11/CSK/RAC1/MAPK8/CCL5/IKBKB/MET/IKBKG/MAPK9/NFKB1/CXCR2	12
CD8+	CD8+	hsa04068	FoxO signaling pathway	16/210	128/7573	4.15029e-07	1.12157e-06	4.26471e-07	MAPK3/PIK3CB/KRAS/SOS1/GRB2/PIK3R3/PIK3CD/IRS1/CREBBP/MAPK8/IRS2/IGF1R/BCL6/IKBKB/MAPK9/IL7R	16
CD8+	CD8+	hsa05210	Colorectal cancer	13/210	86/7573	5.77822e-07	1.54312e-06	5.86766e-07	TP53/MAPK3/PIK3CB/KRAS/SOS1/GRB2/RAC1/PIK3R3/PIK3CD/MAPK8/RHOA/MAPK9/BCL2	13
CD8+	CD8+	hsa04015	Rap1 signaling pathway	20/210	207/7573	1.01163e-06	2.67022e-06	1.01534e-06	LCP2/VAV1/MAPK3/PIK3CB/KRAS/VEGFA/KIT/RAC1/CRKL/PIK3R3/PIK3CD/PDGFRB/RHOA/PRKCZ/BCAR1/IGF1R/MET/NGF/THBS1/EFNA3	20
CD8+	CD8+	hsa04010	MAPK signaling pathway	24/210	290/7573	1.37347e-06	3.58364e-06	1.36267e-06	RELA/TP53/TNF/MAPK3/KRAS/SOS1/VEGFA/GRB2/KIT/RAC1/CRKL/PDGFRB/MAPK8/IL1B/IGF1R/IKBKB/MET/IKBKG/MAPK9/NGF/NFKB1/MAPKAPK3/DUSP5/EFNA3	24
CD8+	CD8+	hsa04012	ErbB signaling pathway	12/210	83/7573	2.58669e-06	6.67249e-06	2.53719e-06	MAPK3/PIK3CB/KRAS/SOS1/GRB2/CRKL/PIK3R3/PIK3CD/PTK2/MAPK8/MAPK9/GAB1	12
CD8+	CD8+	hsa05202	Transcriptional misregulation in cancer	18/210	183/7573	2.79119e-06	7.1191e-06	2.70701e-06	FCGR1A/RELA/PML/TP53/IL2RB/CSF2/PTK2/IL3/CD40/MMP9/IGF1R/BCL6/MET/NFKB1/BCL2A1/ETV7/NFKBIZ/PAX5	18
CD8+	CD8+	hsa05208	Chemical carcinogenesis - reactive oxygen species	19/210	205/7573	3.56503e-06	8.99181e-06	3.4191e-06	RELA/PTPN11/MAPK3/PIK3CB/KRAS/SOS1/VEGFA/GRB2/RAC1/PIK3R3/PIK3CD/PTK2/MAPK8/PTPN1/IKBKB/MET/IKBKG/MAPK9/NFKB1	19
CD8+	CD8+	hsa05214	Glioma	11/210	73/7573	4.51872e-06	1.1272e-05	4.28612e-06	TP53/MAPK3/PIK3CB/KRAS/SOS1/GRB2/PIK3R3/PIK3CD/PDGFRB/IGF1R/CDK6	11
CD8+	CD8+	hsa04926	Relaxin signaling pathway	14/210	126/7573	9.16048e-06	2.26025e-05	8.5945e-06	RELA/MAPK3/PIK3CB/KRAS/SOS1/VEGFA/GRB2/PIK3R3/PIK3CD/MAPK8/PRKCZ/MMP9/MAPK9/NFKB1	14
CD8+	CD8+	hsa04061	Viral protein interaction with cytokine and cytokine receptor	12/210	94/7573	9.75384e-06	2.38078e-05	9.0528e-06	IL2/IL2RB/IL2RA/TNF/IL2RG/CXCL10/CCL2/IL18/IL6R/CCL5/PPBP/CXCR2	12
CD8+	CD8+	hsa04670	Leukocyte transendothelial migration	13/210	112/7573	1.19472e-05	2.88512e-05	1.09706e-05	ICAM1/PTPN11/VAV1/PIK3CB/RAC1/PIK3R3/PIK3CD/PTK2/RHOA/PTK2B/ITK/MMP9/BCAR1	13
CD8+	CD8+	hsa04932	Non-alcoholic fatty liver disease	15/210	149/7573	1.46773e-05	3.50711e-05	1.33357e-05	RELA/TNF/PIK3CB/RAC1/PIK3R3/PIK3CD/IRS1/MAPK8/IRS2/IL6R/IL1B/IKBKB/MAPK9/NFKB1/SOCS3	15
CD8+	CD8+	hsa05218	Melanoma	10/210	71/7573	2.28727e-05	5.40843e-05	2.05653e-05	TP53/MAPK3/PIK3CB/KRAS/PIK3R3/PIK3CD/PDGFRB/IGF1R/MET/CDK6	10
CD8+	CD8+	hsa04218	Cellular senescence	15/210	156/7573	2.54638e-05	5.95906e-05	2.26591e-05	HLA-F/HLA-G/HLA-C/HLA-B/HLA-E/HLA-A/RELA/TP53/MAPK3/PIK3CB/KRAS/PIK3R3/PIK3CD/NFKB1/CDK6	15
CD8+	CD8+	hsa05223	Non-small cell lung cancer	10/210	72/7573	2.59276e-05	6.00567e-05	2.28363e-05	TP53/MAPK3/PIK3CB/KRAS/SOS1/GRB2/PIK3R3/PIK3CD/MET/CDK6	10
CD8+	CD8+	hsa04370	VEGF signaling pathway	9/210	59/7573	3.08028e-05	7.06287e-05	2.68562e-05	MAPK3/PIK3CB/KRAS/VEGFA/RAC1/PIK3R3/PIK3CD/PTK2/MAPKAPK3	9
CD8+	CD8+	hsa05100	Bacterial invasion of epithelial cells	10/210	74/7573	3.30985e-05	7.51337e-05	2.85693e-05	PIK3CB/RAC1/CRKL/PIK3R3/PIK3CD/PTK2/RHOA/BCAR1/MET/GAB1	10
CD8+	CD8+	hsa05222	Small cell lung cancer	11/210	91/7573	3.88143e-05	8.72362e-05	3.31712e-05	RELA/TP53/PIK3CB/PIK3R3/PIK3CD/PTK2/IKBKB/IKBKG/NFKB1/CDK6/BCL2	11
CD8+	CD8+	hsa04960	Aldosterone-regulated sodium reabsorption	7/210	37/7573	5.78606e-05	0.000128768	4.89636e-05	MAPK3/PIK3CB/KRAS/PIK3R3/PIK3CD/IRS1/ATP1B1	7
CD8+	CD8+	hsa04666	Fc gamma R-mediated phagocytosis	11/210	96/7573	6.4068e-05	0.000141198	5.36901e-05	FCGR1A/VAV1/SYK/MAPK3/PIK3CB/GAB2/RAC1/CRKL/PIK3R3/PIK3CD/INPP5D	11
CD8+	CD8+	hsa05231	Choline metabolism in cancer	11/210	97/7573	7.05317e-05	0.000153949	5.85384e-05	MAPK3/PIK3CB/KRAS/SOS1/GRB2/RAC1/PIK3R3/PIK3CD/PDGFRB/MAPK8/MAPK9	11
CD8+	CD8+	hsa05146	Amoebiasis	11/210	98/7573	7.75465e-05	0.000167648	6.37475e-05	RELA/TNF/CSF2/PIK3CB/PIK3R3/PIK3CD/TLR4/PTK2/TLR2/IL1B/NFKB1	11
CD8+	CD8+	hsa04140	Autophagy - animal	13/210	139/7573	0.00011843	0.000253619	9.64377e-05	PRKCQ/MAPK3/PIK3CB/KRAS/PIK3R3/PIK3CD/IRS1/MAPK8/IRS2/HMGB1/IGF1R/MAPK9/BCL2	13
CD8+	CD8+	hsa05230	Central carbon metabolism in cancer	9/210	70/7573	0.000122439	0.000259754	9.87702e-05	TP53/MAPK3/PIK3CB/KRAS/KIT/PIK3R3/PIK3CD/PDGFRB/MET	9
CD8+	CD8+	hsa04520	Adherens junction	9/210	71/7573	0.000136892	0.000287727	0.000109407	PTPN6/MAPK3/RAC1/YES1/CREBBP/RHOA/PTPN1/IGF1R/MET	9
CD8+	CD8+	hsa01523	Antifolate resistance	6/210	30/7573	0.000143991	0.000299872	0.000114025	RELA/TNF/IL1B/IKBKB/IKBKG/NFKB1	6
CD8+	CD8+	hsa04211	Longevity regulating pathway	10/210	88/7573	0.000148332	0.000306104	0.000116395	RELA/TP53/PIK3CB/KRAS/PIK3R3/PIK3CD/IRS1/IRS2/IGF1R/NFKB1	10
CD8+	CD8+	hsa05213	Endometrial cancer	8/210	58/7573	0.000177935	0.000363885	0.000138366	TP53/MAPK3/PIK3CB/KRAS/SOS1/GRB2/PIK3R3/PIK3CD	8
CD8+	CD8+	hsa05322	Systemic lupus erythematosus	12/210	127/7573	0.000196716	0.0003987	0.000151604	FCGR1A/HLA-DRB5/HLA-DPB1/HLA-DQB1/HLA-DQA2/HLA-DPA1/HLA-DRB1/HLA-DRA/CD28/TNF/CD40/CD40LG	12
CD8+	CD8+	hsa05130	Pathogenic Escherichia coli infection	15/210	190/7573	0.0002423	0.000486744	0.000185082	RELA/PTPN6/PTPN11/TNF/MAPK3/RAC1/TLR4/MAPK8/RHOA/IL18/IL1B/IKBKB/IKBKG/MAPK9/NFKB1	15
CD8+	CD8+	hsa05132	Salmonella infection	17/210	245/7573	0.000437551	0.000871263	0.000331294	RELA/TNF/MAPK3/PIK3CB/RAC1/PIK3CD/TLR4/MAPK8/RHOA/IL18/TLR2/IL1B/IKBKB/IKBKG/MAPK9/NFKB1/BCL2	17
CD8+	CD8+	hsa04360	Axon guidance	14/210	180/7573	0.000454568	0.000897278	0.000341186	PTPN11/MAPK3/PIK3CB/KRAS/RAC1/PIK3R3/PIK3CD/PTK2/RHOA/PRKCZ/MET/SLIT1/PLXNA4/EFNA3	14
CD8+	CD8+	hsa05150	Staphylococcus aureus infection	9/210	88/7573	0.00069933	0.00136852	0.000520373	FCGR1A/HLA-DRB5/HLA-DPB1/HLA-DQB1/HLA-DQA2/HLA-DPA1/HLA-DRB1/HLA-DRA/ICAM1	9
CD8+	CD8+	hsa05134	Legionellosis	7/210	56/7573	0.000834392	0.00161886	0.000615566	RELA/TNF/TLR4/IL18/TLR2/IL1B/NFKB1	7
CD8+	CD8+	hsa05219	Bladder cancer	6/210	41/7573	0.000845757	0.00162701	0.000618663	TP53/MAPK3/KRAS/VEGFA/MMP9/THBS1	6
CD8+	CD8+	hsa04750	Inflammatory mediator regulation of TRP channels	9/210	94/7573	0.0011283	0.00215117	0.000817974	PRKCQ/PIK3CB/PIK3R3/PIK3CD/MAPK8/IL1B/MAPK9/NGF/TRPV1	9
CD8+	CD8+	hsa04150	mTOR signaling pathway	12/210	154/7573	0.00113718	0.00215117	0.000817974	TNF/MAPK3/PIK3CB/KRAS/SOS1/GRB2/PIK3R3/PIK3CD/IRS1/RHOA/IGF1R/IKBKB	12
CD8+	CD8+	hsa04213	Longevity regulating pathway - multiple species	7/210	61/7573	0.00139649	0.00261987	0.000996193	PIK3CB/KRAS/PIK3R3/PIK3CD/IRS1/IRS2/IGF1R	7
CD8+	CD8+	hsa05225	Hepatocellular carcinoma	12/210	163/7573	0.00185358	0.00344887	0.00131142	TP53/MAPK3/PIK3CB/KRAS/SOS1/GRB2/PIK3R3/PIK3CD/IGF1R/MET/GAB1/CDK6	12
CD8+	CD8+	hsa04611	Platelet activation	10/210	121/7573	0.00188104	0.00347151	0.00132003	LCP2/SYK/MAPK3/PIK3CB/PIK3R3/PIK3CD/RHOA/BTK/PRKCZ/FCER1G	10
CD8+	CD8+	hsa05207	Chemical carcinogenesis - receptor activation	13/210	188/7573	0.00212614	0.00383545	0.00145842	RELA/JAK2/MAPK3/PIK3CB/KRAS/SOS1/VEGFA/GRB2/PIK3R3/PIK3CD/BCL6/NFKB1/BCL2	13
CD8+	CD8+	hsa05224	Breast cancer	11/210	144/7573	0.00212893	0.00383545	0.00145842	TP53/MAPK3/PIK3CB/KRAS/SOS1/GRB2/KIT/PIK3R3/PIK3CD/IGF1R/CDK6	11
CD8+	CD8+	hsa05226	Gastric cancer	11/210	144/7573	0.00212893	0.00383545	0.00145842	TP53/MAPK3/PIK3CB/KRAS/SOS1/GRB2/PIK3R3/PIK3CD/MET/GAB1/BCL2	11
CD8+	CD8+	hsa04810	Regulation of actin cytoskeleton	14/210	213/7573	0.00233082	0.00416611	0.00158415	VAV1/MAPK3/PIK3CB/KRAS/SOS1/RAC1/CRKL/PIK3R3/PIK3CD/PDGFRB/PTK2/RHOA/ITGAX/BCAR1	14
CD8+	CD8+	hsa04024	cAMP signaling pathway	14/210	214/7573	0.00243402	0.00431659	0.00164136	RELA/VAV1/MAPK3/PIK3CB/RAC1/PIK3R3/PIK3CD/CREBBP/MAPK8/RHOA/MAPK9/NFKB1/PDE4B/ATP1B1	14
CD8+	CD8+	hsa04613	Neutrophil extracellular trap formation	12/210	182/7573	0.00459695	0.0080892	0.00307588	FCGR1A/RELA/SYK/MAPK3/PIK3CB/RAC1/PIK3R3/PIK3CD/TLR4/TLR2/HMGB1/NFKB1	12
CD8+	CD8+	hsa04914	Progesterone-mediated oocyte maturation	8/210	95/7573	0.00470697	0.0082191	0.00312528	MAPK3/PIK3CB/KRAS/PIK3R3/PIK3CD/MAPK8/IGF1R/MAPK9	8
CD8+	CD8+	hsa04919	Thyroid hormone signaling pathway	9/210	120/7573	0.00597995	0.0103622	0.00394018	TP53/MAPK3/PIK3CB/KRAS/PIK3R3/PIK3CD/CREBBP/STAT1/ATP1B1	9
CD8+	CD8+	hsa04144	Endocytosis	14/210	247/7573	0.00862722	0.0148362	0.0056414	HLA-F/HLA-G/HLA-C/HLA-B/HLA-E/HLA-A/PML/IL2RB/IL2RA/IL2RG/RHOA/PRKCZ/IGF1R/CXCR2	14
CD8+	CD8+	hsa04915	Estrogen signaling pathway	9/210	128/7573	0.00902236	0.0153991	0.00585543	MAPK3/PIK3CB/KRAS/SOS1/GRB2/PIK3R3/PIK3CD/MMP9/BCL2	9
CD8+	CD8+	hsa01524	Platinum drug resistance	6/210	71/7573	0.0135688	0.0229675	0.00873329	TP53/MAPK3/PIK3CB/PIK3R3/PIK3CD/BCL2	6
CD8+	CD8+	hsa04912	GnRH signaling pathway	7/210	92/7573	0.0136591	0.0229675	0.00873329	MAPK3/KRAS/SOS1/GRB2/MAPK8/PTK2B/MAPK9	7
CD8+	CD8+	hsa05415	Diabetic cardiomyopathy	11/210	187/7573	0.0147377	0.024599	0.00935367	RELA/PIK3CB/RAC1/PIK3R3/PIK3CD/IRS1/MAPK8/PRKCZ/MMP9/MAPK9/NFKB1	11
CD8+	CD8+	hsa05143	African trypanosomiasis	4/210	35/7573	0.015353	0.0254389	0.00967303	ICAM1/TNF/IL18/IL1B	4
CD8+	CD8+	hsa04923	Regulation of lipolysis in adipocytes	5/210	55/7573	0.0176832	0.0290876	0.0110604	PIK3CB/PIK3R3/PIK3CD/IRS1/IRS2	5
CD8+	CD8+	hsa04929	GnRH secretion	5/210	60/7573	0.0248622	0.0406023	0.0154389	MAPK3/PIK3CB/KRAS/PIK3R3/PIK3CD	5
CD8+	CD8+	hsa04550	Signaling pathways regulating pluripotency of stem cells	8/210	132/7573	0.030073	0.0487612	0.0185412	JAK2/MAPK3/PIK3CB/KRAS/GRB2/PIK3R3/PIK3CD/IGF1R	8

## Sheet: Rebound common module
Cluster	lab	ID	Description	GeneRatio	BgRatio	pvalue	p.adjust	qvalue	geneID	Count
CD4+	CD4+	hsa04630	JAK-STAT signaling pathway	26/73	159/7525	6.39903e-26	1.09423e-23	4.64771e-24	JAK3/IL3/IL2RG/IL15/OSM/IL5RA/IL2RA/IL23R/IL12RB1/IL10RB/STAT4/IL10RA/IL4R/CSF2/STAT6/CSF2RA/CSF2RB/STAT2/EPO/IL3RA/CSF3/PDGFRB/EPOR/JAK1/STAT3/IL6ST	26
CD4+	CD4+	hsa04659	Th17 cell differentiation	21/73	106/7525	1.00958e-22	8.63189e-21	3.66636e-21	JAK3/IL2RG/IL2RA/IL23R/IL12RB1/IL4R/STAT6/LCK/IL1B/ZAP70/CD3E/CD3G/CD247/CD4/NFKB1/PRKCQ/JAK1/HLA-DPB1/IL17A/STAT3/IL6ST	21
CD4+	CD4+	hsa04640	Hematopoietic cell lineage	20/73	92/7525	1.6219e-22	9.24484e-21	3.92671e-21	IL3/IL5RA/IL2RA/IL4R/CSF2/CSF2RA/EPO/IL1B/CD44/IL3RA/CD19/CSF3/CD3E/CD3G/EPOR/CD4/CD8B/CD8A/CD2/HLA-DPB1	20
CD4+	CD4+	hsa04060	Cytokine-cytokine receptor interaction	28/73	283/7525	9.21177e-22	3.93803e-20	1.67266e-20	IL3/IL2RG/IL15/OSM/IL5RA/IL2RA/IL23R/IL12RB1/IL10RB/IL10RA/IL4R/CCL2/CSF2/CSF2RA/CSF2RB/EPO/IL1B/CD40/CXCL10/CCL5/CCR7/IL3RA/NGF/CSF3/EPOR/CD4/IL17A/IL6ST	28
CD4+	CD4+	hsa04660	T cell receptor signaling pathway	19/73	102/7525	4.97344e-20	1.70092e-18	7.22457e-19	CSF2/LCK/MAP2K2/CTLA4/RHOA/ZAP70/VAV1/PTPRC/CD3E/CD3G/ITK/CD247/LCP2/GRAP2/CD4/CD8B/NFKB1/PRKCQ/CD8A	19
CD4+	CD4+	hsa04658	Th1 and Th2 cell differentiation	17/73	90/7525	4.48001e-18	1.2768e-16	5.42316e-17	JAK3/IL2RG/IL2RA/IL12RB1/STAT4/IL4R/STAT6/LCK/ZAP70/CD3E/CD3G/CD247/CD4/NFKB1/PRKCQ/JAK1/HLA-DPB1	17
CD4+	CD4+	hsa05340	Primary immunodeficiency	12/73	36/7525	2.81551e-16	6.87788e-15	2.92135e-15	JAK3/IL2RG/LCK/CD40/CD19/ZAP70/PTPRC/CD3E/CD4/CD8B/BTK/CD8A	12
CD4+	CD4+	hsa05321	Inflammatory bowel disease	12/73	63/7525	4.89611e-13	1.04654e-11	4.44515e-12	IL2RG/IL23R/IL12RB1/STAT4/IL4R/STAT6/IL1B/TLR4/NFKB1/HLA-DPB1/IL17A/STAT3	12
CD4+	CD4+	hsa05235	PD-L1 expression and PD-1 checkpoint pathway in cancer	13/73	89/7525	1.74403e-12	3.31365e-11	1.40746e-11	LCK/MAP2K2/TLR4/ZAP70/CD3E/CD3G/CD274/CD247/CD4/NFKB1/PRKCQ/JAK1/STAT3	13
CD4+	CD4+	hsa05135	Yersinia infection	14/73	133/7525	2.21761e-11	3.79212e-10	1.61069e-10	CCL2/LCK/MAP2K2/IL1B/TLR4/RHOA/ZAP70/VAV1/RAC1/LCP2/CD4/CD8B/NFKB1/CD8A	14
CD4+	CD4+	hsa05169	Epstein-Barr virus infection	16/73	199/7525	4.38935e-11	6.81266e-10	2.89365e-10	JAK3/STAT2/CD44/CD40/CXCL10/CD19/ICAM1/RAC1/CD3E/CD3G/CD247/NFKB1/BTK/JAK1/HLA-DPB1/STAT3	16
CD4+	CD4+	hsa04151	PI3K-Akt signaling pathway	20/73	346/7525	4.78081e-11	6.81266e-10	2.89365e-10	JAK3/IL3/IL2RG/OSM/IL2RA/IL4R/MAP2K2/EPO/TLR4/IRS1/IL3RA/CD19/NGF/BDNF/CSF3/PDGFRB/RAC1/EPOR/NFKB1/JAK1	20
CD4+	CD4+	hsa05166	Human T-cell leukemia virus 1 infection	16/73	219/7525	1.86014e-10	2.44681e-09	1.03927e-09	JAK3/IL2RG/IL15/IL2RA/CSF2/LCK/MAP2K2/CD40/ICAM1/CD3E/CD3G/CD4/NFKB1/SPI1/JAK1/HLA-DPB1	16
CD4+	CD4+	hsa05162	Measles	12/73	139/7525	6.87543e-09	8.39784e-08	3.56695e-08	JAK3/IL2RG/IL2RA/STAT2/IL1B/TLR4/CD3E/CD3G/NFKB1/TLR7/JAK1/STAT3	12
CD4+	CD4+	hsa05323	Rheumatoid arthritis	10/73	88/7525	9.67013e-09	1.10239e-07	4.68238e-08	IL15/CCL2/CSF2/IL1B/CTLA4/TLR4/CCL5/ICAM1/HLA-DPB1/IL17A	10
CD4+	CD4+	hsa04062	Chemokine signaling pathway	13/73	181/7525	1.43552e-08	1.53421e-07	6.51651e-08	JAK3/CCL2/STAT2/PRKCZ/CXCL10/CCL5/CCR7/RHOA/VAV1/RAC1/ITK/NFKB1/STAT3	13
CD4+	CD4+	hsa04380	Osteoclast differentiation	11/73	124/7525	2.3345e-08	2.34823e-07	9.97402e-08	GAB2/LCK/STAT2/IL1B/RAC1/LCP2/NFKB1/BTK/TYROBP/SPI1/JAK1	11
CD4+	CD4+	hsa04064	NF-kappa B signaling pathway	10/73	102/7525	4.09799e-08	3.75311e-07	1.59412e-07	LCK/IL1B/PTGS2/CD40/TLR4/ZAP70/ICAM1/NFKB1/PRKCQ/BTK	10
CD4+	CD4+	hsa05164	Influenza A	12/73	163/7525	4.17013e-08	3.75311e-07	1.59412e-07	CCL2/MAP2K2/STAT2/IL1B/TLR4/CXCL10/CCL5/ICAM1/NFKB1/TLR7/JAK1/HLA-DPB1	12
CD4+	CD4+	hsa04668	TNF signaling pathway	10/73	112/7525	1.0082e-07	8.6201e-07	3.66136e-07	IL15/CCL2/CSF2/IL1B/MMP9/PTGS2/CXCL10/CCL5/ICAM1/NFKB1	10
CD4+	CD4+	hsa04657	IL-17 signaling pathway	9/73	91/7525	1.90632e-07	1.51124e-06	6.41892e-07	CCL2/CSF2/IL1B/MMP9/PTGS2/CXCL10/CSF3/NFKB1/IL17A	9
CD4+	CD4+	hsa04650	Natural killer cell mediated cytotoxicity	10/73	120/7525	1.94428e-07	1.51124e-06	6.41892e-07	CSF2/LCK/MAP2K2/ZAP70/VAV1/ICAM1/RAC1/CD247/LCP2/TYROBP	10
CD4+	CD4+	hsa04664	Fc epsilon RI signaling pathway	8/73	67/7525	2.18844e-07	1.62706e-06	6.91086e-07	IL3/CSF2/GAB2/MAP2K2/VAV1/RAC1/LCP2/BTK	8
CD4+	CD4+	hsa04061	Viral protein interaction with cytokine and cytokine receptor	9/73	93/7525	2.3036e-07	1.64131e-06	6.97141e-07	IL2RG/IL2RA/IL10RB/IL10RA/CCL2/CXCL10/CCL5/CCR7/IL6ST	9
CD4+	CD4+	hsa04620	Toll-like receptor signaling pathway	9/73	101/7525	4.70203e-07	3.21619e-06	1.36606e-06	MAP2K2/IL1B/CD40/TLR4/CXCL10/CCL5/RAC1/NFKB1/TLR7	9
CD4+	CD4+	hsa05417	Lipid and atherosclerosis	12/73	211/7525	7.0498e-07	4.6366e-06	1.96938e-06	CCL2/IL1B/MMP9/CD40/TLR4/CCL5/RHOA/VAV1/ICAM1/RAC1/NFKB1/STAT3	12
CD4+	CD4+	hsa05163	Human cytomegalovirus infection	12/73	220/7525	1.10098e-06	6.97285e-06	2.96169e-06	IL10RB/IL10RA/CCL2/MAP2K2/IL1B/PTGS2/CCL5/RHOA/RAC1/NFKB1/JAK1/STAT3	12
CD4+	CD4+	hsa05171	Coronavirus disease - COVID-19	12/73	224/7525	1.33297e-06	8.10767e-06	3.4437e-06	CCL2/CSF2/STAT2/IL1B/TLR4/CXCL10/CSF3/NFKB1/TLR7/JAK1/STAT3/IL6ST	12
CD4+	CD4+	hsa04514	Cell adhesion molecules	10/73	148/7525	1.37499e-06	8.10767e-06	3.4437e-06	CTLA4/CD40/PTPRC/ICAM1/CD274/CD4/CD8B/CD8A/CD2/HLA-DPB1	10
CD4+	CD4+	hsa05206	MicroRNAs in cancer	10/73	159/7525	2.64464e-06	1.50744e-05	6.40281e-06	MAP2K2/CD44/MMP9/PTGS2/IRS1/RHOA/PDGFRB/IRS2/NFKB1/STAT3	10
CD4+	CD4+	hsa05161	Hepatitis B	10/73	161/7525	2.96175e-06	1.63374e-05	6.93924e-06	JAK3/STAT4/STAT6/MAP2K2/STAT2/MMP9/TLR4/NFKB1/JAK1/STAT3	10
CD4+	CD4+	hsa05142	Chagas disease	8/73	100/7525	4.83867e-06	2.58566e-05	1.09825e-05	CCL2/IL1B/TLR4/CCL5/CD3E/CD3G/CD247/NFKB1	8
CD4+	CD4+	hsa05144	Malaria	6/73	49/7525	6.80436e-06	3.5259e-05	1.49761e-05	CCL2/IL1B/CD40/TLR4/CSF3/ICAM1	6
CD4+	CD4+	hsa05145	Toxoplasmosis	8/73	110/7525	9.861e-06	4.9595e-05	2.10653e-05	IL10RB/IL10RA/CD40/TLR4/NFKB1/JAK1/HLA-DPB1/STAT3	8
CD4+	CD4+	hsa05167	Kaposi sarcoma-associated herpesvirus infection	10/73	193/7525	1.48776e-05	7.26879e-05	3.08739e-05	CSF2/MAP2K2/STAT2/PTGS2/ICAM1/RAC1/NFKB1/JAK1/STAT3/IL6ST	10
CD4+	CD4+	hsa05221	Acute myeloid leukemia	6/73	66/7525	3.88215e-05	0.000184402	7.83242e-05	IL3/CSF2/MAP2K2/NFKB1/SPI1/STAT3	6
CD4+	CD4+	hsa04933	AGE-RAGE signaling pathway in diabetic complications	7/73	99/7525	4.41548e-05	0.000204067	8.66767e-05	CCL2/PRKCZ/IL1B/ICAM1/RAC1/NFKB1/STAT3	7
CD4+	CD4+	hsa05418	Fluid shear stress and atherosclerosis	8/73	136/7525	4.63316e-05	0.000208492	8.85562e-05	CCL2/PRKCZ/IL1B/MMP9/RHOA/ICAM1/RAC1/NFKB1	8
CD4+	CD4+	hsa05140	Leishmaniasis	6/73	72/7525	6.37652e-05	0.000279586	0.000118753	IL1B/PTGS2/TLR4/NFKB1/JAK1/HLA-DPB1	6
CD4+	CD4+	hsa04662	B cell receptor signaling pathway	6/73	78/7525	0.000100132	0.000428065	0.000181819	MAP2K2/CD19/VAV1/RAC1/NFKB1/BTK	6
CD4+	CD4+	hsa05205	Proteoglycans in cancer	9/73	198/7525	0.000114017	0.000475533	0.000201981	MAP2K2/CD44/MMP9/TLR4/RHOA/VAV1/CBL/RAC1/STAT3	9
CD4+	CD4+	hsa04722	Neurotrophin signaling pathway	7/73	116/7525	0.000121331	0.000486228	0.000206524	MAP2K2/IRS1/RHOA/NGF/BDNF/RAC1/NFKB1	7
CD4+	CD4+	hsa04217	Necroptosis	8/73	156/7525	0.000122268	0.000486228	0.000206524	JAK3/STAT4/STAT6/STAT2/IL1B/TLR4/JAK1/STAT3	8
CD4+	CD4+	hsa05152	Tuberculosis	8/73	175/7525	0.000270138	0.00104986	0.000445922	IL10RB/IL10RA/IL1B/TLR4/RHOA/NFKB1/JAK1/HLA-DPB1	8
CD4+	CD4+	hsa04014	Ras signaling pathway	9/73	228/7525	0.000329786	0.00125319	0.000532287	GAB2/MAP2K2/RHOA/NGF/ZAP70/BDNF/PDGFRB/RAC1/NFKB1	9
CD4+	CD4+	hsa04621	NOD-like receptor signaling pathway	8/73	181/7525	0.000339584	0.00126237	0.000536185	CCL2/STAT2/IL1B/TLR4/CCL5/RHOA/NFKB1/JAK1	8
CD4+	CD4+	hsa04920	Adipocytokine signaling pathway	5/73	68/7525	0.000484967	0.00176446	0.000749446	IRS1/IRS2/NFKB1/PRKCQ/STAT3	5
CD4+	CD4+	hsa05131	Shigellosis	9/73	242/7525	0.000510683	0.00181931	0.000772744	CSF2/IL1B/CD44/TLR4/CCL5/RHOA/RAC1/NFKB1/PRKCQ	9
CD4+	CD4+	hsa04931	Insulin resistance	6/73	106/7525	0.000537123	0.00187445	0.000796165	PRKCZ/IRS1/IRS2/NFKB1/PRKCQ/STAT3	6
CD4+	CD4+	hsa04670	Leukocyte transendothelial migration	6/73	112/7525	0.000719614	0.00246108	0.00104533	MMP9/RHOA/VAV1/ICAM1/RAC1/ITK	6
CD4+	CD4+	hsa04015	Rap1 signaling pathway	8/73	207/7525	0.000829303	0.0027806	0.00118105	MAP2K2/PRKCZ/RHOA/NGF/VAV1/PDGFRB/RAC1/LCP2	8
CD4+	CD4+	hsa04071	Sphingolipid signaling pathway	6/73	116/7525	0.000865727	0.00284691	0.00120921	GAB2/MAP2K2/PRKCZ/RHOA/RAC1/NFKB1	6
CD4+	CD4+	hsa05170	Human immunodeficiency virus 1 infection	8/73	210/7525	0.000910964	0.00293915	0.00124839	MAP2K2/TLR4/RAC1/CD3E/CD3G/CD247/CD4/NFKB1	8
CD4+	CD4+	hsa04210	Apoptosis	6/73	133/7525	0.00175775	0.00556622	0.00236423	IL3/MAP2K2/CSF2RB/IL3RA/NGF/NFKB1	6
CD4+	CD4+	hsa05416	Viral myocarditis	4/73	57/7525	0.00218425	0.00679105	0.00288447	CD40/ICAM1/RAC1/HLA-DPB1	4
CD4+	CD4+	hsa05310	Asthma	3/73	28/7525	0.00241104	0.00736229	0.0031271	IL3/CD40/HLA-DPB1	3
CD4+	CD4+	hsa05203	Viral carcinogenesis	7/73	198/7525	0.00294655	0.00876941	0.00372477	JAK3/RHOA/RAC1/NFKB1/JAK1/STAT3/IL6ST	7
CD4+	CD4+	hsa04623	Cytosolic DNA-sensing pathway	4/73	62/7525	0.00297442	0.00876941	0.00372477	IL1B/CXCL10/CCL5/NFKB1	4
CD4+	CD4+	hsa04625	C-type lectin receptor signaling pathway	5/73	104/7525	0.00326727	0.00946954	0.00402215	STAT2/IL1B/PTGS2/RHOA/NFKB1	5
CD4+	CD4+	hsa05160	Hepatitis C	6/73	155/7525	0.00378785	0.0107751	0.00457669	MAP2K2/STAT2/CXCL10/NFKB1/JAK1/STAT3	6
CD4+	CD4+	hsa04066	HIF-1 signaling pathway	5/73	108/7525	0.00384376	0.0107751	0.00457669	MAP2K2/EPO/TLR4/NFKB1/STAT3	5
CD4+	CD4+	hsa04612	Antigen processing and presentation	4/73	67/7525	0.00394096	0.0108694	0.00461675	CD4/CD8B/CD8A/HLA-DPB1	4
CD4+	CD4+	hsa05220	Chronic myeloid leukemia	4/73	74/7525	0.00562297	0.0152624	0.00648262	GAB2/MAP2K2/CBL/NFKB1	4
CD4+	CD4+	hsa05133	Pertussis	4/73	76/7525	0.00617947	0.0162568	0.006905	IL1B/TLR4/RHOA/NFKB1	4
CD4+	CD4+	hsa05212	Pancreatic cancer	4/73	76/7525	0.00617947	0.0162568	0.006905	RAC1/NFKB1/JAK1/STAT3	4
CD4+	CD4+	hsa01521	EGFR tyrosine kinase inhibitor resistance	4/73	77/7525	0.00647099	0.0167658	0.00712119	MAP2K2/PDGFRB/JAK1/STAT3	4
CD4+	CD4+	hsa05202	Transcriptional misregulation in cancer	6/73	183/7525	0.00842431	0.0215008	0.0091324	IL3/CSF2/MMP9/CD40/NFKB1/SPI1	6
CD4+	CD4+	hsa04672	Intestinal immune network for IgA production	3/73	44/7525	0.00872592	0.0219431	0.00932026	IL15/CD40/HLA-DPB1	3
CD4+	CD4+	hsa04550	Signaling pathways regulating pluripotency of stem cells	5/73	132/7525	0.00891953	0.0221049	0.00938898	JAK3/MAP2K2/JAK1/STAT3/IL6ST	5
CD4+	CD4+	hsa04910	Insulin signaling pathway	5/73	133/7525	0.00919929	0.0224509	0.00953592	MAP2K2/PRKCZ/IRS1/CBL/IRS2	5
CD4+	CD4+	hsa05132	Salmonella infection	7/73	245/7525	0.00932171	0.0224509	0.00953592	MAP2K2/IL1B/TLR4/RHOA/PTPRC/RAC1/NFKB1	7
CD4+	CD4+	hsa04930	Type II diabetes mellitus	3/73	46/7525	0.00986455	0.0234283	0.00995108	PRKCZ/IRS1/IRS2	3
CD4+	CD4+	hsa05320	Autoimmune thyroid disease	3/73	50/7525	0.0123909	0.0290252	0.0123284	CTLA4/CD40/HLA-DPB1	3
CD4+	CD4+	hsa04666	Fc gamma R-mediated phagocytosis	4/73	95/7525	0.0133649	0.030472	0.0129429	GAB2/VAV1/PTPRC/RAC1	4
CD4+	CD4+	hsa05215	Prostate cancer	4/73	95/7525	0.0133649	0.030472	0.0129429	MAP2K2/MMP9/PDGFRB/NFKB1	4
CD4+	CD4+	hsa04932	Non-alcoholic fatty liver disease	5/73	149/7525	0.014535	0.0327037	0.0138908	IL1B/IRS1/RAC1/IRS2/NFKB1	5
CD4+	CD4+	hsa05146	Amoebiasis	4/73	98/7525	0.0148402	0.0329569	0.0139983	CSF2/IL1B/TLR4/NFKB1	4
CD4+	CD4+	hsa04923	Regulation of lipolysis in adipocytes	3/73	55/7525	0.0160253	0.0351325	0.0149224	PTGS2/IRS1/IRS2	3
CD4+	CD4+	hsa05134	Legionellosis	3/73	56/7525	0.0168166	0.0364005	0.015461	IL1B/TLR4/NFKB1	3
CD4+	CD4+	hsa04024	cAMP signaling pathway	6/73	214/7525	0.0172533	0.0368789	0.0156641	MAP2K2/RHOA/BDNF/VAV1/RAC1/NFKB1	6
CD4+	CD4+	hsa04370	VEGF signaling pathway	3/73	59/7525	0.0193204	0.0407875	0.0173243	MAP2K2/PTGS2/RAC1	3
CD4+	CD4+	hsa04010	MAPK signaling pathway	7/73	290/7525	0.0218167	0.0454958	0.0193242	MAP2K2/IL1B/NGF/BDNF/PDGFRB/RAC1/NFKB1	7
CD8+	CD8+	hsa04640	Hematopoietic cell lineage	25/96	92/7525	1.76383e-27	3.01615e-25	1.0026e-25	CD3G/CD19/CD3E/IL2RA/CSF2/KIT/CD4/CD3D/IL3RA/CSF2RA/HLA-DRA/CD8B/CD8A/IL3/IL5/FCGR1A/HLA-DPB1/IL6R/CSF3/EPO/EPOR/IL4R/HLA-DPA1/IL5RA/CD44	25
CD8+	CD8+	hsa04630	JAK-STAT signaling pathway	26/96	159/7525	2.05735e-22	1.75904e-20	5.84721e-21	PTPN11/PIK3CB/GRB2/PIK3CD/IL2RB/IL2RA/CSF2/PDGFRB/IL3RA/CSF2RA/CSF2RB/IL3/IL5/IL6R/CSF3/EPO/EPOR/JAK2/STAT6/IL9/IL4R/IRF9/TYK2/STAT4/IL15/IL5RA	26
CD8+	CD8+	hsa04660	T cell receptor signaling pathway	22/96	102/7525	8.98864e-22	5.12353e-20	1.70311e-20	RHOA/LCK/PIK3CB/CD3G/VAV1/GRB2/LCP2/ITK/ZAP70/GRAP2/PIK3CD/CTLA4/CD3E/CSF2/CD4/CD3D/CD8B/CD8A/IL5/PRKCQ/PDCD1/CD28	22
CD8+	CD8+	hsa04659	Th17 cell differentiation	20/96	106/7525	1.33991e-18	5.7281e-17	1.90408e-17	LCK/CD3G/ZAP70/IL2RB/CD3E/IL2RA/CD4/CD3D/HLA-DRA/PRKCQ/HLA-DPB1/IL17A/IL6R/JAK2/STAT6/FOXP3/IRF4/IL4R/TYK2/HLA-DPA1	20
CD8+	CD8+	hsa04650	Natural killer cell mediated cytotoxicity	20/96	120/7525	1.77002e-17	6.05345e-16	2.01223e-16	RAC1/LCK/PTPN11/PIK3CB/VAV1/GRB2/LCP2/ZAP70/PIK3CD/PTK2B/TYROBP/CSF2/FCER1G/HLA-E/HLA-A/ICAM1/HLA-C/HLA-B/KLRC2/KLRD1	20
CD8+	CD8+	hsa04658	Th1 and Th2 cell differentiation	18/96	90/7525	2.76866e-17	7.89068e-16	2.62294e-16	LCK/CD3G/ZAP70/IL2RB/CD3E/IL2RA/CD4/CD3D/HLA-DRA/IL5/PRKCQ/HLA-DPB1/JAK2/STAT6/IL4R/TYK2/HLA-DPA1/STAT4	18
CD8+	CD8+	hsa05169	Epstein-Barr virus infection	22/96	199/7525	2.96468e-15	7.24228e-14	2.40741e-14	RAC1/PIK3CB/CD3G/BTK/BLNK/PIK3CD/CD19/CD3E/CD3D/HLA-DRA/HLA-E/HLA-A/HLA-DPB1/ICAM1/CD40/HLA-C/HLA-B/IRF9/HLA-F/TYK2/HLA-DPA1/CD44	22
CD8+	CD8+	hsa04514	Cell adhesion molecules	19/96	148/7525	1.83749e-14	3.92764e-13	1.30559e-13	CTLA4/CD4/HLA-DRA/CD8B/CD8A/HLA-E/HLA-A/HLA-DPB1/ICAM1/PDCD1/CD40/NCAM1/HLA-C/HLA-B/HLA-F/HLA-DPA1/PDCD1LG2/CD274/CD28	19
CD8+	CD8+	hsa04612	Antigen processing and presentation	14/96	67/7525	6.42545e-14	1.22084e-12	4.05818e-13	CD4/HLA-DRA/CD8B/CD8A/HLA-E/HLA-A/HLA-DPB1/HLA-C/HLA-B/HLA-F/KLRC2/IFI30/HLA-DPA1/KLRD1	14
CD8+	CD8+	hsa05235	PD-L1 expression and PD-1 checkpoint pathway in cancer	15/96	89/7525	2.21637e-13	3.74671e-12	1.24544e-12	LCK/PTPN11/PIK3CB/CD3G/ZAP70/PIK3CD/CD3E/CD4/CD3D/PRKCQ/JAK2/TLR4/PDCD1/CD274/CD28	15
CD8+	CD8+	hsa05166	Human T-cell leukemia virus 1 infection	21/96	219/7525	2.42694e-13	3.74671e-12	1.24544e-12	LCK/PIK3CB/CD3G/PIK3CD/IL2RB/CD3E/IL2RA/CSF2/CD4/CD3D/HLA-DRA/HLA-E/HLA-A/HLA-DPB1/ICAM1/CD40/HLA-C/HLA-B/HLA-F/HLA-DPA1/IL15	21
CD8+	CD8+	hsa05330	Allograft rejection	11/96	35/7525	2.62927e-13	3.74671e-12	1.24544e-12	HLA-DRA/IL5/HLA-E/HLA-A/HLA-DPB1/CD40/HLA-C/HLA-B/HLA-F/HLA-DPA1/CD28	11
CD8+	CD8+	hsa05340	Primary immunodeficiency	11/96	36/7525	3.74685e-13	4.92854e-12	1.6383e-12	LCK/BTK/BLNK/ZAP70/CD19/CD3E/CD4/CD3D/CD8B/CD8A/CD40	11
CD8+	CD8+	hsa05320	Autoimmune thyroid disease	12/96	50/7525	7.49096e-13	9.14968e-12	3.04144e-12	CTLA4/HLA-DRA/IL5/HLA-E/HLA-A/HLA-DPB1/CD40/HLA-C/HLA-B/HLA-F/HLA-DPA1/CD28	12
CD8+	CD8+	hsa04664	Fc epsilon RI signaling pathway	13/96	67/7525	1.48673e-12	1.69488e-11	5.63393e-12	RAC1/PIK3CB/VAV1/GRB2/BTK/LCP2/PIK3CD/CSF2/GAB2/INPP5D/FCER1G/IL3/IL5	13
CD8+	CD8+	hsa05416	Viral myocarditis	12/96	57/7525	4.05788e-12	4.33686e-11	1.44162e-11	RAC1/HLA-DRA/HLA-E/HLA-A/HLA-DPB1/ICAM1/CD40/HLA-C/HLA-B/HLA-F/HLA-DPA1/CD28	12
CD8+	CD8+	hsa05332	Graft-versus-host disease	10/96	37/7525	1.85743e-11	1.86835e-10	6.21059e-11	HLA-DRA/HLA-E/HLA-A/HLA-DPB1/HLA-C/HLA-B/HLA-F/HLA-DPA1/KLRD1/CD28	10
CD8+	CD8+	hsa04151	PI3K-Akt signaling pathway	23/96	346/7525	3.34544e-11	3.17817e-10	1.05645e-10	RAC1/PIK3CB/GRB2/PIK3CD/IL2RB/CD19/IL2RA/KIT/MET/PDGFRB/NGF/IGF1R/IL3RA/IL3/IRS1/IL6R/CSF3/EPO/EPOR/JAK2/TLR4/IL4R/PTK2	23
CD8+	CD8+	hsa04060	Cytokine-cytokine receptor interaction	20/96	283/7525	2.696e-10	2.4264e-09	8.0656e-10	IL2RB/IL2RA/CSF2/NGF/CD4/IL3RA/CSF2RA/CSF2RB/IL3/IL5/IL17A/IL6R/CSF3/EPO/EPOR/CD40/IL9/IL4R/IL15/IL5RA	20
CD8+	CD8+	hsa05135	Yersinia infection	14/96	133/7525	1.01758e-09	8.70033e-09	2.89208e-09	RAC1/RHOA/LCK/PIK3CB/VAV1/LCP2/ZAP70/PIK3CD/PTK2B/CD4/CD8B/CD8A/TLR4/PTK2	14
CD8+	CD8+	hsa05310	Asthma	8/96	28/7525	1.31607e-09	1.07166e-08	3.5623e-09	FCER1G/HLA-DRA/IL3/IL5/HLA-DPB1/CD40/IL9/HLA-DPA1	8
CD8+	CD8+	hsa04940	Type I diabetes mellitus	9/96	41/7525	1.53107e-09	1.19006e-08	3.95589e-09	HLA-DRA/HLA-E/HLA-A/HLA-DPB1/HLA-C/HLA-B/HLA-F/HLA-DPA1/CD28	9
CD8+	CD8+	hsa04380	Osteoclast differentiation	13/96	124/7525	4.45154e-09	3.30962e-08	1.10015e-08	RAC1/LCK/PIK3CB/GRB2/BTK/BLNK/LCP2/PIK3CD/TYROBP/GAB2/FCGR1A/IRF9/TYK2	13
CD8+	CD8+	hsa05321	Inflammatory bowel disease	10/96	63/7525	5.19084e-09	3.69847e-08	1.22941e-08	HLA-DRA/IL5/HLA-DPB1/IL17A/STAT6/TLR4/FOXP3/IL4R/HLA-DPA1/STAT4	10
CD8+	CD8+	hsa05170	Human immunodeficiency virus 1 infection	15/96	210/7525	5.23012e-08	3.5774e-07	1.18916e-07	RAC1/PIK3CB/CD3G/PIK3CD/PTK2B/CD3E/CD4/CD3D/HLA-E/HLA-A/TLR4/HLA-C/HLA-B/HLA-F/PTK2	15
CD8+	CD8+	hsa05323	Rheumatoid arthritis	10/96	88/7525	1.41077e-07	9.27856e-07	3.08428e-07	CTLA4/CSF2/HLA-DRA/HLA-DPB1/ICAM1/IL17A/TLR4/HLA-DPA1/CD28/IL15	10
CD8+	CD8+	hsa01521	EGFR tyrosine kinase inhibitor resistance	9/96	77/7525	4.83495e-07	3.06213e-06	1.01788e-06	PIK3CB/GRB2/PIK3CD/MET/PDGFRB/GAB1/IGF1R/IL6R/JAK2	9
CD8+	CD8+	hsa04662	B cell receptor signaling pathway	9/96	78/7525	5.40863e-07	3.30313e-06	1.09799e-06	RAC1/PIK3CB/VAV1/GRB2/BTK/BLNK/PIK3CD/CD19/INPP5D	9
CD8+	CD8+	hsa05167	Kaposi sarcoma-associated herpesvirus infection	13/96	193/7525	8.66417e-07	5.10888e-06	1.69824e-06	RAC1/PIK3CB/PIK3CD/CSF2/HLA-E/HLA-A/ICAM1/JAK2/HLA-C/HLA-B/IRF9/HLA-F/TYK2	13
CD8+	CD8+	hsa04014	Ras signaling pathway	14/96	228/7525	9.72487e-07	5.54318e-06	1.84261e-06	RAC1/RHOA/PTPN11/PIK3CB/GRB2/ZAP70/PIK3CD/KIT/GAB2/MET/PDGFRB/NGF/GAB1/IGF1R	14
CD8+	CD8+	hsa04672	Intestinal immune network for IgA production	7/96	44/7525	1.14979e-06	6.19373e-06	2.05886e-06	HLA-DRA/IL5/HLA-DPB1/CD40/HLA-DPA1/CD28/IL15	7
CD8+	CD8+	hsa05205	Proteoglycans in cancer	13/96	198/7525	1.15906e-06	6.19373e-06	2.05886e-06	RAC1/RHOA/PTPN11/PIK3CB/VAV1/GRB2/PIK3CD/MET/GAB1/IGF1R/TLR4/PTK2/CD44	13
CD8+	CD8+	hsa05162	Measles	11/96	139/7525	1.32667e-06	6.87455e-06	2.28517e-06	PIK3CB/CD3G/PIK3CD/IL2RB/CD3E/IL2RA/CD3D/TLR4/IRF9/TYK2/CD28	11
CD8+	CD8+	hsa04670	Leukocyte transendothelial migration	10/96	112/7525	1.37541e-06	6.91751e-06	2.29945e-06	RAC1/RHOA/PTPN11/PIK3CB/VAV1/ITK/PIK3CD/PTK2B/ICAM1/PTK2	10
CD8+	CD8+	hsa04072	Phospholipase D signaling pathway	11/96	140/7525	1.42479e-06	6.9611e-06	2.31394e-06	RHOA/PTPN11/PIK3CB/GRB2/PIK3CD/PTK2B/KIT/GAB2/PDGFRB/FCER1G/GAB1	11
CD8+	CD8+	hsa04145	Phagosome	11/96	145/7525	2.01754e-06	9.58332e-06	3.18559e-06	RAC1/HLA-DRA/HLA-E/FCGR1A/HLA-A/HLA-DPB1/TLR4/HLA-C/HLA-B/HLA-F/HLA-DPA1	11
CD8+	CD8+	hsa05163	Human cytomegalovirus infection	13/96	220/7525	3.77598e-06	1.74511e-05	5.80093e-06	RAC1/RHOA/PIK3CB/GRB2/PIK3CD/PTK2B/HLA-E/HLA-A/IL6R/HLA-C/HLA-B/HLA-F/PTK2	13
CD8+	CD8+	hsa04064	NF-kappa B signaling pathway	9/96	102/7525	5.28271e-06	2.37722e-05	7.90211e-06	LCK/BTK/BLNK/ZAP70/PRKCQ/ICAM1/TLR4/CD40/TRIM25	9
CD8+	CD8+	hsa05164	Influenza A	11/96	163/7525	6.32345e-06	2.77259e-05	9.21636e-06	PIK3CB/PIK3CD/HLA-DRA/HLA-DPB1/ICAM1/JAK2/TLR4/IRF9/TYK2/TRIM25/HLA-DPA1	11
CD8+	CD8+	hsa04015	Rap1 signaling pathway	12/96	207/7525	1.11858e-05	4.78195e-05	1.58957e-05	RAC1/RHOA/PIK3CB/VAV1/LCP2/PIK3CD/KIT/MET/PDGFRB/NGF/IGF1R/PRKCZ	12
CD8+	CD8+	hsa04722	Neurotrophin signaling pathway	9/96	116/7525	1.51848e-05	6.33315e-05	2.1052e-05	RAC1/RHOA/PTPN11/PIK3CB/GRB2/PIK3CD/NGF/GAB1/IRS1	9
CD8+	CD8+	hsa04062	Chemokine signaling pathway	11/96	181/7525	1.71617e-05	6.98728e-05	2.32264e-05	RAC1/RHOA/PIK3CB/VAV1/GRB2/ITK/PIK3CD/PTK2B/JAK2/PRKCZ/PTK2	11
CD8+	CD8+	hsa05221	Acute myeloid leukemia	7/96	66/7525	1.85948e-05	7.39469e-05	2.45807e-05	PIK3CB/GRB2/PIK3CD/CSF2/KIT/IL3/FCGR1A	7
CD8+	CD8+	hsa05211	Renal cell carcinoma	7/96	67/7525	2.05499e-05	7.98644e-05	2.65477e-05	RAC1/PTPN11/PIK3CB/GRB2/PIK3CD/MET/GAB1	7
CD8+	CD8+	hsa05100	Bacterial invasion of epithelial cells	7/96	74/7525	3.95461e-05	0.000147215	4.89358e-05	RAC1/RHOA/PIK3CB/PIK3CD/MET/GAB1/PTK2	7
CD8+	CD8+	hsa05203	Viral carcinogenesis	11/96	198/7525	3.96017e-05	0.000147215	4.89358e-05	RAC1/RHOA/PIK3CB/GRB2/PIK3CD/HLA-E/HLA-A/HLA-C/HLA-B/IRF9/HLA-F	11
CD8+	CD8+	hsa05165	Human papillomavirus infection	14/96	322/7525	5.16908e-05	0.000188067	6.25152e-05	PIK3CB/GRB2/PIK3CD/PDGFRB/HLA-E/HLA-A/PRKCZ/HLA-C/HLA-B/IRF9/HLA-F/TYK2/IRF1/PTK2	14
CD8+	CD8+	hsa04931	Insulin resistance	8/96	106/7525	5.65308e-05	0.000201391	6.69444e-05	PTPN11/PIK3CB/PIK3CD/IRS1/PRKCQ/IRS2/PTPN1/PRKCZ	8
CD8+	CD8+	hsa05202	Transcriptional misregulation in cancer	10/96	183/7525	0.000104299	0.000363981	0.000120991	IL2RB/CSF2/MET/IGF1R/BCL6/IL3/FCGR1A/CD40/PTK2/PAX5	10
CD8+	CD8+	hsa04510	Focal adhesion	10/96	194/7525	0.000169017	0.000578039	0.000192146	RAC1/RHOA/PIK3CB/VAV1/GRB2/PIK3CD/MET/PDGFRB/IGF1R/PTK2	10
CD8+	CD8+	hsa05206	MicroRNAs in cancer	9/96	159/7525	0.000180455	0.000605055	0.000201126	RHOA/PIK3CB/GRB2/PIK3CD/MET/PDGFRB/IRS1/IRS2/CD44	9
CD8+	CD8+	hsa04666	Fc gamma R-mediated phagocytosis	7/96	95/7525	0.000195344	0.000639915	0.000212714	RAC1/PIK3CB/VAV1/PIK3CD/GAB2/INPP5D/FCGR1A	7
CD8+	CD8+	hsa05161	Hepatitis B	9/96	161/7525	0.000198336	0.000639915	0.000212714	PIK3CB/GRB2/PIK3CD/PTK2B/JAK2/STAT6/TLR4/TYK2/STAT4	9
CD8+	CD8+	hsa04520	Adherens junction	6/96	71/7525	0.00027051	0.000856616	0.000284748	RAC1/RHOA/YES1/MET/IGF1R/PTPN1	6
CD8+	CD8+	hsa04930	Type II diabetes mellitus	5/96	46/7525	0.000275807	0.000857508	0.000285044	PIK3CB/PIK3CD/IRS1/IRS2/PRKCZ	5
CD8+	CD8+	hsa05140	Leishmaniasis	6/96	72/7525	0.000292098	0.000891941	0.00029649	HLA-DRA/FCGR1A/HLA-DPB1/JAK2/TLR4/HLA-DPA1	6
CD8+	CD8+	hsa05417	Lipid and atherosclerosis	10/96	211/7525	0.000333935	0.00100181	0.00033301	RAC1/RHOA/PIK3CB/VAV1/PIK3CD/ICAM1/JAK2/TLR4/CD40/PTK2	10
CD8+	CD8+	hsa04625	C-type lectin receptor signaling pathway	7/96	104/7525	0.000342144	0.00100874	0.000335314	RHOA/PTPN11/PIK3CB/PIK3CD/FCER1G/IRF9/IRF1	7
CD8+	CD8+	hsa05152	Tuberculosis	9/96	175/7525	0.000369593	0.001061	0.000352688	RHOA/ITGAX/FCER1G/HLA-DRA/FCGR1A/HLA-DPB1/JAK2/TLR4/HLA-DPA1	9
CD8+	CD8+	hsa05144	Malaria	5/96	49/7525	0.000372282	0.001061	0.000352688	MET/ICAM1/CSF3/TLR4/CD40	5
CD8+	CD8+	hsa05145	Toxoplasmosis	7/96	110/7525	0.000481686	0.0013503	0.000448853	HLA-DRA/HLA-DPB1/JAK2/TLR4/CD40/TYK2/HLA-DPA1	7
CD8+	CD8+	hsa04935	Growth hormone synthesis, secretion and action	7/96	114/7525	0.000597612	0.00164825	0.000547896	PIK3CB/GRB2/PIK3CD/IRS1/JAK2/IRS2/PTK2	7
CD8+	CD8+	hsa04071	Sphingolipid signaling pathway	7/96	116/7525	0.00066336	0.00180055	0.00059852	RAC1/RHOA/PIK3CB/PIK3CD/GAB2/FCER1G/PRKCZ	7
CD8+	CD8+	hsa04611	Platelet activation	7/96	121/7525	0.000853064	0.00227928	0.000757656	RHOA/PIK3CB/BTK/LCP2/PIK3CD/FCER1G/PRKCZ	7
CD8+	CD8+	hsa04213	Longevity regulating pathway - multiple species	5/96	61/7525	0.00102967	0.0026962	0.000896243	PIK3CB/PIK3CD/IGF1R/IRS1/IRS2	5
CD8+	CD8+	hsa04144	Endocytosis	10/96	244/7525	0.00104064	0.0026962	0.000896243	RHOA/IL2RB/IL2RA/IGF1R/HLA-E/HLA-A/PRKCZ/HLA-C/HLA-B/HLA-F	10
CD8+	CD8+	hsa04068	FoxO signaling pathway	7/96	128/7525	0.00118806	0.00303222	0.00100794	PIK3CB/GRB2/PIK3CD/IGF1R/BCL6/IRS1/IRS2	7
CD8+	CD8+	hsa04910	Insulin signaling pathway	7/96	133/7525	0.0014849	0.00373409	0.00124125	PIK3CB/GRB2/PIK3CD/IRS1/IRS2/PTPN1/PRKCZ	7
CD8+	CD8+	hsa04933	AGE-RAGE signaling pathway in diabetic complications	6/96	99/7525	0.00159003	0.0039405	0.00130986	RAC1/PIK3CB/PIK3CD/ICAM1/JAK2/PRKCZ	6
CD8+	CD8+	hsa05142	Chagas disease	6/96	100/7525	0.00167436	0.00395646	0.00131517	PIK3CB/CD3G/PIK3CD/CD3E/CD3D/TLR4	6
CD8+	CD8+	hsa04917	Prolactin signaling pathway	5/96	68/7525	0.00168203	0.00395646	0.00131517	PIK3CB/GRB2/PIK3CD/JAK2/IRF1	5
CD8+	CD8+	hsa04920	Adipocytokine signaling pathway	5/96	68/7525	0.00168203	0.00395646	0.00131517	PTPN11/IRS1/PRKCQ/JAK2/IRS2	5
CD8+	CD8+	hsa05418	Fluid shear stress and atherosclerosis	7/96	136/7525	0.00168902	0.00395646	0.00131517	RAC1/RHOA/PIK3CB/PIK3CD/ICAM1/PRKCZ/PTK2	7
CD8+	CD8+	hsa05230	Central carbon metabolism in cancer	5/96	70/7525	0.00191424	0.00442346	0.0014704	PIK3CB/PIK3CD/KIT/MET/PDGFRB	5
CD8+	CD8+	hsa04360	Axon guidance	8/96	179/7525	0.00195492	0.00445723	0.00148163	RAC1/RHOA/PTPN11/PIK3CB/PIK3CD/MET/PRKCZ/PTK2	8
CD8+	CD8+	hsa05218	Melanoma	5/96	71/7525	0.00203877	0.00458723	0.00152484	PIK3CB/PIK3CD/MET/PDGFRB/IGF1R	5
CD8+	CD8+	hsa05214	Glioma	5/96	73/7525	0.00230545	0.00511989	0.0017019	PIK3CB/GRB2/PIK3CD/PDGFRB/IGF1R	5
CD8+	CD8+	hsa05220	Chronic myeloid leukemia	5/96	74/7525	0.00244792	0.00536266	0.0017826	PTPN11/PIK3CB/GRB2/PIK3CD/GAB2	5
CD8+	CD8+	hsa04066	HIF-1 signaling pathway	6/96	108/7525	0.00247749	0.00536266	0.0017826	PIK3CB/PIK3CD/IGF1R/IL6R/EPO/TLR4	6
CD8+	CD8+	hsa05168	Herpes simplex virus 1 infection	14/96	481/7525	0.00295379	0.0062783	0.00208697	PTPN11/PIK3CB/PIK3CD/HLA-DRA/HLA-E/HLA-A/HLA-DPB1/JAK2/HLA-C/HLA-B/IRF9/HLA-F/TYK2/HLA-DPA1	14
CD8+	CD8+	hsa04668	TNF signaling pathway	6/96	112/7525	0.00297393	0.0062783	0.00208697	PIK3CB/PIK3CD/CSF2/ICAM1/IRF1/IL15	6
CD8+	CD8+	hsa05131	Shigellosis	9/96	242/7525	0.00359808	0.00750332	0.00249418	RAC1/RHOA/PIK3CB/PIK3CD/CSF2/PRKCQ/TLR4/PTK2/CD44	9
CD8+	CD8+	hsa04218	Cellular senescence	7/96	156/7525	0.00366545	0.0075517	0.00251026	PIK3CB/PIK3CD/HLA-E/HLA-A/HLA-C/HLA-B/HLA-F	7
CD8+	CD8+	hsa04012	ErbB signaling pathway	5/96	82/7525	0.00382805	0.00779281	0.00259041	PIK3CB/GRB2/PIK3CD/GAB1/PTK2	5
CD8+	CD8+	hsa05208	Chemical carcinogenesis - reactive oxygen species	8/96	203/7525	0.00424932	0.00854864	0.00284165	RAC1/PTPN11/PIK3CB/GRB2/PIK3CD/MET/PTPN1/PTK2	8
CD8+	CD8+	hsa05210	Colorectal cancer	5/96	86/7525	0.00469501	0.00933543	0.00310319	RAC1/RHOA/PIK3CB/GRB2/PIK3CD	5
CD8+	CD8+	hsa05150	Staphylococcus aureus infection	5/96	87/7525	0.00493191	0.00969376	0.0032223	HLA-DRA/FCGR1A/HLA-DPB1/ICAM1/HLA-DPA1	5
CD8+	CD8+	hsa04923	Regulation of lipolysis in adipocytes	4/96	55/7525	0.00516037	0.00994718	0.00330654	PIK3CB/PIK3CD/IRS1/IRS2	4
CD8+	CD8+	hsa04211	Longevity regulating pathway	5/96	88/7525	0.00517719	0.00994718	0.00330654	PIK3CB/PIK3CD/IGF1R/IRS1/IRS2	5
CD8+	CD8+	hsa05322	Systemic lupus erythematosus	6/96	126/7525	0.00531064	0.0100663	0.00334615	HLA-DRA/FCGR1A/HLA-DPB1/CD40/HLA-DPA1/CD28	6
CD8+	CD8+	hsa04810	Regulation of actin cytoskeleton	8/96	211/7525	0.00535694	0.0100663	0.00334615	RAC1/RHOA/PIK3CB/VAV1/PIK3CD/PDGFRB/ITGAX/PTK2	8
CD8+	CD8+	hsa01522	Endocrine resistance	5/96	92/7525	0.00624521	0.0116079	0.0038586	PIK3CB/GRB2/PIK3CD/IGF1R/PTK2	5
CD8+	CD8+	hsa04370	VEGF signaling pathway	4/96	59/7525	0.00662525	0.0121819	0.00404939	RAC1/PIK3CB/PIK3CD/PTK2	4
CD8+	CD8+	hsa04210	Apoptosis	6/96	133/7525	0.00688661	0.0125278	0.00416436	PIK3CB/PIK3CD/NGF/IL3RA/CSF2RB/IL3	6
CD8+	CD8+	hsa05215	Prostate cancer	5/96	95/7525	0.00714181	0.0127213	0.0042287	PIK3CB/GRB2/PIK3CD/PDGFRB/IGF1R	5
CD8+	CD8+	hsa05231	Choline metabolism in cancer	5/96	95/7525	0.00714181	0.0127213	0.0042287	RAC1/PIK3CB/GRB2/PIK3CD/PDGFRB	5
CD8+	CD8+	hsa05171	Coronavirus disease - COVID-19	8/96	224/7525	0.00761347	0.0134217	0.0044615	PIK3CB/PIK3CD/CSF2/IL6R/CSF3/TLR4/IRF9/TYK2	8
CD8+	CD8+	hsa05146	Amoebiasis	5/96	98/7525	0.00812488	0.0141771	0.00471261	PIK3CB/PIK3CD/CSF2/TLR4/PTK2	5
CD8+	CD8+	hsa04140	Autophagy - animal	6/96	139/7525	0.00848719	0.0146597	0.00487303	PIK3CB/PIK3CD/IGF1R/IRS1/PRKCQ/IRS2	6
CD8+	CD8+	hsa04620	Toll-like receptor signaling pathway	5/96	101/7525	0.00919841	0.0157293	0.00522857	RAC1/PIK3CB/PIK3CD/TLR4/CD40	5
CD8+	CD8+	hsa04960	Aldosterone-regulated sodium reabsorption	3/96	37/7525	0.011425	0.0193433	0.00642992	PIK3CB/PIK3CD/IRS1	3
CD8+	CD8+	hsa04932	Non-alcoholic fatty liver disease	6/96	149/7525	0.0117246	0.0196559	0.00653382	RAC1/PIK3CB/PIK3CD/IRS1/IL6R/IRS2	6
CD8+	CD8+	hsa05120	Epithelial cell signaling in Helicobacter pylori infection	4/96	70/7525	0.0120049	0.0199304	0.00662506	RAC1/PTPN11/MET/CSK	4
CD8+	CD8+	hsa05223	Non-small cell lung cancer	4/96	72/7525	0.0132134	0.0217259	0.00722191	PIK3CB/GRB2/PIK3CD/MET	4
CD8+	CD8+	hsa04150	mTOR signaling pathway	6/96	154/7525	0.0136342	0.0222042	0.00738089	RHOA/PIK3CB/GRB2/PIK3CD/IGF1R/IRS1	6
CD8+	CD8+	hsa04217	Necroptosis	6/96	156/7525	0.0144558	0.0233201	0.00775184	JAK2/STAT6/TLR4/IRF9/TYK2/STAT4	6
CD8+	CD8+	hsa05133	Pertussis	4/96	76/7525	0.0158573	0.025342	0.00842393	RHOA/TLR4/IRF8/IRF1	4
CD8+	CD8+	hsa04152	AMPK signaling pathway	5/96	118/7525	0.0171698	0.0271856	0.00903676	PIK3CB/PIK3CD/IGF1R/IRS1/IRS2	5
CD8+	CD8+	hsa05225	Hepatocellular carcinoma	6/96	163/7525	0.0176036	0.0276166	0.00918003	PIK3CB/GRB2/PIK3CD/MET/GAB1/IGF1R	6
CD8+	CD8+	hsa04550	Signaling pathways regulating pluripotency of stem cells	5/96	132/7525	0.0264404	0.0411028	0.013663	PIK3CB/GRB2/PIK3CD/IGF1R/JAK2	5
CD8+	CD8+	hsa04657	IL-17 signaling pathway	4/96	91/7525	0.0286186	0.0440881	0.0146553	CSF2/IL5/IL17A/CSF3	4
CD8+	CD8+	hsa04010	MAPK signaling pathway	8/96	290/7525	0.0313083	0.047801	0.0158895	RAC1/GRB2/KIT/MET/PDGFRB/NGF/IGF1R/DUSP5	8
CD8+	CD8+	hsa04750	Inflammatory mediator regulation of TRP channels	4/96	94/7525	0.0317334	0.0480213	0.0159628	PIK3CB/PIK3CD/NGF/PRKCQ	4
